# Supplementary material for: Transcriptome variation along bud development in grapevine (Vitis vinifera L.)
Source: BMC Plant Biol. 2012 Oct 5;12:181. doi: 10.1186/1471-2229-12-181 (PMC3519583; doi:10.1186/1471-2229-12-181)
Supplement: Additional file 1 — Table containing the RMA normalized expression values for all GrapeGen GeneChip® probesets in the analyzed samples together with their correspondences to genes in the 12X V1 version of grapevine reference genome and their annotations. This file also includes the component scores for each probe-set in the first three principal components. [file 1471-2229-12-181-S1.xls]

## Sheet: Hoja1
Grapegen probeset	Grapegen unique ID	Annotation	Redundant probesets	PC1 score	PC2 score	PC3 score	MAY-avg	JUN-avg	JUL-avg	SEP-avg	NOV-avg	JAN-avg	MAR-avg	APR-avg	MAY-1	MAY-2	MAY-3	JUN-1	JUN-2	JUN-3	JUL-1	JUL-2	JUL-3	SEP-1	SEP-2	SEP-3	NOV-1	NOV-2	NOV-3	JAN-1	JAN-2	JAN-3	MAR-1	MAR-2	MAR-3	APR-1	APR-2	APR-3
VVTU1_at	VIT_00s0211g00050	Protein BRICK1 (AtBRK1)	VVTU1_at VVTU511_s_at	0.18	0.97	-0.29	5.04	4.8	4.7	4.85	5.53	5.05	4.93	5.47	5.14	4.82	5.14	4.84	4.81	4.76	4.7	4.54	4.84	4.58	4.9	5.03	5.55	5.23	5.75	4.97	5.12	5.05	4.86	4.86	5.05	5.48	5.38	5.55
VVTU10_at	VIT_08s0007g00340	Kinesin family member 22	VVTU10998_at VVTU10_at	-7.06	3.57	0.76	7.01	5.66	5.36	3.39	3.51	4.24	3.69	8.23	7.35	6.99	6.59	5.41	5.84	5.71	5.68	5.47	4.79	3.43	3.38	3.37	3.3	3.47	3.73	4.39	3.9	4.37	3.53	3.54	3.96	8.07	8.19	8.41
VVTU100_at	VIT_06s0061g00020	TTN9 (TITAN9)	VVTU100_at	-0.05	2.02	0.05	7.83	7.41	7.36	7.28	7.93	8.13	7.8	8.67	8.07	7.64	7.73	7.37	7.51	7.33	7.53	7.42	7.08	7.19	7.4	7.25	7.83	7.93	8.02	8.02	8.19	8.17	7.72	7.77	7.9	8.69	8.73	8.59
VVTU1000_at	VIT_06s0004g07660	Alanine--glyoxylate aminotransferase 2 2, mitochondrial	VVTU1000_at VVTU29756_s_at	2.45	0.71	0.88	8.64	8.53	8.6	8.79	9.36	10.13	9.46	8.41	8.51	8.73	8.68	8.66	8.59	8.33	8.56	8.76	8.47	8.73	8.87	8.77	9.37	9.37	9.35	9.99	10.31	10.06	9.6	9.47	9.29	8.4	8.38	8.45
VVTU10000_at	VIT_05s0094g01470	Poly(ADP-ribose) like glycohydrolase	VVTU10000_at VVTU25494_at	0.92	-0.45	-0.16	7.1	7.32	7.53	7.6	7.63	7.38	7.92	7.09	7.27	7.2	6.79	7.33	7.32	7.31	7.38	7.6	7.59	7.6	7.57	7.62	7.76	7.62	7.49	7.38	7.32	7.45	8.1	7.75	7.88	7.05	7.11	7.1
VVTU10002_s_at	VIT_08s0040g03130	Unknown protein	VVTU10002_s_at VVTU35143_s_at	2.4	-2.02	-1.64	6.59	7.06	7.09	8.49	7.85	7	7.65	6.01	6.61	5.79	7.08	6.56	7.17	7.33	7.1	7.19	6.96	8.48	8.56	8.42	7.8	7.85	7.9	6.82	6.93	7.22	7.81	7.71	7.41	5.95	5.92	6.14
VVTU10003_at	VVTU10003_at	Unknown	VVTU10003_at	0.31	-0.1	0.2	5.33	4.88	5.33	5.13	5.23	5.24	5.13	4.96	4.77	5.97	4.96	4.65	4.96	5.01	4.89	4.89	5.94	5.17	5.01	5.2	5.36	5.21	5.12	5.06	5.56	5.03	5.13	5.07	5.19	4.87	4.95	5.05
VVTU10004_s_at	VIT_10s0003g03190	RNA recognition motif (RRM)-containing	VVTU10004_s_at VVTU40689_s_at VVTU8181_s_at	2.32	-0.09	0.4	9.27	9.92	9.74	9.99	10.52	10.61	10.64	9.37	9.38	8.79	9.55	9.92	10.01	9.82	9.86	9.74	9.62	10.03	9.89	10.04	10.49	10.51	10.55	10.53	10.5	10.77	10.87	10.68	10.33	9.52	9.28	9.31
VVTU10005_at	VIT_06s0004g02230	Unknown protein	VVTU10005_at	-0.65	0.16	-0.41	5.07	4.86	4.92	4.95	4.74	4.69	4.75	5.17	5.47	4.58	5.01	4.89	4.75	4.93	5.11	4.98	4.62	4.85	5.13	4.84	4.67	4.89	4.66	4.16	4.95	4.84	4.82	4.88	4.51	5.01	5.27	5.22
VVTU10006_at	VIT_02s0012g01440	Zinc finger (C3HC4-type ring finger)	VVTU10006_at	-2.5	-1.14	-0.71	8.18	8.67	8.25	8.31	7.16	7.03	7.18	8.26	8.16	8.11	8.27	8.48	8.72	8.79	8.26	8.22	8.28	8.31	8.31	8.32	7.1	7.17	7.2	7.03	7.05	7.02	7.2	7.13	7.2	8.09	8.36	8.33
VVTU10012_at	VIT_13s0139g00170	Orotidine-5'-phosphate decarboxylase.	VVTU10012_at	-1.66	1.22	0.35	10.7	10.44	10.23	9.68	9.71	10.08	10.31	11.06	10.79	10.71	10.59	10.41	10.34	10.55	10.22	10.23	10.23	9.6	9.72	9.72	9.7	9.72	9.7	10.11	10.03	10.1	10.3	10.32	10.31	11.11	11.06	11.01
VVTU10014_at	VIT_08s0007g07620	Thioredoxin 2	VVTU10014_at VVTU23281_at	3.99	-2.46	1.29	9.37	10.18	10.26	10.61	10.87	11.27	10.47	7.71	9.2	9.5	9.39	10.17	10.34	10.01	10.17	10.22	10.39	10.8	10.46	10.56	10.82	10.83	10.97	11.4	11.29	11.09	10.51	10.47	10.42	7.73	7.73	7.67
VVTU10015_at	VIT_18s0001g07710	WD-40 repeat / beige	VVTU10015_at	3.92	-0.21	-0.08	8.03	8.44	8.62	9.53	9.9	10.13	9.71	8.07	8.08	7.78	8.2	8.41	8.62	8.26	8.64	8.69	8.53	9.54	9.52	9.53	9.95	9.94	9.81	10.14	9.98	10.25	9.75	9.76	9.62	7.94	8.06	8.19
VVTU10016_at	VIT_05s0020g00410	C2 domain-containing protein	VVTU10016_at	2.6	-0.88	0.64	8.42	8.82	9.15	9.32	9.34	9.85	9.65	7.96	8.37	8.71	8.12	8.75	9	8.69	8.91	9.19	9.33	9.28	9.32	9.35	9.38	9.38	9.25	9.85	9.87	9.83	9.68	9.63	9.65	7.88	7.97	8.02
VVTU10017_s_at	VIT_15s0046g02230	Heavy-metal-associated domain-containing protein	VVTU10017_s_at VVTU27302_s_at	-3.4	-2.87	-1.85	9.64	9.95	10.24	9.98	8.73	6.78	8.91	9.28	9.66	9.54	9.71	10.03	9.92	9.91	10.27	9.92	10.47	10.11	9.88	9.95	8.61	8.6	8.95	6.93	6.85	6.54	9.06	8.84	8.82	9.28	9.21	9.34
VVTU10018_x_at	VIT_00s2254g00010	Ser/Thr receptor-like kinase1	VVTU10018_x_at	-2.84	-3.68	1.92	5.82	7.39	6.65	5.3	4.69	4.62	4.12	4.22	5.65	5.87	5.92	7.47	7.09	7.58	6.72	6.98	6.12	6.03	4.4	5	4.66	4.72	4.68	4.66	4.85	4.3	4.13	4.09	4.14	4.21	4.13	4.32
VVTU10019_at	VIT_18s0001g02600	Ribosomal protein S1, 30S	VVTU10019_at	-0.33	2	-0.35	7.87	7.21	6.83	6.98	7.88	7.4	7.56	8.28	8.1	7.58	7.89	7.34	7.21	7.07	6.9	6.8	6.78	6.87	7	7.07	7.91	7.87	7.86	7.38	7.38	7.45	7.56	7.53	7.59	8.19	8.26	8.37
VVTU1002_at	VIT_11s0016g03110	Import inner membrane translocase subunit Tim17, Mitochondrial	VVTU1002_at	0.63	1.47	0.06	9.73	9.21	9.3	9.42	9.87	10.16	9.86	10.09	9.66	9.78	9.76	9.28	9.08	9.25	9.21	9.47	9.2	9.39	9.41	9.45	9.94	9.84	9.84	10.18	10.22	10.08	9.86	9.82	9.91	10.14	10.1	10.03
VVTU10020_at	VIT_03s0038g03040	Protein kinase	VVTU10020_at	1.61	-0.3	0.31	7.25	7.48	7.43	7.6	8.43	8	7.39	7.06	7.08	7.54	7.09	7.49	7.51	7.45	7.38	7.32	7.57	7.41	7.75	7.61	8.35	8.55	8.39	7.94	7.98	8.08	7.43	7.42	7.33	7.13	7.09	6.95
VVTU10021_at	VIT_17s0000g08200	Phosphoglycerate/bisphosphoglycerate mutase	VVTU10021_at	-0.95	-0.52	-0.72	5.05	5.04	4.66	5.03	4.63	4.2	4.46	4.71	4.99	4.98	5.18	5.17	5.01	4.93	4.88	4.64	4.42	5	5.11	4.99	4.83	4.6	4.44	3.71	4.52	4.27	4.45	4.15	4.72	4.47	4.8	4.83
VVTU10022_at	VIT_01s0026g02210	Unknown protein	VVTU10022_at	-2.15	-0.15	0.86	8.73	8.9	8.93	7.76	7.77	7.88	8.13	8.77	8.62	8.67	8.89	8.89	8.76	9.03	8.65	9.06	9.03	7.57	7.85	7.83	7.76	7.78	7.76	8.01	7.79	7.84	8.07	8.24	8.06	8.89	8.66	8.74
VVTU10024_at	VIT_04s0008g00640	Epsin N-terminal homology (ENTH) domain-containing	VVTU10024_at VVTU7870_at	-1.71	-0.58	0.11	10.14	10.29	9.91	9.57	9.35	9.1	9.33	9.75	10.11	10.19	10.11	10.25	10.33	10.28	9.96	9.83	9.95	9.55	9.61	9.55	9.4	9.4	9.25	9.21	8.99	9.1	9.26	9.33	9.39	9.84	9.74	9.65
VVTU10025_at	VVTU10025_at	Lateral organ boundaries protein 1	VVTU10025_at	4.74	-0.73	-2.39	4.29	4.21	4.35	6.68	7.36	5.51	5.69	4.2	3.87	4.63	4.28	4.23	4.31	4.09	3.95	4.44	4.59	6.41	7.03	6.53	7.42	7.44	7.21	5.32	5.78	5.39	5.99	5.6	5.43	4.08	4.25	4.25
VVTU10026_at	GSVIVT00011106001	SWIB complex BAF60b domain-containing protein	VVTU10026_at VVTU13074_at	-1.13	0.55	0.07	8.09	7.95	8.07	7.52	7.55	7.48	8.24	8.42	8.01	7.95	8.29	8	7.99	7.86	8.02	8.22	7.97	7.22	7.69	7.61	7.61	7.54	7.51	7.55	7.28	7.6	8.2	8.43	8.06	8.46	8.47	8.32
VVTU10027_at	VIT_03s0063g02600	Leucine-rich repeat transmembrane protein kinase	VVTU10027_at	-6.5	0.51	0.12	8.72	8.76	7.54	6.34	6.03	5.53	5.8	8.9	8.9	8.54	8.71	8.71	8.86	8.71	7.76	7.66	7.14	6.33	6.31	6.37	6.03	5.99	6.07	5.23	6.01	5.21	5.83	5.67	5.9	9.04	8.79	8.86
VVTU10028_at	VIT_17s0000g07950	Unknown protein	VVTU10028_at	-1.18	3.04	0.43	5.38	4.72	4.28	3.99	4.01	5.14	5.8	6.14	5.25	5.19	5.66	4.75	4.96	4.39	4.39	4.22	4.22	3.85	4.14	3.96	4.15	3.8	4.05	4.81	5.53	4.97	5.73	5.94	5.71	5.8	6.2	6.37
VVTU10030_at	VVTU10030_at	No hit	VVTU10030_at	0.51	-0.54	-0.12	3.39	3.7	3.84	3.98	3.48	3.82	3.94	3.44	3.52	3.15	3.48	3.77	3.42	3.86	3.96	3.55	3.97	4.01	4.03	3.91	3.33	3.54	3.55	3.79	3.72	3.93	3.74	4.27	3.75	3.6	3.5	3.19
VVTU10031_at	VIT_14s0171g00120	Unknown protein	VVTU10031_at VVTU13097_s_at	1.14	-0.5	0.3	8.71	8.87	8.55	8.7	9.4	9	8.53	8.02	8.46	8.35	9.18	8.92	8.87	8.81	8.79	8.74	7.97	8.6	8.73	8.77	9.24	9.32	9.62	8.91	8.69	9.33	8.68	8.67	8.19	7.99	7.97	8.1
VVTU10034_at	VIT_04s0023g02050	Inorganic pyrophosphatase	VVTU10034_at VVTU14478_x_at	-1.54	-0.26	0.44	5.4	5.48	5.56	4.91	4.63	4.86	4.84	5.42	5.75	5.23	5.14	5.1	5.86	5.37	5.68	5.32	5.65	5.1	4.69	4.9	4.24	4.97	4.59	4.98	5.1	4.41	5.06	4.94	4.45	5.46	5.51	5.27
VVTU10036_at	VIT_08s0058g00860	Unknown protein	VVTU10036_at	-0.2	-1.88	0.18	3.9	4.63	4.53	4.47	3.82	3.92	3.66	3.4	3.58	3.54	4.4	4.3	4.95	4.55	4.35	4.92	4.21	4.31	4.76	4.29	3.72	3.85	3.89	3.96	4.12	3.65	3.88	3.72	3.31	3.47	3.32	3.4
VVTU10039_s_at	VVTU10039_s_at	No hit	VVTU10039_s_at	1.46	-2.95	4.39	2.96	3.09	7.35	2.97	4.13	5.44	3.44	3	2.77	3.01	3.09	2.95	3.11	3.2	7.13	7.83	6.93	2.64	3.14	3.07	3.94	4.13	4.3	5.47	4.78	5.87	3.55	3.52	3.24	3.07	3.06	2.87
VVTU1004_at	VIT_12s0028g01100	Aldo/keto reductase	VVTU1004_at	-3.36	0.07	0.14	6.53	6.01	5.52	4.89	4.57	4.41	4.76	5.82	6.52	6.25	6.77	5.82	6.41	5.71	5.75	5.64	5.07	4.88	4.75	5.04	4.71	4.11	4.8	3.95	4.64	4.54	4.78	4.87	4.62	5.29	6.02	6.02
VVTU10041_x_at	VIT_12s0034g01210	PAP/fibrillin family	VVTU10041_x_at VVTU14797_s_at VVTU2253_s_at	-0.4	0.17	-0.12	2.74	2.76	2.66	2.69	2.55	2.66	2.56	2.89	2.82	2.62	2.78	2.79	2.75	2.73	2.8	2.59	2.58	2.58	2.7	2.78	2.47	2.46	2.7	2.79	2.49	2.67	2.57	2.6	2.5	2.81	2.98	2.88
VVTU10042_s_at	VIT_07s0005g00410	Glycosyl hydrolase family 1 protein	VVTU10042_s_at VVTU15163_s_at VVTU6282_at	4.01	0.55	2.02	8.18	8.9	8.75	8.23	10.25	10.37	10.31	7.93	8.07	7.65	8.65	9.14	8.92	8.59	9.04	8.78	8.36	8.58	7.91	8.13	10.06	10.2	10.46	10.48	10.08	10.5	10.41	10.35	10.17	7.87	7.98	7.93
VVTU10043_s_at	VVTU10043_s_at	No hit	VVTU10043_s_at	1.21	0.1	0.48	3.2	3.11	3.27	3.12	4.05	3.74	3.17	3.02	2.96	3.38	3.22	3.03	3.11	3.18	3.51	3.22	3.04	2.89	3.17	3.28	4.03	4.05	4.07	3.82	3.67	3.73	3.38	3.15	2.96	3.17	2.99	2.88
VVTU10044_at	VIT_18s0041g00690	Basic helix-loop-helix (bHLH) family	VVTU10044_at	3.34	-0.6	-0.43	7.61	8.04	8.67	9.32	9.4	9.34	9.56	7.97	7.57	7.7	7.54	8.13	8.17	7.8	8.66	8.48	8.85	9.3	9.27	9.4	9.35	9.46	9.39	9.29	9.33	9.39	9.6	9.59	9.49	7.83	8.03	8.05
VVTU10045_at	VIT_04s0008g05080	Ammonium transporter 2	VVTU10045_at	0.42	0.55	0.06	3.31	3.37	3.22	3.43	3.45	3.83	3.44	3.58	3.34	3.25	3.35	3.13	3.35	3.6	3.03	3.13	3.47	3.24	3.52	3.5	3.42	3.61	3.29	3.92	3.75	3.8	3.39	3.18	3.69	3.51	3.68	3.53
VVTU10050_at	VIT_08s0007g05200	Nudix hydrolase 16	VVTU10050_at	-2.82	1.91	1.05	7.28	6.58	6.18	5.25	5.52	6.29	5.63	7.4	7.37	7.43	7.01	6.53	6.74	6.46	6.25	6.17	6.13	5.03	5.33	5.36	5.63	5.59	5.31	6.32	6.25	6.29	5.51	5.82	5.54	7.4	7.37	7.43
VVTU10052_at	VIT_10s0003g01350	MAP3K delta-1 protein kinase	VVTU10052_at	-1.1	-1.59	0.06	4.33	4.77	4.73	4.43	3.93	3.6	3.88	3.83	4.37	3.74	4.72	4.84	4.94	4.5	4.5	4.81	4.86	3.88	4.99	4.2	4.08	3.98	3.72	3.66	3.68	3.45	3.68	3.98	3.95	3.69	4.02	3.76
VVTU10054_at	GSVIVT00032978001	Transposon protein, CACTA, En/Spm sub-class	VVTU10054_at	-0.03	-1.42	0.63	2.9	3.13	4.8	3.06	3.7	2.99	2.83	3.05	3.12	2.7	2.86	3.29	3.3	2.72	3.74	5.92	3.25	2.97	2.9	3.27	4.06	3.44	3.51	3.05	2.91	3	2.8	2.74	2.95	3.45	2.95	2.64
VVTU10057_at	VIT_13s0019g01610	XH/XS domain-containing protein	VVTU10057_at	-3.89	0.55	0.37	9.35	9.08	8.96	7.85	7.25	7.6	8.13	9.58	9.46	9.28	9.29	9.08	9.14	9.03	8.98	8.86	9.04	7.73	7.83	7.99	7.29	7.28	7.17	7.55	7.59	7.66	7.98	8.19	8.2	9.58	9.57	9.6
VVTU1006_at	VIT_19s0014g00380	Integral membrane protein	VVTU1006_at	-0.68	0.55	-0.05	7.81	7.72	7.19	7.34	7.38	7.48	7.21	7.74	7.89	7.49	7.99	7.7	7.78	7.67	7.41	7.19	6.94	7.24	7.33	7.45	7.31	7.39	7.43	7.5	7.24	7.68	7.3	7.36	6.95	7.65	7.72	7.83
VVTU10069_at	VIT_15s0048g00820	Pentatricopeptide (PPR) repeat-containing protein	VVTU10069_at	1.31	1.8	0	5.54	5	4.73	5.26	5.67	6.14	6.12	5.67	5.45	5.82	5.31	4.85	5.07	5.06	4.59	4.76	4.84	5.09	5.35	5.32	5.64	5.89	5.46	6.19	6.14	6.08	6.29	6.21	5.8	5.74	5.65	5.62
VVTU1007_at	VIT_14s0030g02020	Aldo/keto reductase	VVTU1007_at	2.38	-1.74	-0.67	9.5	9.84	10.04	10.99	10.77	10.31	10.07	8.86	9.48	9.51	9.52	9.82	9.93	9.76	10.14	9.96	10.02	11.07	11	10.88	10.75	10.66	10.89	10.25	10.41	10.25	10.18	10.09	9.92	8.82	8.84	8.91
VVTU10074_at	VIT_12s0057g01510	Unknown protein	VVTU10074_at	-5.45	3.09	-0.6	5.91	4.44	4.17	3.35	3.21	3.23	3.42	6.95	6.15	5.65	5.88	4.28	4.31	4.69	4.23	4.27	3.98	3.28	3.45	3.32	3.13	3.29	3.22	3.1	3.37	3.22	3.29	3.32	3.62	6.75	6.86	7.2
VVTU10076_at	VIT_01s0011g01150	Unknown protein	VVTU10076_at	3.42	1.82	0.22	4.68	4.51	4.38	5.07	6.4	6.54	5.96	5.13	4.9	4.45	4.64	4.52	4.64	4.35	4.28	4.4	4.46	4.96	5.17	5.08	6.3	6.59	6.3	6.34	6.54	6.72	5.99	6.13	5.73	5.07	5.15	5.17
VVTU1008_at	VIT_00s2269g00010	Armadillo/beta-catenin repeat	VVTU1008_at	3.94	-2.53	-1.64	7.71	8.52	9.02	10.8	9.49	9.45	9.73	7.42	7.51	7.9	7.69	8.36	8.28	8.85	9.07	8.97	9.01	10.82	10.83	10.75	9.63	9.38	9.44	9.55	9.27	9.5	9.72	9.62	9.83	7.45	7.48	7.31
VVTU10082_at	VIT_17s0000g05000	SEPALLATA1	VVTU10082_at VVTU36156_at	-1.03	1.05	-0.4	3.92	3.93	4.02	3.94	3.71	4.01	3.69	5.13	3.83	4.28	3.55	3.58	3.72	4.37	3.91	4.12	4.02	3.97	3.98	3.86	3.38	3.89	3.81	4.07	4.03	3.92	3.71	3.7	3.67	4.81	5.27	5.25
VVTU10085_at	VIT_08s0007g04700	Phosphatidylinositol-4-phosphate 5-kinase	VVTU10085_at	3.18	0.59	0.93	6.66	6.73	6.89	7.15	7.98	8.63	7.66	6.58	6.61	6.81	6.54	6.71	6.77	6.72	6.69	6.6	7.27	7.22	7.18	7.06	7.93	8.01	8	8.71	8.71	8.45	7.74	7.72	7.52	6.65	6.5	6.59
VVTU10087_at	VIT_04s0079g00790	Acyl-CoA synthetases (Acyl-activating enzyme 11)	VVTU10087_at VVTU37090_at	-11.01	-0.39	1.78	9.11	8.42	7.76	4.47	3.58	3.71	3.55	8.14	8.97	9.32	9	8.45	8.79	7.87	8.18	7.91	6.88	4.75	4.4	4.22	3.38	3.85	3.47	3.6	4.15	3.23	3.51	3.7	3.44	7.92	8.2	8.28
VVTU1009_at	VIT_19s0090g00410	Calcium-dependent protein kinase 9 CPK9	VVTU1009_at	0.9	-2.02	-0.43	9.68	10.42	10.66	10.72	10.57	9.69	10.56	9.35	9.73	9.44	9.84	10.49	10.43	10.33	10.7	10.77	10.49	10.76	10.7	10.71	10.5	10.58	10.64	9.69	9.68	9.71	10.65	10.62	10.41	9.38	9.38	9.29
VVTU10090_at	VIT_02s0012g00050	Glycine-rich protein	VVTU10090_at	2.06	0.44	0.09	7.41	7.42	7.69	7.95	8.26	8.52	8.63	7.6	7.32	7.41	7.5	7.29	7.62	7.34	7.67	7.83	7.57	7.91	8.02	7.91	8.33	8.27	8.18	8.54	8.2	8.77	8.76	8.66	8.47	7.74	7.57	7.47
VVTU101_s_at	VIT_03s0038g01960	Proline-rich family protein	VVTU101_s_at VVTU13066_at	-5.63	3.85	0.61	9.93	8.53	8.33	6.41	6.78	7.07	8.74	10.93	9.94	10.13	9.7	8.45	8.3	8.79	8.31	8.36	8.31	6.38	6.4	6.44	6.6	6.89	6.84	7.18	6.86	7.15	8.55	8.75	8.89	11.01	10.93	10.86
VVTU1010_at	VIT_18s0122g01040	Ubiquitin-protein ligase	VVTU1010_at	0.66	-0.29	0.02	7.73	8.1	7.9	8.04	8.51	8.19	7.52	7.8	7.98	7.11	7.94	8.3	7.95	8.04	8.13	8.04	7.42	7.93	8.07	8.1	8.49	8.5	8.53	8.08	8.23	8.26	7.59	7.54	7.42	7.88	7.79	7.72
VVTU10100_at	VIT_17s0000g05570	Receptor protein kinase	VVTU10100_at VVTU11578_at	-6.71	3.07	0.14	8.34	7.53	7.26	5.51	4.36	5.42	7.4	9.66	8.77	8.15	7.98	7.26	7.24	7.96	7.61	7.27	6.8	5.14	5.92	5.34	4.46	4.14	4.47	5.15	5.84	5.16	7.04	7.4	7.69	9.68	9.72	9.57
VVTU10101_at	VIT_18s0001g04770	Apoptotic chromatin condensation inducer 1 ACIN1	VVTU10101_at VVTU12648_at	3.93	1.15	-0.54	5.33	5.49	5.15	6.58	7.17	7.43	6.89	5.76	5.65	5.37	4.87	5.74	5.22	5.47	5.19	5.29	4.94	6.55	6.54	6.66	7.26	7.17	7.07	7.59	7.1	7.55	7.05	6.88	6.73	6.05	5.76	5.39
VVTU10102_at	VIT_03s0180g00210	Myb domain protein R1	VVTU10102_at	3.04	-0.55	0.13	7.1	7.93	8.08	8.48	9.11	9.04	8.29	7.48	7.42	6.96	6.86	8.17	7.87	7.72	8.38	8.3	7.33	8.39	8.56	8.49	9.04	9.35	8.91	9.17	8.69	9.21	8.45	8.09	8.32	7.95	7.17	7.18
VVTU10103_s_at	VIT_05s0062g01190	Pirin	VVTU10103_s_at VVTU8852_at	-1.94	-2.27	-0.55	6.91	7.79	7.74	7.55	6.4	6.16	6.11	6.88	6.81	6.42	7.34	8.02	7.48	7.82	7.86	8.03	7.22	7.48	7.5	7.66	6.39	6.26	6.53	6.5	5.75	6.14	6.03	6.47	5.75	6.93	6.86	6.86
VVTU10107_at	VIT_06s0004g04910	Unknown protein	VVTU10107_at VVTU10850_at	3.06	-0.58	2.07	6.58	6.85	8.63	7.25	8.09	9.05	8.19	6.88	6.8	6.33	6.56	6.85	6.83	6.88	8.32	8.72	8.81	7.31	7.38	7.03	8.09	8.09	8.08	9.05	9	9.1	8.16	8.21	8.19	6.83	6.93	6.89
VVTU10108_s_at	VIT_13s0047g00490	No hit	VVTU10108_s_at VVTU289_s_at	1.05	2.66	-0.29	5.59	5.12	4.38	5.04	6.11	6.14	5.67	6.11	5.72	5.4	5.62	5.08	4.99	5.28	4.74	4.59	3.52	4.83	5.17	5.11	6.08	6.25	5.98	6.01	5.97	6.39	5.73	5.9	5.33	6.08	6.1	6.14
VVTU1011_at	VIT_04s0023g01950	TUBBY like protein 2 TLP2	VVTU1011_at	-1.63	-0.13	-0.83	9.55	9.32	8.96	9.34	8.67	8.48	8.57	9.4	9.53	9.63	9.5	9.37	9.26	9.34	8.96	8.89	9.03	9.24	9.36	9.41	8.67	8.7	8.65	8.61	8.42	8.41	8.47	8.55	8.69	9.29	9.45	9.46
VVTU10110_at	VIT_12s0035g01050	Octicosapeptide/Phox/Bem1p (PB1) domain-containing protein	VVTU10110_at VVTU22346_at VVTU35716_at	2.01	0.47	-0.26	5	4.9	5.01	5.66	5.48	5.93	6.25	5.01	4.83	5.3	4.82	4.75	4.97	4.98	4.7	4.53	5.58	5.48	5.64	5.85	5.44	5.54	5.46	5.95	5.97	5.88	6.32	6.61	5.68	5.04	5.06	4.93
VVTU10112_at	VVTU10112_at	No hit	VVTU10112_at	-1.52	-1.14	-0.5	6.05	7.3	7.37	6.71	6.54	5.67	6.38	7.26	6.45	5.79	5.8	7.63	6.98	7.2	7.87	7.39	6.55	6.39	6.89	6.79	6.37	6.64	6.6	5.42	5.77	5.78	6.72	6.02	6.31	7.84	7.05	6.64
VVTU10117_at	VIT_14s0083g00330	Receptor protein kinase PERK1	VVTU10117_at VVTU8084_at	-1.97	-0.27	-0.57	6.19	6.33	6.32	6.07	5.42	5.31	5.63	6.58	6.54	5.74	6.18	6.4	6.11	6.45	6.39	6.58	5.9	6.05	5.94	6.21	5.4	5.62	5.22	5.29	5.11	5.51	5.58	5.71	5.59	6.36	6.76	6.6
VVTU10118_at	VIT_18s0089g01410	Purine permease 4 PUP4	VVTU10118_at	-0.39	-0.01	0.63	4.98	5.08	5.5	4.81	4.84	5.21	5.02	5.29	5.24	4.73	4.93	5.01	5.23	4.98	5.49	5.56	5.44	4.87	4.88	4.67	4.79	4.86	4.86	5.27	5.42	4.9	5.14	5	4.92	5.16	5.51	5.16
VVTU10119_at	VIT_04s0008g05930	Zinc finger protein 3	VVTU10119_at	3.05	-0.63	0.06	7.01	7.25	6.73	7.72	7.87	7.95	8.26	5.88	6.54	6.83	7.48	6.97	7.48	7.26	6.9	6.63	6.64	7.59	7.73	7.84	7.84	7.77	8	7.83	8.16	7.82	8.35	8.24	8.18	5.57	5.84	6.17
VVTU1012_at	VIT_08s0007g04170	Pyruvate kinase, cytosolic isozyme	VVTU1012_at VVTU18887_s_at	0.59	0.27	0.27	6.21	6.1	6.21	6.12	6.47	6.51	6.39	6.15	6.11	6.36	6.16	6.15	6.05	6.11	6.17	6.08	6.37	5.94	6.26	6.15	6.57	6.47	6.35	6.48	6.36	6.67	6.27	6.44	6.44	6.13	6.15	6.18
VVTU10120_at	VIT_17s0000g08900	LRR receptor-like kinase 2	VVTU10120_at VVTU35477_at	-1.3	1.58	-0.07	4.75	4.44	4.51	4.21	4.15	4.6	4.54	5.75	5.02	4.62	4.57	4.19	4.35	4.72	4.5	4.46	4.57	4.31	3.99	4.31	4.04	4.02	4.36	4.44	5.04	4.2	4.47	4.41	4.71	5.38	6.02	5.78
VVTU10121_at	VIT_00s0174g00130	far-red impaired responsive family protein	VVTU10121_at	0.12	-0.45	-0.06	6.89	7.11	7.09	7.25	6.75	7.09	7.07	6.8	6.91	6.83	6.94	7.07	7.15	7.12	7.21	7.03	7.01	7.01	7.39	7.31	6.74	6.63	6.86	7.25	7.01	7.01	7.2	7.08	6.9	6.73	6.85	6.81
VVTU10122_at	VVTU10122_at	No hit	VVTU10122_at	-3.52	-0.45	0.17	6.34	6.71	6.37	5.36	5.17	4.71	4.95	6.59	6.71	5.79	6.38	6.62	6.68	6.82	6.39	6.61	6.05	5.11	5.1	5.76	5.32	5.14	5.05	4.77	4.54	4.81	4.9	5.02	4.92	6.24	6.81	6.65
VVTU10123_at	VIT_10s0003g04950	Esterase/lipase/thioesterase	VVTU10123_at	-5.71	-2.29	-1.42	8.17	9.36	7.91	7.44	5.43	4.13	8.25	7.58	7.78	7.96	8.63	9.22	9.45	9.41	8.05	7.98	7.67	7.38	7.54	7.39	5.51	5.61	5.12	3.53	4.77	3.78	8.15	8.16	8.41	7.4	7.68	7.64
VVTU10127_at	VIT_04s0023g02950	Zinc finger (CCCH-type) family protein	VVTU10127_at VVTU5019_at	3.8	0.84	0.14	4.86	4.92	5.32	6.07	6.54	7.31	6.25	5.35	5	4.89	4.67	4.95	4.53	5.2	5.22	5.74	4.86	5.94	6.3	5.93	6.64	6.34	6.61	7.29	7.3	7.33	6.25	6.27	6.23	5.7	5.26	4.99
VVTU10128_s_at	VVTU10128_s_at	Unknown	VVTU10128_s_at	-0.52	2.6	-0.78	9.11	8.52	8.09	8.55	8.81	8.9	9.23	10.12	9.32	8.89	9.08	8.5	8.33	8.7	8.11	8.26	7.89	8.41	8.59	8.63	8.84	8.8	8.8	8.82	9.02	8.86	9.06	9.2	9.42	10.1	10.13	10.14
VVTU10129_at	VVTU10129_at	Peptidyl-prolyl cis-trans isomerase FKBP-type	VVTU10129_at	-2.02	0.87	-0.15	5.48	5.48	4.85	4.52	4.59	4.39	5	5.74	5.73	4.71	5.78	5.33	5.61	5.48	5.02	5	4.47	4.26	4.49	4.77	4.35	4.79	4.59	4.01	4.19	4.84	5.14	5.03	4.82	5.73	5.67	5.83
VVTU1013_at	VIT_05s0077g01870	Tetratricopeptide repeat (TPR)-containing	VVTU1013_at VVTU16857_at	1.12	-0.07	-0.43	9.82	10.07	9.87	10.44	10.5	10.36	10.23	9.92	9.89	9.45	10.06	10.13	9.94	10.12	9.95	10.05	9.56	10.44	10.43	10.44	10.58	10.5	10.43	10.35	10.42	10.31	10.27	10.23	10.18	10	9.87	9.9
VVTU10130_at	VIT_05s0020g00030	WD-40 repeat	VVTU10130_at VVTU30923_at	2.9	0.98	0.8	4.97	4.92	4.97	5.31	5.86	6.78	6.16	4.92	4.86	4.94	5.09	5	4.84	4.91	5.08	5.04	4.78	5.13	5.39	5.39	5.91	5.83	5.83	6.68	6.98	6.67	6.13	6.28	6.07	4.92	5.08	4.75
VVTU10133_at	VVTU10133_at	No hit	VVTU10133_at	2.7	-0.48	0.01	5.97	6.52	6.59	7.05	7.35	7.31	7.49	5.94	6.03	6.04	5.82	6.41	6.55	6.6	6.58	6.81	6.35	6.96	7.16	7.03	7.47	7.42	7.15	7.19	7.29	7.45	7.6	7.47	7.38	5.65	6.11	6.01
VVTU10134_at	VIT_14s0066g00330	Unknown	VVTU10134_at	-1.48	1.88	0.08	7.8	7.2	7.01	6.65	7.27	7.25	6.84	8.4	7.95	7.6	7.82	7.08	7.31	7.2	7.22	7.02	6.75	6.45	6.86	6.6	7.4	7.23	7.17	7.38	7.2	7.15	6.68	6.79	7.03	8.35	8.4	8.46
VVTU10135_at	VIT_11s0065g00700	Translation initiation factor eIF-2B epsilon subunit	VVTU10135_at	0.99	0.78	-0.5	6.61	6.26	6.28	6.76	7.03	6.86	7.06	6.76	6.37	6.53	6.88	5.95	6.51	6.27	6.19	6.31	6.34	6.62	6.95	6.68	6.7	7.26	7.07	7.03	6.62	6.89	6.96	7.05	7.17	6.72	6.73	6.82
VVTU1014_at	VIT_09s0054g00930	7-dehydrocholesterol reductase	VVTU1014_at	-0.97	-0.23	0.21	10.57	10.67	10.4	10.23	10.09	10.18	9.89	10.39	10.52	10.67	10.51	10.67	10.62	10.73	10.4	10.34	10.47	10.25	10.19	10.26	10.07	10.11	10.09	10.18	10.16	10.19	9.98	9.79	9.9	10.4	10.42	10.36
VVTU10140_at	VIT_18s0089g01340	Class I peptide chain release factor; Helix-turn-helix, Fis-type	VVTU10140_at	-0.21	0.19	-0.4	6.78	6.64	6.57	6.78	6.82	6.55	6.52	6.87	6.8	6.74	6.79	6.53	6.75	6.62	6.48	6.27	6.88	6.68	6.89	6.77	6.59	6.97	6.87	6.22	6.81	6.56	6.41	6.6	6.54	6.95	6.65	7
VVTU10142_at	VIT_12s0059g02460	Histone-lysine N-methyltransferase ATXR2	VVTU10142_at	-0.53	0.38	-0.2	7.69	7.81	7.76	7.71	7.49	7.62	7.88	8.17	7.78	7.41	7.84	7.75	7.96	7.71	7.74	7.81	7.73	7.62	7.75	7.76	7.43	7.56	7.48	7.56	7.6	7.71	7.8	7.91	7.92	8.08	8.2	8.24
VVTU10143_s_at	VIT_15s0048g01230	1-acylglycerol-3-phosphate O-acyltransferase	VVTU10143_s_at VVTU10144_at VVTU20708_s_at	1.32	-0.33	-0.53	5.99	6.11	6.55	7.18	6.53	7.08	6.45	6.4	6.24	5.88	5.82	6.21	6.07	6.04	6.41	6.67	6.57	7.16	7.22	7.15	6.59	6.57	6.41	7.24	7.03	6.97	6.45	6.43	6.46	6.52	6.46	6.2
VVTU10144_at	VIT_15s0048g01230	1-acylglycerol-3-phosphate O-acyltransferase	VVTU10143_s_at VVTU10144_at VVTU20708_s_at	1.47	0.32	-0.61	5.04	4.98	5.07	6.01	5.44	6.19	5.32	5.35	5.12	4.89	5.09	5.12	4.74	5.04	5.15	5.27	4.74	5.88	6.1	6.03	5.45	5.4	5.46	6.34	6.03	6.18	5.25	5.35	5.37	5.32	5.37	5.36
VVTU10146_at	VIT_09s0002g02570	No hit	VVTU10146_at	-0.22	0.01	0.06	4.22	4.6	4.2	4.27	4.44	4.34	3.93	4.46	3.95	4.31	4.37	4.3	4.76	4.71	4.38	4.14	4.06	4.28	4.05	4.44	4.41	4.59	4.31	4.22	4.35	4.45	4.09	3.71	3.96	4.77	4.37	4.19
VVTU10147_at	VIT_06s0004g04580	Protein kinase family protein	VVTU10147_at	3.85	-1.56	0.32	6.49	7.44	7.95	8.45	8.51	8.83	8.24	6.44	6.52	6.36	6.58	7.63	7.29	7.39	7.98	8.09	7.76	8.52	8.41	8.41	8.59	8.47	8.48	8.93	8.9	8.66	8.24	8.21	8.26	6.3	6.58	6.42
VVTU1015_at	VIT_05s0020g02600	Serine incorporator 3	VVTU1015_at	1.23	-0.98	1.38	8.81	9.44	9.41	8.93	8.97	9.67	9.62	8.1	8.76	8.66	8.99	9.47	9.55	9.28	9.42	9.38	9.42	8.96	8.88	8.94	8.98	8.9	9.04	9.66	9.77	9.57	9.7	9.62	9.55	7.93	8.12	8.24
VVTU10150_at	VIT_11s0065g00710	Cleavage stimulation factor subunit 3	VVTU10150_at VVTU38379_at	0.35	-0.31	-0.27	7.49	7.71	7.74	7.88	7.68	7.63	7.95	7.55	7.58	7.28	7.59	7.7	7.74	7.68	7.85	7.81	7.53	7.88	7.94	7.83	7.78	7.72	7.54	7.53	7.6	7.76	7.91	7.93	8.02	7.57	7.49	7.58
VVTU10153_at	VIT_14s0219g00060	Unknown protein	VVTU10153_at	0.92	1.68	-0.48	6.41	6.3	6.05	6.65	6.8	7.16	7.13	7.25	6.58	6.15	6.48	6.19	6.3	6.41	6.25	5.99	5.89	6.54	6.81	6.59	6.77	6.88	6.76	7.15	7.13	7.2	7.06	7.19	7.15	7.26	7.22	7.28
VVTU10154_at	VIT_06s0004g00930	Splicing factor I	VVTU10154_at	1.2	0.81	0.07	7.66	7.41	7.5	7.75	8.06	8.32	8.1	7.8	7.86	7.76	7.29	7.34	7.48	7.42	7.27	7.51	7.68	7.85	7.7	7.69	8.14	8.08	7.96	8.31	8.24	8.4	8.05	8.02	8.23	7.78	7.95	7.64
VVTU10157_at	VVTU10157_at	Unknown	VVTU10157_at	1.24	0.02	0.36	4.76	4.38	4.67	4.78	4.99	5.28	4.82	4.28	4.34	5.23	4.55	4.31	4.58	4.23	4.88	4.47	4.62	4.77	4.8	4.76	5.03	5.03	4.9	5.28	5.56	4.92	4.64	5.05	4.74	4.22	4.29	4.32
VVTU10159_at	VVTU10159_at	No hit	VVTU10159_at	0.18	-0.14	-0.22	4.45	4.62	4.61	4.66	4.97	4.5	4.45	4.66	4.29	4.55	4.51	4.78	4.46	4.59	4.75	4.71	4.35	4.35	4.77	4.81	4.84	4.91	5.14	4.47	4.7	4.3	4.55	4.41	4.39	4.47	4.74	4.74
VVTU1016_at	VIT_10s0003g00260	DnaJ homolog, subfamily B, member 4	VVTU1016_at	1.8	-4.15	2	6.61	7.11	11.3	8.32	8.35	8.6	7.81	7.06	6.81	6.56	6.42	7.17	6.63	7.42	10.9	11.52	11.42	8.25	8.4	8.31	8.31	8.38	8.36	8.56	8.6	8.63	7.96	7.73	7.72	6.91	6.95	7.29
VVTU10162_s_at	VIT_12s0059g00400	EF hand	VVTU10162_s_at	0.84	-1.57	-0.36	5.09	5.32	6.38	6.3	5.78	5.64	5.53	5.26	5.35	4.88	5	5.47	5.28	5.18	6.09	6.22	6.74	6.01	6.58	6.24	5.89	5.76	5.69	5.42	5.87	5.6	5.38	5.66	5.53	5.34	4.97	5.42
VVTU10163_at	VIT_18s0001g13700	Cell growth defect factor -2	VVTU10163_at	0.38	1.35	-0.21	7.48	7.28	6.79	7.18	7.87	7.66	7.31	7.82	7.69	7.06	7.6	7.32	7.37	7.14	6.95	6.79	6.61	6.89	7.42	7.19	7.84	7.74	8.01	7.61	7.69	7.69	7.18	7.45	7.28	7.9	7.73	7.82
VVTU10165_at	VVTU10165_at	No hit	VVTU10165_at	0.6	1.5	0.26	5.66	5.5	5.35	5.35	6.04	6.18	6.06	6.23	5.53	5.81	5.64	5.49	5.58	5.43	5.26	5.35	5.44	5.3	5.2	5.54	6.19	5.76	6.13	6.13	6.24	6.16	5.98	6.26	5.93	6.1	6.43	6.14
VVTU10167_at	VIT_08s0040g03390	Unknown	VVTU10167_at	-0.79	-0.6	0.25	7.49	7.72	8.1	7.39	7.09	7.05	8.01	7.54	7.51	7.61	7.35	7.8	7.88	7.44	8.31	8.07	7.89	7.31	7.34	7.5	7.14	7.11	7.02	7.01	7.01	7.13	8.13	7.74	8.12	7.67	7.41	7.52
VVTU10168_at	VIT_10s0116g00450	Tyrosyl-DNA phosphodiesterase	VVTU10168_at VVTU14089_at	0.69	0.97	-0.79	5.38	5.23	5.04	5.67	5.78	5.62	5.88	5.84	5.44	5.27	5.41	5.21	5.17	5.31	5.16	5.19	4.73	5.43	5.71	5.83	5.7	5.85	5.78	5.61	5.53	5.7	5.78	5.85	6	5.73	5.83	5.96
VVTU10169_at	VIT_14s0083g00480	2,3-biphosphoglycerate-independent phosphoglycerate mutase	VVTU10169_at	1.19	0.68	-0.43	5.46	5.16	5.1	5.8	5.77	6	5.8	5.52	5.19	5.82	5.28	5.12	5.2	5.16	5.11	5.28	4.9	5.55	6.09	5.71	5.99	5.41	5.84	5.91	6.22	5.83	5.64	5.91	5.85	5.4	5.49	5.65
VVTU1017_at	VIT_02s0154g00080	Multi-copper oxidase (SKU5)	VVTU1017_at VVTU3113_at	-8.57	2.33	-0.4	8.94	8.17	7.18	5.66	4.42	4.68	6.39	9.7	9.21	8.83	8.75	8.23	7.87	8.37	7.5	7.39	6.42	5.23	5.78	5.88	4.48	4.41	4.38	4.87	4.79	4.33	5.45	6.52	6.86	9.74	9.74	9.62
VVTU10170_at	VVTU10170_at	Unknown	VVTU10170_at	0.62	-0.98	1.12	4.63	4.95	5.61	4.55	5.15	4.97	5.18	4.3	4.64	4.26	4.91	4.86	5.17	4.78	5.08	5.17	6.27	4.54	4.65	4.46	4.84	4.96	5.55	4.35	5.29	5.11	5.21	5.26	5.05	4.1	4.3	4.47
VVTU10171_s_at	VIT_17s0000g08850	SEC14 cytosolic factor	VVTU10171_s_at VVTU11423_s_at	2.57	1.67	-0.41	6.13	5.89	5.68	6.63	7.23	7.52	7.17	6.6	6.3	5.77	6.27	5.67	5.96	6.03	5.83	5.82	5.32	6.56	6.7	6.63	7.13	7.2	7.34	7.62	7.23	7.66	7.3	7.32	6.85	6.49	6.69	6.62
VVTU10173_at	VIT_14s0128g00710	Mannosylglycoprotein endo-beta-mannosidase	VVTU10173_at VVTU694_at	0.42	-1.48	-2.02	6.96	7.03	7.52	8.61	7.35	6.81	7.18	7.12	7.07	7.04	6.76	7.08	6.78	7.2	7.54	7.78	7.18	8.5	8.66	8.67	7.44	7.37	7.23	6.73	6.88	6.83	7.17	7.15	7.21	6.96	7.28	7.1
VVTU10176_at	VIT_11s0016g04420	DnaJ homolog, subfamily C, member 13	VVTU10176_at VVTU35090_at	0.96	0.23	0.34	4	4.31	4.37	4.31	4.55	4.81	4.77	4.32	4.07	3.88	4.05	4.54	4.23	4.14	4.54	4.21	4.34	4.2	4.41	4.3	4.65	4.51	4.49	4.87	5.13	4.33	4.63	4.4	5.16	4.31	4.27	4.39
VVTU10178_at	VIT_02s0012g01020	Zinc finger (C3HC4-type ring finger)	VVTU10178_at	-1.07	-0.87	-0.04	8.81	9.05	8.8	8.62	8.62	8.1	8	8.47	8.69	8.87	8.87	8.99	9.02	9.14	8.84	8.82	8.73	8.62	8.68	8.56	8.65	8.56	8.64	8.02	8.13	8.15	7.95	8.1	7.95	8.4	8.47	8.55
VVTU10179_at	VIT_11s0016g03000	Phosphoinositide 3-kinase regulatory subunit 4	VVTU10179_at VVTU11288_at	1.45	-0.24	0.49	8.18	8.53	8.72	8.6	9.02	9.09	8.92	8.23	8.31	8.15	8.06	8.46	8.67	8.44	8.73	8.62	8.81	8.49	8.62	8.68	9.04	9.07	8.96	9.07	9.05	9.14	8.97	8.9	8.89	8.14	8.31	8.23
VVTU1018_at	VIT_18s0001g01490	Oxidoreductase N-terminal domain-containing	VVTU1018_at	-1.93	-1.98	-0.77	8.88	9.13	9.02	9.01	8.23	7.37	7.84	8.26	8.77	8.83	9.03	9.11	9.29	8.97	9.04	8.97	9.04	9	8.99	9.05	8.13	8.25	8.31	7.36	7.3	7.46	7.9	7.82	7.8	8.3	8.18	8.3
VVTU10180_at	VVTU10180_at	Inorganic pyrophosphatase	VVTU10180_at	4.57	-0.36	-1.93	3.59	3.7	3.85	6.19	5.99	5.6	5.23	3.84	3.54	3.68	3.55	4	3.71	3.32	3.59	3.78	4.14	6.36	5.84	6.32	5.62	6.59	5.51	5.08	5.71	5.9	5.2	5.37	5.1	3.82	3.73	3.95
VVTU10182_at	VIT_14s0030g02240	Carbon-sulfur lyase	VVTU10182_at	2.87	0.18	0.11	7.47	7.34	7.77	8.14	8.69	8.7	8.86	7.32	7.44	7.57	7.4	7.39	7.35	7.29	7.76	7.82	7.72	7.99	8.26	8.16	8.68	8.66	8.74	8.73	8.84	8.52	8.83	8.97	8.77	7.45	7.33	7.16
VVTU10183_at	VIT_18s0001g05310	F-box domain containing protein	VVTU10183_at	1.94	-0.49	2.26	4.98	5.92	6.06	5.09	5.85	6.87	5.95	4.81	4.9	4.91	5.12	5.76	5.93	6.06	6.05	6.35	5.71	5.14	5.16	4.97	5.9	5.73	5.91	6.76	7.01	6.83	6.04	5.99	5.82	4.7	4.93	4.79
VVTU10184_s_at	VIT_12s0035g01400	Unknown protein	VVTU10184_s_at	0.3	0.66	0.16	7.78	7.76	7.55	7.57	8.13	8.01	7.71	7.99	7.78	7.71	7.85	7.66	7.9	7.7	7.62	7.59	7.44	7.46	7.62	7.62	7.94	8.12	8.3	7.99	8.12	7.92	7.8	7.71	7.62	7.94	7.91	8.1
VVTU10189_at	VIT_14s0060g00840	Adaptor-related protein complex 3, mu 1 sub	VVTU10189_at	0.08	0.41	-0.04	7.92	7.68	7.45	7.65	7.92	7.82	7.53	7.73	7.92	8.03	7.81	7.72	7.74	7.56	7.57	7.44	7.34	7.54	7.77	7.64	7.86	7.94	7.96	7.76	7.84	7.86	7.43	7.63	7.52	7.75	7.68	7.76
VVTU1019_s_at	VIT_14s0083g01170	Mitochondrial substrate carrier family protein	VVTU1019_s_at VVTU15215_at	1.83	2.47	-0.21	6.77	6.46	5.85	6.68	7.73	7.97	6.94	7.44	7.01	6.19	6.98	6.59	6.34	6.45	6.11	6.21	4.91	6.7	6.76	6.58	7.78	7.66	7.75	7.97	8.05	7.88	6.92	6.96	6.95	7.61	7.37	7.31
VVTU10190_at	VIT_12s0059g02020	Glutamate formiminotransferase	VVTU10190_at	2.48	-0.42	-1.03	5.44	5.69	5.54	6.61	7.12	6.27	6.26	5.42	5.44	4.78	5.89	5.56	5.85	5.63	5.69	5.59	5.31	6.46	6.57	6.77	6.93	7.1	7.3	6.38	5.57	6.66	6.56	6.33	5.78	5.49	5.48	5.28
VVTU10191_at	VIT_08s0040g00270	Splicing factor 3b, subunit 1	VVTU10191_at	1	-0.08	-0.66	9.82	10.11	10.11	10.61	10.57	10.33	10.5	10.22	10.04	9.56	9.81	10.1	9.94	10.28	10.18	10.11	10.03	10.5	10.6	10.72	10.68	10.59	10.42	10.38	10.24	10.36	10.43	10.54	10.52	10.22	10.25	10.18
VVTU10198_at	VIT_11s0016g00010	Purine permease 5 PUP5	VVTU10198_at	-1.03	-0.67	0.18	7.47	7.7	7.58	7.17	7.19	6.81	7.08	7.22	7.36	7.45	7.6	7.68	7.74	7.68	7.6	7.56	7.58	6.93	7.26	7.28	7.12	7.29	7.14	6.77	6.84	6.81	7.02	7.2	7.02	7.1	7.19	7.37
VVTU10199_at	VIT_09s0002g01900	APM1 (Aminopeptidase M1)	VVTU10199_at	2.49	-0.68	0.33	5.57	5.89	6.11	6.3	6.84	6.6	6.73	5.18	5.59	5.45	5.66	5.99	6.06	5.58	6.01	5.96	6.34	6.1	6.51	6.25	6.93	6.92	6.67	6.38	6.71	6.7	6.83	6.67	6.68	5.08	5.43	5
VVTU102_at	VIT_08s0040g00500	Cupin, RmlC-type	VVTU102_at	3.04	0.54	0.16	7.45	7.71	7.93	8.53	8.68	9.41	9.1	7.86	7.57	7.18	7.56	7.73	7.71	7.69	7.89	7.87	8.03	8.41	8.66	8.5	8.67	8.69	8.69	9.37	9.57	9.28	9.06	9.14	9.09	7.74	7.94	7.9
VVTU1020_at	VVTU1020_at	No hit	VVTU1020_at	0.23	-0.03	0.02	2.43	2.63	2.58	2.58	2.69	2.63	2.61	2.58	2.52	2.4	2.37	2.53	2.63	2.72	2.48	2.49	2.75	2.5	2.62	2.63	2.75	2.7	2.62	2.69	2.66	2.53	2.75	2.53	2.55	2.73	2.47	2.52
VVTU1020_s_at	VIT_04s0008g00720	Vacuolar processing enzyme gamma	VVTU1020_s_at VVTU18295_s_at VVTU35032_s_at	-0.67	-2.24	1.18	11.09	11.78	11.88	11.05	10.23	10.77	11.25	9.99	10.91	11.12	11.22	11.86	11.94	11.51	11.89	11.8	11.94	11.28	10.86	10.98	10.15	10.21	10.33	10.66	10.88	10.76	11.39	11.33	11.01	9.99	10.04	9.93
VVTU10204_at	VIT_11s0016g04940	Zinc finger (CCCH-type) family protein	VVTU10204_at	0.17	2.7	0.65	7.09	6.48	6.06	6.05	6.89	7.66	6.76	7.68	7.26	6.92	7.06	6.56	6.4	6.49	5.91	6.08	6.18	6.04	6.2	5.9	6.88	6.89	6.91	7.59	7.75	7.62	6.8	6.76	6.71	7.83	7.8	7.35
VVTU10208_at	VIT_05s0020g04170	RecA/Rad51/DMC1	VVTU10208_at	-2.63	2.18	-0.22	4.93	4.18	3.96	3.6	3.59	3.88	3.8	5.78	5.04	4.8	4.95	4.16	4.06	4.3	3.83	4.07	3.97	3.33	3.88	3.53	3.61	3.47	3.67	4.07	3.85	3.71	3.66	3.77	3.96	5.48	6.07	5.74
VVTU10210_at	VIT_12s0034g02260	SEC6	VVTU10210_at	0.78	0.47	-0.13	4.29	3.98	3.92	4.25	4.38	4.48	4.54	4.04	4.4	4.32	4.15	3.84	4.05	4.05	4.13	3.87	3.74	4.21	4.28	4.26	4.55	4.2	4.37	4.72	4.57	4.07	4.25	4.62	4.72	3.92	4.08	4.11
VVTU10212_at	VVTU10212_at	No hit	VVTU10212_at	0.35	-0.07	0.03	2.86	2.82	2.97	2.98	3	3.05	2.96	2.83	2.83	2.99	2.74	2.93	2.77	2.76	2.97	2.74	3.17	2.85	3.07	3.02	3.2	2.82	2.95	2.88	2.93	3.29	3.01	3.04	2.83	2.96	2.7	2.83
VVTU10213_at	VIT_05s0049g01280	COP1-interacting protein 7	VVTU10213_at VVTU16403_at	2.53	0.16	-0.54	4.26	4.4	4.57	5.44	5.42	5.59	5.52	4.55	4.34	4.15	4.29	4.39	4.39	4.41	4.38	4.78	4.52	5.21	5.3	5.76	5.74	5.3	5.16	5.6	5.55	5.63	5.58	5.59	5.38	4.57	4.75	4.29
VVTU10214_at	VIT_14s0060g02400	PWWP domain-containing protein	VVTU10214_at	2.81	0.08	-0.53	6.19	6.52	6.8	7.55	7.72	7.77	7.69	6.68	6.45	5.98	6.1	6.47	6.41	6.66	6.97	6.88	6.51	7.41	7.64	7.59	7.82	7.77	7.55	7.84	7.54	7.9	7.63	7.74	7.69	6.52	6.79	6.71
VVTU10215_at	VIT_15s0046g00070	PBP1 (pinoid-binding protein 1)	VVTU10215_at	-3.31	1.07	0.41	6.89	5.25	5.26	4.38	4.38	4.39	4.77	5.64	7.22	6.44	6.9	4.89	5.7	5.03	5.73	4.93	4.97	3.94	4.24	4.81	4.1	4.82	4.11	4.6	4.43	4.09	4.38	4.78	5.08	5.61	5.81	5.47
VVTU10216_at	VIT_00s0463g00010	WRKY DNA-binding protein 20	VVTU10216_at VVTU4046_at	1.4	0.17	-0.75	6.52	6.25	5.83	6.92	6.67	6.64	7.05	5.94	6.55	6.49	6.53	6.33	6.29	6.12	5.9	5.79	5.81	7	6.87	6.89	6.63	6.59	6.79	6.72	6.62	6.58	7.16	6.92	7.05	5.92	6.13	5.74
VVTU10217_at	VIT_04s0044g01190	Maternal effect embryo arrest 50	VVTU10217_at	-0.62	-0.19	-0.32	7.35	7.82	7.52	7.57	7.49	7.26	7.13	7.78	7.52	6.83	7.59	7.92	7.66	7.86	7.74	7.59	7.18	7.45	7.63	7.62	7.62	7.52	7.33	7.21	7.28	7.28	7.09	7.34	6.94	7.85	7.69	7.81
VVTU10218_at	VIT_18s0086g00710	1-phosphatidylinositol-3-phosphate 5-kinase	VVTU10218_at VVTU7227_at	4.76	-0.74	-0.79	5.19	5.5	6.03	7.37	7.91	7.5	6.72	5.27	5.4	5.13	5	5.32	5.43	5.71	6.03	6.07	6	7.23	7.41	7.47	8.07	7.83	7.81	7.55	7.43	7.52	6.55	6.74	6.85	5.28	5.26	5.27
VVTU10219_at	VIT_07s0005g04270	No hit	VVTU10219_at	-1.81	-0.84	-0.76	5.57	5.7	5.9	5.97	4.87	4.91	4.78	5.95	5.62	5.63	5.45	5.62	5.84	5.64	5.88	5.76	6.05	5.9	6.18	5.79	4.44	5.17	4.92	4.81	5.1	4.8	4.85	4.98	4.47	5.94	6.11	5.78
VVTU1022_at	VIT_00s0802g00020	Unknown protein	VVTU1022_at	-4.11	-0.39	-2.44	8.07	8.02	7.41	8.17	6.27	5.77	6.45	8.63	8.22	7.58	8.31	7.77	7.91	8.31	7.56	7.52	7.09	8.1	8.16	8.26	6.29	6.42	6.09	5.81	5.58	5.89	6.17	6.6	6.55	8.5	8.68	8.71
VVTU10221_at	VIT_05s0049g02310	Biopterin transport-related protein BT1	VVTU10221_at	3.03	-0.27	1.11	4.61	4.58	6.4	5.49	5.68	6.55	7.05	4.94	4.4	4.84	4.55	4.82	4.57	4.31	6.15	6.84	6.1	5.37	5.77	5.28	5.64	5.72	5.67	6.48	6.56	6.61	6.95	7.07	7.13	4.79	5.03	4.99
VVTU10222_at	VVTU10222_at	No hit	VVTU10222_at	0.72	0.1	0.12	3.72	3.61	3.73	3.79	3.95	4	4.02	3.61	3.76	3.7	3.71	3.72	3.66	3.45	3.64	3.71	3.84	3.85	3.75	3.78	3.89	3.92	4.03	4.06	3.98	3.97	4.09	4.08	3.87	3.47	3.54	3.79
VVTU10223_at	VIT_18s0001g11700	Exocyst complex component 1	VVTU10223_at VVTU16631_at VVTU34543_at VVTU9528_at	1.76	0.09	-0.71	5.55	5.56	5.82	6.49	6.36	6.37	6.53	5.83	5.79	5.36	5.48	5.67	5.35	5.65	5.84	6.06	5.49	6.51	6.5	6.47	6.38	6.3	6.4	6.47	6.3	6.34	6.6	6.37	6.61	6.04	5.78	5.63
VVTU10224_at	VIT_11s0016g01390	Replication protein A 70 kDa DNA-binding subunit	VVTU10224_at VVTU38670_at	0.7	0.26	0.48	6.36	6.58	6.51	6.43	6.65	7.03	6.69	6.47	6.39	6.1	6.56	6.59	6.63	6.53	6.47	6.81	6.19	6.35	6.33	6.59	6.66	6.54	6.74	7.05	7.04	7.01	6.65	6.77	6.64	6.42	6.56	6.43
VVTU1023_at	VIT_09s0002g02500	Ubiquitin-specific protease 6 (UBP6)	VVTU1023_at VVTU16623_s_at	-1.96	0.52	-0.51	9.99	9.65	9.48	9.3	9.14	8.78	9.19	10.19	10.02	10.12	9.81	9.69	9.42	9.81	9.59	9.49	9.34	9.28	9.35	9.26	9.14	9.15	9.14	8.65	8.82	8.87	9.17	9.24	9.15	10.2	10.26	10.1
VVTU10235_at	VVTU10235_at	No hit	VVTU10235_at	0.01	0.3	0.17	3.33	2.83	3	2.9	3	3.09	3.09	2.99	3.03	3.82	2.98	2.89	2.69	2.9	2.93	2.82	3.22	2.78	2.91	2.99	2.94	3.1	2.96	3.07	3.21	2.98	3.03	3.09	3.16	3.13	2.94	2.89
VVTU10236_at	VIT_16s0050g02390	Plastid division protein PDV1	VVTU10236_at	-2.69	0.28	-0.75	8.2	8.09	7.83	7.65	7.25	6.79	7.13	8.67	8.28	7.9	8.39	8.09	8.17	7.99	8.01	7.8	7.65	7.38	7.86	7.66	7.33	7.2	7.22	6.85	6.8	6.71	7.03	7.12	7.24	8.54	8.65	8.82
VVTU10237_at	VVTU10237_at	No hit	VVTU10237_at	0.8	0.09	-0.23	4.59	4.29	4.63	4.83	4.92	4.85	4.75	4.54	4.54	4.65	4.59	4.33	4.33	4.2	4.41	4.4	4.99	4.68	4.97	4.82	4.8	4.94	5.02	4.79	4.73	5.01	4.6	4.72	4.9	4.41	4.57	4.62
VVTU10238_at	VIT_12s0057g00890	Glycosyl hydrolase family 17 protein	VVTU10238_at	-1.1	0.95	-0.27	5.14	4.82	4.81	4.67	4.58	4.6	4.95	5.6	5.21	5.34	4.81	4.61	4.85	4.97	4.52	4.83	5.04	4.8	4.81	4.37	4.71	4.73	4.25	4.6	4.68	4.53	4.79	4.87	5.15	5.53	5.76	5.49
VVTU10239_at	VIT_14s0108g00370	Leucine-rich repeat receptor-like protein kinase 1	VVTU10239_at	-0.74	-1.44	1.61	4.79	5.55	5.61	4.33	4.54	4.76	4.6	4.27	4.8	4.56	4.98	5.69	5.55	5.38	5.57	5.55	5.71	4.34	4.25	4.4	4.6	4.49	4.52	4.65	4.59	5.01	4.65	4.67	4.47	4.08	4.61	4.04
VVTU1024_at	VIT_06s0009g03520	Signal peptide peptidase	VVTU1024_at	0.77	0.22	-0.32	10.61	10.4	10.39	10.76	11.12	10.76	10.56	10.55	10.61	10.65	10.58	10.47	10.41	10.3	10.35	10.24	10.55	10.79	10.64	10.85	11.12	11.13	11.11	10.65	10.8	10.83	10.63	10.59	10.47	10.64	10.55	10.46
VVTU10240_s_at	VIT_09s0002g04430	Phox (PX) domain-containing protein	VVTU10240_s_at VVTU309_at	2.09	-0.62	-0.18	7.06	7.49	7.39	7.98	8.08	7.99	7.99	6.81	7.08	6.78	7.28	7.54	7.34	7.57	7.49	7.53	7.1	8.01	7.94	7.99	8.06	8.08	8.11	7.94	7.9	8.13	7.97	8.03	7.96	6.87	6.73	6.82
VVTU10245_at	VIT_03s0038g04720	Syntaxin 1B/2/3/4	VVTU10245_at	-6.22	2.89	0.01	6.99	6.2	5.57	4.22	4.22	4.33	4.41	8.28	7.68	6.11	6.76	5.95	6.37	6.25	5.95	5.47	5.17	3.79	4.58	4.18	4.22	4.05	4.37	3.99	4.55	4.38	4.3	4.28	4.63	8.15	8.38	8.3
VVTU10246_at	VIT_02s0025g04940	Carboxyl-terminal peptidase	VVTU10246_at	-0.21	-0.38	0.38	4.52	4.5	4.79	4.33	4.59	4.4	4.27	4.42	4.1	4.86	4.51	4.49	4.56	4.44	4.75	4.63	4.97	4.2	4.25	4.53	4.64	4.4	4.71	4.3	4.23	4.64	4.31	4.41	4.08	4.58	4.32	4.36
VVTU10247_at	VVTU10247_at	Ribosomal protein L36 (RPL36C) 60S	VVTU10247_at	0.58	-0.02	0.03	3.29	3.06	3.36	3.35	3.45	3.42	3.51	3.13	3.03	3.61	3.17	3.01	3.03	3.15	3.19	3.04	3.75	3.29	3.36	3.39	3.28	3.78	3.24	3.57	3.42	3.24	3.66	3.34	3.52	3.04	3.21	3.14
VVTU10253_at	VIT_08s0007g01900	Proton-dependent oligopeptide transport (POT) family protein	VVTU10253_at	3.94	-1.2	-3.13	4.05	3.82	3.92	6.9	6.39	5.16	4.45	3.87	4.02	4.23	3.89	3.71	3.84	3.9	3.78	4.07	3.88	6.75	7.12	6.8	6.57	6.31	6.26	4.92	5.41	5.12	4.49	4.54	4.31	3.89	3.83	3.88
VVTU10256_at	VIT_04s0008g00230	Amino acid permease 8	VVTU10256_at	0.4	-0.12	0.2	3.35	3.44	3.51	3.45	3.57	3.61	3.52	3.3	3.33	3.4	3.33	3.4	3.37	3.53	3.43	3.37	3.72	3.22	3.56	3.55	3.47	3.88	3.28	3.48	3.73	3.61	3.62	3.39	3.55	3.42	3.19	3.28
VVTU10257_at	VIT_14s0066g01800	Phosphatidylinositolglycan class N (PIG-N)	VVTU10257_at	2.53	1.13	-0.99	6.76	6.7	6.42	7.68	7.94	7.87	8.01	7.2	7.11	6.4	6.68	6.66	6.77	6.66	6.64	6.41	6.16	7.67	7.67	7.69	7.95	7.98	7.9	7.89	7.75	7.95	7.95	7.92	8.16	7.07	7.3	7.21
VVTU10261_at	VIT_07s0005g03090	Cyclin-dependent protein kinase CDT1A	VVTU10261_at	-6.4	3.17	0.56	7.56	6.3	5.56	3.93	3.97	4.37	5.42	7.97	7.65	7.35	7.65	6.19	6.36	6.34	5.86	5.58	5.14	3.87	4.07	3.85	3.92	3.88	4.09	3.75	5.09	3.88	4.62	5.59	5.79	8.15	7.94	7.8
VVTU10262_s_at	VVTU10262_s_at	No hit	VVTU10262_s_at	0.39	-0.01	0.28	3.31	3.31	3.33	3.28	3.34	3.51	3.52	3.13	3.22	3.47	3.24	3.21	3.4	3.32	3.25	3.13	3.57	3.19	3.23	3.4	3.33	3.08	3.57	3.79	3.52	3.16	3.38	3.59	3.57	3.04	3.09	3.25
VVTU10263_at	VVTU10263_at	NADH dehydrogenase I subunit H	VVTU10263_at	7.67	-0.98	0.79	4.29	5.34	6.23	7.15	8.22	8.9	7.32	4.45	4.66	3.63	4.39	5.56	5.38	5.03	6.22	6.64	5.68	7.27	7.03	7.15	8.25	8.19	8.23	9.01	8.42	9.16	7.41	7.22	7.32	4.12	4.63	4.54
VVTU10265_at	VVTU10265_at	Ribosomal protein P0 (RPP0A) acidic 60S	VVTU10265_at	0.3	0.13	-0.03	3.24	3.16	3.33	3.26	3.41	3.29	3.56	3.31	3.14	3.3	3.27	3.22	3.17	3.08	3.02	3.56	3.36	3.05	3.35	3.37	3.42	3.36	3.46	3.17	3.5	3.19	3.58	3.34	3.74	3.32	3.17	3.44
VVTU10266_at	VIT_13s0067g03020	Unknown protein	VVTU10266_at	-6.46	2.95	0.32	8.24	7.06	6.73	5.01	5.18	5.23	5.64	9.18	8.66	7.86	8.08	6.88	7.24	7.05	7.01	6.73	6.37	4.63	4.87	5.42	5.33	5.14	5.05	5.43	5.04	5.19	4.93	5.75	6.04	8.99	9.22	9.32
VVTU10268_at	VIT_08s0007g04200	Late meristem identity1 HB51/LMI1	VVTU10268_at	-2.14	3.31	0.33	6.38	5.83	5.45	4.77	5.34	5.9	6.04	7.77	6.83	5.81	6.33	5.62	5.79	6.05	5.68	5.29	5.36	4.41	5.1	4.72	5.37	5.66	4.87	5.94	5.84	5.92	6.11	6.05	5.94	7.76	7.88	7.66
VVTU1027_s_at	VIT_17s0000g08070	Aldehyde dehydrogenase 1 precursor	VVTU1027_s_at	0.33	-2.08	-0.09	10.18	10.66	10.51	10.6	10.33	9.67	10.38	9.06	10.18	10.11	10.24	10.59	10.74	10.65	10.43	10.5	10.59	10.53	10.64	10.63	10.34	10.35	10.31	9.54	9.81	9.66	10.41	10.41	10.31	8.96	9.09	9.13
VVTU10271_at	VIT_13s0084g00630	Unknown protein	VVTU10271_at VVTU13315_at VVTU31027_at	-1.5	0.21	0.47	8.75	8.77	8.63	7.92	8.05	8.05	8.3	8.74	8.82	8.59	8.82	8.73	8.85	8.73	8.76	8.75	8.34	7.81	7.88	8.07	8.1	8.06	8	8.04	7.85	8.23	8.31	8.3	8.3	8.72	8.79	8.7
VVTU10273_at	VIT_13s0064g00010	F-box family protein / WD-40 repeat family protein	VVTU10273_at	1.73	1.34	0.37	4.66	4.77	4.51	4.79	5.25	5.89	5.74	5.07	4.87	4.03	4.91	4.8	4.66	4.84	4.59	4.63	4.3	4.4	5.06	4.82	5.26	5.27	5.22	6.11	5.58	5.93	5.79	5.7	5.73	4.97	5.02	5.2
VVTU10275_at	VIT_07s0005g01790	Acyl-CoA synthetase long-chain member 2	VVTU10275_at	-3.99	-0.26	-0.08	9.51	9.7	8.84	8.29	7.78	7.52	7.6	9.39	9.71	9.2	9.58	9.68	9.76	9.65	9.06	8.84	8.59	8.18	8.27	8.41	7.77	7.96	7.57	7.59	7.22	7.71	7.71	7.58	7.49	9.58	9.32	9.24
VVTU10277_at	VIT_15s0048g02690	FAD-binding domain-containing protein	VVTU10277_at	-2.15	-1.53	1.69	4.24	5.22	5.03	3.47	3.47	3.68	3.5	3.86	3.97	4.53	4.17	5.2	4.98	5.45	5.33	4.79	4.91	3.29	3.61	3.48	3.58	3.5	3.32	3.68	3.94	3.38	3.32	3.56	3.61	4.03	3.68	3.85
VVTU10279_at	VIT_15s0107g00380	Basic helix-loop-helix (bHLH) family	VVTU10279_at	0.41	0.21	0.17	3.55	3.51	3.51	3.57	3.69	3.88	3.54	3.52	3.64	3.39	3.6	3.29	3.39	3.81	3.54	3.08	3.81	3.71	3.32	3.64	3.78	3.66	3.61	3.73	4.3	3.5	3.46	3.46	3.69	3.37	3.47	3.71
VVTU1028_at	VIT_09s0002g00550	Lipase GDSL 1	VVTU1028_at	-6.89	2.81	-0.55	8.15	6.14	5.43	4.5	4.47	4.01	4.26	8.05	8.19	8.42	7.78	6.29	6.33	5.71	5.77	5.58	4.75	4.54	4.5	4.47	4.48	4.53	4.4	4.04	3.81	4.17	4.22	4.55	3.95	7.89	8.1	8.16
VVTU10281_at	VIT_05s0020g02710	Slingshot	VVTU10281_at	-1.42	-0.49	0.1	7.43	7.75	7.58	7.21	6.95	6.84	6.95	7.53	7.18	7.4	7.67	7.88	7.78	7.58	7.47	7.55	7.71	7.01	7.26	7.33	6.96	7.01	6.87	6.87	6.88	6.78	6.93	6.85	7.06	7.47	7.4	7.69
VVTU10282_at	VIT_03s0038g02820	Unknown protein	VVTU10282_at	-1.1	0.67	-0.28	8.07	7.92	7.49	7.57	7.55	7.45	7.54	8.19	8.11	8.13	7.98	8.01	7.92	7.83	7.61	7.58	7.24	7.43	7.61	7.66	7.59	7.61	7.44	7.39	7.37	7.59	7.4	7.56	7.66	8.12	8.19	8.26
VVTU10283_at	VIT_14s0060g01570	Kinesin motor protein	VVTU10283_at	0.15	-0.4	0.09	4.15	4.27	4.41	4.36	4.18	4.32	4.22	4.08	4.1	4.22	4.13	4.2	4.36	4.24	4.34	4.27	4.6	4.41	4.28	4.39	4.24	4.22	4.07	4.44	4.32	4.19	4.18	4.04	4.42	3.94	4.18	4.11
VVTU10284_at	VVTU10284_at	No hit	VVTU10284_at	0.15	-0.07	0.19	2.74	2.82	3	2.86	2.82	3.02	2.82	2.86	2.83	2.81	2.58	2.98	2.68	2.79	3	2.94	3.05	2.99	2.76	2.81	2.83	2.75	2.89	3.14	2.87	3.05	2.75	2.74	2.97	2.81	3.03	2.73
VVTU10289_at	VIT_17s0000g00930	Unknown protein	VVTU10289_at	-1.08	1.18	-0.52	6.35	6.03	5.94	5.93	5.62	5.78	6.56	6.91	6.53	5.97	6.48	6.04	5.88	6.16	5.93	6.03	5.86	5.88	6.01	5.91	5.71	5.56	5.58	5.71	5.73	5.9	6.4	6.73	6.52	6.8	7.02	6.89
VVTU1029_s_at	VIT_05s0094g01110	Acetolactate synthase small subunit	VVTU1029_s_at	3.46	0.23	-0.27	9.06	9.04	9.03	10.03	10.61	10.55	10.27	8.8	9.12	9.01	9.04	9.05	8.9	9.16	9.03	9.15	8.89	10	10.06	10.04	10.6	10.59	10.63	10.44	10.61	10.58	10.34	10.29	10.18	8.67	8.89	8.83
VVTU10290_at	VIT_15s0046g01940	Mechanosensitive ion channel	VVTU10290_at VVTU4063_s_at	1.17	0.3	-0.88	7.3	7.54	7.34	8.16	7.82	7.9	8.22	7.73	7.59	6.67	7.49	7.46	7.5	7.64	7.56	7.48	6.91	8.14	8.14	8.19	7.8	7.83	7.82	7.94	7.82	7.94	8.22	8.4	8	7.8	7.73	7.65
VVTU10291_at	VVTU10291_at	CYP87A2	VVTU10291_at	-1.44	0.26	-0.16	5.48	5.17	5.44	5.09	4.66	4.81	5.11	5.73	5.52	5.61	5.3	5.3	5.11	5.09	5.17	5.51	5.61	4.9	5.18	5.16	4.51	4.66	4.8	4.79	5.09	4.5	5	5.08	5.25	5.79	5.86	5.52
VVTU10294_at	VIT_01s0011g05790	Microtubule associated protein (MAP70-1)	VVTU10294_at VVTU5636_at	-1.64	-1.02	-1.21	8.55	8.74	8.52	8.89	7.89	7.42	7.99	8.5	8.53	8.62	8.49	8.61	8.38	9.13	8.49	8.56	8.52	8.84	9	8.83	8.05	7.76	7.84	7.7	7.2	7.32	7.93	7.87	8.15	8.63	8.49	8.37
VVTU10298_at	VIT_08s0007g01790	Defective in exine formation protein (DEX1)	VVTU10298_at	1.75	0.99	-0.71	6.4	5.99	6.14	6.98	6.96	7.15	7.21	6.72	6.32	6.74	6.04	5.84	5.96	6.15	5.85	5.95	6.52	6.86	7.1	6.98	6.95	6.91	7.03	7.14	7.11	7.19	7.24	7.25	7.15	6.88	6.74	6.5
VVTU1030_at	VIT_01s0011g01370	Thioredoxin O1 ATO1	VVTU1030_at	0.15	1.35	-0.31	8.95	8.54	8.22	8.57	8.88	8.9	8.94	9.14	9.12	8.88	8.84	8.59	8.53	8.5	8.32	8.41	7.89	8.45	8.66	8.59	8.94	8.82	8.89	8.89	8.88	8.94	9	8.84	8.97	9.06	9.19	9.18
VVTU10304_at	VIT_18s0001g09600	HOS15 (High expression of osmotically responsive genes 15)	VVTU10304_at	1.72	0.09	-0.63	4.83	4.82	4.87	5.66	5.71	5.59	5.4	4.96	4.97	5.01	4.44	4.54	5.05	4.83	4.9	4.67	5.02	5.77	5.7	5.49	5.85	5.65	5.61	5.61	5.43	5.71	5.42	5.46	5.32	5.01	5.12	4.72
VVTU10305_at	VIT_00s0847g00010	Phosphoinositide binding	VVTU10305_at VVTU16431_at	1.67	-0.17	0.01	6.22	6.69	6.47	6.89	7.15	7.16	6.98	6.25	6.27	6.1	6.28	6.43	6.61	6.97	6.46	6.52	6.42	6.83	6.95	6.89	7.27	7.14	7.03	7.1	7.25	7.13	6.97	6.98	6.99	6.22	6.3	6.22
VVTU10306_at	VIT_04s0008g03190	F-box family protein (FBX13)	VVTU10306_at	-4.71	-0.2	0.55	7.28	7.92	7.74	5.97	5.46	5.45	6.36	8.07	7.74	7.08	6.86	7.78	7.72	8.22	8.2	7.41	7.47	5.78	6.04	6.08	5.37	5.6	5.39	5.81	5.08	5.35	6.58	5.94	6.47	8.48	7.85	7.78
VVTU10307_x_at	VIT_02s0025g01600	Harpin-induced 1	VVTU10307_x_at VVTU20361_at	-6.29	2.08	0.49	8.12	7.29	6.46	5.11	4.81	5.24	5.29	8.42	8.07	7.78	8.43	7.2	7.27	7.4	6.8	6.5	5.94	4.99	4.93	5.36	4.8	4.58	5.02	5.08	5.79	4.62	5.1	5.22	5.52	8.28	8.41	8.55
VVTU10308_at	VVTU10308_at	No hit	VVTU10308_at	-4.87	0.47	0.05	7.58	7.13	6.14	5.8	4.63	5.35	4.7	7.15	7.4	7.88	7.39	7.1	7.19	7.1	6.53	6.1	5.68	5.62	5.79	5.98	4.37	4.78	4.72	5.44	5.57	4.99	4.57	4.82	4.7	7.13	7.11	7.21
VVTU1031_at	VIT_12s0028g01600	FtsH protease (VAR2)	VVTU1031_at	1.4	0.56	0.29	7.63	7.08	6.91	7.35	7.8	8.02	7.53	6.9	7.54	7.62	7.72	7.18	7.22	6.82	6.83	6.98	6.91	7.43	7.32	7.31	7.68	7.79	7.92	7.88	8.07	8.09	7.65	7.45	7.47	6.83	6.9	6.96
VVTU10314_at	VIT_06s0004g04010	Exocyst subunit EXO70 H7	VVTU10314_at	-3.85	-3.18	3.5	8.16	10.52	10.74	7.15	7.2	7.8	7.49	8.37	8.84	7.39	7.86	10.75	10.64	10.08	11.29	10.62	10.05	6.52	7.35	7.42	7.04	7.42	7.12	8.42	7.48	7.2	7.96	7.03	7.31	9.15	7.89	7.56
VVTU10317_at	VIT_14s0068g02010	IMP dehydrogenase/GMP reductase	VVTU10317_at	-3.76	1.73	0.49	7.93	7.56	7.05	6.08	5.66	6.36	7.02	8.38	8.11	8.06	7.57	7.33	7.72	7.61	7.19	6.9	7.04	6.07	6.13	6.04	5.85	5.7	5.38	6.2	6.35	6.5	6.66	6.89	7.41	8.34	8.34	8.45
VVTU1032_s_at	VIT_01s0011g04020	Unknown protein	VVTU1032_s_at VVTU31190_s_at	4.87	-1.34	-0.61	8.46	9.06	9.12	10.59	10.76	10.42	10.59	7.84	8.43	8.55	8.38	8.96	9.19	9.02	9.17	8.85	9.31	10.65	10.59	10.52	10.67	10.79	10.82	10.45	10.35	10.47	10.67	10.54	10.56	7.86	7.92	7.73
VVTU10322_s_at	VIT_14s0006g00380	Nicastrin	VVTU10322_s_at VVTU10488_at VVTU10834_s_at VVTU14143_at	1.03	0.48	-0.92	7.23	7.18	7.03	7.74	7.91	7.45	7.82	7.52	7.37	6.91	7.37	7.22	7.24	7.09	7.18	7.21	6.63	7.71	7.66	7.84	7.84	7.87	8.02	7.53	7.23	7.58	7.85	7.8	7.82	7.5	7.51	7.54
VVTU10323_at	VIT_06s0004g04260	RNA-binding protein	VVTU10323_at	0.53	1.98	-0.36	7.4	6.96	6.73	6.98	7.93	7.54	7.68	8.09	7.52	7.09	7.54	6.81	7.11	6.94	6.84	6.78	6.54	6.76	7.12	7.05	7.91	7.9	7.98	7.53	7.6	7.5	7.77	7.66	7.6	8.09	8.08	8.1
VVTU10324_at	VIT_19s0014g02900	Ring finger protein 185	VVTU10324_at	-3.04	-3.79	1.91	7.39	8.2	9.86	6.86	6.58	6.31	6.41	6.79	7.72	7	7.37	8.47	7.94	8.14	9.8	10.23	9.45	6.6	6.86	7.08	6.79	6.38	6.53	6.21	5.68	6.81	6.33	6.37	6.51	6.98	6.79	6.58
VVTU10326_at	VIT_07s0005g02670	3-N-debenzoyl-2-deoxytaxol N-benzoyltransferase	VVTU10326_at	0.76	0.21	-0.19	5.85	6.15	5.91	6.25	6.11	6.32	6.64	6.05	5.96	5.53	6	6.03	6.31	6.08	5.93	5.81	5.98	6.14	6.31	6.29	5.98	6.29	6.05	6.52	6.05	6.35	6.69	6.49	6.72	6	6.11	6.05
VVTU10332_at	VVTU10332_at	No hit	VVTU10332_at	1.94	-0.44	0.55	5.79	6	6.68	6.37	6.92	6.9	6.8	5.84	5.83	5.83	5.72	5.88	5.98	6.14	6.27	6.72	6.97	6.26	6.43	6.42	6.78	7.06	6.9	6.66	6.97	7.03	6.94	6.73	6.71	5.85	5.76	5.92
VVTU10335_at	VIT_06s0004g06440	RNA recognition motif (RRM)-containing CCCH	VVTU10335_at VVTU9289_at	1.26	0.19	-0.28	6.14	6.53	6.55	7.02	6.83	7.24	6.85	6.73	6.5	5.89	5.95	6.49	6.28	6.77	6.4	6.64	6.59	6.97	6.98	7.11	6.89	6.78	6.83	7.27	7.08	7.35	6.76	6.81	6.96	6.79	6.8	6.6
VVTU10336_at	VIT_06s0009g01890	Oligoribonuclease	VVTU10336_at VVTU24303_at	-0.4	1.38	0.62	7.15	6.83	6.77	6.23	6.88	7.07	7.17	7.42	7.16	6.85	7.4	6.86	6.94	6.68	6.83	6.82	6.64	6.21	6.34	6.12	6.86	6.93	6.85	6.94	7.08	7.17	6.98	7.31	7.21	7.43	7.43	7.41
VVTU10338_at	VIT_13s0067g02070	Kelch repeat-containing protein	VVTU10338_at	-1.96	0.96	-0.01	6.09	6.29	5.9	5.48	5.18	5.52	5.95	6.83	6.43	5.83	5.94	6.1	6.51	6.24	6.06	5.91	5.7	5.32	5.61	5.51	5.39	5.2	4.9	5.35	5.37	5.79	6.07	5.77	5.98	6.82	6.84	6.84
VVTU10339_at	VVTU10339_at	Ribosomal protein S10 (RPS10C) 40S	VVTU10339_at	1.05	0.05	0.14	3.35	3.46	3.46	3.59	3.95	3.89	3.74	3.37	3.08	3.58	3.36	3.57	3.46	3.34	3.32	3.46	3.59	3.56	3.66	3.56	3.8	4.01	4.04	4.13	3.73	3.77	3.92	3.68	3.61	3.4	3.44	3.28
VVTU1034_x_at	VIT_00s0527g00030	Arabinogalactan protein AGP31	VVTU1034_x_at VVTU38296_s_at	-0.61	1.39	-0.11	6.4	5.52	5.4	5.6	5.22	5.95	6.1	6.16	6.33	6.35	6.5	5.61	5.46	5.5	5.51	5.44	5.23	5.41	5.65	5.72	5.23	5.24	5.18	6.05	5.78	6	5.96	5.95	6.35	6.15	6.1	6.23
VVTU10341_at	VIT_07s0095g00700	RNA-binding region RNP-1	VVTU10341_at	1.32	0.58	-0.45	7.9	7.9	7.83	8.35	8.75	8.5	8.48	8.24	7.85	7.72	8.11	7.87	7.95	7.89	7.98	7.91	7.55	8.25	8.36	8.43	8.83	8.73	8.68	8.5	8.5	8.51	8.54	8.52	8.36	8.22	8.25	8.24
VVTU10344_at	VIT_17s0000g05080	Cleavage stimulation factor subunit 1	VVTU10344_at	1.6	1.21	-0.14	6.29	6.26	6.21	6.62	7.21	7.3	7.04	6.91	6.58	5.83	6.36	6.3	6.24	6.23	6.23	6.16	6.23	6.48	6.7	6.67	7.28	7.23	7.12	7.29	7.25	7.37	7	7.1	7.02	6.83	6.94	6.97
VVTU10346_x_at	VIT_01s0011g01560	Transparent testa16	VVTU10346_x_at VVTU11456_at	0.6	0.02	0	3.33	3.27	3.5	3.52	3.65	3.67	3.53	3.39	3.28	3.48	3.21	3.32	3.25	3.24	3.43	3.58	3.49	3.52	3.46	3.59	3.59	3.64	3.73	3.83	3.42	3.72	3.5	3.53	3.57	3.27	3.4	3.5
VVTU10347_at	VIT_01s0010g01210	Uracil-DNA glycosylase	VVTU10347_at	-3.68	0.55	0.31	8.12	7.85	7.86	6.69	6.52	6.49	6.71	8.53	8.3	8.12	7.93	7.9	7.81	7.85	7.95	7.89	7.72	6.57	6.68	6.81	6.66	6.45	6.45	6.43	6.59	6.43	6.61	6.66	6.84	8.43	8.67	8.48
VVTU10348_at	VIT_05s0029g00300	DNA repair protein RAD50	VVTU10348_at	0.76	0.64	0.08	7.02	7.19	6.99	7.13	7.23	7.53	7.84	7.27	7.23	6.74	7.05	7.21	7.26	7.08	7.01	7.12	6.81	7.12	7.1	7.17	7.21	7.31	7.18	7.46	7.41	7.69	7.83	7.82	7.86	7.27	7.3	7.24
VVTU10349_at	VVTU10349_at	Zinc-binding protein	VVTU10349_at	2.48	-0.19	-1.1	5.61	5.45	5.75	6.87	7.05	6.51	6.31	5.71	5.43	5.81	5.55	5.61	5.49	5.24	5.75	5.78	5.73	6.88	6.77	6.95	7.15	7	6.98	6.67	6.38	6.46	6.17	6.26	6.47	5.6	5.63	5.87
VVTU1035_at	VIT_18s0122g01010	Protein phosphatase 2C DBP	VVTU1035_at	-0.1	-0.13	1.18	9.5	9.49	9.62	8.77	9.35	9.45	9.39	9.05	9.28	9.68	9.5	9.47	9.55	9.45	9.37	9.68	9.79	8.74	8.87	8.69	9.33	9.29	9.43	9.55	9.35	9.45	9.43	9.37	9.38	9.11	9.05	8.98
VVTU10350_at	VIT_05s0077g00290	DNA replication protein	VVTU10350_at	2.38	1.7	0.89	4.65	4.51	4.53	4.71	5.49	6.5	5.46	5.07	4.78	4.4	4.73	4.41	4.61	4.5	4.51	4.72	4.34	4.58	4.84	4.69	5.47	5.4	5.59	6.48	6.55	6.48	5.39	5.58	5.39	5.13	5.11	4.97
VVTU10351_at	VIT_07s0031g01990	Ribonucleotide reductase large subunit A	VVTU10351_at	-2.32	2.04	-0.23	9	8.31	8.35	7.78	7.9	7.98	8.39	9.93	9.47	8.71	8.66	8.27	8.17	8.48	8.5	8.32	8.21	7.86	7.57	7.89	7.85	7.97	7.87	8.02	7.96	7.96	8.3	8.39	8.48	9.89	10.01	9.89
VVTU10352_at	VIT_09s0002g00590	Phosphoinositide phosphatase	VVTU10352_at VVTU16801_at VVTU5778_at VVTU9686_at	2.14	-0.59	0.43	7.33	7.6	7.99	8.13	7.89	8.55	8.62	7.03	7.58	7.27	7.11	7.66	7.74	7.38	7.73	8.16	8.04	8.2	8.05	8.13	8.05	7.91	7.69	8.7	8.43	8.5	8.61	8.56	8.7	6.97	7.09	7.03
VVTU10354_at	VIT_11s0016g02580	MAPK activating protein-like	VVTU10354_at	2.42	-2.28	2	7.13	8.31	9.08	7.99	8.69	8.96	8.11	6.71	7.21	7.22	6.94	8.58	8.16	8.13	9.12	8.89	9.2	8.05	7.95	7.97	8.72	8.71	8.65	9.02	8.88	8.97	8.11	8.12	8.11	7.2	6.44	6.32
VVTU10355_at	VIT_05s0020g01540	Protein arginine N-methyltransferase	VVTU10355_at VVTU51_at	2.39	0.68	-0.32	6.02	6.16	6.31	6.92	6.97	7.44	7.47	6.47	6.44	5.52	5.95	6.08	6.33	6.06	6.39	6.66	5.71	6.97	6.88	6.91	6.89	7.05	6.97	7.35	7.12	7.78	7.65	7.34	7.39	6.37	6.56	6.48
VVTU10356_at	VIT_14s0066g01450	MBD9 (methyl-CPG-binding Domain 9)	VVTU10356_at	2.43	0.36	-0.35	3.71	3.68	3.74	4.5	4.94	4.95	4.43	3.8	3.95	3.44	3.71	3.47	3.63	3.9	3.66	4.03	3.49	4.34	4.53	4.63	5.14	4.65	5	5.34	4.78	4.63	4.63	3.96	4.61	3.76	3.7	3.92
VVTU10358_at	VIT_18s0001g05620	Carrier protein, Mitochondrial	VVTU10358_at VVTU10741_at	-0.61	1.31	0.57	7.8	7.67	7.31	6.94	7.6	7.76	7.39	8.14	7.93	7.54	7.89	7.78	7.58	7.64	7.27	7.46	7.18	6.98	6.86	6.98	7.61	7.55	7.64	7.67	7.79	7.82	7.26	7.53	7.36	8.23	8.17	8
VVTU1036_at	VIT_16s0098g00610	Import inner membrane translocase subunit Tim17/Tim22/Tim23	VVTU1036_at	1.02	1.72	-0.64	9	8.26	8.43	8.97	9.3	9.32	9.54	9.48	9.04	9.15	8.79	8.2	8.28	8.3	8.36	8.3	8.6	8.91	9.06	8.93	9.26	9.35	9.29	9.35	9.24	9.36	9.59	9.46	9.56	9.42	9.52	9.51
VVTU10360_at	VVTU10360_at	No hit	VVTU10360_at	0.44	0.15	-0.02	2.97	3.01	2.85	3.03	3.22	3.15	3.12	2.94	2.92	3.05	2.94	3.08	3.1	2.84	2.92	2.7	2.92	3.05	3.05	3	2.92	3.13	3.54	2.79	3.22	3.38	3.27	3.04	3.05	3	2.93	2.89
VVTU10361_at	VIT_18s0001g11820	LIM domain containing protein	VVTU10361_at VVTU9223_at	0.83	-0.22	0.7	5.74	6.2	6.23	5.87	6.46	6.48	6.03	5.83	5.94	5.57	5.67	6.16	6.27	6.16	6.19	6.38	6.1	5.78	5.89	5.93	6.46	6.34	6.57	6.58	6.2	6.62	5.95	6.09	6.05	5.94	5.75	5.79
VVTU10362_at	VVTU10362_at	Transmembrane protein 147	VVTU10362_at	0.73	0.24	0.24	3.54	3.52	3.49	3.5	4.07	3.89	3.71	3.5	3.5	3.6	3.52	3.66	3.61	3.25	3.43	3.41	3.63	3.38	3.6	3.52	4.56	3.82	3.67	3.41	4.33	3.77	3.91	3.45	3.72	3.6	3.38	3.52
VVTU10364_at	VIT_16s0050g00490	Tripeptidyl-peptidase 2	VVTU10364_at VVTU2044_at VVTU2417_at	1.31	0.9	-1.28	5.9	5.54	5.45	6.65	6.17	6.41	6.55	6.23	6.17	5.76	5.73	5.5	5.33	5.76	5.63	5.55	5.13	6.75	6.61	6.6	6.17	6.18	6.15	6.53	6.14	6.54	6.6	6.51	6.53	6.38	6.21	6.09
VVTU10365_at	VIT_05s0020g03200	Spermine synthase	VVTU10365_at VVTU24933_at	-5.2	2.59	0.25	6.31	6.54	6.25	4.69	4.08	4.92	5.98	8.62	6.63	6	6.23	6.41	6.24	6.89	6.29	6.06	6.38	4.27	4.99	4.72	3.77	4.05	4.37	4.37	5.27	4.98	5.81	5.95	6.16	8.51	8.75	8.58
VVTU10368_at	VVTU10368_at	No hit	VVTU10368_at	-2.07	1.07	-1.2	8.33	7.94	7.36	7.92	7.39	7.24	7.2	8.84	8.43	8.15	8.39	7.91	7.97	7.95	7.49	7.5	7.03	7.77	8.14	7.82	7.33	7.35	7.49	7.18	7.21	7.33	7.2	7.16	7.23	8.76	8.83	8.93
VVTU10369_at	VVTU10369_at	Ribosomal protein S26 (RPS26C) 40S	VVTU10369_at	0.24	0.14	-0.04	3.2	2.98	3.15	3.2	3.22	3.25	3.25	3.17	3.04	3.25	3.29	2.96	2.94	3.03	2.92	3	3.47	3.37	3.04	3.18	3.37	3.15	3.14	3.16	3.56	2.96	3.09	3.59	2.98	3.07	3.25	3.17
VVTU10370_at	VIT_01s0011g03350	PRP4 pre-mRNA processing factor 4 homolog B	VVTU10370_at VVTU40516_at	0.15	-1.1	-0.3	7.94	8.28	8.82	8.67	8.28	8.08	8.36	8.14	8	7.9	7.93	8.49	8.1	8.22	8.69	8.87	8.9	8.64	8.62	8.74	8.31	8.31	8.22	8.29	7.9	8.03	8.41	8.39	8.27	8.03	8.15	8.24
VVTU10372_at	VVTU10372_at	FAR1-related sequence 12	VVTU10372_at	0.89	-0.16	-0.23	3.44	3.43	3.39	3.81	3.83	3.74	3.72	3.27	3.32	3.48	3.52	3.59	3.25	3.43	3.3	3.34	3.52	4.18	3.51	3.66	3.86	3.44	4.11	4.04	3.33	3.76	4.06	3.37	3.65	3.32	3.26	3.22
VVTU10375_at	VIT_08s0056g00250	Harpin-induced 1	VVTU10375_at	2.08	-1.23	0.71	4.43	5.11	5.06	5.16	5.68	5.59	4.86	3.92	4.14	4.59	4.53	5.32	4.98	5	5.13	5.13	4.91	5.18	5.24	5.05	5.64	5.58	5.8	5.62	5.57	5.58	4.85	4.94	4.8	3.97	3.98	3.79
VVTU10376_at	VIT_04s0008g04260	Cyclin A2	VVTU10376_at	-10.08	2.59	0.56	9.51	8.4	7.67	5.3	4.45	4.83	5.95	10.27	9.63	9.57	9.3	8.31	8.34	8.54	8.01	7.52	7.4	4.84	4.83	5.94	4.44	4.36	4.53	4.58	5.21	4.6	4.27	5.59	6.88	10.14	10.35	10.31
VVTU10379_at	VIT_17s0000g01960	Origin recognition complex subunit 5, related	VVTU10379_at	-4.38	2.31	-0.61	5.9	5.18	4.73	4.03	3.93	3.68	4.55	6.92	6.33	5.35	5.86	4.97	5.06	5.46	5.04	4.23	4.81	4.1	3.92	4.06	3.81	3.91	4.07	3.91	3.68	3.42	3.99	4.6	4.92	7.02	6.91	6.81
VVTU1038_at	VIT_11s0016g04530	Unknown protein	VVTU1038_at	2.99	0.79	0.42	6.65	6.85	6.74	7.36	7.62	8.52	8.11	6.73	6.64	6.53	6.78	6.86	6.86	6.84	6.92	6.86	6.39	7.26	7.44	7.37	7.57	7.66	7.63	8.58	8.43	8.54	8.12	8.08	8.14	6.84	6.73	6.61
VVTU10381_at	VIT_09s0002g00760	Unknown protein	VVTU10381_at	-0.83	0.34	0.31	5.08	5.23	5.04	4.68	4.83	4.9	4.8	5.31	5.26	4.77	5.17	5.28	5.1	5.3	5.12	5.1	4.88	4.36	5.06	4.52	4.84	5.05	4.56	4.73	5.04	4.9	4.71	4.94	4.74	5.25	5.35	5.32
VVTU10384_at	VIT_10s0405g00050	Inositol transporter 4	VVTU10384_at	2.12	0.26	0.77	5.46	6.06	5.82	6.06	6.35	7.2	6.39	5.64	5.36	5.24	5.73	6	5.91	6.24	5.84	5.95	5.64	6.01	6.16	6	6.31	6.33	6.41	6.67	7.46	7.34	6.3	6.56	6.3	5.54	5.59	5.77
VVTU10386_at	VIT_00s0304g00050	Electron transport SCO1/SenC family protein	VVTU10386_at	0.35	1.3	-0.44	6.89	6.43	6.22	6.58	7.07	6.8	7.01	7.12	6.92	6.77	6.97	6.35	6.47	6.46	6.24	6.11	6.29	6.36	6.65	6.7	7.05	6.92	7.22	6.87	6.55	6.94	6.89	7.13	7.01	7.23	7.07	7.04
VVTU10387_at	VVTU10387_at	Cytochrome c	VVTU10387_at	0.2	-0.09	0.27	3.23	3.5	3.46	3.4	3.35	3.63	3.36	3.37	3.22	3.29	3.19	3.33	3.61	3.55	3.33	3.51	3.54	3.49	3.27	3.44	3.38	3.47	3.2	3.76	3.66	3.44	3.2	3.41	3.45	3.38	3.26	3.46
VVTU10388_at	VIT_16s0022g00330	Aquaporin TIP5;1	VVTU10388_at	0.62	-0.16	0.13	4.35	4.3	4.29	4.45	4.46	4.6	4.34	4.01	4.36	4.48	4.18	4.28	4.25	4.37	4.12	3.92	4.7	4.32	4.51	4.5	4.41	4.66	4.3	4.67	4.63	4.49	4.38	4.17	4.45	4.06	4.12	3.85
VVTU10389_at	VIT_12s0134g00300	S-locus lectin protein kinase family	VVTU10389_at	-5.42	-1.57	2.63	7.18	6.93	6.35	3.85	3.92	4.03	4.07	4.91	6.76	7.35	7.34	7.12	7.27	6.17	6.49	6.19	6.36	3.9	3.87	3.79	4.14	3.79	3.8	3.51	4.57	3.78	3.87	4.09	4.22	4.58	4.81	5.25
VVTU10391_at	VVTU10391_at	DnaJ homolog subfamily A member 1	VVTU10391_at	-0.06	0.06	0.21	3	2.86	2.92	2.85	2.73	2.97	2.91	2.87	2.72	3.48	2.63	2.8	3.08	2.68	2.81	2.94	3	3.1	2.73	2.68	2.56	2.87	2.75	2.99	2.95	2.96	2.8	2.89	3.02	2.69	2.8	3.08
VVTU10394_at	VIT_18s0001g12160	Unknown protein	VVTU10394_at VVTU39184_at	-1.22	0.09	-0.09	7.85	7.78	7.71	7.44	7.39	7.22	7.29	7.99	7.79	7.49	8.18	8	7.72	7.6	7.73	7.89	7.48	7.48	7.41	7.43	7.37	7.22	7.55	7.29	7.14	7.24	7.34	7.41	7.1	7.71	8.05	8.18
VVTU10398_at	VIT_11s0037g00530	Cellulose synthase IRX3	VVTU10398_at VVTU25231_at	-2.72	-0.25	-0.37	4.62	4.58	5.43	4.54	3.31	3.81	4.22	5.55	4.45	4.41	4.94	4.91	4.04	4.66	5.05	5.95	5.09	4.46	4.61	4.56	3.27	3.33	3.32	3.96	3.86	3.6	3.79	4.31	4.47	5.38	5.7	5.54
VVTU104_at	VIT_15s0107g00500	AMP-dependent synthetase and ligase	VVTU104_at	1.29	-0.07	-0.17	6.14	6.31	6.58	6.9	6.59	6.97	7.1	6.39	6.41	5.95	6.03	6.48	6.39	6.02	6.42	6.59	6.72	6.98	7.01	6.7	6.41	6.66	6.69	6.77	7.11	7	7.08	7.02	7.2	6.3	6.3	6.55
VVTU1040_at	VIT_14s0108g01390	Ubiquitin conjugation factor E4 B	VVTU1040_at	1.11	0.12	0.1	9.36	9.3	9.23	9.52	9.7	9.82	9.67	9.12	9.23	9.69	9.08	9.42	9.23	9.23	9.21	9.21	9.28	9.46	9.53	9.58	9.77	9.7	9.63	9.88	9.85	9.71	9.68	9.7	9.64	9.12	9.15	9.09
VVTU10411_at	VIT_10s0116g00280	UDP-3-O-[3-hydroxymyristoyl] glucosamine N-acyltransferase	VVTU10411_at	-0.13	2.18	-0.68	6.87	6.4	6.03	6.45	6.73	6.77	7.18	7.65	7.11	6.29	7.08	6.41	6.4	6.39	6.21	6.26	5.52	6.09	6.72	6.46	6.87	6.71	6.59	6.81	6.82	6.66	7.19	7.19	7.16	7.65	7.63	7.66
VVTU10412_at	VVTU10412_at	No hit	VVTU10412_at	1.83	0.35	0.55	4.71	5.18	5.05	5.04	5.52	5.89	6.12	4.85	4.87	4.64	4.6	5.14	5.15	5.24	5.11	5.18	4.84	4.93	5.16	5.02	5.72	5.58	5.21	6.01	5.21	6.26	6.48	5.95	5.85	4.56	4.9	5.05
VVTU10417_at	VIT_17s0000g05620	Integral membrane HPP family protein	VVTU10417_at	-1.08	0.3	0.97	6.16	5.75	5.45	5.05	4.99	5.71	4.95	5.38	6.01	6.39	6.05	5.58	6.2	5.33	5.68	5.44	5.19	5	5.14	5.01	4.7	4.93	5.29	5.55	5.88	5.69	5.03	4.84	4.98	5.3	5.53	5.3
VVTU10418_at	VVTU10418_at	Ankyrin repeat	VVTU10418_at	-0.94	-1.97	1.83	7.3	7.95	7.65	6.73	6.48	7.06	6.34	5.97	6.94	7.04	7.77	8.16	7.92	7.73	7.75	7.49	7.7	7.08	6.05	6.86	6.39	6.32	6.71	7.18	7.01	6.97	6.41	6.29	6.32	5.79	6.04	6.07
VVTU10422_at	VIT_09s0018g00600	Magnesium transporter CorA-like family protein (MRS2-1)	VVTU10422_at	0.47	1.46	0.56	7.54	7.4	6.69	6.95	7.43	8.02	7.4	7.52	7.46	7.47	7.67	7.36	7.5	7.35	6.78	6.69	6.6	6.84	7.14	6.84	7.47	7.39	7.44	7.99	8.01	8.06	7.33	7.54	7.31	7.5	7.5	7.55
VVTU10423_at	VIT_14s0066g00920	Polyribonucleotide nucleotidyltransferase	VVTU10423_at	1.51	3.64	-0.14	6.9	6.39	6.01	6.47	7.57	8.03	8.03	8.25	7.2	6.69	6.74	6.41	6.22	6.53	6.1	6.22	5.64	6.25	6.56	6.57	7.68	7.53	7.49	8	7.88	8.18	8.06	8.01	8.01	8.28	8.22	8.24
VVTU1043_at	VIT_00s0264g00030	Aconitate hydratase, cytoplasmic	VVTU1043_at VVTU1408_s_at VVTU25084_at	-1.31	1.1	0.96	10.22	9.8	9.75	9.08	9.12	9.96	9.48	10.25	10.2	10.48	9.94	9.77	10.03	9.57	9.62	9.65	9.96	8.96	9.12	9.14	9.14	9.08	9.14	9.92	10.03	9.94	9.51	9.43	9.49	10.2	10.29	10.26
VVTU10431_at	VIT_18s0001g13350	Proton-dependent oligopeptide transport (POT) family protein	VVTU10431_at	-0.47	-0.28	0.08	3.54	3.74	3.49	3.49	3.4	3.4	3.11	3.45	3.64	3.47	3.51	3.86	3.49	3.84	3.66	3.4	3.38	3.67	3.2	3.56	3.29	3.44	3.47	3.19	3.63	3.35	3.2	2.99	3.12	3.51	3.25	3.56
VVTU10434_at	VIT_10s0116g01230	MAPKKK15 (Mitogen-activated protein kinase kinase kinase 15)	VVTU10434_at	-0.12	0.69	0.57	4.51	4.43	4.03	4.03	4.19	4.72	4.09	4.4	4.41	4.47	4.65	4.43	4.71	4.1	3.73	3.99	4.3	4.04	3.92	4.13	4.01	4.16	4.38	4.58	5	4.52	4.07	3.98	4.2	4.35	4.4	4.46
VVTU1044_at	VVTU1044_at	No hit	VVTU1044_at	1.13	0.16	0.1	4.33	4.26	4.5	4.65	4.75	4.93	4.89	4.39	4.2	4.63	4.09	4.41	4.11	4.23	4.45	4.61	4.43	4.53	4.27	5.04	4.88	4.82	4.54	4.81	5.21	4.72	4.87	5.05	4.73	4.64	4.18	4.31
VVTU10440_at	VIT_14s0081g00370	Ankyrin repeat	VVTU10440_at	-1.49	-3.45	-0.38	6.42	7.28	7.43	7.13	5.97	5.25	5.94	5.5	6.18	6.47	6.58	7.26	7.35	7.22	7.58	7.46	7.24	7.18	7.24	6.94	5.93	5.9	6.07	5.42	5.17	5.14	6.01	5.96	5.84	5.4	5.57	5.52
VVTU10442_at	VVTU10442_at	Unknown	VVTU10442_at	1.29	0.77	-0.22	6.65	6.58	7.05	7.11	7.34	7.52	7.63	7.38	7.05	5.85	6.79	6.56	6.44	6.72	7.12	7.29	6.68	7.14	7.09	7.1	7.28	7.21	7.5	7.39	7.51	7.65	7.71	7.64	7.52	7.56	7.41	7.14
VVTU10444_at	VIT_00s0281g00020	Ankyrin repeat protein	VVTU10444_at	-0.1	-0.32	0.36	3.39	3.33	3.46	3.29	3.14	3.41	3.22	3.1	3.23	3.42	3.52	3.32	3.51	3.14	3.32	3.58	3.48	3.47	3.28	3.09	3.18	3.34	2.87	3.2	3.78	3.17	3.23	2.9	3.48	2.95	3.24	3.09
VVTU10446_at	GSVIVT00038053001	feronia receptor-like kinase	VVTU10446_at VVTU5128_at	2.18	-2.71	-1.42	7.71	8.75	9.13	10.14	8.87	8.46	9.5	7.5	7.96	7.42	7.71	8.95	8.47	8.8	9.32	9.4	8.5	10.22	10.12	10.07	8.8	8.73	9.06	8.55	8.47	8.34	9.51	9.53	9.47	7.76	7.5	7.18
VVTU10447_at	VIT_08s0007g07540	HNH endonuclease domain-containing protein	VVTU10447_at	1.56	0.46	-0.1	6.32	6.39	6.27	6.61	7.38	7.07	6.73	6.46	6.39	5.85	6.62	6.4	6.53	6.23	6.38	6.44	5.94	6.52	6.69	6.62	7.38	7.37	7.39	7.23	6.65	7.25	6.59	6.76	6.84	6.39	6.61	6.38
VVTU10448_at	VIT_15s0046g00750	Root hair initiation protein root hairless 1 (RHL1)	VVTU10448_at VVTU9231_at	-0.66	0.94	-1.08	6.26	6.03	5.64	6.34	5.88	5.87	6.11	6.76	6.43	6.18	6.16	6.08	5.96	6.04	5.49	5.88	5.52	6.18	6.42	6.41	5.92	5.76	5.94	5.97	5.92	5.72	6.06	6.11	6.15	6.8	6.8	6.68
VVTU1045_at	VIT_10s0003g01610	Ras protein Rab11B	VVTU1045_at	-3.01	1.04	0.41	9.45	9.32	8.81	7.95	8.21	8.14	8.14	9.81	9.41	9.13	9.75	9.28	9.32	9.36	9.02	8.95	8.39	7.96	8.04	7.84	8.17	8.21	8.24	8.17	8.16	8.09	7.96	8.18	8.27	9.89	9.7	9.82
VVTU10451_at	VIT_15s0048g00780	AT-hook DNA-binding protein	VVTU10451_at	0.5	0.25	0.25	3.67	3.05	3.3	3.35	3.45	3.7	3.28	3.15	3.2	4.22	3.38	3.08	3.06	3.02	3	2.94	3.8	3.42	3.31	3.32	3.61	3.37	3.34	3.69	3.68	3.74	3.26	3.15	3.41	3.1	3.11	3.23
VVTU10452_at	VVTU10452_at	DNA-directed RNA polymerase II subunit A	VVTU10452_at	0.51	0.2	0.49	3.26	3.24	3.25	3.2	3.3	3.77	3.37	3.15	3.15	3.44	3.17	3.19	3.22	3.31	3.14	3.24	3.35	3.21	3.33	3.03	3.21	3.28	3.39	3.31	4.32	3.46	3.22	3.27	3.58	2.97	3.19	3.26
VVTU10453_at	VIT_06s0004g05200	No hit	VVTU10453_at	-0.07	-0.11	0	3.58	3.65	3.6	3.61	3.49	3.56	3.58	3.54	3.54	3.67	3.51	3.57	3.59	3.77	3.57	3.66	3.56	3.64	3.59	3.61	3.4	3.42	3.63	3.57	3.56	3.56	3.56	3.56	3.61	3.43	3.64	3.53
VVTU10455_at	VIT_07s0130g00160	No hit	VVTU10455_at	1.29	-1.28	-0.48	7.76	8	7.22	8.27	8.13	7.64	7.7	6.5	7.16	7.81	8.15	7.99	8.18	7.79	7.34	7.27	7.03	8.08	8.35	8.37	8.04	8.12	8.21	7.57	7.81	7.52	7.72	7.69	7.69	6.14	6.58	6.72
VVTU10456_at	VVTU10456_at	Phospholipid-transporting ATPase	VVTU10456_at	0.14	0.26	0.66	7.72	8.01	7.74	7.34	8.2	7.9	7.65	7.8	7.62	7.76	7.78	8.16	8.05	7.8	7.84	7.76	7.62	7.28	7.39	7.34	8.18	8.23	8.2	7.88	7.93	7.9	7.69	7.64	7.61	7.65	7.86	7.88
VVTU10458_at	VIT_07s0005g01580	Invertase/pectin methylesterase inhibitor	VVTU10458_at	-0.33	-0.13	0.28	3.71	3.75	3.74	3.55	3.49	3.62	3.55	3.6	3.64	3.82	3.65	3.52	3.99	3.71	3.47	3.82	3.89	3.53	3.3	3.77	3.31	3.83	3.26	3.69	3.81	3.31	3.41	3.73	3.49	3.48	3.61	3.69
VVTU1046_at	VIT_05s0049g00970	No hit	VVTU1046_at	-1.56	-1.83	-1.1	10.76	11.18	11.36	11.4	10.06	9.55	10.94	10.62	10.65	10.61	11	11.17	10.9	11.42	11.24	11.4	11.44	11.35	11.5	11.33	10.12	10.04	10.01	9.56	9.58	9.52	10.93	11.05	10.84	10.58	10.64	10.65
VVTU10460_at	VIT_16s0050g01440	Unknown protein	VVTU10460_at VVTU34395_at	-2.85	0.18	-0.76	7.41	7.08	7.05	6.8	6.16	5.83	6.34	7.75	7.44	7.52	7.25	7.09	7.1	7.04	6.99	7	7.15	6.78	6.85	6.76	6.21	6.26	5.99	5.96	5.82	5.71	6.32	6.42	6.27	7.7	7.81	7.75
VVTU10461_at	VIT_00s1235g00030	Unknown protein	VVTU10461_at	0.07	-0.06	0.48	3.47	3.34	3.55	3.32	3.23	3.64	3.42	3.27	3.2	3.8	3.35	3.35	3.39	3.29	3.53	3.48	3.64	3.04	3.3	3.57	3.53	3.03	3.07	3.46	3.97	3.44	3.45	3.33	3.47	3.27	3.12	3.41
VVTU10462_at	VIT_18s0001g09160	Cyclin, N-terminal	VVTU10462_at	-2.98	1.63	1.84	8	7.73	6.99	5.01	6.9	6.09	7.06	7.69	7.91	8.1	7.98	7.71	7.93	7.52	6.98	6.86	7.13	4.97	5.02	5.03	6.85	6.9	6.95	6.17	5.77	6.28	6.9	7.08	7.19	7.65	7.76	7.65
VVTU10469_at	VIT_14s0030g01890	Unknown	VVTU10469_at	-0.88	-5.91	0.66	5.03	6.9	8.1	6.66	5.51	4.59	5.29	4.18	4.5	4.71	5.63	7.19	6.97	6.43	7.75	8.15	8.34	7.12	6.29	6.44	5.66	4.86	5.84	4.77	4.53	4.44	5.24	5.39	5.23	4.15	4.29	4.09
VVTU1047_at	VVTU1047_at	Casein kinase II subunit beta-2	VVTU1047_at	0.5	0.19	0.16	3.55	3.51	3.63	3.62	3.78	3.9	3.7	3.62	3.58	3.55	3.51	3.56	3.46	3.51	3.32	3.43	4.03	3.68	3.55	3.63	3.72	3.84	3.77	4.08	3.97	3.62	3.48	3.87	3.71	3.38	3.76	3.7
VVTU10470_at	VIT_08s0007g01550	Laccase	VVTU10470_at VVTU26414_at	-6.77	-7.63	2.93	8.29	10.22	9.78	6.73	4.82	4.69	4.63	4.69	7.8	8.21	8.71	10.68	9.68	10.13	9.95	10	9.29	6.37	6.65	7.07	4.72	5.35	4.16	4.88	4.67	4.49	5.07	4.45	4.23	4.98	4.57	4.47
VVTU10476_at	VIT_07s0005g06460	Basic blue protein (Cusacyanin)	VVTU10476_at	0.24	0.05	0.3	3.23	3.02	3.21	3.04	3.23	3.31	3.1	3.05	3.02	3.49	3.15	2.98	2.95	3.12	3.17	3.19	3.26	3.07	2.9	3.14	3.22	3.14	3.32	3.32	3.26	3.35	3.15	3.17	2.98	3.21	3.08	2.83
VVTU1048_at	VIT_14s0066g01310	CAAX farnesyltransferase beta subunit	VVTU1048_at	0.36	0.12	-0.47	7.98	7.96	7.94	8.37	8.02	8.15	8.3	8.11	8.05	7.92	7.97	7.84	8.09	7.95	7.98	7.93	7.9	8.6	8.22	8.27	8.13	7.99	7.94	8.01	8.33	8.08	8.24	8.28	8.39	8.03	8.19	8.12
VVTU10481_at	VIT_16s0050g00170	HcrVf3 protein	VVTU10481_at	1.61	-0.27	-0.41	3.6	3.61	3.54	4.36	4.28	4.4	3.79	3.35	3.52	3.48	3.78	3.65	3.65	3.52	3.82	3.4	3.35	4.45	4.48	4.14	4.18	4.39	4.27	3.76	4.9	4.33	3.79	3.79	3.78	3.33	3.31	3.42
VVTU10482_at	VIT_08s0007g00730	U3 small nucleolar RNA-associated protein 21	VVTU10482_at VVTU9931_at	5.03	2.13	-1.52	6.04	5.98	5.85	7.94	8.42	8.63	8.63	7.2	6.53	5.47	5.93	6.15	5.75	6.02	5.99	6.05	5.45	7.9	7.92	8	8.48	8.37	8.41	8.67	8.56	8.67	8.62	8.67	8.59	7.34	7.21	7.05
VVTU10485_at	VIT_07s0104g00760	Unknown protein	VVTU10485_at VVTU13184_at	2.25	0.36	-0.3	5.84	5.88	5.81	6.51	6.88	6.93	6.61	5.84	6.1	5.5	5.86	6.05	5.73	5.84	5.86	6.15	5.29	6.45	6.6	6.49	6.94	6.83	6.87	6.98	6.64	7.13	6.65	6.68	6.49	5.64	5.97	5.88
VVTU10488_at	VIT_14s0006g00380	Nicastrin	VVTU10322_s_at VVTU10488_at VVTU10834_s_at VVTU14143_at	1.53	0.68	-1.26	6.45	6.21	6.2	7.2	7.32	6.86	7.26	6.85	6.6	6.15	6.57	6.24	6.21	6.18	6.23	6.35	6.01	7.06	7.2	7.34	7.3	7.24	7.42	6.82	6.6	7.11	7.4	7.27	7.09	6.88	6.87	6.8
VVTU1049_at	VVTU1049_at	Phospholipid-hydroperoxide glutathione peroxidase.	VVTU1049_at	0.71	0.21	0.35	6.72	6.57	6.68	6.6	7.06	7.05	6.72	6.57	6.66	6.82	6.66	6.52	6.84	6.29	6.66	6.78	6.59	6.47	6.76	6.54	7.06	7.05	7.08	7.05	6.92	7.18	6.83	6.81	6.48	6.51	6.54	6.66
VVTU10490_at	VIT_06s0009g00770	Aldehyde oxidase 1	VVTU10490_at	1.1	-0.29	-0.46	5.7	5.51	6	6.25	6.06	5.94	6.52	5.61	5.74	5.68	5.68	5.56	5.35	5.6	5.9	5.9	6.18	6.2	6.4	6.13	6.04	5.76	6.33	6.1	5.73	5.97	6.67	6.41	6.46	5.35	5.7	5.74
VVTU10491_at	VIT_04s0008g01050	Unknown	VVTU10491_at	2.1	1.01	-0.31	7.58	7.54	7.65	8.26	8.42	8.75	8.98	8.11	7.57	7.7	7.46	7.64	7.47	7.5	7.65	7.64	7.65	8.13	8.28	8.35	8.43	8.39	8.43	8.71	8.81	8.72	9.02	8.99	8.93	8.18	8.01	8.14
VVTU10492_at	VIT_13s0019g04500	Transketolase	VVTU10492_at	4.1	0.49	-0.11	5.7	5.73	5.95	6.92	7.54	7.73	7.42	5.75	5.92	5.79	5.31	5.6	5.78	5.79	5.88	5.86	6.11	7.11	6.82	6.8	7.7	7.54	7.36	7.68	7.64	7.86	7.47	7.5	7.27	5.72	5.68	5.84
VVTU10494_at	VIT_09s0002g04180	Unknown protein	VVTU10494_at	8.59	2.15	2.99	5.04	5.06	4.6	5.08	8.67	9.35	7.85	3.86	4.8	4.92	5.35	4.96	5.23	4.96	4.59	4.41	4.78	4.97	5.33	4.9	8.61	8.6	8.8	9.08	9.56	9.36	7.73	8.07	7.72	3.7	3.99	3.88
VVTU10495_at	VIT_04s0079g00630	Unknown	VVTU10495_at	-1.01	-2.9	-0.87	5.28	5.89	5.87	6.35	4.74	4.57	4.51	4.5	5.32	5	5.47	5.99	6.27	5.24	5.61	5.86	6.1	6.23	6.49	6.33	4.82	4.75	4.66	4.84	4.47	4.35	4.27	4.41	4.8	4.65	4.39	4.45
VVTU10496_at	VIT_14s0036g01400	Calmodulin-binding	VVTU10496_at	-0.23	-0.5	0.34	3.47	3.58	3.8	3.45	3.34	3.43	3.41	3.32	3.38	3.52	3.52	3.37	3.56	3.78	3.45	3.58	4.24	3.59	3.27	3.46	3.45	3.23	3.34	3.17	3.66	3.41	3.21	3.55	3.46	3.38	3.21	3.36
VVTU10497_s_at	VIT_08s0058g00680	Integral membrane protein, putative	VVTU10497_s_at	-2.59	-1.88	1.18	8.21	8.84	8.52	7.3	7.02	7.02	6.75	7.25	8.32	7.87	8.4	9.09	8.66	8.73	8.78	8.68	7.98	7.26	7.37	7.27	6.98	7.14	6.93	7.09	6.88	7.07	6.64	6.82	6.77	7.36	7.11	7.27
VVTU10498_at	VIT_04s0044g01300	DNA cross-link repair protein	VVTU10498_at VVTU20678_at	2.17	1.07	0.95	4.04	3.96	4.11	4.2	4.81	5.73	4.64	4.26	4.17	3.87	4.07	3.92	4.19	3.75	3.94	3.86	4.46	4.37	4.06	4.14	4.72	4.79	4.91	5.88	5.82	5.45	4.6	4.52	4.78	4.39	4.19	4.2
VVTU105_at	VIT_08s0007g05210	Amino acid permease	VVTU105_at VVTU25792_s_at	3.94	0.96	0.52	3.94	4.65	4.01	4.67	6.44	6.05	5.6	4.28	3.75	3.96	4.09	4.49	4.78	4.68	3.82	4.2	3.99	4.44	4.72	4.83	6.54	6.29	6.47	6.09	5.88	6.17	5.39	5.9	5.45	4.43	4.37	4.02
VVTU1050_s_at	VIT_06s0009g01410	No hit	VVTU1050_s_at	-6.18	-1.96	0.74	11.77	11.81	11.31	9.48	9.29	8.12	8.37	10.61	11.56	12.03	11.67	11.88	11.84	11.72	11.33	11.27	11.33	9.35	9.51	9.58	9.32	9.31	9.23	8.12	8.2	8.05	8.3	8.28	8.52	10.69	10.53	10.6
VVTU10502_at	VIT_01s0011g04340	2OG-Fe(II) oxygenase	VVTU10502_at VVTU25110_at	2.03	0.49	0.53	7.62	7.8	8.02	8.12	8.56	9.09	8.5	7.93	7.77	7.6	7.47	7.8	7.92	7.66	7.94	7.98	8.12	8.07	8.18	8.12	8.57	8.6	8.51	9.2	8.97	9.1	8.43	8.55	8.52	7.89	7.92	7.98
VVTU10503_at	VIT_15s0046g02500	Unknown protein	VVTU10503_at	2.95	-0.49	-1.05	9.04	9.14	8.9	10.42	10.5	10.07	9.78	8.67	8.9	9.25	8.95	9.2	9.14	9.09	8.95	8.96	8.77	10.45	10.44	10.38	10.56	10.47	10.47	10.19	9.98	10.02	9.76	9.77	9.8	8.66	8.72	8.62
VVTU10504_at	VIT_05s0136g00240	Ankyrin repeat protein	VVTU10504_at VVTU4837_at	2.88	0.37	-0.04	6.36	6.93	6.67	7.37	7.77	7.99	7.99	6.66	6.51	5.9	6.57	6.84	6.64	7.24	6.73	6.81	6.45	7.28	7.47	7.34	7.95	7.72	7.62	8.03	8	7.95	8.03	8	7.95	6.65	6.81	6.5
VVTU10505_at	VIT_01s0010g00390	Peroxidase prx15 precursor	VVTU10505_at	0.11	0.22	0.32	3.47	3.2	3.37	3.22	3.33	3.55	3.26	3.32	3.28	3.68	3.41	3.28	3.2	3.13	3.04	3.26	3.72	3.37	3.18	3.1	3.38	3.27	3.35	3.38	3.46	3.79	3.09	3.46	3.2	3.35	3.17	3.43
VVTU10506_at	VIT_14s0128g00210	Xyloglucanase inhibitor	VVTU10506_at	-4.16	2.49	-0.35	6.37	5.09	4.28	4.09	3.75	4.08	4.17	6.48	6.3	6.66	6.11	4.94	5.31	4.98	4.38	4.26	4.19	3.94	4.37	3.91	3.51	3.82	3.9	3.91	4.23	4.09	4.09	3.99	4.41	6.01	6.63	6.7
VVTU10507_at	VIT_09s0002g05080	Kelch repeat-containing F-box family protein	VVTU10507_at	0.1	-1.36	0.74	4.37	5.38	5.59	4.78	4.75	4.7	5.26	4.45	4.52	4.44	4.13	5.61	4.88	5.55	5.42	5.85	5.46	4.91	4.69	4.72	4.82	4.84	4.56	4.61	4.7	4.78	5.1	5.43	5.24	4.11	4.69	4.5
VVTU10508_at	VIT_11s0016g00350	Sec34/COG3	VVTU10508_at VVTU11998_at	1.92	0.2	-1.33	6.67	6.54	6.48	7.84	7.43	7.37	7.45	6.8	6.89	6.62	6.47	6.4	6.58	6.62	6.33	6.72	6.35	7.89	7.72	7.89	7.61	7.25	7.42	7.34	7.28	7.48	7.42	7.47	7.47	6.85	6.8	6.75
VVTU10509_at	VIT_18s0001g10130	Zinc finger (C2H2 type) family	VVTU10509_at	1.59	0.05	-0.77	4.09	4.15	4.22	5	4.8	4.75	5.05	4.27	4.16	4.18	3.92	3.98	4.25	4.21	4.35	4.16	4.14	4.9	4.92	5.17	5.1	4.72	4.53	4.77	4.55	4.91	5.09	4.97	5.09	4.42	4.02	4.35
VVTU1051_s_at	VIT_00s0194g00270	RNA-binding protein P67, Chloroplast	VVTU1051_s_at	0.66	1.76	-0.97	7.95	7.55	7.49	8.13	8.17	8.2	8.83	8.77	8.21	7.73	7.87	7.52	7.5	7.64	7.63	7.6	7.19	7.98	8.23	8.16	8.22	8.24	8.03	8.25	8.11	8.25	8.85	8.69	8.93	8.73	8.79	8.8
VVTU10511_at	VIT_18s0001g10750	Unknown protein	VVTU10511_at	-0.6	0.72	-0.23	8.33	8.19	8.14	8.24	7.98	8.36	8.02	8.8	8.51	8.2	8.27	8.26	8.05	8.24	8.33	7.99	8.07	8.19	8.35	8.17	8.1	7.86	7.98	8.27	8.35	8.45	7.98	8.05	8.03	8.66	8.9	8.83
VVTU10513_at	VIT_16s0098g00940	Plastid-specific 30S ribosomal protein 1	VVTU10513_at	3.44	-0.43	-0.39	6.07	6.29	6.11	7.4	7.71	7.73	6.77	5.68	6.11	5.77	6.29	6.3	6.29	6.29	6.13	6.1	6.11	7.31	7.5	7.38	7.64	7.78	7.72	7.87	7.41	7.87	6.86	6.71	6.73	5.69	5.66	5.68
VVTU10514_at	VIT_17s0000g01700	Leucine-rich repeat transmembrane protein kinase	VVTU10514_at	-4.67	-1.27	-1.03	7.79	7.82	7.56	6.96	5.97	4.8	6.24	7.64	7.54	8.02	7.76	7.97	7.8	7.69	7.49	7.55	7.65	6.49	7.13	7.16	5.76	6.02	6.1	4.24	5.08	4.94	6.17	6.2	6.35	7.65	7.64	7.64
VVTU10518_at	VVTU10518_at	No hit	VVTU10518_at	-0.15	-0.11	-0.42	3.02	3	3.09	3.29	2.99	3	2.94	3.19	3.03	3.03	3.01	2.99	3.03	2.98	3.19	3.1	2.98	3.29	3.11	3.45	3.07	2.88	3.01	3.28	2.67	2.99	2.83	2.92	3.05	3.21	3.39	2.94
VVTU10521_at	VIT_17s0000g06630	Unknown protein	VVTU10521_at	-10.28	-4.39	-1.5	9.18	9.28	8.84	7.93	3.97	3.68	3.95	7.83	9.08	9.06	9.39	9.3	9.42	9.1	9.1	8.9	8.43	8.02	7.98	7.79	4.12	3.9	3.87	3.49	3.88	3.63	3.6	4.17	4.01	7.9	7.85	7.74
VVTU10523_at	VIT_17s0000g00210	Copine BON1 (BONZAI 1)	VVTU10523_at	1.19	-0.36	-0.98	5.6	5.86	5.67	6.48	6.5	5.93	6.04	5.7	5.65	5.25	5.83	5.81	5.7	6.04	5.97	5.69	5.25	6.5	6.56	6.38	6.4	6.34	6.72	6.06	5.76	5.94	5.96	6.24	5.89	5.93	5.7	5.44
VVTU10525_at	VIT_18s0001g07850	Lyase	VVTU10525_at	1.03	-0.46	-1.84	6.05	6.05	6.13	7.38	7.07	6.18	6.24	6.46	6	6.01	6.13	6.12	6.17	5.83	6.05	6.26	6.06	7.32	7.41	7.42	7.16	7.01	7.04	6.11	6.25	6.17	6.35	6.2	6.16	6.33	6.5	6.53
VVTU10527_at	VIT_18s0072g01170	Phosphoribosylanthranilate transferase	VVTU10527_at VVTU5075_at	2.35	-0.77	-2.33	4.27	4.27	4.38	6.37	5.53	4.95	5.07	4.4	4.47	4.09	4.21	4.15	4.07	4.55	4.39	4.38	4.38	6.13	6.77	6.1	5.48	5.74	5.34	5.17	4.89	4.77	5.14	4.98	5.09	4.45	4.45	4.31
VVTU10531_at	VIT_09s0002g06390	Peptide deformylase	VVTU10531_at	-4.49	1.59	0	6.89	6.35	6.02	4.93	4.89	4.73	5.3	7.6	7.1	6.43	7.04	6.34	6.49	6.22	6.03	6.19	5.81	4.71	5.03	5.03	4.79	4.77	5.09	4.45	5	4.68	5.34	5.32	5.25	7.49	7.59	7.72
VVTU10533_at	VIT_11s0016g00580	Unknown	VVTU10533_at	-2.07	-1.77	-0.19	6.84	7.34	8.15	7.36	6.06	6.25	6.62	7.29	6.72	7	6.78	7.49	7.35	7.16	8.18	8.33	7.92	7.42	7.28	7.39	6	6.08	6.11	6.26	6.55	5.87	6.66	6.51	6.68	7.39	7.26	7.21
VVTU10534_at	GSVIVT00010191001	Microtubule organization 1 protein (MOR1)	VVTU10534_at	5.01	0.67	-1.13	5.03	5.18	5.13	7.06	7.29	7.48	7.2	5.35	5.22	4.79	5.05	5.27	4.92	5.32	5.44	5.21	4.63	6.8	7.23	7.11	7.56	7.14	7.12	7.47	7.44	7.52	7.07	7.28	7.25	5.52	4.9	5.53
VVTU10536_at	VIT_07s0031g01510	Unknown protein	VVTU10536_at	0.5	0.01	-0.01	3.2	3.09	3.23	3.3	3.44	3.38	3.29	3.12	3.28	3.29	3.03	3.15	2.95	3.15	3.26	3.06	3.36	3.14	3.51	3.21	3.71	3.22	3.34	3.28	3.45	3.4	3.27	3.32	3.27	3.32	2.94	3.08
VVTU1054_at	VVTU1054_at	No hit	VVTU1054_at	0.24	-0.03	0.17	4.3	4.18	4.6	4.27	4.58	4.4	4.26	4.37	4.08	4.69	4.05	4.42	3.99	4.1	4.02	4.11	5.3	4.29	4.29	4.23	4.71	4.51	4.51	4.55	4.1	4.51	4.01	4.43	4.3	4.35	4.26	4.48
VVTU10542_at	VIT_13s0067g01900	ATP-dependent RNA helicase RH18	VVTU10542_at	2.01	1.1	-0.23	7.42	7.25	7.45	7.93	8.52	8.58	8.28	7.99	7.53	7.44	7.28	7.3	7.19	7.26	7.41	7.44	7.49	7.84	8.05	7.9	8.63	8.47	8.45	8.62	8.58	8.54	8.27	8.31	8.25	7.96	8.02	8
VVTU10543_at	VIT_08s0007g03580	LRR and BTB/POZ domain-containing protein FBL11	VVTU10543_at	3.11	0.12	0.52	5.62	5.88	6.16	6.47	7.06	7.43	7.03	5.69	5.59	5.47	5.77	5.92	6.02	5.69	5.99	6.23	6.25	6.35	6.41	6.63	7.09	6.93	7.15	7.61	7.42	7.23	7.02	7.23	6.8	5.69	5.83	5.53
VVTU10544_at	VIT_01s0010g00590	Short-chain dehydrogenase/reductase SDR	VVTU10544_at	-0.21	0.82	-0.08	6.55	6.12	5.77	5.82	6.4	5.95	6.33	6.29	6.63	6.29	6.7	6.19	6.19	5.97	5.72	5.76	5.82	5.71	5.79	5.96	6.5	6.33	6.35	5.95	5.94	5.96	6.32	6.44	6.21	6.58	6.05	6.19
VVTU10547_at	VVTU10547_at	Katanin p80 (WD repeat containing) subunit B 1	VVTU10547_at	0.35	0.24	0.45	4.05	3.65	4.04	3.77	3.93	4.19	4.03	3.83	3.89	4.49	3.62	3.49	3.74	3.72	3.72	3.75	4.5	4	3.58	3.7	4.02	3.96	3.79	3.83	4.58	4.04	4.09	3.82	4.16	3.93	3.82	3.73
VVTU1055_at	VIT_19s0014g01160	RAB GTPase RAB11	VVTU1055_at	0.62	0.61	-0.28	10.5	10.43	10.29	10.66	10.65	10.8	10.96	10.68	10.53	10.51	10.45	10.3	10.36	10.62	10.26	10.25	10.35	10.63	10.74	10.61	10.73	10.6	10.61	10.84	10.73	10.82	10.9	11.01	10.96	10.68	10.74	10.63
VVTU10552_at	VIT_16s0039g01480	PHD finger transcription factor	VVTU10552_at	3.8	-0.37	-0.52	6.1	6.46	6.71	7.84	7.73	8.05	7.93	6.13	6.18	5.8	6.28	6.7	6.12	6.51	6.84	6.85	6.39	7.82	7.81	7.88	7.86	7.74	7.57	8.12	7.98	8.05	7.9	7.9	8	6.07	6.17	6.15
VVTU10563_at	VIT_07s0104g01150	RNA-binding protein	VVTU10563_at VVTU15046_at	-2.45	0.92	-0.15	7.32	7.1	6.54	6.28	6.15	6.1	6.29	7.56	7.5	7.08	7.36	7.16	7.07	7.08	6.65	6.59	6.38	6.29	6.08	6.45	5.86	6.39	6.16	6.03	6.12	6.16	6.17	6.36	6.33	7.41	7.64	7.62
VVTU10565_at	VIT_17s0000g04900	ATP-dependent RNA Helicase	VVTU10565_at	3.94	0.95	-0.01	7.63	7.47	7.7	8.66	9.16	9.69	9.28	7.77	7.55	7.96	7.29	7.48	7.55	7.39	7.58	7.46	8.01	8.6	8.66	8.73	9.18	9.22	9.08	9.63	9.7	9.75	9.24	9.23	9.37	7.85	7.72	7.73
VVTU10566_at	VIT_16s0098g00680	DNA mismatch repair protein MutS2	VVTU10566_at VVTU322_at	2.61	-0.68	0.08	7.25	7.52	7.75	8.3	8.41	8.62	8.13	6.97	7.17	6.96	7.56	7.53	7.62	7.39	7.76	7.73	7.76	8.21	8.38	8.31	8.4	8.44	8.4	8.65	8.57	8.63	8.14	8.14	8.12	6.79	6.95	7.16
VVTU10567_at	VIT_07s0031g01870	Zinc finger (CCCH-type) family protein	VVTU10567_at	-0.29	0.26	-0.05	4.56	4.35	4.52	4.36	4.55	4.34	4.39	4.68	4.57	4.63	4.46	4.42	4.44	4.19	4.17	4.39	4.9	4.26	4.38	4.43	4.74	4.37	4.51	4.11	4.53	4.36	4.2	4.38	4.56	4.69	4.63	4.71
VVTU10569_at	VIT_14s0128g00100	Aminotransferase class IV	VVTU10569_at VVTU13403_at VVTU27759_at	1	0.34	0.33	6.79	6.84	6.89	6.82	7.22	7.3	7.43	6.84	6.69	7.09	6.52	6.83	7.02	6.63	6.8	6.92	6.94	6.78	6.84	6.84	7.27	7.25	7.15	7.47	7.08	7.33	7.55	7.39	7.33	6.71	6.87	6.93
VVTU1057_at	VIT_18s0041g02150	Lipase GDSL	VVTU1057_at	-11.03	1.52	2.82	12.2	11.82	11.01	6.93	6.3	7.37	8.53	12.23	12.21	12.37	11.98	11.76	11.94	11.74	11.12	10.84	11.05	6.68	7.07	7	6.25	6.56	6.05	7.31	7.16	7.61	8.18	8.55	8.8	12.27	12.18	12.25
VVTU10570_at	VIT_00s0125g00310	Unknown protein	VVTU10570_at	1.86	0.39	-0.14	4.96	5.03	5.24	5.63	6.01	6.07	5.69	5.33	5.07	5.06	4.74	4.9	4.93	5.23	5.17	4.86	5.6	5.58	5.72	5.58	6.06	6	5.97	6.19	5.7	6.26	5.68	5.78	5.62	5.53	5.1	5.32
VVTU10571_at	VIT_08s0007g04530	Carotene hydroxylase Epsilon-ring	VVTU10571_at	-1.21	-0.28	-0.17	8.6	8.56	8.43	8.28	7.97	7.79	8.18	8.42	8.68	8.45	8.65	8.63	8.64	8.39	8.39	8.22	8.66	8.3	8.25	8.28	8.08	8.02	7.78	7.76	7.9	7.71	8.13	8.18	8.24	8.27	8.48	8.49
VVTU10574_at	VIT_11s0016g04820	Agenet domain-containing protein	VVTU10574_at	2.25	0.55	-0.16	4.62	4.93	4.39	5.33	5.52	5.84	5.62	4.68	4.66	4.22	4.91	4.85	5.09	4.83	4.36	4.33	4.47	5.32	5.36	5.32	5.48	5.57	5.52	5.7	6.1	5.69	5.59	5.66	5.61	4.53	4.62	4.88
VVTU10575_at	VIT_00s0125g00180	Zinc finger (C3HC4-type ring finger)	VVTU10575_at	0.4	0.17	-0.15	6.83	6.8	6.52	6.8	7.47	6.96	6.18	6.81	6.85	6.52	7.06	6.84	6.94	6.6	6.66	6.63	6.24	6.71	6.86	6.84	7.37	7.54	7.49	6.85	6.89	7.13	6.16	6.21	6.17	6.7	6.87	6.85
VVTU10578_at	VIT_13s0084g00100	Nodulation protein	VVTU10578_at	0.17	1.82	0.23	6.75	6.5	6.35	6.18	7.03	7.11	6.8	7.46	6.98	6.42	6.79	6.72	6.52	6.22	6.6	6.51	5.83	6.18	6.26	6.11	7	7.1	7	7.08	7.04	7.21	6.79	6.83	6.79	7.37	7.44	7.57
VVTU10579_at	VIT_18s0001g00320	LYS/HIS transporter 7 LHT7	VVTU10579_at VVTU13214_at	0.62	0.33	-0.2	4.63	4.45	4.6	4.71	4.87	4.7	5.19	4.72	4.32	4.82	4.69	4.57	4.36	4.4	4.44	4.28	4.98	4.61	4.96	4.52	4.91	5.06	4.62	4.97	4.71	4.35	5.15	5.24	5.18	4.42	4.52	5.12
VVTU1058_s_at	VIT_17s0000g06270	Malate dehydrogenase precursor	VVTU1058_s_at	0.63	2.81	-0.3	8.68	8.16	7.55	8.1	8.66	9.07	9.25	9.4	8.86	8.34	8.78	8.17	8.12	8.18	7.62	7.82	7.13	8.07	8.14	8.1	8.56	8.73	8.69	9.08	8.9	9.21	9.32	9.31	9.1	9.59	9.28	9.31
VVTU10583_at	VIT_07s0031g03150	S-glutathione dehydrogenase/class III alcohol dehydrogenase	VVTU10583_at	-0.27	-0.12	-1.19	8.49	8.18	8.32	8.93	8.31	8	8.43	8.59	8.52	8.58	8.36	8.1	8.29	8.14	8.35	8.22	8.39	8.75	9.12	8.91	8.36	8.27	8.3	7.88	8.14	7.97	8.42	8.45	8.42	8.54	8.63	8.59
VVTU10584_at	VIT_04s0008g03300	SWIM zinc finger family (MAPKKK)	VVTU10584_at	0.3	0.28	0.67	3.62	3.36	3.7	3.4	3.47	4.11	3.53	3.56	3.24	3.95	3.58	3.4	3.41	3.25	3.56	3.45	4.02	3.48	3.33	3.39	3.21	3.46	3.71	3.6	4.71	3.74	3.46	3.54	3.58	3.45	3.52	3.7
VVTU10585_at	VIT_13s0019g04370	Phosphoglucomutase/phosphomannomutase	VVTU10585_at VVTU2483_at	1.76	0.92	0.41	5.2	5.09	5.09	5.39	5.79	6.4	5.76	5.34	5.15	5.18	5.28	4.98	5	5.27	4.8	5.36	5.07	5.48	5.41	5.28	5.83	5.5	5.99	6.45	6.45	6.29	5.72	5.76	5.81	5.37	5.37	5.27
VVTU10587_at	VIT_17s0000g08640	Unknown protein	VVTU10587_at	-1.12	1.44	-0.08	3.41	3.19	3.14	2.82	3.11	3.13	3.17	4.3	3.54	3.2	3.46	2.94	3.17	3.41	3.02	2.83	3.49	2.72	2.74	2.99	3.13	3.13	3.07	3.12	3.18	3.09	3.01	3.26	3.22	4.31	4.59	3.91
VVTU1059_at	VIT_00s0291g00060	Inorganic phosphate transporter 2-1, chloroplast precursor	VVTU1059_at	-6.34	0.95	-0.69	9.54	8.68	7.72	7.18	6.52	6.02	6.1	9.46	9.66	9.56	9.38	8.39	8.88	8.73	7.73	7.74	7.69	7.33	7.15	7.03	6.49	6.48	6.58	5.79	6.29	5.94	5.64	6.3	6.26	9.16	9.56	9.62
VVTU10590_at	VVTU10590_at	No hit	VVTU10590_at	0.3	0.02	-0.26	3.13	3.1	3.09	3.28	3.44	3.16	3.09	3.2	2.98	3.31	3.09	3.12	2.91	3.24	2.82	2.95	3.42	3.11	3.28	3.42	3.49	3.54	3.27	3.11	3.08	3.29	3.23	2.94	3.1	2.88	2.98	3.62
VVTU10591_at	VVTU10591_at	No hit	VVTU10591_at	0.31	-0.04	0.02	3.13	3.06	3.2	3.16	3.27	3.19	3.3	3.06	3.04	3.16	3.19	3.01	3.15	3.03	3.09	3.17	3.32	3.1	3.35	3.02	3.29	3.33	3.2	3.24	3.08	3.23	3.12	3.46	3.3	3.12	3.08	2.97
VVTU10592_at	VIT_07s0005g02430	AarF domain containing kinase	VVTU10592_at VVTU30781_at	1	1.01	-0.38	7.02	6.93	6.7	7.17	7.67	7.53	7.32	7.4	7.23	6.59	7.17	6.86	6.94	6.99	6.91	6.8	6.31	7	7.27	7.22	7.63	7.82	7.56	7.63	7.36	7.59	7.18	7.43	7.35	7.46	7.42	7.31
VVTU10593_at	VIT_02s0025g04010	flavonoid 3-monooxygenase	VVTU10593_at VVTU17354_at	5.08	-1.6	-0.86	6.17	6.84	7	8.69	8.37	8.29	8.64	5.62	6.02	6.4	6.06	6.85	6.78	6.9	6.96	7.13	6.89	8.95	8.57	8.5	8.55	8.31	8.22	8.37	8.18	8.31	8.57	8.75	8.59	5.24	6.09	5.37
VVTU10594_at	VIT_12s0057g00460	Auxin-responsive protein	VVTU10594_at	-0.41	0.13	-1.48	4.22	4.22	4.39	5.2	4.12	4.26	4.23	5.11	3.96	4.53	4.12	4.07	3.69	4.71	4.16	4.27	4.69	4.88	5.65	4.95	4.23	4.19	3.93	4.08	4.37	4.32	4.01	4.25	4.39	5.28	5.02	5.01
VVTU10596_at	VIT_08s0007g02850	F-box family protein	VVTU10596_at	-0.89	-2.19	-0.08	4.56	5.89	5.58	5.45	4.5	4.46	4.66	4.52	4.42	4.4	4.83	5.75	5.93	5.98	5.85	5.74	5.02	5.06	5.69	5.52	4.34	4.6	4.56	4.22	4.66	4.46	5	4.45	4.45	4.62	4.36	4.58
VVTU10597_at	VIT_01s0026g01020	Binding	VVTU10597_at	-7.58	0.67	1.24	8.66	8.43	7.96	5.53	4.1	4.97	7.24	8.58	8.52	8.85	8.59	8.41	8.36	8.51	7.87	7.8	8.18	5.91	5.3	5.28	3.9	4.38	3.98	4.54	5.26	5.01	6.93	7.27	7.48	8.45	8.66	8.62
VVTU10598_at	VIT_11s0037g01100	Mannosyltransferase, putative	VVTU10598_at	2.69	1.04	-0.29	8.15	8.07	7.99	8.81	9.28	9.45	9.5	8.39	8.28	8	8.15	8.07	8.17	7.95	8.03	7.9	8.03	8.85	8.82	8.77	9.29	9.33	9.23	9.54	9.36	9.44	9.4	9.5	9.58	8.34	8.39	8.45
VVTU10599_at	VIT_12s0028g03460	RALFL4 (RALF-like 4)	VVTU10599_at	0.27	0	0.14	4.07	4.02	4	3.95	4.2	4.06	4.13	3.89	3.87	4.44	3.81	4.12	4.02	3.9	4.14	4.01	3.85	4.03	3.84	3.98	4.32	4.06	4.22	3.93	4.32	3.88	4.03	3.99	4.35	3.84	4.04	3.79
VVTU106_at	VIT_18s0076g00310	Translation initiation factor eIF-5B	VVTU106_at VVTU3891_at	1.61	1.96	0.44	9.49	9.41	9.01	9.27	10.19	10.64	10.21	10.01	9.64	9.3	9.52	9.43	9.22	9.56	9.15	9.11	8.74	9.3	9.25	9.27	10.19	10.24	10.13	10.59	10.67	10.67	10.24	10.19	10.2	10.05	9.98	10
VVTU1060_at	VIT_05s0102g00730	Integral membrane HRF1	VVTU1060_at	-2.1	-1.52	-0.06	9.7	10.21	10.14	9.66	9.08	8.73	8.7	9.57	9.62	9.62	9.84	10.23	10.23	10.17	10.19	10.19	10.04	9.59	9.73	9.65	9.12	9.07	9.05	8.6	8.81	8.77	8.65	8.71	8.74	9.55	9.53	9.62
VVTU10600_at	VVTU10600_at	Allantoicase	VVTU10600_at	1.3	0.11	-0.47	3.78	3.82	3.83	4.41	4.44	4.34	4.42	3.91	3.64	3.9	3.78	3.76	3.69	3.98	3.78	3.75	3.95	4.06	4.49	4.62	4.34	4.59	4.37	4.31	4.6	4.05	4.21	4.49	4.55	3.85	3.84	4.02
VVTU10601_at	VIT_13s0019g01990	Phospholipid/glycerol acyltransferase	VVTU10601_at	-1.9	-6.78	-0.69	5.97	6.8	8.11	7.9	4.8	4.64	4.5	4.09	4.63	6.36	6.35	6.81	6.97	6.58	8.07	8.08	8.17	7.4	7.79	8.34	4.28	5.22	4.74	4.36	4.78	4.74	4.6	4.52	4.36	4.01	4.29	3.93
VVTU10602_at	VIT_12s0034g02190	DnaJ homolog, subfamily B, member 13	VVTU10602_at	0	0.13	0.11	3.61	3.46	3.41	3.5	3.38	3.64	3.47	3.44	3.46	3.85	3.47	3.5	3.46	3.41	3.43	3.46	3.35	3.48	3.18	3.79	3.25	3.3	3.57	3.51	4.03	3.28	3.37	3.48	3.55	3.29	3.48	3.54
VVTU10603_at	VIT_04s0008g04940	Gibberellin 3beta-hydroxylase3	VVTU10603_at	0.1	-0.78	0.74	5.66	6.27	6.45	6.19	5.45	5.87	6.84	5.61	5.4	5.63	5.91	6.24	6.55	5.95	6.33	6.02	6.87	7.15	4.93	5.54	5.01	5.14	6	5.95	5.91	5.75	6.76	6.88	6.89	5.23	5.86	5.68
VVTU10605_at	VIT_16s0050g02660	Pyruvate kinase	VVTU10605_at VVTU38256_at	2.09	-1.55	0.46	7.05	7.5	8.51	8.06	8.41	8.15	8.17	6.92	7.34	6.8	6.96	7.59	7.48	7.44	8.5	8.64	8.38	8.04	8.05	8.09	8.52	8.31	8.38	8.29	7.91	8.22	8.24	8.09	8.17	6.91	7.01	6.82
VVTU10609_at	VIT_04s0043g00350	Lung seven transmembrane receptor 1	VVTU10609_at	0.3	-0.22	0.1	3.18	3.29	3.14	3.23	3.41	3.28	3.09	2.99	3.2	3.25	3.08	3.4	3.3	3.16	3.06	3.09	3.26	3.23	3.12	3.34	3.24	3.51	3.48	2.94	3.59	3.23	3.14	3.1	3.04	3.02	3.15	2.79
VVTU1061_at	VIT_05s0020g04070	1,2-dihydroxy-3-keto-5-methylthiopentene dioxygenase 4	VVTU1061_at VVTU22875_at	3.64	1.17	-0.17	3.73	3.31	3.42	4.67	4.51	5.63	5.45	3.62	3.67	3.55	3.94	3.19	3.36	3.37	3.35	3.23	3.65	5.05	4.44	4.43	4.46	4.27	4.75	6	5.68	5.07	5.39	5.19	5.73	3.52	3.82	3.5
VVTU10613_at	VIT_15s0046g01970	Anthocyanidine rhamnosyl-transferase	VVTU10613_at	1.77	-0.49	-0.75	4.94	5.13	5.05	5.77	6.03	5.13	6.08	4.71	4.9	4.91	5.01	4.98	5.11	5.29	4.98	4.76	5.36	6.2	5.46	5.52	5.98	5.84	6.23	5.14	5.29	4.94	6.09	6.21	5.91	4.5	4.73	4.88
VVTU10616_at	VIT_18s0001g07560	Kinesin family member 4/7/21/27	VVTU10616_at	-1.44	1.36	-0.31	3.66	3.12	3.09	2.91	3.1	3.01	2.92	4.25	3.78	3.39	3.79	3.3	2.88	3.14	3.12	2.94	3.19	2.77	3.04	2.91	3.34	2.92	3.02	2.97	3.06	3	2.85	2.8	3.1	4.4	4.09	4.25
VVTU10620_at	VIT_18s0001g12060	Peroxisomal biogenesis factor 11 (PEX11)	VVTU10620_at	0.36	-0.28	0.67	7.57	7.63	8.06	7.49	7.86	7.96	7.54	7.5	7.67	7.4	7.64	7.82	7.57	7.48	7.99	8.46	7.6	7.13	7.65	7.63	7.95	7.76	7.86	7.94	7.98	7.95	7.52	7.57	7.53	7.44	7.41	7.63
VVTU10621_at	GSVIVT00007765001	POR (PORCINO)	VVTU10621_at	-0.92	1.05	-0.49	7.53	7.51	7.16	7.2	7.28	7.17	7.29	8.14	7.73	6.99	7.75	7.46	7.44	7.61	7.13	7.7	6.35	7.15	7.2	7.26	7.25	7.23	7.35	7.02	7.27	7.21	7.28	7.36	7.22	8.02	8.12	8.27
VVTU10623_at	VIT_02s0025g01060	Phytocyanin	VVTU10623_at	0.93	0.1	-0.13	3.26	3.39	3.35	3.72	3.75	3.89	3.5	3.42	3.23	3.48	3.02	3.49	3.17	3.48	3.26	3.52	3.25	3.55	3.55	4	3.85	3.67	3.71	3.92	3.83	3.91	3.48	3.46	3.57	3.2	3.4	3.63
VVTU10624_at	VIT_04s0023g03060	Kinesin motor protein	VVTU10624_at	-6.99	0.31	-0.03	8.21	8.01	7.32	5.82	5.12	4.71	5.48	8.44	8.29	8.22	8.12	7.84	8.1	8.07	7.51	7.09	7.34	5.77	5.92	5.76	5.02	5.03	5.28	4.74	4.24	5.03	5.09	5.35	5.88	8.31	8.48	8.52
VVTU10625_at	VIT_07s0005g00580	Ribonuclease H	VVTU10625_at VVTU35936_at	-2.49	0.32	-0.21	6.46	6.14	6.07	5.63	4.98	5.26	5.48	6.53	6.66	5.58	6.84	6.21	6.11	6.1	6.1	6.4	5.58	5.44	5.86	5.57	4.64	5.12	5.13	5.01	5.25	5.47	5.18	5.49	5.71	6.54	6.59	6.47
VVTU10626_at	VIT_18s0122g01370	Unknown protein	VVTU10626_at VVTU13367_s_at	2.12	1.91	-1.49	7.01	6.68	6.33	7.96	7.86	8.13	8	7.89	7.25	6.83	6.92	6.75	6.37	6.87	6.28	6.57	6.11	7.79	8.05	8.04	7.96	7.74	7.86	8.24	8.15	8	7.86	8.02	8.1	7.97	7.88	7.82
VVTU10627_at	VIT_06s0004g07460	Unknown protein	VVTU10627_at	-0.07	0.08	-0.06	4.16	3.89	4.1	4.05	4.14	4.05	3.93	4.12	4.13	4.02	4.31	3.73	3.95	3.97	4.06	4.05	4.19	4.2	3.9	4.04	4.03	4.39	3.95	3.81	4.19	4.11	4.14	3.98	3.61	4.03	4.13	4.2
VVTU10629_at	VIT_13s0047g01210	Phospholipid-translocating ATPase ALA1	VVTU10629_at	-0.12	-0.85	0.74	8.19	8.66	8.76	8.15	8.48	8.37	7.98	8.04	8.28	8.18	8.12	8.76	8.54	8.68	8.71	8.92	8.64	8.11	8.18	8.16	8.52	8.47	8.46	8.36	8.42	8.32	7.9	8.07	7.96	8.04	8.05	8.03
VVTU1063_at	VIT_02s0087g01020	CRK10 (cysteine-rich RLK10)	VVTU1063_at	1.41	-1.33	-1.03	4.44	5.48	5.73	6.17	6.06	5.24	5.7	5.3	4.72	3.34	4.84	5.54	5.48	5.43	5.77	5.93	5.44	6.22	6.19	6.09	5.91	5.84	6.38	4.99	5.21	5.47	5.94	5.75	5.35	5.53	5.23	5.09
VVTU10630_at	VIT_08s0040g03370	Pentatricopeptide (PPR) repeat-containing	VVTU10630_at VVTU24725_at	-0.3	2.06	-0.47	6.62	6.2	5.88	6.09	6.73	6.55	6.42	7.44	6.75	6.41	6.68	6.23	6.27	6.08	6.06	6.2	5.17	5.91	6.14	6.21	6.73	6.73	6.72	6.58	6.52	6.55	6.31	6.51	6.43	7.36	7.4	7.54
VVTU10631_at	VIT_12s0028g00070	DNA-binding family	VVTU10631_at	2.95	1.21	1.24	3.92	3.91	4.05	4.08	4.98	5.98	5.01	4.03	4.04	3.95	3.76	3.77	4.16	3.77	4.21	3.94	4	3.94	4.09	4.2	5.04	5.13	4.74	5.84	5.99	6.11	4.98	5.11	4.94	3.72	4.25	4.06
VVTU10632_at	VIT_12s0059g01710	Hydroxyproline-rich glycoprotein family protein	VVTU10632_at	-0.62	1.54	-0.29	3.5	3.18	3.02	3.09	3.46	3.43	3.2	4.31	3.52	3.46	3.52	3.16	3.17	3.21	3.09	2.81	3.14	2.93	3.1	3.23	3.42	3.18	3.73	3.14	3.82	3.24	2.97	3.37	3.23	4.26	4.54	4.08
VVTU10634_at	VIT_17s0000g05960	Pectinesterase family	VVTU10634_at	-1.74	-1.39	1.04	7.44	7.61	7.61	6.55	6.93	6.45	5.95	6.63	7.24	7.71	7.31	7.67	7.61	7.56	7.64	7.49	7.7	6.65	6.52	6.48	6.99	6.85	6.95	6.39	6.7	6.23	6.03	5.79	6.03	6.71	6.58	6.59
VVTU10637_at	VIT_01s0150g00540	Unknown protein	VVTU10637_at	-3.24	1.74	0.43	5.71	5.08	4.4	3.83	3.76	4.29	4.06	5.79	5.83	5.63	5.67	5.05	5.04	5.16	4.58	4.36	4.23	3.79	4.05	3.63	3.84	3.66	3.76	4.03	4.68	4.08	3.73	4.18	4.22	5.53	5.95	5.87
VVTU10639_at	VIT_01s0026g01610	Unknown protein	VVTU10639_at	0.82	0.32	-0.53	3.84	3.59	3.6	4.2	4.03	4.15	4	3.86	3.4	4.12	3.9	3.61	3.56	3.59	3.57	3.88	3.3	4.02	4.46	4.09	4.11	4.12	3.85	4.19	4.09	4.18	4.15	3.91	3.93	3.84	3.9	3.85
VVTU10640_at	VVTU10640_at	Unknown protein	VVTU10640_at	-2.85	2.58	-0.61	4.94	4.03	3.85	3.66	3.63	3.86	3.56	6.14	5.31	4.89	4.49	3.88	3.86	4.31	3.69	3.92	3.94	3.59	3.65	3.73	3.58	3.74	3.55	3.86	4.13	3.51	3.5	3.6	3.58	6.27	6.13	6.02
VVTU10641_at	VIT_02s0025g03240	Protein kinase	VVTU10641_at	-2.21	-3.44	-0.87	7.98	8.29	8.31	8.27	7.27	5.99	6.29	6.63	7.7	8.3	7.87	8.24	8.31	8.32	8.3	8.24	8.38	8.19	8.33	8.29	7.28	7.26	7.28	5.93	5.82	6.19	6.27	6.25	6.36	6.66	6.59	6.63
VVTU10645_at	VIT_10s0003g04110	Retrovirus Pol polyprotein	VVTU10645_at	-0.72	1.02	0.37	6.83	6.49	6.74	6.23	6.61	6.81	6.38	7.35	6.91	6.92	6.64	6.49	6.4	6.58	6.58	6.65	6.96	6.12	6.15	6.41	6.66	6.64	6.52	6.66	6.85	6.91	6.48	6.3	6.34	7.39	7.38	7.29
VVTU10646_at	VIT_19s0090g00370	Unknown protein	VVTU10646_at	-2.01	0.18	0.78	8.23	8.22	8.27	7.38	7.07	7.69	7.46	8.36	8.4	8.24	8.04	8.16	8.28	8.21	8.29	8.23	8.3	7.44	7.34	7.36	7.14	7.09	6.99	7.58	7.79	7.68	7.51	7.4	7.48	8.32	8.46	8.29
VVTU10648_at	VIT_13s0101g00520	Unknown protein	VVTU10648_at	-1.3	-1.25	0.84	5.99	6.78	6.31	5.64	5.5	5.53	5.47	5.5	6.03	5.8	6.12	6.77	6.67	6.88	6.65	6.15	6.07	5.46	5.87	5.55	5.61	5.54	5.35	5.46	5.67	5.44	5.58	5.27	5.54	5.35	5.5	5.63
VVTU1065_s_at	VIT_00s0662g00040	Ethylene-responsive transcription factor related to APETALA2 4	VVTU1065_s_at	2.79	-2.77	3.52	7.19	9.36	10.62	8.53	8.68	10.52	9.22	7.36	6.93	6.7	7.72	9.46	9.56	8.99	10.55	11.16	9.87	8.85	8.15	8.5	8.75	8.62	8.68	10.48	10.56	10.52	9.18	9.43	9.03	7.48	7.3	7.3
VVTU10650_at	VIT_01s0127g00500	OBP32pep	VVTU10650_at	2.64	0.51	-0.56	4.65	4.15	3.94	5.23	5.35	5.53	5.13	4.06	4.41	5.12	4.25	4.16	4.44	3.78	3.94	4.12	3.73	5.31	5.22	5.14	5.56	5.16	5.31	5.83	5.14	5.55	5.11	5.12	5.15	4.19	3.93	4.06
VVTU10651_at	VVTU10651_at	Unknown	VVTU10651_at	0.37	-0.2	-0.07	3.91	3.5	3.81	3.95	3.78	3.88	3.71	3.54	3.71	4.39	3.46	3.44	3.63	3.42	3.8	3.76	3.87	4.08	4.06	3.69	3.78	3.74	3.83	3.7	4.15	3.75	3.82	3.77	3.53	3.39	3.59	3.63
VVTU10655_at	VIT_15s0048g00510	Pectinesterase family	VVTU10655_at	-6.06	-7	2.05	7.78	9.77	9.69	7.04	4.65	4.59	5.6	5.27	6.55	7.56	8.55	10.15	9.79	9.23	9.62	9.42	9.97	7.34	6.46	7.18	5.08	4.05	4.64	4.49	4.18	4.99	5.6	5.75	5.42	5.17	5.31	5.32
VVTU10659_at	VIT_13s0019g04970	Nodulin	VVTU10659_at	0.27	0.09	0.12	2.99	3.01	2.91	2.94	3.06	3.11	3.03	2.89	2.65	3.39	2.82	3.03	2.68	3.27	2.82	3.06	2.85	2.69	3.01	3.1	3.3	2.91	2.93	3.07	3.12	3.13	2.89	3.04	3.16	2.82	2.82	3.03
VVTU10660_at	VIT_17s0053g00210	Peptidoglycan-binding LysM domain-containing protein	VVTU10660_at	0.97	-0.55	0.55	7.61	7.63	7.65	7.66	8.18	8.11	7.1	7.05	7.54	7.64	7.66	7.7	7.58	7.6	7.67	7.65	7.63	7.58	7.86	7.5	8.16	8.16	8.23	8.02	8.15	8.15	7.1	7.23	6.97	6.92	7.08	7.13
VVTU10661_at	VVTU10661_at	Retrotransposon protein, Unclassified	VVTU10661_at	0.94	0.05	-0.18	3.83	3.77	3.69	4.05	4.38	4.1	3.95	3.72	3.39	4.29	3.65	3.64	3.8	3.85	3.62	3.76	3.68	4.12	3.88	4.13	4.76	4.28	4	4.16	4.07	4.07	4.2	3.76	3.85	3.8	3.61	3.75
VVTU10664_at	VIT_08s0058g00620	Kelch repeat-containing protein	VVTU10664_at	1.24	0.85	-0.18	7.31	7.22	7.43	7.67	7.69	8.02	8.49	7.76	7.27	7.2	7.46	7.25	7.17	7.24	7.54	7.37	7.36	7.6	7.85	7.53	7.69	7.76	7.62	7.98	8	8.07	8.41	8.5	8.56	7.81	7.66	7.81
VVTU1067_s_at	VIT_14s0068g00390	Esterase PIR7B	VVTU1067_s_at VVTU14495_s_at	2.2	0.9	-1.09	6.35	6.14	5.66	7.18	7.27	7.2	6.95	6.45	6.33	6.37	6.35	6.18	6.17	6.07	5.72	5.62	5.64	7	7.35	7.16	7.32	7.19	7.31	7.3	7.16	7.13	6.97	6.93	6.96	6.57	6.46	6.31
VVTU10671_at	VIT_18s0122g00820	Late embryogenesis abundant protein group 8 protein	VVTU10671_at	-0.86	-0.32	0.76	5.76	5.3	5.74	4.99	5.14	5.17	4.95	5.2	5.57	6.18	5.4	5.25	5.26	5.4	5.34	5.58	6.18	5.43	4.73	4.7	5.14	5.29	4.97	5.29	5.26	4.93	5.06	5.13	4.61	5.18	5.15	5.26
VVTU10672_at	VIT_01s0146g00370	Armadillo/beta-catenin repeat	VVTU10672_at	-2	0.15	-0.63	8.22	8.27	7.73	7.73	7.67	7.08	7.13	8.44	8.48	7.71	8.35	8.21	8.17	8.41	7.75	7.87	7.54	7.69	7.7	7.81	7.71	7.67	7.64	7.12	6.97	7.13	7.08	7.16	7.15	8.35	8.48	8.5
VVTU10673_at	VIT_05s0020g03640	Unknown protein	VVTU10673_at	-5.99	3.7	0.1	6.9	5.83	4.82	3.71	4.01	4.22	4.31	7.95	7.21	6.71	6.71	5.36	5.82	6.19	4.93	5.17	4.19	3.61	3.49	3.99	4.06	3.89	4.07	4	4.41	4.22	4.01	3.53	4.99	8	7.97	7.88
VVTU10675_at	VVTU10675_at	Unknown	VVTU10675_at	1.79	-0.94	0.42	5.73	6.32	6.87	6.66	6.87	6.95	6.74	5.9	6.03	5.44	5.65	6.26	6.36	6.34	6.7	7.05	6.84	6.59	6.73	6.65	6.91	6.95	6.75	6.92	6.83	7.09	6.88	6.6	6.73	5.56	6.03	6.05
VVTU10676_at	VVTU10676_at	Retroelement pol polyprotein	VVTU10676_at	-0.8	0.24	0.09	4.93	4.83	4.47	4.48	4.38	4.53	4.26	4.78	4.76	5.39	4.47	4.86	4.64	4.98	4.48	4.38	4.55	4.46	4.49	4.48	4.3	4.4	4.44	4.55	4.44	4.59	4.26	4.24	4.28	4.97	4.71	4.63
VVTU10678_at	VIT_18s0001g03520	Camphor resistance CrcB	VVTU10678_at	-1.8	-2.11	0.57	6.86	7.52	7.33	6.55	6.26	5.81	5.94	6.08	6.68	6.71	7.15	7.61	7.76	7.11	7.42	7.24	7.33	6.53	6.51	6.61	6.33	6.12	6.32	5.99	5.51	5.9	5.86	5.89	6.06	5.93	5.98	6.29
VVTU10679_at	VIT_18s0001g12220	Indeterminate(ID)-domain 2	VVTU10679_at VVTU24087_at	-0.17	-0.17	0.87	8.47	8.4	8.01	7.74	8.02	8.23	7.92	7.58	8.5	8.59	8.31	8.4	8.4	8.41	7.98	7.91	8.14	7.63	7.81	7.76	7.9	8.16	8	8.24	8.18	8.26	7.82	7.91	8.01	7.55	7.68	7.49
VVTU1068_at	VIT_05s0020g03880	TSO1 (chinese for 'ugly')	VVTU1068_at VVTU38036_at	-7.96	-0.29	-0.35	9.27	8.77	8.59	7.05	5.3	5.34	6.29	9.41	9.33	9.47	8.97	8.78	8.9	8.61	8.65	8.48	8.62	6.97	7.04	7.13	5.07	5.19	5.59	5.33	5.81	4.66	5.58	6.21	6.81	9.36	9.45	9.42
VVTU10681_at	VIT_03s0088g00650	Xyloglucan:xyloglucosyl transferase	VVTU10681_at	-0.95	0.45	-0.24	4.06	3.78	3.61	3.61	3.5	3.39	3.64	4.1	3.61	4.59	3.79	3.75	3.58	3.97	3.48	3.35	3.94	3.72	3.4	3.69	3.59	3.38	3.52	3.31	3.6	3.23	3.66	3.61	3.66	4.09	3.93	4.27
VVTU10682_at	VIT_19s0027g01850	Unknown protein	VVTU10682_at	-5.1	3.33	0.13	6.76	5.57	4.95	4.03	4.11	4.62	4.24	7.67	6.91	6.74	6.62	5.15	5.37	6.04	5.23	5.01	4.52	3.88	3.74	4.39	4.07	3.9	4.33	4.39	4.94	4.48	4.05	4.09	4.52	7.66	7.8	7.54
VVTU10686_at	VVTU10686_at	No hit	VVTU10686_at	-0.84	0.57	0.28	6.4	6.43	6.27	5.86	6.19	6.14	6.09	6.69	6.54	6.07	6.53	6.46	6.59	6.2	6.44	6.38	5.94	5.65	5.88	6.02	6.15	6.05	6.34	6.14	6.13	6.14	6.11	6.05	6.11	6.58	6.72	6.75
VVTU10688_at	VVTU10688_at	Ovate family protein 6 OFP6	VVTU10688_at	-3.8	-1.9	0.75	6.66	7.36	7.14	5.89	5.01	5.13	4.96	6.24	6.66	6.57	6.74	7.51	7.28	7.27	7.47	6.88	7.01	5.5	6.2	5.88	5.14	4.89	4.99	5.24	4.7	5.36	5.14	4.89	4.84	6.17	6.4	6.13
VVTU10689_at	VIT_09s0002g04010	ferredoxin	VVTU10689_at	-1.26	0.68	-0.33	5.09	4.43	4.29	4.37	4.24	4.13	4.29	4.92	5.01	5.26	4.98	4.63	4.32	4.33	4.23	4.16	4.45	4.6	4.38	4.09	3.7	4.48	4.41	4.26	4.21	3.89	4.41	4.24	4.22	4.73	4.78	5.21
VVTU1069_at	VVTU1069_at	No hit	VVTU1069_at	1.37	1.69	-0.87	8.9	8.4	8.03	9.1	9.49	9.44	9.15	9.31	9.04	8.7	8.94	8.33	8.52	8.33	8.14	8.11	7.81	9.04	9.16	9.1	9.41	9.53	9.54	9.38	9.4	9.54	9.11	9.24	9.08	9.42	9.28	9.21
VVTU10690_at	VIT_00s0179g00170	Indeterminate(ID)-domain 12	VVTU10690_at VVTU34540_at	0.51	-0.11	-0.02	5.44	5.6	5.61	5.76	5.47	5.8	5.9	5.42	5.73	5.36	5.18	5.31	5.6	5.85	5.46	5.48	5.85	5.84	5.88	5.55	5.4	5.76	5.19	5.75	5.68	5.95	5.93	5.86	5.9	5.34	5.43	5.49
VVTU10692_at	VIT_14s0083g01180	Unknown protein	VVTU10692_at	2.38	1.79	-0.46	7.82	7.77	7.46	8.44	8.72	9.21	9.33	8.54	7.91	7.67	7.88	7.78	7.73	7.81	7.52	7.61	7.23	8.28	8.5	8.52	8.72	8.63	8.81	9.16	9.16	9.3	9.41	9.33	9.25	8.75	8.29	8.54
VVTU10693_at	VVTU10693_at	No hit	VVTU10693_at	0.51	-0.19	0	3.28	3.28	3.43	3.45	3.56	3.41	3.52	3.21	3.01	3.57	3.21	3.28	3.37	3.18	3.18	3.26	3.78	3.54	3.38	3.44	3.68	3.61	3.37	3.37	3.6	3.25	3.46	3.5	3.61	3.18	3.21	3.23
VVTU10694_at	VVTU10694_at	No hit	VVTU10694_at	0.85	0.07	0.23	4.9	4.88	5.22	5.17	5.33	5.52	5.28	5.05	4.91	5.05	4.72	5.1	4.88	4.63	4.98	5.05	5.56	5.19	5.07	5.24	5.26	5.67	4.98	5.13	5.98	5.32	5.21	5.29	5.35	5.03	4.94	5.16
VVTU10695_at	VIT_19s0090g01190	Chaperone GrpE type 2	VVTU10695_at VVTU15539_at	0.96	0.96	0.38	9.28	8.79	9.95	9.34	9.92	10.19	9.79	10.11	9.29	9.44	9.08	8.78	8.63	8.93	9.54	10.13	10.1	9.31	9.4	9.31	9.98	9.92	9.86	10.15	10.34	10.07	9.64	9.89	9.84	10.15	10.07	10.12
VVTU107_at	VIT_19s0090g01230	Microtubule associated protein (MAP65-1a)	VVTU107_at	-1.76	-0.33	-0.99	10.96	10.98	10.97	11.02	10.17	9.85	10.81	11.23	11.08	10.96	10.84	11.03	10.73	11.15	11.02	11.02	10.88	10.88	11.09	11.09	10.27	10.2	10.02	9.84	9.85	9.86	10.75	10.77	10.9	11.24	11.23	11.23
VVTU1070_s_at	VIT_10s0071g01040	Transcription elongation factor SPT4 1	VVTU1070_s_at	-0.81	0.03	-0.33	9.51	9.44	9.56	9.47	9.36	9.21	9	9.81	9.6	9.24	9.66	9.38	9.46	9.48	9.6	9.79	9.25	9.36	9.57	9.48	9.36	9.31	9.42	9.17	9.25	9.21	8.98	9.01	9	9.72	9.86	9.86
VVTU10701_at	VVTU10701_at	No hit	VVTU10701_at	0.42	0.13	0.18	4.3	4.11	4.19	4.22	4.29	4.43	4.37	4.09	4.22	4.59	4.04	4.23	3.95	4.13	4.25	3.93	4.36	4.35	4.33	3.94	4.28	4.34	4.25	4.33	4.64	4.28	4.55	4.14	4.4	4.1	3.98	4.17
VVTU10703_at	VIT_08s0007g08420	R protein MLA10	VVTU10703_at	0.53	0.3	0.49	4.51	4.3	4.42	4.36	4.54	5.01	4.38	4.36	4.34	4.91	4.19	4.27	4.34	4.3	4.54	4.45	4.24	4.47	4.25	4.34	4.34	4.88	4.34	5.09	5.42	4.31	4.58	4.16	4.38	4.19	4.46	4.43
VVTU10706_at	VIT_08s0040g00050	Unknown protein	VVTU10706_at VVTU23715_s_at	-1.48	0.38	-0.22	8.04	7.92	7.76	7.59	7.4	7.32	7.47	8.3	8.06	8.16	7.88	7.89	8.01	7.86	7.73	7.79	7.75	7.63	7.54	7.6	7.34	7.35	7.51	7.35	7.3	7.3	7.45	7.51	7.45	8.25	8.28	8.37
VVTU10708_at	VIT_06s0004g04500	Unknown protein	VVTU10708_at	-1.6	0.73	-0.47	7.52	7.15	7.16	6.95	6.98	6.61	6.9	7.97	7.57	7.37	7.62	7.14	7.22	7.1	7.11	7.26	7.1	6.81	7.13	6.89	6.96	7.08	6.89	6.64	6.63	6.56	6.91	6.84	6.96	7.88	8.04	7.98
VVTU1071_at	VIT_07s0104g01800	Glutathione S-transferase 13 GSTF13	VVTU1071_at	-10.61	-1.62	-0.64	11.25	11.14	10.75	8.61	5.48	5.44	8.58	10.86	11.22	11.16	11.36	11.25	11.18	10.97	10.87	10.65	10.73	8.33	8.72	8.75	5.63	5.4	5.41	5.48	5.13	5.65	7.99	8.62	8.97	10.87	10.79	10.91
VVTU10711_at	VIT_08s0007g08910	Cis-zeatin O-beta-D-glucosyltransferase	VVTU10711_at	2.47	0.76	0.98	4.6	5.13	4.79	4.91	5.72	6.29	5.85	4.77	4.53	4.42	4.83	5.43	4.89	5.01	4.72	5.16	4.39	5.19	4.7	4.79	5.64	5.77	5.76	6.19	6.44	6.23	5.77	5.8	5.98	4.62	4.74	4.92
VVTU10712_at	VIT_13s0074g00320	Ozone-responsive stress protein	VVTU10712_at	-0.32	0.55	0.28	4.33	4.16	3.98	4.01	3.92	4.33	4.02	4.34	4.22	4.67	4.04	4.09	4.12	4.25	4.04	3.74	4.12	4.46	3.77	3.65	3.8	3.78	4.14	4.28	4.58	4.07	4.13	3.96	3.96	4.11	4.67	4.16
VVTU10715_at	VIT_00s2422g00010	Hexokinase-2	VVTU10715_at	0.78	-0.32	-0.04	3.37	3.4	3.61	3.74	3.89	3.74	3.49	3.31	3.23	3.47	3.39	3.46	3.35	3.4	3.8	3.38	3.63	3.37	4.11	3.64	3.85	4.02	3.8	3.72	3.95	3.52	3.4	3.57	3.49	3.26	3.22	3.43
VVTU10716_at	VVTU10716_at	No hit	VVTU10716_at	-1.04	0.64	-0.5	4.47	4.19	3.99	3.96	4.09	3.61	4.19	4.66	4.69	4.09	4.57	4.4	4.12	4.02	3.71	4.33	3.85	3.92	4.05	3.92	4.02	4.14	4.12	3.58	3.69	3.57	4.48	4.06	3.97	4.52	4.7	4.74
VVTU10717_at	VIT_07s0031g01390	Cyp71A1	VVTU10717_at	0.46	-0.03	0.11	3.31	3.33	3.39	3.54	3.32	3.68	3.51	3.28	3.17	3.39	3.37	3.24	3.23	3.5	3.16	3.39	3.6	3.87	3.44	3.23	3.42	3.19	3.34	3.61	3.95	3.44	3.5	3.72	3.29	3.08	3.32	3.42
VVTU10718_at	VIT_12s0035g01000	Serine protease inhibitor, serine-type	VVTU10718_at	-0.17	-0.27	0.61	4.66	4.67	4.34	4.12	4.07	4.26	4.81	3.93	4.09	4.98	4.76	5.02	4.71	4.15	4.16	4.31	4.52	4.17	4.07	4.11	4.11	4.02	4.08	3.86	4.55	4.28	5.32	4.43	4.49	4.05	3.69	4.03
VVTU10719_at	VIT_14s0066g02290	P-glycoprotein 17	VVTU10719_at	0.41	-0.11	-0.34	4.56	4.43	4.47	4.78	4.57	4.53	4.72	4.38	4.46	5.01	4.06	4.5	4.2	4.56	4.15	4.4	4.78	4.72	4.58	5.01	4.57	4.56	4.59	4.6	4.53	4.45	4.4	4.85	4.86	4.4	4.44	4.3
VVTU1072_at	VIT_06s0004g05150	TOC75 (translocon outer membrane complex 75)	VVTU1072_at	-1.09	1.06	-0.61	10.84	10.62	10.43	10.44	10.37	10.21	10.86	11.41	11.04	10.46	10.96	10.64	10.48	10.72	10.53	10.56	10.16	10.37	10.46	10.5	10.44	10.41	10.24	10.15	10.08	10.39	10.85	10.85	10.88	11.47	11.43	11.33
VVTU10720_at	VVTU10720_at	Unknown protein	VVTU10720_at	1.31	0.07	0.56	4.48	4.63	4.94	4.75	5.1	5.42	5.11	4.57	4.61	4.57	4.24	4.5	4.59	4.78	4.84	4.97	5	4.42	4.98	4.79	4.94	5.32	5	5.41	5.27	5.56	5.14	5.12	5.08	4.32	4.73	4.64
VVTU10722_at	VIT_07s0005g02610	Preprotein translocase secA subunit	VVTU10722_at VVTU10856_at VVTU12089_at	2.51	2.39	0.71	6.46	6.28	6.04	6.22	7.38	8	7.97	7.01	6.77	5.86	6.59	6.21	6.39	6.23	6.05	6.08	6	6.3	6.02	6.32	7.39	7.43	7.31	8.04	7.76	8.17	8.11	8.09	7.68	6.97	7.08	6.99
VVTU10726_at	VVTU10726_at	Transposon protein, CACTA, En/Spm sub-class	VVTU10726_at	0.68	0.04	-0.64	4.89	5.44	5.08	5.62	5.71	5.41	5.42	5.5	4.79	4.86	5.02	5.62	5.3	5.38	5.1	5.21	4.92	5.68	5.52	5.65	5.78	5.62	5.73	5.7	4.77	5.59	5.37	5.38	5.5	5.7	5.52	5.23
VVTU10727_at	VIT_14s0066g01400	MLK/Raf-related protein kinase 1	VVTU10727_at VVTU12210_at	3.64	-0.08	-0.88	6.49	6.94	6.71	8.13	8.08	8.09	8.53	6.5	6.56	6.29	6.61	6.76	6.8	7.21	6.89	6.6	6.61	8.01	8.23	8.15	8.2	8.06	7.97	8.18	7.95	8.13	8.42	8.55	8.61	6.5	6.62	6.37
VVTU10730_at	VIT_04s0023g03760	Unknown protein	VVTU10730_at	2.21	1.97	-0.59	7.37	7.09	7.24	8.18	8.4	9.05	8.35	8.53	7.47	7.43	7.2	7.07	7.1	7.11	7.36	6.99	7.34	7.96	8.15	8.4	8.5	8.54	8.13	9.13	8.85	9.15	8.28	8.13	8.59	8.32	8.6	8.65
VVTU10733_at	VVTU10733_at	No hit	VVTU10733_at	0.38	0.06	0.23	4.79	4.57	4.87	4.69	4.96	4.88	4.87	4.69	4.48	5.17	4.64	4.7	4.53	4.47	4.82	4.49	5.22	4.8	4.85	4.37	5.21	4.74	4.9	4.56	5.14	4.88	4.77	5.09	4.72	4.87	4.53	4.65
VVTU10734_at	VVTU10734_at	No hit	VVTU10734_at	-2.74	-1.72	-0.28	6.74	7.36	7.6	6.67	6.59	5.36	5.59	7.09	6.8	6.77	6.65	7.25	7.48	7.35	7.69	7.54	7.58	6.56	6.61	6.83	6.57	6.53	6.68	5.41	5.43	5.23	5.41	5.75	5.59	6.93	7.17	7.17
VVTU10736_at	VVTU10736_at	No hit	VVTU10736_at	1.05	0.14	0.35	3.29	3.2	3.45	3.45	3.67	4.01	3.66	3.25	3.12	3.44	3.3	3.31	3.08	3.19	3.3	3.39	3.65	3.45	3.48	3.43	3.42	3.89	3.66	3.25	4.52	3.99	3.62	3.78	3.57	3.11	3.27	3.36
VVTU10737_at	VIT_06s0004g00400	Lysyl-tRNA synthetase	VVTU10737_at	0.4	1.74	-0.6	8.41	7.52	7.46	8.01	8.3	8.31	8.36	8.64	8.27	8.82	8.03	7.53	7.57	7.46	7.4	7.32	7.65	7.98	8.02	8.04	8.29	8.36	8.26	8.34	8.28	8.3	8.34	8.37	8.36	8.71	8.57	8.65
VVTU10739_at	VVTU10739_at	Small nuclear ribonucleoprotein E	VVTU10739_at	0.68	-0.09	0.6	3.53	3.53	3.73	3.5	3.74	4.03	3.57	3.34	3.33	3.92	3.23	3.28	3.51	3.77	3.63	3.36	4.09	3.61	3.53	3.36	3.94	3.69	3.58	3.64	4.28	4.09	3.67	3.54	3.5	3.11	3.54	3.34
VVTU1074_at	VIT_18s0117g00270	Zinc finger homeobox 22	VVTU1074_at VVTU27641_at	-2.11	1.05	-1.05	5.67	5.43	5.44	5.52	4.79	4.71	5.53	6.76	5.77	5.89	5.3	5.39	5.45	5.46	5.44	5.15	5.67	6.04	5.05	5.28	4.74	4.75	4.88	4.48	4.64	4.96	5.51	5.33	5.72	6.46	6.68	7.07
VVTU10740_at	VIT_07s0104g01220	Unknown protein	VVTU10740_at	-2.65	0.22	0.43	6.42	6.02	5.67	5.03	5.09	4.97	4.68	6.03	6.11	6.51	6.6	6.12	6.1	5.81	5.74	5.31	5.9	4.89	5.04	5.16	4.81	5.18	5.23	4.95	5.16	4.79	4.73	4.66	4.65	5.98	6.04	6.06
VVTU10741_at	VIT_18s0001g05620	Carrier protein, Mitochondrial	VVTU10358_at VVTU10741_at	-0.13	1.14	0.2	5.77	5.81	5.47	5.41	5.87	6.01	5.72	6.27	6.06	5.27	5.86	5.84	5.73	5.85	5.46	5.33	5.6	4.94	5.68	5.51	5.76	5.86	5.97	6.1	5.67	6.21	5.72	5.86	5.56	6.34	6.23	6.25
VVTU10743_at	VIT_06s0061g01280	Protein serine/threonine kinase	VVTU10743_at	0.34	0.01	0.19	2.96	3.11	3.14	3.14	3.18	3.37	3.03	3.12	2.82	3.18	2.85	3.21	3.05	3.07	2.95	3.08	3.35	3.1	3.21	3.1	3.29	3.08	3.16	3.33	3.56	3.2	3.16	2.82	3.1	3.18	3.09	3.1
VVTU10745_at	VIT_03s0038g03780	Auxin-induced SAUR	VVTU10745_at	0.28	0.08	0.04	3.2	3.19	3.39	3.4	3.37	3.56	3.22	3.42	3.04	3.31	3.25	3.31	3.01	3.23	3.22	3.64	3.26	3.64	3.22	3.31	3.43	3.36	3.32	3.33	3.76	3.55	3.31	3.15	3.21	3.54	3.48	3.22
VVTU10746_at	VVTU10746_at	Polycomb group protein EZA1 (SWINGER)	VVTU10746_at	0.38	0.52	-0.61	3.93	3.97	4.27	4.51	4.14	4.39	4.72	4.73	4.06	3.63	4.06	4	3.93	3.98	3.98	4.09	4.64	4.37	4.47	4.67	4.41	4.12	3.85	4.68	3.9	4.49	4.77	4.66	4.72	4.94	4.68	4.55
VVTU10747_at	GSVIVT00007276001	Myb domain protein 85	VVTU10747_at	0.15	-6.77	-2.54	4.66	5.72	8.31	8.79	5.24	4.71	5.14	4.55	4.42	4.14	5.2	5.62	5.93	5.57	8.16	8.62	8.1	8.6	9.09	8.62	4.88	5.47	5.3	4.86	4.7	4.55	5.28	5.07	5.06	4.45	4.48	4.7
VVTU10748_at	VIT_00s0768g00040	Receptor protein kinase PERK1	VVTU10748_at	-0.14	-1.47	-0.38	6.7	7.09	7.12	7.26	6.56	6.37	6.92	6.27	6.41	6.96	6.67	7.25	6.88	7.12	7.33	6.99	7.01	7.29	7.24	7.25	6.59	6.4	6.68	6.57	6.31	6.19	7.03	6.91	6.81	6.07	6.33	6.4
VVTU10749_at	VIT_04s0008g04840	ABC transporter g family pleiotropic drug resistance 12 PDR12	VVTU10749_at	-1.47	-2.66	0.66	4.87	5.34	6.29	4.82	4.82	4.03	4.17	4.35	4.76	4.65	5.14	5.17	5.48	5.35	6.3	6.64	5.83	4.76	4.85	4.86	4.58	4.8	5.03	4.3	3.86	3.88	4.2	4.23	4.06	4.31	4.36	4.37
VVTU10752_at	VVTU10752_at	Unknown protein	VVTU10752_at	-0.59	0.59	0.13	3.8	3.17	3.53	3.3	3.23	3.56	3.31	3.79	3.69	3.53	4.11	3.4	3	3.08	3.38	3.39	3.77	3.5	3	3.36	3.1	3.44	3.14	3.2	4.02	3.32	3.05	3.04	3.72	3.58	3.89	3.89
VVTU10754_at	VVTU10754_at	Hydroxyquinol 1,2-dioxygenase	VVTU10754_at	1.09	0.53	0.11	3.56	3.3	3.18	3.46	3.81	3.87	3.91	3.26	3.29	3.8	3.56	3.34	3.24	3.31	3.33	3.22	2.97	3.47	3.67	3.19	3.93	3.55	3.92	4	3.86	3.75	3.91	3.8	4.02	3.41	3.17	3.19
VVTU10755_at	VIT_07s0151g00250	Chlorophyllase	VVTU10755_at	-1.17	2.09	-0.24	3.92	3.47	3.55	3.33	3.6	3.81	3.66	5.22	4.12	3.95	3.65	3.46	3.32	3.61	3.65	3.57	3.43	3.62	3.22	3.08	3.6	3.58	3.62	3.83	4.07	3.45	3.81	3.75	3.38	4.97	5.28	5.39
VVTU10756_at	VIT_10s0003g03380	No hit	VVTU10756_at	-0.22	0.11	-0.12	3.11	3.02	3.06	3.09	3.02	3.03	2.95	3.19	3.06	3.18	3.09	2.96	2.84	3.23	3.1	3.06	3.03	2.98	3.35	2.89	2.75	2.98	3.27	2.95	3.1	3.03	2.89	2.88	3.07	3.32	3.2	3.02
VVTU10757_at	VVTU10757_at	Unknown	VVTU10757_at	-1.65	-1.33	1.03	4.44	5.19	5.06	4.12	3.76	4.16	3.67	4.19	4.34	4.32	4.63	5.28	5	5.27	5.33	5.15	4.62	3.93	4.26	4.14	3.7	3.82	3.77	3.81	4.41	4.2	3.83	3.57	3.59	4.44	4.05	4.04
VVTU10758_at	VIT_14s0083g01130	MAP3K-like protein kinase, putative, expressed	VVTU10758_at	-6.3	-0.61	2.42	7.4	7.38	6.53	3.95	4.14	4.19	4.31	6.07	7.31	7.34	7.53	7.5	7.31	7.31	6.54	6.7	6.34	4.2	3.82	3.78	4.3	4.02	4.07	3.91	4.46	4.14	4.28	4.15	4.48	6.3	5.89	5.99
VVTU10760_at	VIT_19s0014g00150	Purine permease 11 PUP11	VVTU10760_at	-2.24	0.55	-0.09	5.74	5.91	5.04	4.98	4.61	4.77	4.81	5.87	5.67	5.6	5.94	5.74	6.23	5.68	5.4	4.78	4.85	4.67	5.03	5.2	4.31	4.66	4.82	4.68	4.67	4.95	4.66	4.75	5	5.58	6.03	5.96
VVTU10762_at	VIT_09s0018g01270	Ribulose bisphosphate carboxylase/oxygenase activase 2	VVTU10762_at	0.11	0.63	0.64	7.04	6.77	6.65	6.4	6.83	7.09	6.88	6.74	7.05	7.02	7.05	6.63	6.89	6.78	6.78	6.58	6.58	6.23	6.47	6.48	6.92	6.75	6.8	6.95	7.31	6.98	6.96	6.76	6.91	6.71	6.76	6.74
VVTU10763_at	VVTU10763_at	No hit	VVTU10763_at	0.2	-0.07	0.05	2.74	2.6	2.87	2.8	2.81	2.89	2.68	2.7	2.77	2.72	2.72	2.54	2.62	2.63	2.68	3.17	2.71	2.76	2.75	2.88	2.76	2.96	2.7	2.6	3.24	2.74	2.39	2.88	2.74	2.56	2.79	2.74
VVTU10764_at	VIT_05s0077g00710	flowering time control protein FCA	VVTU10764_at VVTU39601_at	3.19	0.81	0.03	6.68	6.77	6.91	7.61	7.95	8.5	8.33	6.99	6.77	6.94	6.23	6.59	6.74	6.96	6.84	7	6.88	7.52	7.67	7.64	8	8.02	7.83	8.42	8.68	8.38	8.32	8.24	8.43	6.86	7.15	6.95
VVTU1077_at	VVTU1077_at	No hit	VVTU1077_at	0.4	0.01	0.4	3.12	3.07	3.28	3.1	3.22	3.48	3.21	3.05	3.09	3.1	3.18	3.24	3.03	2.93	3.25	3.11	3.46	3.33	2.99	2.95	3.16	3.15	3.33	3.83	3.37	3.14	2.96	3.26	3.38	3.02	3.13	3
VVTU10771_at	VIT_14s0066g02210	Binding	VVTU10771_at	1.97	2.1	-0.05	4.88	4.66	4.44	5	5.82	6.13	5.84	5.64	5.12	4.76	4.72	4.8	4.58	4.58	4.52	4.35	4.43	5.02	4.95	5.04	5.74	5.74	5.96	6.28	6.1	6	5.87	5.81	5.84	5.64	5.65	5.64
VVTU10773_at	VIT_18s0072g00240	Zinc finger (DHHC type)	VVTU10773_at	-1.88	0.04	0.45	7.53	7.51	7.42	6.7	6.71	6.69	6.73	7.54	7.26	7.63	7.67	7.61	7.59	7.32	7.41	7.37	7.47	6.39	6.84	6.82	6.67	6.83	6.63	6.7	6.57	6.78	6.61	6.65	6.91	7.41	7.57	7.62
VVTU1078_at	VIT_16s0050g00580	Signal peptide peptidase	VVTU1078_at	0.54	0.63	-0.89	10.05	9.81	9.57	10.37	10.2	10.09	10.3	10.22	10.06	10.12	9.98	9.81	9.79	9.84	9.66	9.53	9.52	10.4	10.37	10.35	10.25	10.17	10.19	10.18	9.97	10.11	10.28	10.33	10.28	10.22	10.31	10.11
VVTU10780_at	VIT_12s0059g02030	Unknown	VVTU10780_at	1.03	0.79	0.15	5.43	5.28	5.15	5.3	6.11	5.96	5.42	5.5	5.5	5.11	5.63	5.16	5.24	5.44	5.39	5.21	4.78	5.24	5.4	5.25	6.09	5.98	6.26	5.98	5.86	6.04	5.41	5.32	5.51	5.59	5.37	5.54
VVTU10785_at	VIT_17s0000g03670	Unknown protein	VVTU10785_at	0.2	0.31	-0.79	5.33	5.95	5.78	6.14	5.82	5.76	6.36	6.37	5.52	5.03	5.41	5.91	6	5.95	6.01	5.79	5.51	5.94	6.25	6.21	6.03	5.82	5.57	5.83	5.52	5.89	6.31	6.36	6.4	6.37	6.37	6.37
VVTU10786_at	VIT_16s0039g02400	Protein kinase FU (FUSED)	VVTU10786_at	-7.13	2.19	0.79	7.92	6.94	6.93	4.74	4.28	4.93	5.22	8.79	8.08	8.12	7.46	6.64	6.92	7.2	7.09	7.07	6.57	5.03	4.41	4.72	4.12	4.55	4.12	5.33	4.72	4.64	4.75	5.16	5.62	8.54	8.94	8.85
VVTU10787_at	VIT_09s0002g05340	2-oxoglutarate-dependent dioxygenase	VVTU10787_at	-0.2	-1.16	0.81	3.64	4.55	4.37	3.74	3.86	3.86	3.73	3.47	3.58	3.79	3.53	4.77	4.17	4.65	4.57	4.62	3.79	3.64	3.73	3.85	3.87	3.84	3.88	3.58	3.98	3.98	3.72	3.72	3.74	3.6	3.39	3.42
VVTU10788_at	VVTU10788_at	No hit	VVTU10788_at	3.97	-0.04	0.36	4.01	4.31	4.59	5.23	5.86	6.18	5.59	3.92	4.07	3.94	4.03	4.28	4.34	4.31	4.04	4.9	4.71	5.34	5.21	5.12	6	5.77	5.8	5.93	6.26	6.33	5.42	5.63	5.71	3.89	3.95	3.92
VVTU1079_at	VIT_18s0001g07380	DNA-binding protein	VVTU1079_at	4.24	0.22	0.39	6.55	6.94	6.92	7.5	9.02	8.51	8.22	6.53	6.2	6.98	6.34	7.03	6.89	6.89	6.83	6.89	7.04	7.58	7.47	7.46	9.1	9.07	8.88	8.58	8.56	8.39	8.23	8.18	8.24	6.28	6.75	6.52
VVTU10790_at	VVTU10790_at	No hit	VVTU10790_at	0.55	0.14	-0.06	3.52	3.33	3.57	3.73	3.61	3.86	3.7	3.54	3.43	3.8	3.28	3.33	3.46	3.18	3.65	3.43	3.63	3.77	3.99	3.38	3.79	3.48	3.55	3.77	3.78	4.02	3.35	3.35	4.21	3.37	3.54	3.68
VVTU10792_at	VIT_05s0077g01420	Unknown protein	VVTU10792_at	0.15	0.57	0.25	3.9	3.8	3.81	3.74	3.95	4.22	3.75	4.11	3.91	4.14	3.6	3.45	3.7	4.17	3.65	3.76	3.99	3.83	3.66	3.73	3.83	4.12	3.87	4.19	4.36	4.1	3.79	3.71	3.75	3.77	4.41	4.09
VVTU10793_at	VIT_07s0005g02130	TolB protein-related	VVTU10793_at	1.85	1.32	1.06	5.52	5.37	5.25	5.4	5.62	6.98	6.23	5.44	5.43	5.74	5.36	5.14	5.41	5.52	4.78	4.9	5.83	5.66	5.44	5.02	5.6	5.59	5.68	7.25	7.03	6.59	5.91	6.4	6.33	5.19	5.58	5.53
VVTU10794_at	VIT_06s0004g04690	DNA-binding protein	VVTU10794_at	2.6	1.02	-0.19	5.87	6.08	5.9	6.52	7.13	7.17	7.58	6.28	6.1	5.52	5.94	6.08	6.06	6.1	5.94	5.99	5.75	6.44	6.61	6.5	7.18	7.17	7.02	7.15	6.89	7.43	7.58	7.68	7.47	6.29	6.3	6.26
VVTU10795_at	VVTU10795_at	No hit	VVTU10795_at	1.52	1.2	-1.86	5.32	4.73	4.67	6.02	6.05	5.37	6.32	5.75	5.23	5.36	5.38	4.73	4.94	4.47	4.63	4.93	4.4	5.84	6.12	6.08	6.02	5.99	6.14	5.29	5.07	5.68	6.39	6.33	6.22	5.64	5.76	5.84
VVTU10796_at	VVTU10796_at	Gibberellin 2-oxidase 8 ATGA2OX8	VVTU10796_at	0.2	0.01	0.37	3.92	3.49	3.85	3.76	3.52	4.13	3.58	3.58	3.64	4.12	3.97	3.38	3.64	3.43	3.52	3.68	4.25	3.7	3.75	3.84	3.33	3.55	3.67	4.37	4.09	3.88	3.73	3.32	3.67	3.77	3.56	3.4
VVTU10797_at	VIT_06s0004g03810	Kinesin motor protein	VVTU10797_at VVTU39518_at VVTU9277_s_at	-4.78	0.49	0.29	6.5	6.35	5.69	4.7	4.24	4.27	4.37	6.62	6.55	6.44	6.5	6.21	6.25	6.57	5.46	5.8	5.79	5.05	4.58	4.37	4.45	4	4.25	4.03	4.14	4.57	4.19	4.39	4.52	6.83	6.66	6.33
VVTU10798_at	VVTU10798_at	PEX10 (peroxin 10)	VVTU10798_at	0.92	0.52	0.3	3.12	2.93	2.93	3.11	3.33	3.73	3.27	3.03	3.12	3.17	3.07	3.01	2.82	2.95	2.94	2.92	2.94	3.13	3.27	2.9	3.13	3.51	3.32	3.81	4.03	3.24	3.06	3.31	3.41	2.97	2.96	3.16
VVTU10799_at	VIT_09s0002g05300	Gibberellin 3beta-hydroxylase3	VVTU10799_at	0.51	0.27	0.4	4.4	4.18	4.38	4.27	4.41	4.77	4.55	4.28	4.17	4.68	4.29	4.29	4.07	4.18	4.35	4.23	4.54	4.45	4.14	4.19	4.45	4.6	4.13	4.95	5.13	4	4.45	4.55	4.65	4.34	4.29	4.21
VVTU108_at	VIT_07s0005g00130	Alpha-1,3-mannosyltransferase ALG3	VVTU108_at	1.02	0.58	-0.19	7.72	7.74	7.42	7.83	8.13	8.04	8.39	7.73	7.8	7.59	7.76	7.84	7.78	7.58	7.42	7.52	7.32	7.76	7.85	7.89	8.14	8.11	8.14	8.1	7.93	8.07	8.34	8.39	8.44	7.71	7.74	7.73
VVTU1080_at	VIT_02s0012g00180	Serine protease	VVTU1080_at	-1.39	-0.94	-0.44	9.41	9.38	9.12	9.24	8.9	8.43	8.12	8.91	9.32	9.29	9.61	9.34	9.48	9.33	9.17	9.18	8.99	9.12	9.36	9.24	8.87	8.85	8.98	8.48	8.4	8.41	8.11	8.08	8.16	8.86	8.87	8.99
VVTU10801_at	VIT_17s0000g07340	Presenilin	VVTU10801_at	-1.85	0.03	-0.83	7.09	7.11	6.31	6.68	6.17	5.82	6.31	6.92	7.2	6.85	7.2	7.09	7.01	7.21	6.5	6.36	6.04	6.67	6.65	6.71	6.14	6.05	6.3	6.23	5.54	5.59	6.21	6.4	6.31	6.82	7	6.93
VVTU10809_at	VIT_17s0000g07750	Zinc finger protein 5	VVTU10809_at	-0.26	-0.15	0.2	4.83	4.91	5.18	4.78	5.13	4.78	4.63	5.07	4.85	5.07	4.53	4.9	4.82	4.99	4.85	4.97	5.61	4.57	4.51	5.16	5.15	5.31	4.89	4.56	4.89	4.88	4.72	4.73	4.43	4.95	4.93	5.29
VVTU10810_at	VIT_04s0008g03330	Nucleoporin nup85	VVTU10810_at VVTU37822_at VVTU5284_at	1.06	0.75	-0.79	5.85	5.86	5.98	6.49	6.46	6.4	6.87	6.55	6.2	5.64	5.65	5.83	5.75	6	6.06	6.11	5.74	6.49	6.39	6.58	6.67	6.33	6.37	6.53	6.27	6.4	6.76	6.85	6.99	6.48	6.65	6.52
VVTU10813_at	VIT_08s0007g08230	Curculin (mannose-binding) lectin	VVTU10813_at	-0.27	-1.24	-0.21	6.79	7.28	7.19	7.37	6.97	6.87	6.18	6.69	6.77	6.73	6.87	7.17	7.16	7.49	7.26	7.17	7.14	7.34	7.47	7.3	7.07	7.04	6.8	6.92	6.8	6.9	6.27	6.02	6.23	6.59	6.62	6.84
VVTU10814_at	VVTU10814_at	No hit	VVTU10814_at	0.85	0.15	0.03	4.05	3.98	3.89	4.29	4.34	4.57	4.13	3.91	3.92	4.34	3.85	3.96	4.06	3.91	3.92	3.68	4.05	4.14	4.61	4.06	3.92	4.92	3.92	4.23	5	4.35	3.93	4.24	4.21	3.98	3.81	3.92
VVTU10816_at	VIT_02s0025g02360	WNK kinase 6	VVTU10816_at	2.35	1.21	-0.63	5.35	5.33	5.04	6.24	6.19	6.78	6.41	5.86	5.43	5.02	5.56	5.22	5.38	5.37	5.1	5.17	4.84	6.26	6.3	6.16	6.15	6.02	6.38	7	6.57	6.74	6.44	6.5	6.28	5.94	5.94	5.67
VVTU10817_at	VIT_12s0059g00630	Zinc finger (DHHC type)	VVTU10817_at	0.05	0.02	0.15	3.61	3.52	3.83	3.58	3.71	3.7	3.62	3.75	3.57	3.59	3.66	3.76	3.37	3.39	3.77	3.7	3.99	3.53	3.71	3.5	3.7	3.67	3.76	3.68	3.89	3.52	3.57	3.59	3.69	3.61	4.07	3.52
VVTU1082_at	VIT_13s0106g00250	Carboxylic ester hydrolase	VVTU1082_at	-8.07	-0.63	-1.77	12.18	11.51	11.27	10.42	7.04	7.14	11.03	11.87	12.15	12.24	12.16	11.43	11.72	11.37	11.43	11.05	11.31	10.27	10.41	10.57	7.16	7.11	6.84	7.11	7.01	7.28	10.89	11	11.18	11.68	11.91	12
VVTU10825_at	VIT_07s0031g00460	Nicotinate phosphoribosyltransferase	VVTU10825_at VVTU26487_at VVTU9759_at	2.42	1.72	0.15	7.39	7.48	6.72	7.59	8.35	8.87	8.18	7.61	7.5	7.05	7.58	7.44	7.59	7.41	7.11	6.82	6.01	7.57	7.59	7.61	8.29	8.48	8.26	8.98	8.78	8.84	8.14	8.22	8.17	7.63	7.62	7.57
VVTU10826_at	VIT_05s0062g00110	Unknown protein	VVTU10826_at	0.5	0.36	-0.64	7.62	7.59	7.47	8.02	7.93	7.84	7.84	7.92	7.67	7.43	7.75	7.68	7.54	7.54	7.48	7.47	7.45	7.85	8.09	8.12	7.98	7.91	7.91	7.97	7.86	7.68	7.87	7.74	7.9	7.8	8.07	7.87
VVTU10827_at	VVTU10827_at	No hit	VVTU10827_at	-1.31	-1.47	1.28	4.77	5.68	6.15	4.71	4.59	4.88	4.55	5.11	5.21	4.44	4.53	5.95	5.56	5.49	6.38	5.94	6.08	4.57	4.92	4.6	4.59	4.53	4.64	5.08	4.91	4.62	4.91	4.34	4.31	5.67	4.83	4.6
VVTU10828_at	VIT_04s0008g02480	Unknown protein	VVTU10828_at	1.64	0.25	-0.36	5.81	5.97	6.08	6.64	6.38	6.77	7.02	6.12	5.85	5.84	5.75	5.94	5.77	6.17	5.95	6.19	6.09	6.57	6.62	6.73	6.6	6.2	6.31	6.68	6.7	6.91	7.11	7.09	6.83	6.14	6.12	6.09
VVTU10829_s_at	VIT_08s0007g03570	Anthocyanin membrane protein 1 (Anm1)	VVTU10829_s_at	-1.28	-0.77	0.16	8.25	8.29	8.14	7.83	7.35	7.34	7.84	7.65	8.27	7.92	8.49	8.37	8.46	8.01	8.24	7.99	8.18	7.83	7.8	7.85	7.33	7.25	7.46	7.26	7.53	7.22	7.69	7.9	7.91	7.47	7.64	7.83
VVTU1083_at	VIT_01s0011g04990	Chaperonin	VVTU1083_at	-4.07	-0.15	2	7.89	6.75	10.72	6.25	6.77	6.93	6.9	9.58	8.15	7.77	7.7	6.57	6.27	7.24	10.03	10.97	10.98	6.08	6.43	6.22	6.77	6.61	6.91	6.9	6.94	6.96	6.76	6.96	6.96	9.53	9.51	9.68
VVTU10830_at	VIT_13s0019g01080	Protein kinase APK1B	VVTU10830_at	2.33	-0.52	1.63	7.89	8.1	8.07	7.71	9.14	9.1	7.83	6.97	7.58	8.01	8.03	8.19	8.24	7.83	8.01	8.11	8.1	7.64	7.76	7.74	9.16	9.07	9.19	9.17	9.14	8.98	7.75	7.8	7.93	6.86	6.92	7.12
VVTU10831_at	VIT_18s0072g00480	Hydroxyproline-rich glycoprotein family protein	VVTU10831_at	-2.02	2.57	0.31	6.41	6.03	6.24	5.29	5.39	6.07	6.67	7.96	6.73	6.35	6.06	5.88	5.85	6.3	6.19	6.02	6.47	5.36	5.19	5.3	5.32	5.63	5.17	6.12	6.12	5.98	6.52	6.52	6.94	7.78	8.15	7.92
VVTU10832_s_at	VIT_03s0063g00520	Unknown protein	VVTU10832_s_at VVTU10833_at	-0.33	1.76	-1.11	7.25	6.69	6.49	7.13	7.13	6.97	7.26	8.06	7.3	7.43	7	6.63	6.82	6.62	6.61	6.58	6.26	7.06	7.13	7.19	7.27	6.98	7.14	6.92	7.08	6.9	7.27	7.37	7.14	7.96	8.02	8.2
VVTU10833_at	VIT_03s0063g00520	Unknown protein	VVTU10832_s_at VVTU10833_at	0.57	1.61	-1.14	6.04	5.64	5.47	6.4	6.36	6.36	6.39	6.92	5.96	6.08	6.09	5.61	5.63	5.68	5.53	5.42	5.47	6.43	6.37	6.41	6.23	6.32	6.52	6.37	6.45	6.26	6.34	6.28	6.54	6.98	6.84	6.94
VVTU10834_s_at	VIT_14s0006g00380	Nicastrin	VVTU10322_s_at VVTU10488_at VVTU10834_s_at VVTU14143_at	0.43	0.29	-0.44	7.78	7.5	7.57	7.85	8.03	7.68	7.94	7.79	7.82	7.79	7.74	7.61	7.57	7.3	7.49	7.62	7.61	7.94	7.82	7.79	8.02	7.99	8.08	7.77	7.58	7.69	8	7.98	7.83	7.77	7.82	7.77
VVTU10835_at	VVTU10835_at	No hit	VVTU10835_at	0.38	0.11	0.28	3.51	3.37	3.43	3.43	3.48	3.73	3.51	3.32	3.4	3.65	3.46	3.45	3.21	3.43	3.29	3.5	3.49	3.69	3.37	3.17	3.3	3.5	3.61	3.97	3.75	3.41	3.51	3.41	3.6	3.4	3.17	3.38
VVTU10836_s_at	VIT_09s0002g07140	Unknown	VVTU10836_s_at	0.34	0.16	0.09	4.03	3.84	3.95	4.05	4.04	4.27	3.87	3.93	3.96	4.24	3.86	3.77	3.76	3.98	3.72	3.71	4.32	3.75	4.27	4.08	4.02	3.93	4.15	4.23	4.43	4.12	3.73	3.91	3.96	3.88	3.82	4.08
VVTU10838_at	VIT_02s0025g01520	Unknown protein	VVTU10838_at VVTU13802_at	2.88	0.81	-0.14	5.9	5.85	5.78	6.7	6.75	7.38	7.39	5.92	5.96	5.86	5.87	5.75	5.85	5.94	5.79	5.71	5.84	6.92	6.62	6.52	6.84	6.83	6.58	7.48	7.22	7.44	7.32	7.43	7.42	5.86	6.03	5.86
VVTU10840_at	VVTU10840_at	No hit	VVTU10840_at	0.16	0.22	0.44	3.31	2.99	3.27	2.98	3.15	3.39	3.23	3.11	3.1	3.43	3.38	3.15	2.93	2.89	3.16	3.26	3.37	2.83	3.12	2.97	3.17	3.22	3.04	3.25	3.46	3.46	3.2	3.18	3.31	2.91	3.23	3.16
VVTU10841_at	VIT_00s0218g00070	Methylmalonate semi-aldehyde dehydrogenase	VVTU199_at VVTU10841_at VVTU28374_at	3.15	0.47	0.92	4.06	4.18	4.54	4.75	5.11	6.15	5.44	4.1	3.96	4.28	3.91	4.28	4.12	4.12	4.22	4.23	5.01	4.88	4.71	4.66	5.06	4.96	5.3	6.29	6.33	5.77	5.49	5.26	5.55	3.65	4.24	4.32
VVTU10842_at	VIT_17s0000g03110	2OG-Fe(II) oxygenase	VVTU10842_at VVTU15574_at	-0.93	-0.18	0.16	6.9	7.07	7.33	6.54	7.13	6.43	6.72	7.29	6.87	6.4	7.3	7.14	7.07	6.99	7.34	7.43	7.22	6.4	6.53	6.68	7.12	7.09	7.17	6.45	5.99	6.75	6.73	6.81	6.62	7.15	7.28	7.42
VVTU10843_at	VIT_08s0040g02870	Fe-S-cluster oxidoreductase	VVTU10843_at	-0.92	2.57	0.58	6.57	6.02	5.83	5.3	6.08	6.57	6.23	7.42	6.88	6.09	6.64	5.92	6.23	5.88	5.93	5.84	5.71	5.16	5.25	5.48	6.24	5.96	6.02	6.61	6.45	6.63	6.13	6.27	6.29	7.43	7.41	7.43
VVTU10845_at	VIT_19s0014g01500	PHD finger transcription factor	VVTU10845_at VVTU9032_at	1.96	0.47	0.1	8.22	8.4	8.3	8.79	8.9	9.4	9.28	8.33	8.41	8.15	8.09	8.46	8.42	8.32	8.43	8.33	8.13	8.72	8.83	8.83	8.96	8.96	8.78	9.41	9.38	9.41	9.3	9.31	9.24	8.33	8.35	8.3
VVTU10846_at	VIT_04s0008g03830	Rhomboid-like protease	VVTU10846_at	1.5	0.44	0.18	6.59	6.58	6.67	6.84	7.35	7.4	7.2	6.7	6.58	6.59	6.61	6.56	6.65	6.54	6.59	6.63	6.77	6.62	6.93	6.96	7.39	7.37	7.29	7.44	7.32	7.43	7.19	7.19	7.21	6.47	6.86	6.74
VVTU10847_at	VIT_15s0046g02380	CYP86A8	VVTU10847_at	-4.57	0.45	-0.54	7.14	7.15	6.13	5.97	4.6	5.02	5.44	7.32	7.09	6.97	7.33	7.08	7.18	7.2	6.24	6.26	5.84	5.69	6.12	6.05	4.61	4.57	4.61	5.15	5.08	4.81	5.29	5.5	5.51	7.25	7.33	7.39
VVTU10848_at	VIT_11s0037g00630	DNA-directed RNA polymerase	VVTU10848_at	2.41	1.82	-0.47	6.22	5.89	5.58	6.49	7.36	7.31	7.17	6.61	6.4	5.95	6.28	6.07	5.8	5.78	5.76	5.8	5.09	6.35	6.68	6.41	7.34	7.31	7.43	7.52	6.95	7.39	7.42	7.1	6.95	6.67	6.61	6.56
VVTU10849_at	VIT_03s0038g04410	Unknown	VVTU10849_at	0.87	-1.76	-2.08	3	3.21	3.66	5.22	3.22	3.38	3.33	3.08	2.95	2.99	3.07	3.44	2.91	3.24	2.96	3.85	3.97	4.45	5.72	5.22	3.2	3.33	3.13	3.69	3.09	3.28	3.38	3.32	3.3	3.03	2.96	3.24
VVTU1085_at	VIT_04s0008g00550	Unknown protein	VVTU1085_at VVTU21775_s_at	0.2	0.29	-0.35	6.67	6.58	6.72	6.7	7.22	6.57	6.82	7	6.78	6.22	6.92	6.57	6.8	6.34	6.8	6.62	6.72	6.83	6.58	6.67	6.86	7.38	7.37	6.54	6.33	6.81	6.78	7.1	6.53	7.03	6.94	7.03
VVTU10850_at	VIT_06s0004g04910	Unknown protein	VVTU10107_at VVTU10850_at	2.32	-0.28	1.22	5.14	4.99	6.1	5.46	6.17	6.58	5.94	4.98	5.05	5.38	4.96	5	5.07	4.9	5.63	5.92	6.59	5.62	5.59	5.12	6.13	6.16	6.21	6.53	6.76	6.43	5.85	5.84	6.1	4.71	5.17	5.01
VVTU10855_at	VIT_07s0104g00350	Circadian clock coupling factor ZGT	VVTU10855_at	4.79	-3.74	1.3	5.64	6.92	10.19	8.63	8.84	8.97	8.77	6.27	5.7	5.71	5.49	7.13	6.93	6.68	9.7	10.85	9.69	8.64	8.66	8.58	8.72	8.97	8.82	8.97	9.06	8.86	8.72	8.66	8.92	6.22	6.28	6.3
VVTU10856_at	VIT_07s0005g02610	Preprotein translocase secA subunit	VVTU10722_at VVTU10856_at VVTU12089_at	2.72	1.46	0.09	3.74	3.98	3.82	4.44	4.93	5.54	5.43	4.47	3.79	3.78	3.63	3.84	3.9	4.19	4	3.55	3.88	4.3	4.49	4.53	5.11	4.74	4.92	5.46	5.48	5.67	5.49	5.57	5.21	4.48	4.58	4.34
VVTU10857_at	VIT_14s0060g02320	Respiratory burst oxidase protein B (ATRBOHB)	VVTU10857_at	1.19	-1.81	0.79	3.89	4.74	5.11	4.43	5.45	4.46	4.17	3.67	3.57	4.35	3.62	5	4.71	4.45	5.04	5.16	5.12	4.45	4.25	4.58	5.9	5.07	5.24	4.65	4.34	4.38	4.24	4.18	4.1	3.63	3.73	3.64
VVTU10859_at	VIT_10s0071g00680	Cell division cycle protein 48	VVTU10859_at	1.86	0.73	-0.22	6.93	6.93	7.03	7.52	7.78	7.95	8.02	7.33	6.96	6.85	6.99	7	7.02	6.74	6.98	6.91	7.18	7.41	7.54	7.59	7.8	7.82	7.73	8	7.74	8.09	7.98	7.98	8.09	7.17	7.35	7.46
VVTU1086_s_at	VIT_16s0039g01520	Molecular chaperone DnaJ	VVTU1086_s_at	-0.69	1.42	-0.31	7.53	7.26	6.88	7	7.25	7.2	7.37	8.05	7.55	7.45	7.58	7.15	7.38	7.24	6.95	6.92	6.75	7.01	6.95	7.03	7.23	7.25	7.27	7.26	7.07	7.26	7.29	7.5	7.31	8.09	7.95	8.1
VVTU10861_at	VIT_17s0000g09400	Unknown protein	VVTU10861_at VVTU6670_at	0.51	0.4	0.24	3.24	3.04	3.11	3.17	3.41	3.72	3.09	3.22	3.11	3.41	3.19	2.93	2.95	3.23	3.15	2.91	3.26	2.9	3.26	3.31	3.62	3.4	3.19	2.96	4.3	3.6	3.16	2.91	3.19	2.94	3.35	3.34
VVTU10862_at	VIT_07s0151g00760	Lipid transfer protein	VVTU10862_at VVTU22402_at	-2.19	-6.13	0.35	5.03	6.37	7.84	6.71	3.98	4.35	4.21	3.92	4.54	5.18	5.26	6.16	6.78	6.06	7.75	7.59	8.12	6.1	6.72	7.12	4.04	3.84	4.05	3.99	4.78	4.14	4.4	4.27	3.93	3.92	3.81	4.02
VVTU10863_at	VVTU10863_at	Alcohol dehydrogenase 1	VVTU10863_at	0.88	0.03	0.24	4.12	3.75	4.18	4.07	4.49	4.36	4.22	3.89	3.73	4.61	3.86	3.83	3.67	3.76	4.22	3.96	4.33	3.87	4.06	4.25	4.42	4.72	4.29	4.06	4.74	4.2	4.21	4.29	4.17	4.08	3.56	3.98
VVTU10864_at	VIT_07s0005g01760	Glycerol-3-phosphate acyltransferase 3 (AtGPAT3)	VVTU10864_at	-6.28	-1.71	1.28	9.13	10.26	9.64	7.31	6.95	6.44	6.69	9.1	9.59	9.09	8.5	10.54	10.22	9.96	10.19	9.57	8.87	6.54	7.56	7.61	6.66	7.31	6.81	6.48	6.26	6.56	6.85	6.09	6.99	9.51	8.88	8.8
VVTU10865_at	VIT_07s0005g00760	Polygalacturonase PGA4	VVTU10865_at	0.41	0	0.69	3.51	3.44	3.61	3.37	3.42	3.98	3.46	3.3	3.43	3.82	3.22	3.61	3.37	3.32	3.38	3.77	3.64	3.45	3.15	3.5	3.49	3.53	3.23	3.51	4.45	3.83	3.37	3.59	3.4	3.16	3.55	3.14
VVTU10866_at	VIT_17s0000g09320	AAA-type ATPase	VVTU10866_at	-7.54	2.87	0.76	7.54	6.31	6.21	3.92	3.92	4.25	4.76	8.57	7.75	7.64	7.17	6.25	6.3	6.39	6.35	6.32	5.91	4.13	3.78	3.83	4.18	3.77	3.76	3.8	4.68	4.14	3.5	4.62	5.5	8.48	8.58	8.64
VVTU10867_at	VIT_19s0085g00890	Myb APL (altered phloem development)	VVTU10867_at	0.29	-0.12	0.01	5.5	6.06	6.15	6.02	5.89	6	6.33	6.11	5.6	5.47	5.43	5.9	6.18	6.09	5.96	6.16	6.32	6.01	6.17	5.87	5.79	6.12	5.73	5.94	5.98	6.09	6.18	6.53	6.27	6.18	6.21	5.93
VVTU10868_at	VIT_00s0316g00010	Disease resistance protein	VVTU10868_at	0.82	-1.47	-0.7	4.84	5.32	5.49	5.72	5.81	4.74	5.4	4.66	4.66	5.07	4.76	5.52	5.07	5.33	5.38	5.86	5.14	5.71	5.47	5.95	5.76	5.8	5.86	4.76	4.53	4.91	5.37	5.54	5.27	4.77	4.69	4.5
VVTU10869_at	VIT_18s0001g12810	Dihydroflavonol 4-reductase	VVTU10869_at	0.37	0.23	0.07	3.57	3.48	3.48	3.66	3.58	3.89	3.55	3.56	3.57	3.44	3.7	3.42	3.36	3.65	3.42	3.25	3.74	3.91	3.46	3.56	3.82	3.56	3.33	3.8	4.07	3.79	3.4	3.74	3.5	3.47	3.54	3.67
VVTU10872_at	VIT_07s0031g02680	HEN3 (HUA enhancer 3) CDKE	VVTU10872_at	3.5	0.82	0.12	8.92	8.91	8.97	9.88	10.36	10.97	10.11	9.08	9.03	8.81	8.91	8.8	9.06	8.87	8.86	8.82	9.19	9.85	9.91	9.87	10.41	10.35	10.33	10.93	11.04	10.94	10.08	10.12	10.13	9.14	9.07	9.02
VVTU10873_at	VVTU10873_at	No hit	VVTU10873_at	0.57	-0.1	-0.09	3.33	3.14	3.34	3.5	3.54	3.49	3.36	3.16	3.1	3.61	3.23	3.04	3.24	3.14	3.23	3.25	3.52	3.32	3.49	3.66	3.44	3.76	3.38	3.24	3.65	3.56	3.17	3.49	3.41	3.08	3.22	3.19
VVTU10874_at	VIT_04s0044g00310	Nodulin MtN21 family	VVTU10874_at	0.04	-0.07	0.07	3.67	3.31	3.49	3.44	3.54	3.46	3.35	3.34	3.2	4.19	3.42	3.4	3.23	3.28	3.37	3.43	3.66	3.45	3.45	3.42	3.73	3.39	3.48	3.22	3.72	3.4	3.37	3	3.62	3.37	3.3	3.36
VVTU10876_at	VIT_12s0034g01090	Lung seven transmembrane receptor	VVTU10876_at VVTU39636_at	-4.06	-0.49	-0.29	7.12	7.22	6.73	6.1	5.3	5.05	5.4	7.08	7.28	7.05	7	7.14	6.97	7.51	6.92	6.82	6.41	6.01	6.06	6.23	5.27	5.31	5.32	5.08	5.26	4.78	5.47	5.38	5.36	7.06	7.12	7.07
VVTU10878_at	VVTU10878_at	Rapid ALkalinization Factor RALFL19	VVTU10878_at	0.69	-0.2	-0.21	3.6	3.65	3.73	3.97	4.16	3.88	3.71	3.64	3.47	3.78	3.52	3.69	3.7	3.54	3.6	3.91	3.66	3.95	4.01	3.94	4.14	3.91	4.38	3.72	4.15	3.74	3.88	3.54	3.7	3.67	3.55	3.7
VVTU1088_at	VIT_05s0094g01480	Dihydrodipicolinate reductase	VVTU1088_at	-3.63	1.14	-1.24	9.47	8.88	8.71	8.51	7.68	7.34	8.69	10.18	9.69	9.26	9.43	8.93	8.85	8.87	8.8	8.72	8.59	8.19	8.62	8.67	7.68	7.68	7.68	7.34	7.3	7.39	8.68	8.68	8.7	10.2	10.12	10.21
VVTU10880_at	VIT_01s0011g03360	Unknown	VVTU10880_at	4.95	-0.17	-0.84	6.58	6.82	6.71	8.17	9.42	8.23	8.62	6.27	6.49	6.48	6.75	6.65	7.12	6.64	6.68	6.5	6.92	8.03	8.31	8.15	9.4	9.26	9.58	8.33	8.2	8.16	8.48	8.75	8.62	6.03	6.23	6.52
VVTU10883_at	VIT_18s0089g01060	Vacuolar protein sorting 9 (VPS9)	VVTU10883_at	3.87	-1.3	0.71	8.38	8.67	9.89	9.79	10.23	10.43	10.14	8.07	8.35	8.52	8.25	8.62	8.82	8.55	9.54	9.84	10.2	9.68	9.86	9.82	10.13	10.32	10.24	10.44	10.44	10.41	10.12	10.17	10.12	7.93	8.15	8.13
VVTU10885_at	VIT_10s0071g00290	Riboflavin biosynthesis protein	VVTU10885_at	-1.69	-0.04	-0.69	6.43	6.35	6.02	6.18	5.64	5.44	5.72	6.48	6.4	6.32	6.56	6.27	6.52	6.23	5.98	6.03	6.06	6.07	6.2	6.27	5.77	5.74	5.36	5.36	5.08	5.8	5.66	5.7	5.81	6.36	6.4	6.67
VVTU10888_at	VIT_12s0034g00780	Kinetochore protein	VVTU10888_at	0.01	0.03	0.35	3.24	3.16	3.53	3.03	3.43	3.28	3.31	3.3	3.41	3.27	3.01	3.16	3.14	3.19	3.44	3.42	3.71	2.78	3.18	3.09	3.3	3.26	3.69	3.1	3.06	3.61	3.18	3.19	3.52	3.24	3.36	3.3
VVTU1089_at	VIT_19s0027g00760	Ribosome assembly protein 1	VVTU1089_at VVTU35115_x_at VVTU38207_s_at	0.22	1.2	-0.74	12.06	11.69	11.44	12.02	12.03	11.97	12.34	12.4	12.21	12.16	11.77	11.72	11.6	11.75	11.44	11.46	11.43	11.98	12.03	12.04	12.07	12.06	11.97	11.96	11.87	12.06	12.32	12.27	12.43	12.42	12.42	12.36
VVTU10892_at	VIT_08s0007g08530	Unknown protein	VVTU10892_at	-1.28	-1.36	-1.26	8.61	8.69	8.44	8.87	8.62	7.28	7.49	8.24	8.56	8.72	8.53	8.64	8.56	8.85	8.46	8.39	8.48	8.81	8.94	8.85	8.77	8.53	8.56	7.33	7.13	7.38	7.51	7.36	7.59	8.31	8.21	8.21
VVTU10893_at	VIT_05s0020g00040	Unknown protein	VVTU10893_at	0.02	0.81	0.01	8.48	8.36	8.13	8.1	8.61	8.37	8.61	8.65	8.5	8.29	8.63	8.3	8.36	8.42	8.1	8.11	8.18	8.04	8.12	8.15	8.54	8.55	8.72	8.33	8.45	8.34	8.47	8.66	8.68	8.53	8.65	8.76
VVTU10894_at	VIT_05s0077g01830	Phospholipase D zeta1	VVTU10894_at VVTU25103_at VVTU8288_at	4.57	-0.06	-0.58	4.82	4.94	5.03	6.58	7.05	7.1	6.06	4.73	5	4.82	4.6	4.89	5.02	4.91	4.89	5.19	4.99	6.51	6.82	6.39	7.17	6.84	7.11	7.25	6.99	7.04	6.09	6.08	6	4.8	4.92	4.43
VVTU10895_at	VIT_14s0066g01880	Zf AN1 domain-containing stress-associated protein 12 (SAP12)	VVTU10895_at	1.47	-2.57	4.11	5.34	5.63	10.89	5.63	7.08	7.68	7.66	6.62	5.73	5.09	5.09	5.57	5.34	5.93	10.28	11.25	10.98	5.43	5.88	5.55	7.02	7.02	7.2	7.61	7.68	7.75	7.79	7.57	7.62	6.47	6.7	6.69
VVTU10898_at	VIT_07s0129g00220	Actin binding formin homology 2	VVTU10898_at	0.76	-1.46	-1.79	4.92	5.03	5.28	6.31	5.59	4.77	4.97	4.8	5.43	4.06	4.96	4.99	4.89	5.2	5.32	5.62	4.79	6.18	6.35	6.4	5.67	5.78	5.29	4.81	4.72	4.79	5.1	5	4.78	4.71	4.84	4.85
VVTU109_at	VIT_18s0001g00070	Pentatricopeptide (PPR) repeat-containing protein	VVTU109_at	-2.41	1.87	-0.35	9.49	8.77	8.29	8.03	8.56	8.09	8.18	9.94	9.62	9.41	9.44	8.74	8.81	8.77	8.43	8.36	8.06	7.87	8.11	8.1	8.62	8.56	8.49	8.11	8.04	8.13	8.12	8.15	8.27	9.83	10	9.98
VVTU1090_at	VIT_12s0142g00170	Potassium transporter (KUP7)	VVTU1090_at VVTU37779_s_at	-0.39	0.84	-0.28	9.09	8.69	8.64	8.74	8.69	8.77	9.03	9.23	9.3	8.88	9.06	8.71	8.65	8.71	8.68	8.72	8.52	8.97	8.58	8.65	8.64	8.77	8.66	8.78	8.74	8.78	9.05	9.05	8.99	9.26	9.2	9.22
VVTU10900_at	VIT_03s0063g00580	Rad54	VVTU10900_at	-1.44	-0.38	1.08	4.68	5.22	4.34	3.76	3.83	4.08	4.03	4.07	4.61	4.78	4.63	5.27	5.24	5.15	4.29	4.44	4.29	3.75	3.81	3.71	3.96	3.56	3.93	4.07	3.98	4.18	4.15	3.99	3.93	4.16	3.98	4.06
VVTU10902_at	VIT_16s0050g01180	Myb family	VVTU10902_at VVTU16486_at	3.03	-0.52	0.24	5.72	5.49	6.46	6.71	6.9	7.21	6.81	5.45	5.49	6.19	5.34	5.74	5.45	5.24	6.32	6.53	6.53	6.84	6.74	6.54	6.83	6.89	6.97	7.31	7.18	7.14	6.92	6.69	6.8	5.47	5.45	5.43
VVTU10904_at	VVTU10904_at	No hit	VVTU10904_at	0.07	-0.08	0.21	3.06	2.79	3	2.91	2.78	3.04	2.91	2.76	2.86	3.39	2.87	2.9	2.79	2.68	2.7	3.1	3.16	2.79	2.94	2.99	2.81	2.85	2.68	3.25	3.08	2.75	2.79	3.03	2.89	2.78	2.64	2.84
VVTU10907_at	VIT_00s0397g00010	HcrVf1 protein	VVTU10907_at	1.19	-1.53	-0.58	3.78	4.24	4.21	4.65	4.8	3.82	4.21	3.29	3.91	3.69	3.74	4.21	4.03	4.44	4.27	4.21	4.15	4.64	4.75	4.55	4.72	4.82	4.86	3.77	3.96	3.71	4.11	4.52	3.92	3.37	3.38	3.09
VVTU10908_at	VIT_08s0007g05740	BLADE-ON-PETIOLE2	VVTU10908_at	-1.21	-0.53	0.67	9.68	9.19	9.01	8.5	8.2	8.34	9.16	8.26	9.37	10.01	9.57	9.33	9.38	8.79	8.95	8.89	9.18	8.46	8.47	8.57	8.22	8.22	8.16	8.31	8.41	8.31	9.09	9.1	9.28	7.95	8.35	8.44
VVTU10910_at	VIT_16s0100g00550	S-N-methylcoclaurine 3'-hydroxylase	VVTU10910_at	-1.28	0.36	0.01	6.34	5.79	5.72	5.63	5.22	5.54	5.62	5.99	6.1	6.54	6.34	5.81	5.91	5.63	5.69	5.47	5.95	5.7	5.51	5.67	5.12	5.25	5.28	5.22	5.94	5.36	5.48	5.83	5.51	5.76	6.18	6.01
VVTU10911_at	VIT_04s0023g03920	Zinc finger (FYVE type)	VVTU10911_at	4.46	0.08	0.42	6.38	6.47	6.56	7.6	8.2	8.82	7.56	5.98	6.19	6.6	6.33	6.49	6.54	6.38	6.54	6.66	6.47	7.73	7.55	7.52	8.24	8.08	8.28	8.85	8.88	8.71	7.64	7.6	7.43	6.05	5.86	6.03
VVTU10912_at	VIT_07s0005g01100	Importin alpha	VVTU10912_at VVTU16105_at	2.19	1.62	-0.92	6.6	6.41	6.05	7.35	7.47	7.77	7.62	7.22	6.78	6.56	6.43	6.32	6.29	6.59	6.16	5.95	6.02	7.38	7.34	7.34	7.63	7.3	7.47	7.93	7.67	7.68	7.59	7.61	7.65	7.27	7.2	7.18
VVTU10913_x_at	VIT_17s0000g07130	Unknown protein	VVTU10913_x_at	1.44	0.47	0.19	4.4	4.2	4.53	4.69	4.99	5.27	4.87	4.54	4.15	4.61	4.41	4.25	4.41	3.89	4.46	4.46	4.65	4.41	4.77	4.84	4.65	5.14	5.14	5.36	5.16	5.27	4.86	4.86	4.89	4.4	4.54	4.68
VVTU10914_at	VIT_04s0023g02380	R protein MLA10	VVTU10914_at	-1.85	-2.03	-0.16	7.45	8.68	8.71	7.83	7.39	6.59	7.59	7.77	7.67	6.96	7.62	9.11	8.39	8.42	9.11	8.82	7.98	7.72	7.8	7.97	7.35	7.4	7.41	6.78	6.22	6.72	7.74	7.62	7.38	8.14	7.67	7.41
VVTU10915_at	VIT_04s0008g02740	AarF domain containing kinase	VVTU10915_at VVTU4327_at	3.12	-0.55	-1.85	6.54	6.7	6.48	8.39	8.29	7.53	7.45	6.45	6.88	6.42	6.26	6.53	6.51	7	6.72	6.61	6.01	8.47	8.29	8.4	8.31	8.06	8.46	7.74	7.33	7.49	7.59	7.31	7.45	6.84	6.3	6.12
VVTU10916_at	VIT_12s0028g03640	Ripening induced protein	VVTU10916_at	0.08	0.64	0.47	4.79	4.33	4.41	4.32	4.43	4.96	4.39	4.6	4.45	5.11	4.74	4.57	4.24	4.16	4.38	4.24	4.58	4.2	4.39	4.37	4.67	4.16	4.41	4.98	5.08	4.8	4.47	4.1	4.55	4.54	4.58	4.68
VVTU10918_at	VIT_05s0049g01050	Unknown	VVTU10918_at	1.2	0.85	0.07	3.76	3.48	3.64	3.87	4.02	4.51	4.33	3.89	3.79	3.92	3.53	3.62	3.22	3.57	3.66	3.58	3.67	3.49	3.94	4.1	4.06	3.99	4.01	4.81	3.97	4.61	4.02	4.33	4.59	3.92	3.94	3.8
VVTU10919_at	VIT_14s0060g01950	Pectinesterase family	VVTU10919_at VVTU8212_at	0.3	-0.29	0.09	3.38	3.26	3.33	3.46	3.27	3.48	3.19	3.01	3.29	3.56	3.28	3.28	3.08	3.41	3.21	3.43	3.34	3.63	3.58	3.11	3.38	3.26	3.17	3.51	3.54	3.4	3.22	3.16	3.19	2.99	2.94	3.1
VVTU1092_s_at	VIT_19s0014g01420	14-3-3 protein GF14 iota (GRF12)	VVTU1092_s_at VVTU2529_at VVTU38312_s_at	-0.73	-0.5	-0.53	11.32	11.33	11.18	11.3	10.92	10.58	11.19	11.05	11.28	11.16	11.5	11.33	11.23	11.41	11.28	11.2	11.06	11.22	11.33	11.36	10.94	10.91	10.9	10.66	10.38	10.67	11.18	11.22	11.16	11.05	11.08	11.01
VVTU10920_at	VIT_05s0077g02280	Unknown protein	VVTU10920_at	-4.41	3.43	-0.47	5.01	5.29	3.29	3.13	3.08	3.55	3.36	7.12	6.07	3.38	4.27	4.5	4.53	6.17	3.16	3.14	3.54	3.19	3.31	2.86	3.05	2.97	3.21	3.25	3.89	3.42	3.44	3.11	3.51	5.23	7.57	7.56
VVTU10922_at	VVTU10922_at	No hit	VVTU10922_at	-1.41	-3.37	-0.59	6.81	7.57	7.97	7.88	5.12	5.73	7.75	5.8	6.97	6.49	6.92	7.23	7.8	7.61	7.84	7.86	8.19	8.08	7.7	7.83	5.21	5.06	5.09	5.83	5.67	5.68	7.78	7.86	7.59	5.97	5.84	5.55
VVTU10926_at	VVTU10926_at	No hit	VVTU10926_at	0.4	0.1	0.17	3.98	4.25	4.05	4.15	4.36	4.37	4.1	4.15	3.98	4.02	3.95	4.21	4.43	4.08	4	4.12	4.04	4.4	4.2	3.78	4.68	4.26	4.06	4.27	4.44	4.4	4.14	4.16	3.98	4.04	4.25	4.14
VVTU10927_at	VIT_06s0009g02520	Replication factor C subunit 1	VVTU10927_at VVTU32_at	1.89	0.15	-1.24	5.42	5.56	5.63	6.66	6.45	6.24	6.56	5.9	5.68	5.01	5.49	5.5	5.11	5.95	5.63	5.79	5.44	6.64	6.57	6.76	6.53	6.57	6.21	6.37	6.05	6.27	6.61	6.44	6.63	6	6	5.68
VVTU10928_at	VIT_18s0089g00100	R protein L6	VVTU10928_at	2.61	0.1	-0.26	4.25	4.5	4.54	5.08	5.81	5.39	5.49	4.36	4.47	4.04	4.21	4.4	4.39	4.68	4.55	4.63	4.42	5.05	5.12	5.08	5.72	5.81	5.89	5.43	5.07	5.63	5.57	5.5	5.38	4.21	4.44	4.43
VVTU10930_at	VIT_07s0104g00110	Unknown	VVTU10930_at	-5.88	-1.48	-0.69	7.84	7.79	7.28	6.67	4.9	4.74	4.99	7.36	7.62	7.58	8.22	7.34	8.15	7.78	7.36	7.35	7.12	6.54	6.75	6.72	4.94	4.95	4.82	4.25	4.92	4.96	4.73	5.36	4.78	7.13	7.34	7.58
VVTU10933_at	VIT_09s0002g04830	Ran-binding protein 1 RanBP1 domain containing	VVTU10933_at VVTU3062_at	2.7	1.56	-0.4	7.96	7.62	7.69	8.68	8.95	9.53	9.12	8.49	8.03	8.05	7.8	7.6	7.5	7.76	7.68	7.66	7.74	8.64	8.72	8.69	9.02	8.89	8.93	9.58	9.64	9.35	9.06	9.1	9.19	8.6	8.53	8.34
VVTU10934_at	VIT_15s0021g01260	Unknown	VVTU10934_at	-5.97	-1.91	2.87	7.16	8.13	7.12	4.53	4.13	4.62	4.44	5.91	6.49	7.53	7.26	8.39	8.4	7.41	7.24	6.92	7.17	5.06	4.15	4.18	4.01	4.24	4.14	4.34	4.59	4.87	4.46	4.66	4.15	5.74	5.85	6.11
VVTU10935_at	VIT_16s0013g02000	Nuclear division RFT1	VVTU10935_at	1.18	0.81	0.37	7.19	7.23	7.02	7.09	7.67	7.85	7.83	7.25	7.39	6.85	7.28	7.14	7.39	7.16	7.12	7.13	6.77	6.99	7.17	7.1	7.71	7.52	7.78	7.91	7.74	7.88	7.81	7.7	7.96	7.21	7.31	7.24
VVTU10936_at	VIT_11s0052g01830	UPF0066	VVTU10936_at	-0.94	1.14	0.26	5.96	5.64	5.76	5.26	5.56	5.74	5.62	6.47	6.24	5.68	5.89	5.55	5.66	5.7	5.81	5.45	5.98	5.11	5.22	5.43	5.68	5.46	5.54	5.73	5.61	5.87	5.51	5.56	5.78	6.45	6.48	6.48
VVTU10937_at	GSVIVT00016744001	Ovate family protein 8 OFP8	VVTU10937_at	-3.68	-0.45	-0.83	6.98	6.61	6.45	6	5.69	4.63	4.99	6.87	7.13	6.92	6.87	6.27	6.79	6.71	6.58	6.57	6.17	5.78	6.16	6.03	5.54	5.35	6.08	4.69	4.61	4.6	4.9	5.04	5.03	6.6	7.06	6.9
VVTU10939_at	VIT_06s0004g00730	Ubiquitin-conjugating enzyme E2 D/E	VVTU10939_at	-1.65	0.76	-0.65	7.6	7.22	7.15	7.04	6.97	6.59	7.1	8.02	7.61	7.67	7.53	7.16	7.44	7.02	7.18	7.15	7.13	6.97	7.13	7.03	7	6.94	6.97	6.9	6.1	6.66	7.02	7.17	7.1	7.9	8.03	8.13
VVTU1094_at	VIT_15s0046g02040	CaaX processing zinc-metallo endoprotease	VVTU1094_at	-0.25	0.68	0.33	6.05	5.87	5.67	5.51	6.09	5.97	5.53	6.12	6.07	6.13	5.93	5.86	5.87	5.89	5.7	5.56	5.74	5.62	5.49	5.4	5.97	6.17	6.12	5.91	6.12	5.88	5.4	5.52	5.66	6.36	5.86	6.09
VVTU10940_at	VIT_16s0022g01800	RRNA-processing protein EBP2	VVTU10940_at	2.35	2.82	-0.59	6.42	6.12	5.6	6.78	7.28	7.94	7.61	7.42	6.56	6.31	6.39	6.07	5.72	6.47	5.71	5.83	5.2	6.63	6.76	6.94	7.35	7.23	7.26	8.03	7.87	7.92	7.53	7.58	7.7	7.6	7.35	7.28
VVTU10941_at	VIT_08s0007g08770	GTP binding protein	VVTU10941_at	-0.4	2.02	1.28	6.69	6.44	6.32	5.52	6.56	7.2	6.3	7.33	6.87	6.55	6.64	6.46	6.55	6.3	6.35	6.4	6.21	5.29	5.79	5.44	6.69	6.34	6.64	7.32	7.02	7.25	6.43	6.38	6.07	7.28	7.39	7.33
VVTU10942_at	VIT_14s0068g02190	Chloride channel protein B	VVTU10942_at	-2.37	1.03	0.76	6.15	5.44	4.23	4.11	4.02	4.54	4.38	4.9	6.06	5.89	6.44	5.45	5.61	5.25	3.87	4.19	4.56	4.51	4.01	3.69	4.1	4.03	3.92	4.4	4.4	4.78	4.58	4.43	4.07	4.64	5.04	5
VVTU10943_at	VIT_19s0090g01780	Zinc finger (CCCH-type) family protein	VVTU10943_at	-2.1	-2.02	-0.43	7.99	8.41	8.58	8.06	7.13	6.46	7.74	7.54	7.94	8.18	7.83	8.41	8.5	8.32	8.35	8.39	8.93	8.14	7.98	8.05	7.17	7.12	7.09	6.64	6.24	6.48	7.74	7.72	7.76	7.59	7.51	7.53
VVTU10944_at	VVTU10944_at	No hit	VVTU10944_at	-0.11	-0.01	0.29	3.22	3.38	3.42	3.17	3.23	3.33	3.32	3.36	3.06	3.29	3.31	3.16	3.36	3.6	3.25	3.34	3.64	3.37	2.93	3.19	3.33	3.25	3.1	3.31	3.3	3.38	3.48	3.09	3.36	3.46	3.24	3.37
VVTU10946_at	VVTU10946_at	No hit	VVTU10946_at	0.4	0.17	-0.4	4.47	4.42	4.28	4.69	4.64	4.55	4.63	4.49	4.39	4.24	4.73	4.38	4.46	4.42	4.23	4.36	4.24	4.68	4.77	4.6	4.79	4.65	4.45	4.42	4.71	4.51	4.43	4.59	4.83	4.44	4.4	4.63
VVTU10947_at	VVTU10947_at	flavodoxin family protein	VVTU10947_at	0.58	0.74	-0.43	4.25	3.9	3.77	4.21	4.38	4.33	4.4	4.25	4.24	3.94	4.52	3.82	3.77	4.09	3.78	3.81	3.72	4.02	4.43	4.16	4.51	4.46	4.15	4.42	3.99	4.52	4.45	4.53	4.21	4.29	4.26	4.19
VVTU10949_at	VIT_06s0004g03110	Unknown	VVTU10949_at	-2.89	-0.04	0.52	5.03	4.72	5.24	3.87	3.82	3.75	3.76	5.24	5.49	4.51	4.91	4.78	4.18	5.06	5.44	5.29	4.95	4.21	3.51	3.81	3.65	3.89	3.92	3.54	4.01	3.66	3.65	3.75	3.86	5.16	5.55	4.94
VVTU1095_at	VVTU1095_at	No hit	VVTU1095_at	0.69	0	-0.05	3.26	3.35	3.38	3.58	3.54	3.72	3.6	3.29	3.37	3.24	3.17	3.36	3.26	3.43	3.35	3.35	3.43	3.47	3.69	3.57	3.66	3.53	3.43	3.16	3.9	3.98	3.58	3.5	3.7	3.3	3.24	3.33
VVTU10952_at	VVTU10952_at	Anion exchanger adaptor protein Kanadaptin	VVTU10952_at	3.02	0.58	-0.21	5.86	6.09	6.02	6.8	7.45	7.39	7.28	6.15	5.98	5.85	5.74	6.08	6	6.17	6.08	5.97	6	6.7	6.81	6.89	7.45	7.54	7.36	7.45	7.36	7.37	7.37	7.19	7.26	6.13	6.25	6.06
VVTU10953_at	VIT_02s0012g00630	Myb family	VVTU10953_at	-1.03	1.12	-0.37	7.53	7.36	6.83	6.89	7.22	6.94	6.96	7.85	7.62	7.25	7.68	7.24	7.17	7.63	6.9	7.21	6.2	6.82	6.98	6.88	7.22	7.24	7.2	6.73	7	7.06	6.96	6.98	6.95	7.99	7.66	7.88
VVTU10954_at	VIT_09s0002g05690	Pentatricopeptide (PPR) repeat-containing	VVTU10954_at	1.74	1.1	0.37	4.96	5.1	5.33	5.24	6.18	6.23	5.98	5.79	5.23	4.59	5	5.14	5.11	5.05	5.18	5.39	5.42	5.32	5.15	5.25	6.08	6.18	6.27	6.06	6.39	6.21	6.15	5.93	5.85	5.71	5.97	5.67
VVTU10955_at	VIT_07s0104g00890	IMK2 (inflorescence meristem receptor-like kinase 2)	VVTU10955_at	-10.38	-0.07	1.59	9.05	9.04	8.28	4.96	4.34	4.13	5.01	9.01	8.97	9.38	8.73	9	9.03	9.08	8.51	8.23	8.07	4.46	5.08	5.24	4.36	4.52	4.12	4.32	4.1	3.93	4.82	5.03	5.16	8.97	8.96	9.1
VVTU10958_at	VVTU10958_at	Rhamnogalacturonan acetylesterase	VVTU10958_at	0.65	-0.08	0.03	3.07	2.99	3.24	3.28	3.4	3.42	3.17	3.05	3.09	3.21	2.89	3	2.93	3.03	2.88	3.44	3.33	3.16	3.18	3.49	3.08	3.58	3.5	3.32	3.47	3.46	3.21	3.18	3.13	3.12	3.11	2.91
VVTU1096_at	VVTU1096_at	No hit	VVTU1096_at	0.21	-0.19	0.19	3.29	3.19	3.4	3.4	3.24	3.49	3.13	3.18	2.99	3.5	3.32	3.23	3.22	3.11	3.45	3.5	3.22	3.86	3.03	3.18	3.23	3.18	3.32	3.53	3.52	3.41	3.03	3.11	3.25	3.43	2.94	3.14
VVTU10961_at	VIT_12s0034g01160	Blue (type 1) copper domain	VVTU10961_at	-1.32	0.07	0.38	4.94	4.83	5.03	4.4	4.27	4.46	4.41	5.07	4.82	5.25	4.68	4.8	4.65	5.02	4.75	4.82	5.42	4.52	4.29	4.39	4.36	4.11	4.32	4.57	4.42	4.38	4.41	4.23	4.57	5.25	4.87	5.05
VVTU10962_at	VIT_03s0063g00670	Cyclin-dependent kinase inhibitor ICK5	VVTU10962_at	-8.94	0.86	1.01	7.87	7.78	6.29	4.17	3.6	3.7	3.87	7.79	7.85	7.8	7.95	7.57	7.83	7.91	6.64	6.37	5.71	3.96	4.3	4.23	3.65	3.56	3.58	3.53	3.67	3.87	3.82	3.95	3.85	7.86	7.66	7.85
VVTU10965_at	VIT_08s0056g01180	Unknown protein	VVTU10965_at	-1.16	0.18	-0.06	7.92	7.72	7.89	7.37	7.58	7.08	7.74	8.06	7.88	8	7.87	7.74	7.74	7.68	7.82	7.81	8.03	7.2	7.56	7.34	7.6	7.57	7.58	7.11	7.11	7.02	7.83	7.59	7.79	7.99	8.1	8.09
VVTU10966_at	VIT_06s0004g06160	Josephin family protein	VVTU10966_at	2.09	-0.3	-0.21	6.6	7.02	7.13	7.63	7.88	7.78	7.55	6.84	6.59	6.47	6.74	6.93	6.96	7.15	7.09	7.21	7.08	7.62	7.62	7.66	7.82	7.78	8.03	7.73	7.83	7.79	7.6	7.6	7.45	6.82	6.85	6.85
VVTU10967_at	GSVIVT01002631001	Proline-rich family protein	VVTU10967_at	-0.44	0.57	0	7.16	7.05	7.39	7.02	7.28	7.19	7.07	7.83	7.36	7.08	7	7.1	7.12	6.91	7.2	7.33	7.61	7.04	6.99	7.04	7.3	7.21	7.33	7.28	7.14	7.15	6.98	7.09	7.14	7.79	7.97	7.71
VVTU10969_at	VIT_15s0021g01560	Leucine carboxyl methyltransferase family protein	VVTU10969_at	3.61	0.61	-1.18	6.19	6.21	5.82	7.49	7.93	7.54	7.58	6.15	6.32	6.12	6.13	6.19	6.17	6.28	6.01	6.14	5.1	7.38	7.64	7.43	8.02	7.81	7.94	7.66	7.53	7.43	7.61	7.64	7.49	6.13	6.2	6.12
VVTU1097_at	VIT_07s0005g05160	Proteasome 26S AAA-ATPase subunit (RPT2)	VVTU1097_at VVTU28393_s_at	0.34	0.91	-0.32	8.69	8.57	8.35	8.61	8.96	8.83	8.87	9.03	8.74	8.48	8.82	8.46	8.47	8.77	8.53	8.43	8.06	8.44	8.66	8.72	9.04	8.91	8.94	8.9	8.65	8.92	8.93	8.92	8.74	9.26	8.96	8.85
VVTU10970_at	VIT_16s0039g02680	Unknown protein	VVTU10970_at	1.26	0.23	-0.59	7.17	7.11	7.12	7.71	7.8	7.55	7.85	7.28	7.07	7.41	6.98	7.04	7.17	7.11	7.09	6.99	7.27	7.61	7.74	7.77	7.81	7.83	7.77	7.5	7.49	7.66	7.85	7.89	7.81	7.38	7.23	7.24
VVTU10971_at	VVTU10971_at	Glutamate receptor 2.8	VVTU10971_at	-1.63	-1.24	0.94	4.89	5.33	5.44	4.39	4.28	4.19	4.27	4.54	4.77	5.23	4.6	5.36	5.55	5.03	5.21	5.5	5.58	4.66	3.99	4.44	4.28	4.23	4.32	4.15	4.25	4.17	4.18	4.26	4.35	4.63	4.37	4.62
VVTU10972_at	VIT_01s0011g04030	Reticulon family protein (RTNLB9)	VVTU10972_at VVTU19273_s_at	-3.03	1.51	-0.15	4.51	4.27	3.73	3.35	3.08	3.38	3.27	5.28	4.72	4.54	4.21	4.13	4.22	4.45	3.76	3.99	3.39	3.26	3.59	3.16	2.93	3.05	3.25	3.2	3.33	3.59	3.3	3.26	3.26	5.54	5.36	4.87
VVTU10973_at	VIT_00s0250g00030	Glycosyltransferase family protein 1	VVTU10973_at VVTU67_at	2.26	0.27	-1.24	6.43	6.51	6.3	7.69	7.53	7.43	7.21	6.65	6.51	6.28	6.48	6.61	6.32	6.57	6.52	6.59	5.57	7.67	7.7	7.69	7.55	7.52	7.53	7.44	7.52	7.33	7.13	7.26	7.25	6.55	6.73	6.65
VVTU10975_at	VIT_18s0001g03180	Nodulin MtN21 family	VVTU10975_at	0.45	-1.77	0.64	3.92	5.27	5.51	4.96	4.08	4.48	5.8	3.96	3.73	4.14	3.87	4.89	5.64	5.17	4.74	4.88	6.34	5.54	4.27	4.77	4.01	3.95	4.25	3.9	5.11	4.14	5.49	6.15	5.68	3.91	3.87	4.09
VVTU10976_at	VIT_05s0020g00880	5-nucleotidase	VVTU10976_at VVTU27540_at	4.13	0.31	-0.45	5.36	5.4	5.49	6.84	7.08	7.43	6.95	5.34	5.24	5.43	5.4	5.54	5.16	5.48	5.46	5.47	5.53	6.77	6.89	6.86	7.24	6.92	7.05	7.48	7.33	7.48	6.86	7.05	6.92	5.33	5.49	5.18
VVTU10977_at	VVTU10977_at	Retrotransposon protein, Ty3-gypsy subclass	VVTU10977_at	1.26	-1.66	1.54	5.51	5.98	6.91	5.69	6.47	6.35	5.9	5.02	5.29	5.9	5.25	6.01	6.19	5.68	6.68	7.12	6.91	5.46	5.87	5.72	6.74	6.41	6.21	6.57	5.93	6.48	5.9	5.9	5.9	4.71	5.09	5.21
VVTU10979_at	VIT_08s0007g08270	Pentatricopeptide (PPR) repeat	VVTU10979_at	-0.1	0.32	-0.13	4.61	4.28	4.25	4.44	4.32	4.48	4.28	4.48	4.38	5.04	4.28	4.15	4.38	4.31	4.12	4.39	4.23	4.42	4.33	4.55	4.17	4.39	4.38	4.4	4.44	4.59	4.17	4.24	4.41	4.32	4.55	4.56
VVTU10980_at	VIT_08s0007g03170	Unknown	VVTU10980_at	1.56	1.1	1.54	4.99	4.86	4.98	4.54	5.44	6.31	5.26	4.94	4.97	5.1	4.88	4.76	4.87	4.93	4.67	4.53	5.52	4.86	4.14	4.54	5.46	5.48	5.38	6.34	6.52	6.01	5.15	5.36	5.27	4.76	5.01	5.04
VVTU10981_at	VIT_02s0154g00260	Nitrate transporter	VVTU10981_at	-2.84	-5.74	-2.08	7.27	8.52	8.48	9.11	5.76	4.94	6.6	5.75	7.28	7.24	7.29	8.04	8.66	8.77	8.32	8.55	8.57	9.12	9.09	9.11	5.58	5.92	5.76	5.03	4.78	5	6.51	6.74	6.54	5.72	5.93	5.57
VVTU10983_at	VIT_05s0094g01370	Translation initiation factor eIF-1A	VVTU10983_at	1.78	0.94	-0.08	5.05	4.83	4.9	5.45	5.79	6.11	5.59	5.33	4.97	5.31	4.83	4.72	4.83	4.92	4.74	4.8	5.13	5.47	5.71	5.12	6.01	5.77	5.57	6.23	6.1	5.98	5.43	5.69	5.63	5.37	5.29	5.33
VVTU10984_at	VIT_07s0129g00380	Phototropic-responsive NPH3	VVTU10984_at	-8.04	-0.93	1.25	10.39	10.38	9.97	7.59	5.7	6.4	8.12	9.69	10.35	10.18	10.62	10.3	10.42	10.42	10.06	9.72	10.1	8.17	7	7.35	5.27	5.9	5.86	6.5	6.67	5.95	7.87	8.22	8.24	9.44	9.8	9.8
VVTU10985_at	VIT_00s0125g00200	No hit	VVTU10985_at	-8.77	0.74	0.32	8.96	8.53	8.23	5.94	5.25	5.04	5.28	9.76	9.13	8.57	9.11	8.23	8.48	8.83	8.19	8.28	8.23	5.76	5.94	6.1	4.97	5.81	4.72	5.09	4.76	5.22	5.12	5.31	5.4	9.7	9.76	9.82
VVTU10986_at	VIT_13s0064g00530	R protein MLA10	VVTU10986_at	0.06	0.27	0.14	2.84	2.78	3.05	2.81	2.92	2.98	3.06	3.11	2.73	3.11	2.63	2.8	2.76	2.78	2.69	2.83	3.49	2.8	2.9	2.71	2.88	2.76	3.09	2.6	3.2	3.08	3.12	3.07	3	3.12	3.21	3
VVTU10987_at	VIT_05s0102g00030	Ankyrin repeat protein family	VVTU10987_at VVTU20430_at	-7.28	1.01	0.51	8	7.66	7.23	5.23	4.17	4.51	6.19	8.48	7.95	7.6	8.36	7.57	7.46	7.92	7.15	7.19	7.35	4.71	5.16	5.67	3.78	4.42	4.24	4.54	4.75	4.17	5.58	6.45	6.38	7.9	8.59	8.8
VVTU10988_at	VIT_09s0002g01170	Hydrolase, alpha/beta fold family protein	VVTU10988_at	-3.98	0.45	0.96	5.01	5.52	4.4	3.33	3.37	3.52	3.2	5.21	5.39	4.49	5.02	5.35	5.92	5.2	4.38	4.6	4.18	3.48	3.36	3.14	3.19	3.18	3.69	3.48	3.71	3.35	3	3.31	3.28	5.47	4.97	5.15
VVTU10989_at	VIT_08s0007g04180	Retrotransposon protein, Ty1-copia subclass	VVTU10989_at	-1.32	-1.28	-1.2	7.88	8.63	8.29	8.27	8	6.5	8.42	8.02	7.84	7.78	8.01	8.37	8.39	9.02	8.29	7.9	8.6	8.14	8.4	8.25	8.16	7.89	7.93	6.76	6.12	6.56	8.41	8.36	8.5	7.93	8.15	7.96
VVTU1099_at	VVTU1099_at	No hit	VVTU1099_at	0.43	-0.35	0.24	3.83	4	4.29	4.1	4.22	4.19	4	3.94	3.67	3.96	3.84	4.23	3.87	3.86	4.11	3.92	4.71	4.38	3.92	3.95	3.99	4.53	4.09	4.37	4.19	4	3.9	3.96	4.13	3.9	3.94	3.98
VVTU10994_at	VIT_19s0027g00210	DNA repair protein recA, chloroplast precursor	VVTU10994_at	1.57	2.26	-0.62	6.46	5.92	5.78	6.54	7.16	7.21	7.32	7.23	6.55	6.44	6.4	5.81	5.78	6.14	5.81	5.72	5.8	6.74	6.43	6.42	7.26	7.15	7.07	7.04	7.2	7.37	7.22	7.46	7.27	7.33	7.1	7.25
VVTU10995_at	VIT_01s0011g02230	Para-hydroxybenzoate--polyprenyltransferase	VVTU10995_at	0.01	1.23	0.81	6.24	5.99	6.14	5.63	6.27	6.72	6.06	6.7	6.07	6.37	6.25	5.95	6.09	5.92	6.04	6.23	6.13	5.53	5.61	5.73	6.23	6.23	6.36	6.48	6.95	6.69	5.93	6.09	6.16	6.92	6.77	6.36
VVTU10996_at	VIT_13s0067g01940	Abscisic acid receptor PYL4 RCAR10	VVTU10996_at	-1.25	-0.43	-0.46	4.04	3.9	4.46	4.11	3.67	3.39	3.76	4.4	3.86	4.16	4.07	3.77	4.16	3.72	4.23	4.61	4.5	4.21	4.06	4.05	3.8	3.5	3.68	3.25	3.54	3.36	3.44	4.01	3.78	4.33	4.55	4.3
VVTU10997_at	VVTU10997_at	Unknown protein	VVTU10997_at	0.37	0	0.02	3.85	3.63	3.75	3.85	3.93	3.95	3.68	3.66	3.66	4.07	3.78	3.6	3.56	3.72	3.41	3.76	4.02	3.88	3.7	3.96	4.01	3.83	3.94	4.09	4.02	3.72	3.69	3.41	3.91	3.79	3.58	3.61
VVTU10998_at	VIT_08s0007g00340	Kinesin family member 22	VVTU10998_at VVTU10_at	-4.89	3.76	0.02	6.04	4.96	4.62	3.54	3.58	4.27	4.12	7.59	6.52	5.77	5.69	4.61	4.71	5.42	5.03	4.65	4.01	3.43	3.59	3.59	3.48	3.57	3.67	4.23	4.47	4.09	3.9	4	4.41	7.47	7.69	7.6
VVTU10999_at	VIT_06s0061g00890	Carboxypeptidase	VVTU10999_at	-9.37	-1.93	0.19	9.87	9.75	9.24	7.23	4.96	4.93	6.2	8.95	9.56	10.22	9.75	9.81	9.63	9.79	9.39	9.19	9.13	6.93	7.37	7.34	5.15	4.4	5.19	4.86	5.21	4.67	5.38	6.5	6.47	9	8.86	8.98
VVTU1100_x_at	VVTU1100_x_at	Unknown	VVTU1100_x_at	-0.05	-0.22	-0.31	3.57	3.2	3.35	3.52	3.59	3.23	2.99	3.29	3.24	4.05	3.28	3.18	3.22	3.21	3.25	3.23	3.56	3.59	3.47	3.51	3.65	3.51	3.6	3.13	3.28	3.28	2.78	3.18	2.99	3.22	3.31	3.34
VVTU11000_at	VIT_07s0031g01140	MADS-box agamous-like 66	VVTU11000_at	0.81	0.02	-0.26	4.03	3.93	4	4.38	4.31	4.36	4.26	3.98	3.88	4.28	3.89	4.03	3.87	3.87	3.94	3.9	4.14	4.28	4.35	4.49	4.51	4.12	4.27	4.4	4.31	4.38	4.2	4.18	4.38	3.83	3.95	4.14
VVTU11001_at	VIT_03s0063g02080	Acyl-CoA:1-acylglycerol-3-phosphate acyltransferase	VVTU11001_at	1.41	0.29	-0.94	6.9	6.81	6.75	7.83	7.41	7.63	7.34	7.14	6.9	7.12	6.64	6.92	6.72	6.79	6.72	6.83	6.7	7.7	7.95	7.83	7.49	7.46	7.28	7.64	7.53	7.7	7.26	7.39	7.37	7.11	7.27	7.02
VVTU11003_at	VIT_15s0021g01320	Alpha-1,6-mannosyltransferase	VVTU11003_at VVTU37728_at	0.23	0.3	-1.24	5.83	5.81	5.81	6.3	6.44	5.64	6.09	6.39	6.24	4.97	5.99	6	5.73	5.68	5.94	6.09	5.26	6.23	6.41	6.24	6.35	6.34	6.6	5.6	5.33	5.92	6.07	6.08	6.13	6.34	6.5	6.33
VVTU11004_s_at	VIT_18s0041g00290	Zinc finger (C3HC4-type ring finger)	VVTU11004_s_at	0.53	0.22	-0.09	7.66	7.74	7.66	7.88	7.99	8.02	7.85	7.83	7.63	7.59	7.76	7.79	7.88	7.52	7.83	7.56	7.57	7.8	7.82	8.01	7.96	8	8	8.02	8.04	8.01	7.86	7.81	7.87	7.83	7.77	7.89
VVTU11005_at	VIT_05s0020g03730	Lipid transfer protein	VVTU11005_at	-1.82	-4.33	1.48	6.45	7.29	7.36	6.26	4.97	5.26	5.03	4.28	5.07	7.29	6.16	7.22	7.77	6.67	7.43	6.79	7.71	5.95	6.05	6.68	4.77	5	5.11	4.85	5.49	5.36	5.13	5.02	4.93	4.09	4.37	4.36
VVTU11008_at	VVTU11008_at	No hit	VVTU11008_at	-6.42	-1.84	0.43	8.41	8.76	8.43	6.65	5.22	4.95	6.45	7.79	8.18	8.35	8.65	8.69	8.8	8.8	8.38	8.25	8.63	6.32	6.77	6.8	5.32	5.4	4.88	4.79	5.12	4.92	6.59	6.28	6.46	7.49	7.92	7.93
VVTU11009_at	VIT_08s0007g04630	HEAT repeat-containing protein	VVTU11009_at VVTU38650_at	3.26	-0.19	-0.29	7.71	8.1	8.24	9.03	9.36	9.33	9.32	7.82	7.86	7.32	7.87	7.99	8.17	8.12	8.17	8.37	8.16	8.96	9.12	9.01	9.44	9.31	9.32	9.36	9.25	9.39	9.23	9.3	9.42	7.85	7.85	7.75
VVTU1101_at	VIT_11s0016g00440	Phosphoinositide phosphatase	VVTU1101_at	2.23	-0.1	-0.36	7.13	7.27	7.15	7.96	8.2	8.08	7.91	6.96	7.17	7.12	7.11	7.24	7.27	7.29	7.19	7.2	7.06	7.96	7.96	7.97	8.21	8.25	8.13	8.11	8.04	8.09	7.75	7.92	8.04	6.99	7.09	6.79
VVTU11012_at	VIT_13s0064g00190	RNA polymerase sigma subunit SigD	VVTU11012_at	-0.04	0.15	-0.12	3.32	3	3.14	3.19	3.2	3.16	3.08	3.2	3.16	3.59	3.17	2.82	3.1	3.05	3.02	3.12	3.26	3.08	3.32	3.15	3.2	3.25	3.15	3.12	3.17	3.18	2.83	3.32	3.06	3.32	3.16	3.11
VVTU11014_at	VIT_11s0149g00040	Adenylate kinase	VVTU11014_at	-0.52	0.2	0.08	4.21	3.96	4	3.94	3.65	4.06	3.8	4.13	4.55	3.75	4.23	3.91	4.05	3.91	3.94	4.03	4.04	4	3.9	3.93	3.66	3.65	3.65	4.1	4.13	3.93	3.66	4.11	3.58	3.98	4.43	3.93
VVTU11015_at	VIT_13s0064g01070	Unknown	VVTU11015_at	-3.62	0.01	0.02	6.18	6.06	5.71	5.05	4.41	4.47	4.61	6.23	6.04	6.02	6.44	6.02	6.25	5.88	5.72	5.7	5.7	4.99	5.07	5.08	4.74	3.89	4.48	4.49	4.6	4.3	4.56	4.66	4.61	5.91	6.34	6.4
VVTU11016_at	VIT_00s2300g00010	Acyltransferase	VVTU11016_at	-1.59	-2.72	0.48	5.96	6.1	7.24	6	5.64	5.12	4.73	5.34	5.8	5.87	6.19	6.35	6.06	5.86	7.08	7.61	6.94	5.88	6.14	5.97	5.65	5.7	5.58	5.02	5.3	5.03	4.55	4.61	4.98	4.98	5.45	5.53
VVTU11017_at	VVTU11017_at	Histidyl-tRNA synthetase	VVTU11017_at	0.89	0.22	0.09	3.78	3.68	3.86	3.96	4.15	4.25	4.14	3.82	3.64	3.9	3.8	3.7	3.82	3.51	3.89	3.78	3.91	3.92	3.95	4.01	4.08	4.35	3.98	4.32	4.33	4.1	4.22	4.12	4.08	3.76	3.81	3.9
VVTU11019_at	VIT_08s0040g00680	phosphatidylinositol 3- and 4-kinase	VVTU11019_at	1.81	0.03	1.17	4.63	4.72	4.64	4.53	4.69	5.62	5.61	3.88	4.24	4.86	4.71	4.59	5.05	4.44	4.68	4.65	4.59	4.27	4.71	4.58	4.83	4.68	4.53	6.05	5.26	5.44	5.62	5.71	5.48	3.72	3.88	4.02
VVTU1102_at	VIT_11s0016g01700	Unknown protein	VVTU1102_at	1.88	-0.53	-1.16	7.91	8.18	7.97	9.16	9.19	8.5	8.46	7.94	7.91	7.97	7.84	8.13	8.38	7.99	8.05	7.89	7.97	9.23	9.15	9.1	9.18	9.18	9.2	8.55	8.41	8.54	8.47	8.5	8.4	7.85	7.98	7.98
VVTU11020_at	VIT_08s0040g02790	Unknown protein	VVTU11020_at	0.17	0.03	-0.39	3.11	2.95	3.13	3.42	3.07	3.25	3.12	3.25	2.97	3.28	3.07	2.87	2.87	3.1	3.14	3.18	3.08	3.27	3.43	3.55	3.36	2.93	2.87	3.22	3.48	3.02	3.12	3.08	3.16	3.55	3.1	3.03
VVTU11021_at	VVTU11021_at	No hit	VVTU11021_at	1.3	-0.09	0.32	4.01	3.87	4.35	4.33	4.48	4.78	4.44	3.92	3.98	3.9	4.14	3.88	3.73	4	3.98	4.25	4.73	4.25	4.45	4.27	4.19	4.59	4.62	4.46	5.17	4.62	4.44	4.68	4.16	4.06	3.96	3.71
VVTU11023_at	VIT_12s0028g02320	Pentatricopeptide (PPR) repeat-containing	VVTU11023_at	-0.04	0.94	-0.52	4.97	4.93	4.73	4.92	5.11	4.89	5.51	5.52	4.93	4.82	5.15	5	4.91	4.87	4.69	4.75	4.75	5.02	4.94	4.8	5.38	4.93	4.98	5.01	4.3	5.2	5.38	5.37	5.74	5.37	5.49	5.68
VVTU11025_at	VIT_19s0014g02500	Dynamin family protein	VVTU11025_at	-5.56	3.07	-0.21	6.5	5.63	5.16	4	4.08	4.2	4.21	7.93	7.03	6	6.25	5.21	5.45	6.09	5.51	5.24	4.6	3.97	3.91	4.11	4.15	4.19	3.88	4.37	4.24	3.96	3.75	3.88	4.78	7.97	7.97	7.84
VVTU11029_at	GSVIVT00011873001	Polynucleotidyl transferase, Ribonuclease H fold	VVTU11029_at	-1.23	0.82	-0.09	3.78	3.8	3.84	3.56	3.49	3.65	3.44	4.73	3.64	3.92	3.78	3.74	4.03	3.59	3.77	3.94	3.79	3.73	3.48	3.44	3.44	3.58	3.44	3.64	3.71	3.6	3.42	3.4	3.5	4.26	5.07	4.75
VVTU1103_s_at	VIT_07s0005g00590	Deoxyribodipyrimidine photolyase	VVTU1103_s_at VVTU12178_s_at	-5.24	1.14	-0.44	11.65	11.01	10.74	9.65	9.38	8.83	9.66	12.2	11.96	11.24	11.66	10.95	11.17	10.88	10.93	10.86	10.37	9.61	9.64	9.7	9.26	9.34	9.54	8.79	8.78	8.92	9.6	9.75	9.62	12.18	12.19	12.23
VVTU11030_at	VIT_15s0024g00410	Lectin	VVTU11030_at	2.64	-0.3	0.19	3.2	3.88	3.99	4.29	4.93	4.85	4.44	3.59	3.04	3.33	3.22	4.22	3.81	3.54	4.16	4.19	3.54	4.46	4.05	4.32	4.92	5	4.87	4.99	4.25	5.15	4.25	4.7	4.33	4	3.17	3.46
VVTU11035_at	VIT_07s0130g00370	Smr protein/MutS2 C-terminal	VVTU11035_at VVTU28201_at	2.24	-0.16	0.14	6.86	7.3	7.34	7.93	7.48	8.42	8.13	6.92	6.97	6.59	6.98	7.3	7.38	7.2	7.53	7.34	7.11	7.75	7.91	8.1	7.37	7.53	7.54	8.39	8.53	8.33	8.14	8.13	8.11	6.82	6.95	6.98
VVTU11036_at	VIT_13s0019g01200	Unknown	VVTU11036_at	-3.79	-1.07	-0.84	5.92	6.23	6.6	5.84	4.46	4.19	5.23	6.66	5.64	5.8	6.24	6.1	6.14	6.42	6.58	6.65	6.58	5.71	5.7	6.08	4.36	4.58	4.42	4.23	4.03	4.29	4.83	5.2	5.56	6.33	6.78	6.81
VVTU11038_at	VIT_10s0116g00340	Peroxidase	VVTU11038_at	0.31	-0.14	0.07	4.03	3.67	3.83	3.99	3.81	4.07	3.7	3.6	3.71	4.53	3.67	3.76	3.62	3.64	3.71	3.73	4.04	3.75	4.24	3.94	3.59	4.11	3.67	4.27	3.96	3.97	3.68	3.71	3.72	3.63	3.62	3.54
VVTU11039_at	VVTU11039_at	No hit	VVTU11039_at	0.44	0.33	0.2	3.05	2.86	3	3	3.17	3.4	3.05	3.09	2.87	3.18	3.08	2.92	2.79	2.88	2.87	3.09	3.04	2.98	3.04	2.99	3.08	3.24	3.2	3.33	3.77	2.99	3.16	3.1	2.89	3.06	3.16	3.06
VVTU1104_at	VIT_19s0027g01520	DNA topoisomerase I	VVTU1104_at VVTU34466_s_at	0.92	1.18	-0.45	8.14	7.88	7.76	8.23	8.76	8.54	8.44	8.59	8.24	8.13	8.05	7.94	7.87	7.82	7.85	7.87	7.53	8.21	8.14	8.33	8.8	8.79	8.69	8.49	8.57	8.57	8.49	8.32	8.49	8.52	8.61	8.63
VVTU11041_at	VIT_07s0104g00120	Unknown protein	VVTU11041_at VVTU8659_at	5.69	0.46	0.26	4.47	4.74	5.3	6.07	7.53	7.42	6.94	4.77	4.61	4.24	4.52	4.54	4.77	4.89	5.3	5.39	5.21	6.28	5.79	6.11	7.6	7.31	7.65	7.77	7.11	7.3	6.91	7.03	6.89	4.87	4.6	4.82
VVTU11043_at	VIT_03s0038g00970	Dynamin-like protein 2b	VVTU11043_at VVTU1848_at	2.97	0.73	-0.49	7.14	7.2	7.26	8.21	8.57	8.71	8.5	7.55	7.34	6.89	7.16	7.02	7.07	7.47	7.32	7.16	7.29	8.23	8.1	8.29	8.69	8.54	8.46	8.82	8.59	8.7	8.46	8.43	8.61	7.67	7.54	7.42
VVTU11044_at	VIT_00s0226g00060	Unknown protein	VVTU11044_at VVTU24491_at	0.15	-1.03	-0.3	5.38	5.45	5.62	5.73	5.68	5.17	5.09	5.01	5.32	5.53	5.28	5.25	5.59	5.49	5.53	5.41	5.88	5.72	5.7	5.78	5.66	5.9	5.44	5.04	5.08	5.38	5.26	5.04	4.96	4.93	5.02	5.09
VVTU11049_at	VIT_18s0041g01700	TIR-NBS-LRR-TIR disease resistance protein	VVTU11049_at	0.02	-1.51	0.65	6.98	7.25	7.49	6.87	6.54	6.52	7.6	5.99	6.63	7.27	6.98	6.98	7.26	7.48	6.98	7.56	7.81	6.98	6.76	6.87	6.51	6.56	6.56	6.44	6.54	6.59	7.64	7.66	7.48	5.96	6.16	5.83
VVTU1105_at	VIT_03s0038g04450	Basic leucine-zipper 11 GBF6	VVTU1105_at	-3.02	-1.81	0.81	5.04	5.81	5.65	4.34	3.34	3.63	4.67	4.43	5.32	4.73	5.02	5.58	5.84	5.97	5.67	5.77	5.51	4.43	4.42	4.15	3.41	3.26	3.34	3.68	3.04	4.02	4.49	4.66	4.85	4.26	4.43	4.58
VVTU11051_at	VIT_06s0004g06020	Alpha-glucan phosphorylase, H isozyme	VVTU11051_at VVTU6785_s_at	8.13	1.72	-2.26	6.36	6.06	5.67	9.26	9.69	9.81	9.69	6.47	6.65	5.95	6.4	5.9	5.67	6.48	5.94	5.58	5.43	9.19	9.31	9.27	9.81	9.59	9.66	9.94	9.69	9.78	9.68	9.71	9.69	6.45	6.55	6.42
VVTU11052_at	VVTU11052_at	Unknown	VVTU11052_at	-0.38	1.39	-0.28	6.12	5.75	5.54	5.68	5.88	5.94	6.09	6.58	6.24	6.19	5.91	5.66	5.76	5.82	5.48	5.68	5.45	5.45	5.84	5.73	5.75	5.91	5.97	5.83	6.16	5.81	5.99	5.98	6.28	6.79	6.46	6.46
VVTU11053_at	VIT_09s0002g04880	Glycosyl transferase family 1 protein	VVTU11053_at	-2.11	-0.36	-1.65	7.68	7.53	7.14	7.8	6.65	6.2	6.85	7.74	7.87	7.45	7.7	7.6	7.43	7.56	7.26	7.25	6.88	7.72	7.84	7.84	6.72	6.58	6.65	6.1	6.1	6.37	6.86	6.83	6.87	7.48	7.88	7.83
VVTU11054_at	VIT_13s0067g03140	WRKY DNA-binding protein 70	VVTU11054_at	-8.23	-3.47	0.67	7.79	8.99	8.56	6.27	4.4	4.09	4.38	7.43	7.84	7.62	7.9	9.29	9.03	8.56	9	8.56	7.93	5.96	6.37	6.43	4.49	4.34	4.37	4.38	4	3.84	4.46	4.47	4.21	8.08	7.08	6.81
VVTU11055_at	VIT_03s0091g00440	Pentatricopeptide (PPR) repeat-containing protein	VVTU11055_at	1.77	1.52	-0.26	5.59	5.49	5.48	5.88	6.81	6.64	6.34	6.36	5.89	5.15	5.64	5.51	5.36	5.6	5.64	5.69	5	5.48	5.95	6.14	6.8	6.83	6.79	6.8	6.5	6.61	6.27	6.39	6.36	6.24	6.39	6.43
VVTU11061_at	VIT_13s0019g01290	Crossover junction endonuclease MUS81	VVTU11061_at VVTU11539_at VVTU26040_at	-1.8	1.81	0.05	4.97	4.66	4.39	3.78	4.53	4.17	4.43	5.81	5.32	4.62	4.87	4.57	4.74	4.66	4.62	4.38	4.14	3.87	3.88	3.57	4.57	4.46	4.55	4.13	4	4.35	4.35	4.48	4.45	6.01	5.66	5.74
VVTU11062_at	VIT_15s0046g02260	Myb family	VVTU11062_at	7.91	-1.72	-0.9	8.25	8.87	9.23	11.67	11.91	11.84	11.1	7.46	8.22	8.22	8.31	8.87	8.98	8.74	9.25	9.18	9.27	11.63	11.68	11.71	11.96	11.85	11.93	11.95	11.84	11.73	11.14	11.08	11.07	7.4	7.51	7.47
VVTU11064_at	VIT_11s0016g03550	NADP adrenodoxin-like ferredoxin reductase	VVTU11064_at	2.96	1.62	0.93	4.48	4.05	4.34	4.43	5.78	6.22	5.35	4.67	4.43	4.68	4.31	4.09	4.13	3.92	4.36	4.32	4.33	4.55	4.26	4.46	5.87	5.97	5.45	6.11	6.34	6.21	5.33	5.53	5.15	4.89	4.36	4.7
VVTU11069_at	VIT_16s0098g00290	GLT1 (NADH-dependent glutamate synthase 1 gene)	VVTU11069_at VVTU12403_at VVTU15233_at VVTU20677_at VVTU37879_s_at	0.36	-0.43	-1.15	6.02	6.26	6.22	7.12	6.1	6.36	6.2	6.36	6.06	6.26	5.7	6.25	5.58	6.72	6.16	6.4	6.09	6.89	7.22	7.22	6.3	6	5.98	6.37	6.49	6.21	6.19	6.26	6.15	6.33	6.38	6.36
VVTU11072_at	VIT_15s0045g01110	Pre-mRNA splicing factor cwc22	VVTU11072_at	1.9	0.87	0.37	7.23	7.27	7.33	7.51	8.12	8.44	8.11	7.55	7.24	7.39	7.04	7.36	7.08	7.34	7.27	7.22	7.48	7.46	7.44	7.61	8.23	8.15	7.97	8.59	8.31	8.42	8.12	8.12	8.1	7.51	7.59	7.54
VVTU11073_at	VIT_05s0077g00590	Ribosomal protein S6, 30S RFC3 (regulator of fatty-acid composition 3)	VVTU11073_at	0.84	0.12	-1.22	7.35	7.16	7.33	8.12	7.95	7.49	7.72	7.68	7.48	7.25	7.32	7.1	7.28	7.08	7.43	7.26	7.29	7.82	8.33	8.17	7.97	7.98	7.9	7.44	7.39	7.62	7.72	7.78	7.67	7.57	7.74	7.71
VVTU11075_at	VIT_08s0007g02590	Unknown	VVTU11075_at	1.72	-1.02	0.27	8.05	8.49	9.28	9.02	9.3	9.18	8.9	8.28	8.16	7.8	8.16	8.45	8.52	8.51	9.14	9.49	9.18	9.03	9.07	8.96	9.32	9.36	9.23	9.18	9.12	9.23	8.92	8.9	8.88	8.18	8.28	8.36
VVTU11076_at	VIT_06s0004g05500	Chlororespiratory reduction 2 (CRR2)	VVTU11076_at	1.64	1.91	-0.11	4.93	4.45	4.47	4.88	5.87	5.9	5.31	5.55	5.11	4.83	4.84	4.34	4.5	4.5	4.65	4.41	4.32	4.65	5.03	4.94	5.88	5.84	5.88	5.87	5.73	6.07	5.31	5.5	5.1	5.43	5.46	5.74
VVTU1108_at	VIT_05s0077g00850	Ubiquitin-conjugating enzyme E2 O	VVTU1108_at	5.55	-0.6	-0.39	6.35	6.87	7.21	8.68	8.77	9.26	8.69	6.23	6.26	5.98	6.72	7.06	6.65	6.87	7.13	7.68	6.61	8.58	8.77	8.69	8.84	8.74	8.72	9.26	9.29	9.23	8.7	8.81	8.56	6.25	6.31	6.11
VVTU11080_at	VIT_14s0006g02070	Unknown	VVTU11080_at	0.71	0.13	0.01	3.54	3.54	3.62	3.84	3.8	4.02	3.87	3.63	3.3	3.76	3.52	3.61	3.6	3.39	3.25	3.73	3.83	3.95	3.51	4.01	3.96	3.93	3.44	3.82	4.38	3.78	3.78	3.64	4.14	3.7	3.61	3.59
VVTU11082_at	VIT_17s0000g02510	Golgin candidate 2	VVTU11082_at VVTU8376_at	1.99	-0.34	-1.41	6.35	6.81	6.49	7.94	7.41	7.32	7.2	6.65	6.6	5.81	6.51	6.64	6.49	7.2	6.64	6.61	6.16	8.03	7.99	7.78	7.59	7.31	7.32	7.34	7.16	7.44	7.27	7.03	7.3	6.82	6.62	6.49
VVTU11083_at	VIT_05s0094g00500	C2 domain-containing protein	VVTU11083_at VVTU7084_s_at	1.5	-0.36	0.48	4.2	4.61	4.67	4.57	5.13	5.04	4.88	4.09	4.39	3.97	4.2	4.61	4.5	4.71	4.55	4.96	4.45	4.51	4.59	4.61	5.03	5.11	5.25	5.17	4.97	4.96	4.71	4.67	5.21	4.17	4.11	3.98
VVTU11084_at	VIT_05s0062g01430	Glycosyl hydrolase family 17 protein	VVTU11084_at VVTU8423_at	-4.62	1.66	-1.77	7.38	6.54	6.08	6.34	4.72	5.02	5.87	8.24	7.74	7.16	7.17	6.42	6.21	6.89	6.24	6.04	5.94	6.17	6.53	6.31	4.65	4.77	4.73	4.79	5.07	5.16	5.59	5.85	6.12	8.13	8.48	8.08
VVTU11086_at	VIT_13s0067g01200	Cellulase	VVTU11086_at	0.4	0.16	-0.08	4.43	4.33	4.29	4.48	4.52	4.57	4.42	4.38	4.09	4.99	3.99	4.02	4.43	4.49	4.33	4.3	4.23	4.4	4.68	4.33	4.44	4.46	4.65	4.61	4.41	4.68	4.38	4.52	4.34	4.25	4.24	4.62
VVTU11087_at	VIT_18s0001g10580	Glycosyl transferase family 8 protein	VVTU11087_at	-3.33	-2.29	0.25	5.13	4.95	5.88	4.69	3.23	3.54	3.44	4.42	5.12	4.87	5.37	4.87	5	4.97	6.14	6.05	5.34	4.54	4.65	4.86	2.82	3.17	3.6	3.45	3.77	3.38	3.48	3.38	3.45	4.17	4.57	4.48
VVTU11089_at	VIT_04s0008g06930	Transposase, IS4	VVTU11089_at	0.37	-0.25	-0.49	6.11	6.76	7.07	6.83	6.79	6.26	7.75	6.94	6.01	6.23	6.09	7.04	6.71	6.47	7.31	7.3	6.46	6.73	6.98	6.76	6.69	6.75	6.92	6.23	6.44	6.1	7.62	7.69	7.91	6.81	7.05	6.94
VVTU11093_at	VIT_11s0206g00070	Calmodulin-binding protein	VVTU11093_at VVTU13284_at	3.55	-0.47	0.35	5.36	5.55	5.78	6.32	7.15	7.05	6.37	4.93	5.13	5.69	5.18	5.6	5.4	5.63	5.7	5.83	5.82	6.44	6.28	6.24	7.21	7.04	7.2	7.23	6.77	7.1	6.31	6.46	6.33	4.82	5	4.95
VVTU11096_at	VIT_02s0012g02420	TRNA pseudouridine synthase	VVTU11096_at	-1.04	0.99	-0.74	7.59	7.62	7.24	7.36	7.25	7.02	7.74	8.28	7.92	6.83	7.8	7.54	7.7	7.63	7.49	7.39	6.72	7.26	7.44	7.36	7.24	7.3	7.21	6.97	6.85	7.22	7.7	7.77	7.74	8.14	8.28	8.4
VVTU11098_at	VIT_13s0047g01120	Unknown protein	VVTU11098_at	0.57	1.14	-1.04	7.55	7.31	7.15	7.8	8.14	7.62	7.94	8.2	7.75	7.39	7.49	7.32	7.11	7.47	7.13	7.17	7.15	7.69	7.84	7.87	8.15	8.11	8.17	7.69	7.4	7.74	8	7.95	7.87	8.2	8.18	8.23
VVTU1110_at	VIT_16s0039g01820	Unknown protein	VVTU1110_at	1.19	0.26	0.28	7.21	7.14	7.18	7.29	7.32	7.7	8.08	6.94	7.23	6.91	7.44	7.12	7.3	6.98	7.09	7.12	7.32	7.13	7.52	7.2	7.29	7.18	7.47	7.7	7.71	7.68	7.98	8.1	8.16	6.89	6.87	7.06
VVTU11101_at	VIT_12s0028g03090	Homeobox transcription factor	VVTU11101_at	2.5	0.88	-0.92	5.15	4.9	4.75	6.04	6.12	6.23	6.05	5.31	5.35	5.29	4.72	4.97	4.69	5.02	4.71	4.96	4.54	6.03	5.95	6.14	6.2	6.06	6.09	6.32	6.15	6.21	5.93	6.19	6.03	5.27	5.35	5.3
VVTU11112_at	VIT_04s0023g02100	Unknown	VVTU11112_at	0.82	-0.68	0.59	6.03	5.94	6.12	5.88	6.62	6.18	5.65	5.33	5.94	6.21	5.91	5.9	6.04	5.87	6.02	5.97	6.33	5.82	5.72	6.08	6.56	6.45	6.82	6.11	6.53	5.79	5.65	5.7	5.6	5.33	5.26	5.4
VVTU11114_at	VIT_05s0020g01420	FPF1 (flowering promoting factor 1)	VVTU11114_at	1.11	0.1	-0.46	3.66	3.55	3.71	4.25	4.19	4.21	4	3.78	3.56	3.64	3.77	3.6	3.5	3.55	3.55	3.7	3.85	3.95	4.42	4.34	4.05	4.11	4.4	3.85	4.52	4.19	3.84	3.98	4.16	3.72	3.81	3.81
VVTU11122_at	VIT_00s0181g00210	Anaphase promoting complex subunit 4	VVTU11122_at	1.95	1.2	0.14	6.03	5.42	5.72	6.12	6.47	7.02	6.65	6.09	5.7	6.59	5.57	5.41	5.4	5.44	5.77	5.67	5.71	6.22	6.11	6.03	6.56	6.4	6.46	6.99	7.08	6.98	6.5	6.89	6.54	6.27	5.85	6.11
VVTU11123_at	VIT_15s0046g01540	F-box family protein	VVTU11123_at	1.66	1.42	-0.69	7.52	7.37	7.03	8.16	7.98	8.66	8.15	8.06	7.69	7.33	7.52	7.26	7.33	7.5	7.08	7.2	6.76	8.05	8.27	8.15	8.04	7.98	7.93	8.75	8.5	8.71	8.12	8.12	8.22	8.01	8.1	8.06
VVTU1113_s_at	VIT_13s0019g04740	Pseudouridine synthase	VVTU1113_s_at	2.56	0.33	-0.32	9.88	10.03	10.14	10.77	11.13	11.09	11.31	10.11	10.01	9.52	10.06	10.22	9.98	9.87	10.33	10.17	9.89	10.75	10.69	10.87	11.06	11.18	11.15	11.03	11	11.23	11.45	11.31	11.14	10.09	10.13	10.11
VVTU11130_at	VIT_10s0003g02800	KCO6 (Ca2+ activated outward rectifying K+ channel 6)	VVTU11130_at	0.88	-1.37	0.58	7.71	8.33	8.37	8.08	8.29	8.1	8.11	7.2	7.86	7.08	8.02	8.3	8.52	8.14	8.47	8.28	8.35	8.2	8.05	7.99	8.24	8.28	8.34	8.19	7.91	8.19	8.14	8.26	7.91	7.19	7.34	7.07
VVTU11131_at	VIT_17s0000g05430	Aminoacyl-tRNA synthetase	VVTU11131_at	1.85	0.67	-0.05	7.51	7.44	7.43	7.87	8.38	8.38	8.33	7.64	7.58	7.46	7.48	7.56	7.29	7.47	7.43	7.31	7.54	7.99	7.88	7.73	8.4	8.35	8.38	8.33	8.41	8.41	8.36	8.28	8.36	7.52	7.75	7.63
VVTU11134_at	VIT_18s0001g01670	Zinc finger (CCCH-type) family protein	VVTU11134_at VVTU9603_at	2.6	-0.57	0.4	5.44	5.83	6.5	6.6	6.71	7.21	6.61	5.63	5.61	5.33	5.36	5.47	5.85	6.09	6.25	6.65	6.57	6.58	6.47	6.75	6.91	6.71	6.47	7.17	7.29	7.16	6.51	6.65	6.67	5.74	5.79	5.32
VVTU11137_at	VIT_18s0001g00580	TRNA pseudouridine synthase	VVTU11137_at	1.64	0.8	-0.85	7.99	7.81	7.98	8.73	8.65	8.64	9.25	8.47	7.99	8.21	7.73	7.93	7.68	7.81	7.85	7.76	8.27	8.61	8.81	8.77	8.73	8.67	8.53	8.66	8.58	8.69	9.24	9.16	9.34	8.51	8.43	8.48
VVTU1114_at	VIT_04s0079g00800	DJ-1 protein / protease	VVTU1114_at VVTU22329_s_at	0.59	-0.02	-0.42	10.09	10.18	10.18	10.51	10.36	10.29	10.61	10.19	10.25	9.94	10.06	10.21	10.2	10.13	10.29	10.28	9.95	10.42	10.49	10.6	10.34	10.4	10.34	10.27	10.31	10.29	10.61	10.57	10.65	10.24	10.21	10.13
VVTU11140_at	VIT_08s0040g01610	2-phosphoglycerate kinase	VVTU11140_at	0.87	0.72	-0.25	3.6	3.82	3.78	4.06	4.18	4.37	4.29	4.31	3.94	3.31	3.47	3.76	3.8	3.91	3.45	4.09	3.74	3.9	4.33	3.92	4.36	4.1	4.07	4.38	4.16	4.54	4.34	4.15	4.36	4.43	4.44	4.04
VVTU11141_at	VIT_09s0054g01760	Unknown protein	VVTU11141_at	-1.52	0.05	-0.28	6.12	5.52	5.09	5.34	4.88	4.89	4.81	5.34	6.11	6.14	6.11	5.25	5.81	5.45	5.12	4.93	5.21	5.58	5.09	5.32	4.89	4.67	5.06	4.84	5.02	4.8	4.86	4.87	4.7	5.01	5.43	5.52
VVTU11142_at	VIT_01s0011g00450	Magnesium transporter CorA	VVTU11142_at VVTU14828_at	0.66	0.87	0.58	6.96	6.71	6.25	6.38	6.67	7.17	7.18	6.46	6.8	6.83	7.21	6.68	6.91	6.51	6.4	6.25	6.09	6.32	6.41	6.41	6.86	6.65	6.48	7.18	7.38	6.92	7.29	7.08	7.17	6.31	6.61	6.45
VVTU11144_at	VVTU11144_at	RNase H domain-containing protein	VVTU11144_at	0.16	0	0.16	4.05	3.8	3.97	3.83	4.05	3.93	3.9	3.79	3.91	4.37	3.81	3.82	3.75	3.82	3.67	3.74	4.39	3.92	3.79	3.78	3.96	4.02	4.17	4.06	3.74	3.98	3.91	3.96	3.82	3.8	3.91	3.64
VVTU1115_s_at	VIT_08s0007g06480	Unknown protein	VVTU1115_s_at	-1.36	1.27	-0.11	9.94	9.48	8.69	8.78	8.91	8.88	9.31	9.66	9.97	9.85	9.99	9.43	9.59	9.41	8.8	8.88	8.34	8.71	8.86	8.77	8.97	8.88	8.87	8.81	8.91	8.93	9.33	9.25	9.36	9.65	9.65	9.67
VVTU11153_at	VIT_15s0107g00240	Unknown protein	VVTU11153_at	-0.32	-0.23	-0.17	7.66	7.72	7.55	7.64	7.47	7.38	7.5	7.51	7.54	7.51	7.9	7.77	7.81	7.56	7.6	7.7	7.33	7.55	7.69	7.69	7.5	7.38	7.52	7.43	7.39	7.33	7.53	7.52	7.45	7.49	7.54	7.51
VVTU11156_at	VIT_12s0028g03450	Plastocyanin domain-containing protein	VVTU11156_at	-3.2	-0.67	0.94	6.47	6.38	5.09	4.57	4.2	4.4	4.29	4.72	6.7	6.25	6.41	6.09	6.22	6.74	5.31	5.11	4.82	4.8	4.6	4.26	4.47	4.3	3.73	4.27	4.71	4.17	4.31	4.47	4.05	4.87	4.87	4.35
VVTU11159_at	VIT_14s0128g00290	Pentatricopeptide (PPR) repeat-containing	VVTU11159_at	-1.8	1.15	0.01	7.02	6.91	6.51	6.19	6.2	6.36	6.44	7.56	7.29	6.54	7.12	6.66	7.02	7.02	6.61	6.38	6.54	6.07	6.34	6.15	6.17	6.34	6.07	6.24	6.32	6.5	6.36	6.55	6.39	7.47	7.55	7.64
VVTU11160_at	VIT_14s0128g00880	MYB related DIRP family protein	VVTU11160_at	-4.39	-0.33	-0.11	7.38	7.08	6.96	6.09	5.25	5.21	5.33	7.29	7.43	7.34	7.37	7.02	7.26	6.94	6.93	6.97	6.98	6.03	6.28	5.93	5.23	5.39	5.11	5.24	4.8	5.51	5.05	5.63	5.25	7.21	7.38	7.28
VVTU11164_at	VIT_05s0077g00620	O-acetyltransferase	VVTU11164_at VVTU18790_at VVTU20332_s_at	0.46	-1	-2.22	7.96	8	7.59	9.33	8.17	7.62	7.77	7.75	8.16	7.48	8.13	8.06	7.84	8.08	7.76	7.65	7.34	9.46	9.24	9.29	8.09	8.06	8.34	7.73	7.43	7.67	7.8	7.8	7.71	7.82	7.84	7.58
VVTU11165_at	VIT_05s0077g01330	Unknown	VVTU11165_at	-1.67	-8.6	-0.42	4.61	6.22	9.04	7.87	4.24	4.3	3.77	3.63	3.98	4.67	5	6.06	6.74	5.66	9.01	8.59	9.41	7.48	7.9	8.14	4.23	4.19	4.3	4.67	4.1	4.06	3.57	3.83	3.89	3.51	3.93	3.38
VVTU11166_at	VIT_05s0051g00910	Unknown protein	VVTU11166_at VVTU9353_at	4.64	-0.17	-0.88	5.7	5.94	5.97	7.67	7.66	7.86	7.63	5.54	5.64	5.88	5.57	5.82	5.76	6.19	5.94	6.3	5.58	7.67	7.81	7.53	7.75	7.46	7.75	7.96	7.8	7.81	7.59	7.64	7.66	5.57	5.61	5.44
VVTU11167_at	VIT_18s0001g12710	No hit	VVTU11167_at	-0.97	-3.51	0.17	4.05	4.85	5.61	5.04	3.81	3.73	3.47	3.37	3.73	3.91	4.42	4.84	4.96	4.75	5.8	5.68	5.31	4.44	4.95	5.53	3.73	3.92	3.76	3.77	3.98	3.38	3.38	3.61	3.41	3.47	3.37	3.26
VVTU11168_at	VIT_00s0921g00030	SRD2 (Shoot redifferentiation defective 2)	VVTU11168_at	2.42	1.14	-0.02	7.16	7.04	7.02	7.63	8.14	8.49	8.27	7.44	7.22	6.96	7.27	7.05	7.02	7.06	7.02	7.05	6.98	7.57	7.71	7.61	8.1	8.12	8.2	8.53	8.32	8.61	8.33	8.27	8.22	7.49	7.41	7.43
VVTU11169_at	VIT_11s0103g00370	Cd2+-exporting ATPase HMA2 (Heavy metal ATPase 2)	VVTU11169_at VVTU36063_at	-0.17	0.73	-0.12	4.08	3.68	3.74	3.79	3.9	3.92	3.95	4.23	3.95	4.17	4.11	3.75	3.65	3.64	3.85	3.37	3.94	4.02	3.69	3.63	4.14	3.59	3.93	3.79	4.07	3.89	3.7	4.07	4.04	4.57	3.94	4.1
VVTU1117_at	VIT_02s0025g01200	Leaf senescence protein	VVTU1117_at	-4.6	-1.24	-1.71	8.96	8.81	8.59	8.56	7.06	6.16	6.93	8.96	9	8.77	9.09	8.75	8.77	8.9	8.72	8.71	8.31	8.43	8.59	8.65	7.07	6.95	7.16	5.93	6.21	6.31	6.9	7.05	6.83	8.87	9.08	8.91
VVTU11170_at	VVTU11170_at	No hit	VVTU11170_at	0.36	-0.2	-0.57	5.28	5.14	5.65	5.85	5.67	5.5	5.33	5.62	5.22	5.22	5.39	5.05	5.12	5.24	5.37	5.7	5.84	5.66	6	5.86	5.78	5.54	5.69	5.41	5.61	5.47	5.21	5.45	5.31	5.5	5.72	5.64
VVTU11173_at	VIT_07s0031g02810	Tubulin binding	VVTU11173_at	-0.49	0.29	-0.65	7.17	7.38	7.19	7.28	7.24	6.89	7.33	7.67	7.55	6.42	7.32	7.4	7.44	7.31	7.48	7.42	6.48	7.28	7.23	7.33	7.31	7.33	7.06	6.87	6.62	7.14	7.44	7.3	7.24	7.71	7.66	7.63
VVTU11177_at	VIT_13s0064g00120	Receptor Like Protein 35	VVTU11177_at	-0.88	1.23	0.29	5.18	4.66	4.23	4.15	4.41	4.66	4.51	4.99	5.31	5.14	5.08	4.52	4.89	4.54	4.32	3.93	4.39	4.06	4.25	4.14	4.82	4.33	3.94	4.54	4.78	4.64	4.38	4.79	4.31	5.22	4.93	4.79
VVTU11179_at	VIT_01s0011g03530	Lateral organ boundaries protein 41	VVTU11179_at	-1.56	1.34	0.07	5.68	4.26	4.08	4.1	4.03	4.42	4.11	4.83	5.45	5.68	5.89	4.09	4.45	4.23	4.11	3.75	4.32	4.13	4.05	4.13	4.16	3.84	4.06	4.09	4.88	4.15	4.07	4.06	4.21	4.86	4.79	4.85
VVTU11180_at	VIT_08s0105g00570	Adenosine/AMP deaminase active site	VVTU11180_at	4.4	1.38	-0.45	8.3	8.18	8.12	9.62	10.06	10.66	10.13	8.64	8.42	8.25	8.23	8.27	8.2	8.06	8.21	8.09	8.07	9.51	9.67	9.68	10.12	10.14	9.9	10.59	10.71	10.68	10.1	10.13	10.15	8.7	8.66	8.57
VVTU11181_at	VIT_04s0044g01520	GA 20-oxidase 2	VVTU11181_at	0.39	0.07	0.11	4.43	4.36	4.42	4.49	4.45	4.68	4.54	4.36	4.19	4.6	4.47	4.37	4.27	4.44	4.39	4.37	4.51	4.51	4.5	4.45	4.44	4.4	4.5	4.84	4.75	4.41	4.58	4.44	4.59	4.25	4.58	4.23
VVTU11184_s_at	VIT_18s0001g13080	Unknown protein	VVTU11184_s_at	-4.98	-0.12	0.57	7.77	7.83	6.7	5.68	5.24	5.24	5.33	7.1	7.8	7.34	8.07	7.99	7.81	7.67	7.08	6.85	5.92	5.37	5.96	5.64	5.25	5.38	5.06	4.89	5.85	4.69	5.2	5.46	5.32	7.21	7.08	7.01
VVTU11187_at	VVTU11187_at	Retrotransposon protein, Unclassified	VVTU11187_at	1.2	-0.15	0.2	4.17	4.36	4.64	4.68	4.89	5.03	4.59	4.37	4.14	4.36	4	4.4	4.12	4.53	4.4	4.68	4.82	4.77	4.66	4.6	4.9	4.84	4.94	5.2	4.97	4.89	4.69	4.41	4.65	4.43	4.46	4.2
VVTU11189_at	VIT_19s0014g01220	Delay of germination 1	VVTU11189_at	2.98	1.3	1.44	3.48	3.27	3.44	3.75	3.95	5.96	4.2	3.42	3.44	3.63	3.37	3.45	3.24	3.11	3.32	3.34	3.63	4.07	3.66	3.44	4.06	4.04	3.73	6.14	5.59	6.1	4.23	3.9	4.41	3.31	3.52	3.43
VVTU11190_at	VIT_12s0028g03780	Riboflavin synthase alpha chain	VVTU11190_at	-3.23	0.66	-0.89	8	7.5	7.34	6.99	6.78	6.04	6.68	8.4	8.17	7.85	7.97	7.48	7.5	7.53	7.37	7.55	7.04	6.87	7.13	6.96	6.96	6.68	6.68	6.12	6.04	5.97	6.51	6.77	6.76	8.39	8.43	8.39
VVTU11192_at	VIT_01s0011g00470	Metallophosphatase	VVTU11192_at	-1.17	1.3	-0.02	8.12	7.9	7.82	7.41	7.46	7.61	8.36	8.69	8.26	7.86	8.22	7.83	7.83	8.04	7.92	7.83	7.69	7.24	7.53	7.45	7.56	7.32	7.49	7.52	7.57	7.73	8.29	8.42	8.36	8.58	8.79	8.7
VVTU11194_at	VVTU11194_at	No hit	VVTU11194_at	1.29	1.24	0.27	7.01	6.95	6.83	6.95	7.44	7.79	7.98	7.33	7	6.81	7.2	6.88	7.12	6.84	6.99	6.84	6.65	6.71	7.02	7.09	7.49	7.47	7.36	7.91	7.57	7.86	7.93	8.03	7.98	7.18	7.28	7.51
VVTU11196_at	VIT_18s0001g12400	Unknown protein	VVTU11196_at	-3.74	-1.17	0.62	4.92	5.79	5.24	4.04	3.36	3.46	3.58	4.84	5.02	4.08	5.38	5.51	5.72	6.07	5.7	5.32	4.43	3.66	4.15	4.24	3.39	3.24	3.45	3.12	3.64	3.56	3.33	3.78	3.6	4.97	4.71	4.84
VVTU11197_at	VIT_10s0116g00130	Auxin-independent growth promoter	VVTU11197_at	0.01	0.36	0.4	6.86	6.88	6.69	6.49	6.92	6.91	6.75	6.81	6.92	6.79	6.86	6.8	6.93	6.91	6.62	6.69	6.77	6.3	6.67	6.49	7.03	6.92	6.8	7	6.8	6.93	6.72	6.81	6.73	6.8	6.72	6.9
VVTU11199_at	VIT_11s0037g01040	5' nucleotidase	VVTU11199_at	-1.39	1.71	-0.18	7.4	6.77	6.51	6.38	6.63	6.68	6.75	7.82	7.59	7.16	7.42	6.82	6.82	6.65	6.5	6.7	6.31	6.36	6.38	6.4	6.57	6.78	6.53	6.76	6.51	6.76	6.74	6.78	6.73	8.01	7.86	7.57
VVTU112_at	VIT_14s0066g01750	EMB506 ankyrin repeat protein	VVTU112_at	1.33	1.81	0.01	7.01	6.76	6.27	6.85	7.52	7.83	7.36	7.37	7.15	6.88	6.99	6.6	6.81	6.85	6.4	6.27	6.12	6.81	6.85	6.9	7.6	7.46	7.49	7.88	7.88	7.73	7.35	7.45	7.27	7.32	7.35	7.43
VVTU1120_at	VIT_03s0091g00360	Seed maturation protein PM23	VVTU1120_at	1.51	0.3	0.55	10.07	9.99	10.13	10.1	10.56	10.79	10.76	9.84	9.95	10.25	9.99	10.09	9.96	9.91	10.09	10	10.28	10.06	10.18	10.05	10.61	10.55	10.51	10.72	10.9	10.74	10.77	10.73	10.79	9.71	9.86	9.94
VVTU11202_s_at	VIT_19s0015g01960	Self-incompatibility protein	VVTU11202_s_at VVTU11260_at	0.22	-0.14	0.14	3.92	3.9	3.77	3.78	4.02	3.87	3.74	3.6	3.66	4.3	3.71	3.85	3.73	4.1	3.75	3.98	3.56	3.69	3.66	3.96	3.86	4.15	4.04	3.94	3.73	3.92	3.87	3.65	3.68	3.62	3.6	3.59
VVTU11204_at	VIT_05s0020g03360	Unknown	VVTU11204_at	-7.05	-3.23	2.77	7.38	8.05	7.87	4.53	3.99	3.99	3.99	5.61	7.29	6.89	7.81	7.99	8.29	7.82	8.09	7.96	7.5	4.37	4.72	4.47	4.25	3.68	3.97	4.1	3.93	3.92	3.96	3.64	4.3	5.55	5.76	5.52
VVTU11208_at	VIT_10s0003g00240	Unknown protein	VVTU11208_at	1.7	1.7	0.53	7.16	7.16	6.78	7.04	7.82	8.44	7.82	7.57	7.4	6.62	7.34	7.03	7.18	7.26	7.03	6.88	6.36	7.03	6.97	7.12	7.79	7.87	7.81	8.35	8.4	8.55	7.8	7.9	7.75	7.61	7.53	7.57
VVTU11209_at	VIT_12s0059g02130	F-box family protein	VVTU11209_at	0.6	0.13	0.02	3.38	3.38	3.51	3.58	3.66	3.74	3.74	3.48	3.17	3.57	3.38	3.25	3.44	3.44	3.4	3.62	3.5	3.71	3.65	3.36	3.87	3.68	3.39	3.41	3.95	3.82	3.54	3.75	3.92	3.48	3.52	3.44
VVTU1121_at	VIT_07s0005g01120	FAR1-related sequence 11	VVTU1121_at VVTU37190_at	-0.52	-0.25	-0.24	8.29	8.22	8.18	8.21	7.94	7.85	8.1	8.09	8.35	8.3	8.23	8.16	8.21	8.28	8.25	8.13	8.16	8.19	8.2	8.24	8	7.94	7.87	7.91	7.71	7.91	8.07	8.05	8.17	7.97	8.15	8.14
VVTU11210_at	GSVIVT00004605001	Unknown protein	VVTU11210_at	0.39	0.09	-0.22	3.93	3.77	4.03	4.08	4.13	3.95	4.3	4.02	3.73	4.25	3.74	3.82	3.71	3.77	3.76	3.85	4.4	4.16	3.9	4.16	4.02	4.29	4.07	3.78	4.25	3.75	4.03	4.31	4.53	3.93	3.89	4.21
VVTU11212_at	VVTU11212_at	Gag-pol polyprotein	VVTU11212_at	0.16	0.61	-0.26	5.86	5.75	5.24	5.49	5.97	5.48	6	5.66	6.08	5.69	5.79	5.62	5.91	5.69	5.37	5.36	4.96	5.39	5.47	5.61	5.83	5.97	6.11	5.23	5.4	5.77	6	6.04	5.97	5.76	5.57	5.65
VVTU11215_at	VIT_08s0007g07500	PHD finger transcription factor	VVTU11215_at	-2.45	0.67	-0.15	7.23	7	6.96	6.45	6.33	6.22	6.17	7.81	7.18	7.33	7.17	7.07	6.91	7.03	7.07	6.68	7.09	6.21	6.46	6.64	6.23	6.47	6.28	6.07	6.43	6.12	5.99	6.16	6.33	7.58	7.86	7.97
VVTU11219_at	VIT_07s0031g01490	RKP (Related to KPC1)	VVTU11219_at VVTU34961_at	2.73	-0.3	-0.89	4.58	4.48	4.99	5.91	6.04	5.73	5.55	4.66	4.83	4.54	4.33	4.5	4.22	4.67	5	5.09	4.88	5.63	5.89	6.15	6.25	5.91	5.92	5.99	5.37	5.77	5.64	5.4	5.59	4.74	4.7	4.52
VVTU1122_at	VIT_10s0003g03250	Unknown protein	VVTU1122_at	-3.92	-0.82	-2	11.15	10.85	10.93	10.9	8.82	8.26	11.08	11.15	11.19	11.21	11.06	10.84	10.39	11.21	10.87	10.98	10.94	10.91	10.92	10.87	8.78	8.87	8.8	8.26	8.03	8.47	10.96	11.15	11.12	11.11	11.17	11.16
VVTU11220_at	VIT_02s0025g01380	Endo-1,4-beta-glucanase	VVTU11220_at	-5.54	0.33	-2.99	7.29	6.23	5.88	7.02	3.96	4.39	4.51	7.77	7.37	7.48	6.98	5.82	5.82	6.8	5.83	5.75	6.05	6.95	6.94	7.15	4.07	4.09	3.67	4.26	4.62	4.25	3.98	4.52	4.89	7.67	7.88	7.74
VVTU11222_at	VIT_16s0022g02480	TCP family transcription factor TCP9	VVTU11222_at	0.56	-0.18	0.39	4.22	3.92	4.42	4.17	4.27	4.46	4.21	3.94	3.81	4.47	4.31	3.85	3.96	3.95	4.16	4.06	4.89	4.2	4.14	4.16	4.34	4.29	4.17	4.47	4.47	4.43	4.23	4.08	4.32	3.7	4.07	4.01
VVTU11227_at	VIT_06s0080g00350	Myo-inositol-1-phosphate synthase	VVTU11227_at VVTU27079_s_at	0.57	-0.66	-1.1	4.58	4.6	4.74	5.43	5.06	4.55	4.66	4.6	4.72	4.74	4.22	4.33	4.32	5.02	4.78	4.82	4.6	5.49	5.12	5.63	5.14	4.96	5.08	4.69	4.56	4.38	4.81	4.55	4.61	4.71	4.71	4.36
VVTU11228_at	VIT_19s0085g00020	Nucleolar complex protein 3 homolog (Protein NOC3 homolog)	VVTU11228_at VVTU8492_at	2.86	0.95	-0.32	6.19	6.15	6.68	7.26	7.54	7.98	7.75	6.97	6.58	5.88	6.02	6.13	5.92	6.37	6.48	6.85	6.68	7.11	7.4	7.26	7.63	7.52	7.46	8.09	7.72	8.1	7.67	7.72	7.84	7.11	7	6.78
VVTU1123_at	VIT_08s0105g00380	Leucoanthocyanidin dioxygenase	VVTU1123_at	-0.04	-1.6	0.37	5.89	6.28	4.72	4.84	5.85	4.42	4.24	3.69	4.34	6.87	5.35	4.84	4.92	7.44	4.71	4.56	4.86	4.94	4.64	4.91	5.98	5.76	5.79	4.68	4.47	4.04	4.76	3.88	3.9	3.69	3.53	3.84
VVTU11231_at	VIT_06s0004g07080	Unknown protein	VVTU11231_at VVTU11727_at	1.53	0.32	0.45	7.72	7.7	7.49	7.77	8.19	8.43	8.17	7.35	7.54	7.96	7.64	7.65	7.89	7.55	7.44	7.46	7.57	7.74	7.75	7.82	8.22	8.17	8.17	8.44	8.55	8.3	8.15	8.17	8.19	7.36	7.33	7.36
VVTU11232_at	VIT_08s0058g00650	Aldose reductase	VVTU11232_at	1.18	0.3	0.28	3.12	2.98	3.46	3.39	3.62	3.99	3.54	3.32	3.28	2.91	3.16	3.03	3.07	2.83	3.37	3.59	3.41	3.29	3.49	3.39	3.68	3.72	3.44	3.86	3.84	4.23	3.58	3.43	3.6	3.28	3.31	3.36
VVTU11233_at	VIT_07s0005g01780	Pentatricopeptide (PPR) repeat-containing	VVTU11233_at	0.55	1.15	-0.75	4.84	4.6	4.41	4.9	5.05	4.82	5.74	5.27	5	4.83	4.68	4.68	4.5	4.61	4.65	4.24	4.31	4.79	5	4.9	5.06	4.98	5.1	4.75	5.3	4.22	5.91	5.78	5.51	4.88	5.57	5.28
VVTU11236_at	VIT_03s0091g00880	Endoxylanase	VVTU11236_at	-0.02	-0.18	0.43	3.27	3.14	3.66	3.19	3.24	3.43	3.19	3.3	3.09	3.45	3.25	2.97	3.18	3.26	3.38	3.59	3.95	3.14	3.11	3.3	3.24	3.17	3.32	3.27	3.57	3.43	3.2	3.13	3.23	3.25	3.24	3.4
VVTU11237_at	VIT_04s0008g05040	Agenet domain-containing protein	VVTU11237_at VVTU11671_at	5.51	0.42	0.55	5.61	6.1	6.11	7.24	7.97	8.86	7.79	5.64	5.66	5.12	5.94	6.02	6.15	6.14	6.09	6.2	6.04	7.17	7.27	7.27	7.87	7.92	8.12	8.83	8.77	8.98	7.85	7.89	7.6	5.69	5.7	5.52
VVTU1124_s_at	VIT_00s0207g00090	Ring zinc finger ariadne protein ARI5	VVTU1124_s_at VVTU23801_at	1.4	-0.01	0.2	9.24	9.43	9.34	9.62	9.81	10.01	9.82	9.12	9.18	9.24	9.31	9.44	9.46	9.39	9.39	9.25	9.37	9.62	9.63	9.61	9.87	9.79	9.78	10.09	9.92	10	9.85	9.8	9.81	9.11	9.13	9.12
VVTU11240_at	VIT_13s0047g00350	Unknown	VVTU11240_at	0.58	-0.7	-0.91	6.87	6.95	7.02	7.62	7.48	6.89	6.83	6.84	6.95	6.95	6.71	6.87	6.93	7.04	7.18	6.99	6.88	7.62	7.67	7.58	7.53	7.55	7.35	6.85	6.91	6.9	6.73	6.9	6.86	6.89	6.79	6.83
VVTU11241_at	VIT_00s0283g00070	Short-chain dehydrogenase/reductase (SDR)	VVTU11241_at	-2.19	-0.25	-0.47	8.31	8.56	8.44	8.13	7.18	7.27	8.26	8.67	8.36	8.3	8.27	8.72	8.37	8.57	8.6	8.38	8.32	8.04	8.18	8.18	7.21	7.17	7.15	7.25	7.18	7.37	8.27	8.34	8.16	8.6	8.72	8.69
VVTU11243_at	VIT_01s0010g00670	Esterase/lipase/thioesterase	VVTU11243_at	-0.11	0.01	0.03	3.48	3.36	3.52	3.5	3.29	3.56	3.32	3.5	3.34	3.48	3.62	3.31	3.37	3.41	3.51	3.31	3.72	3.4	3.51	3.57	3.32	3.34	3.21	3.66	3.55	3.45	3.32	3.22	3.42	3.34	3.56	3.58
VVTU11244_at	VVTU11244_at	Ubiquinol-cytochrome c reductase subunit 6	VVTU11244_at	0.56	0.05	0.7	3.55	3.69	3.87	3.65	3.73	4.29	3.69	3.64	3.5	3.55	3.61	3.59	3.76	3.72	3.64	3.72	4.19	3.95	3.64	3.27	3.63	3.67	3.89	4.26	4.67	3.81	3.8	3.47	3.79	3.78	3.55	3.59
VVTU11245_at	VIT_00s0505g00030	NADH dehydrogenase subunit 2	VVTU11245_at	3.73	-0.25	-0.02	8.97	9.25	9.77	10.33	10.7	10.75	11.04	9.04	9.07	9.31	8.36	9.27	9.36	9.11	9.6	9.67	10	10.51	10.14	10.33	10.73	10.78	10.58	10.72	10.73	10.81	11.08	10.87	11.15	8.96	9.14	9
VVTU11247_at	VIT_10s0042g00820	Transparent testa16	VVTU11247_at	0.41	-0.04	-0.01	3.3	2.91	3.13	3.24	3.32	3.29	3.04	2.97	2.93	3.81	3	2.82	2.93	2.98	3.08	2.77	3.45	3.27	3.15	3.31	3.17	3.18	3.56	3.11	3.6	3.11	3.19	2.98	2.95	2.85	3.1	2.95
VVTU11248_at	VIT_11s0037g01220	No hit	VVTU11248_at	2.66	0.65	0.93	6.66	6.63	6.59	6.8	7.79	8.19	7.28	6.42	6.43	6.79	6.73	6.72	6.76	6.39	6.63	6.38	6.74	6.7	6.79	6.91	7.79	7.72	7.85	8.06	8.4	8.09	7.37	7.19	7.27	6.27	6.5	6.47
VVTU1125_at	VVTU1125_at	No hit	VVTU1125_at	0.45	0.14	0.28	2.77	2.75	2.83	2.77	2.91	3.16	2.84	2.75	2.83	2.81	2.67	2.78	2.67	2.8	2.86	2.7	2.92	2.85	2.77	2.7	3.1	2.82	2.78	3.33	2.98	3.14	2.67	3.11	2.7	2.66	2.74	2.85
VVTU11250_at	VIT_14s0006g01210	Senescence-associated protein	VVTU11250_at	-0.86	0.98	0.76	4.61	3.97	3.98	3.57	3.76	4.37	3.74	4.37	4.81	4.38	4.62	3.82	4.23	3.83	3.95	3.65	4.28	3.86	3.25	3.54	3.72	3.32	4.13	4.17	4.86	3.9	3.59	3.9	3.72	4.11	4.44	4.52
VVTU11255_at	VIT_18s0001g02120	Metal transporter Nramp6	VVTU11255_at	-0.03	-0.36	0.42	3.7	3.73	4.22	3.84	3.64	4.06	3.64	3.8	3.83	3.73	3.52	3.93	3.69	3.53	4.07	4.45	4.12	4.11	3.74	3.61	3.57	3.73	3.63	3.79	4.51	3.75	3.37	3.71	3.81	3.76	3.93	3.69
VVTU1126_at	VIT_16s0039g02630	Unknown protein	VVTU1126_at	-2.94	1.42	-0.38	8.45	8.12	7.82	7.19	7.53	6.92	7.51	9.26	8.62	8.16	8.54	8.13	7.92	8.3	7.92	7.93	7.59	6.89	7.34	7.31	7.38	7.57	7.64	6.89	6.96	6.9	7.31	7.6	7.59	9.38	9.17	9.23
VVTU11260_at	VIT_19s0015g01960	Self-incompatibility protein	VVTU11202_s_at VVTU11260_at	0.4	-0.06	-0.24	2.76	2.62	2.74	2.91	3.01	2.77	2.82	2.68	2.73	2.86	2.68	2.55	2.77	2.53	2.63	2.82	2.75	2.96	3.03	2.73	2.78	2.97	3.23	2.75	2.82	2.75	2.92	2.69	2.84	2.71	2.69	2.65
VVTU11265_at	VIT_05s0020g00860	TRNA pseudouridine synthase	VVTU11265_at	0.44	1.03	0.08	6.15	5.71	5.72	5.97	5.86	6.42	6.4	6.23	5.84	6.46	6.09	5.69	5.93	5.47	5.57	5.48	6.05	6.24	5.68	5.92	5.68	6.18	5.67	6.33	6.6	6.31	6.52	6.31	6.35	6.13	6.34	6.21
VVTU11268_at	VVTU11268_at	No hit	VVTU11268_at	0.33	-0.08	0.1	3.43	3.4	3.48	3.49	3.44	3.6	3.6	3.28	3.41	3.43	3.45	3.61	3.16	3.4	3.43	3.61	3.38	3.31	3.65	3.48	3.09	3.5	3.66	3.78	3.69	3.27	3.62	3.53	3.65	3.18	3.38	3.28
VVTU11269_at	VIT_04s0008g03290	Peptidyl-tRNA hydrolase 2	VVTU11269_at	2.79	0.95	-0.93	8.13	8	7.97	9.25	9.33	9.49	9.42	8.56	8.31	7.85	8.2	7.89	8.12	7.98	8.17	7.88	7.85	9.14	9.34	9.27	9.34	9.38	9.28	9.5	9.51	9.46	9.35	9.46	9.44	8.56	8.54	8.57
VVTU1127_x_at	VIT_08s0007g00840	Ribulose bisphosphate carboxylase/oxygenase activase, chloroplast	VVTU1127_x_at VVTU20872_s_at VVTU40177_x_at	1.62	1.41	0.64	9.09	8.39	8.06	8.48	9.1	9.76	9.08	8.42	9.21	8.86	9.17	8.13	8.8	8.12	8.04	7.75	8.33	8.8	8.17	8.4	9.05	9.1	9.14	9.8	9.33	10.06	9.26	9.05	8.9	8.37	8.5	8.38
VVTU11272_at	VIT_05s0020g04100	Dymeclin	VVTU11272_at VVTU22952_at	1.3	-1.43	-2.08	5.29	5.56	5.43	7.16	6.23	5.56	5.3	5.24	5.3	5.18	5.39	5.64	5.5	5.53	5.56	5.36	5.36	7.07	7.19	7.21	6.44	6.08	6.15	5.6	5.47	5.61	5.45	5.18	5.27	5.15	5.32	5.24
VVTU11275_at	VVTU11275_at	No hit	VVTU11275_at	1.07	0.42	1.24	4.77	4.56	4.9	4.44	4.91	5.67	4.96	4.53	4.56	5.02	4.68	4.75	4.5	4.42	4.8	4.75	5.13	4.49	4.65	4.15	4.76	4.89	5.06	5.31	6.05	5.56	4.78	4.86	5.21	4.7	4.44	4.43
VVTU11276_at	VIT_16s0039g00610	Serine/threonine-protein kinase ppk15	VVTU11276_at	2.58	0.1	-1.61	5.97	6.1	5.9	7.55	7.27	7.02	7.08	6.26	6.16	5.59	6.1	6.14	5.77	6.34	5.98	6.01	5.69	7.58	7.56	7.51	7.3	7.12	7.37	7.26	6.72	7.02	7.01	7.22	7.01	6.13	6.36	6.29
VVTU11278_at	VIT_13s0019g04130	AarF domain containing kinase	VVTU11278_at VVTU4752_at	1.8	0.24	0.06	4.49	4.56	4.49	5.01	5.23	5.5	5.05	4.44	4.26	4.78	4.39	4.49	4.39	4.76	4.28	4.6	4.58	4.97	4.86	5.17	5.45	5.01	5.21	5.15	5.66	5.64	5.02	4.77	5.32	4.41	4.51	4.41
VVTU11279_at	VVTU11279_at	No hit	VVTU11279_at	-0.36	-0.45	0.38	3.45	3.74	3.76	3.44	3.25	3.44	3.47	3.39	3.38	3.57	3.4	3.73	3.73	3.75	3.45	3.53	4.19	3.52	3.6	3.17	3.33	3.3	3.11	3.51	3.5	3.29	3.39	3.46	3.56	3.21	3.32	3.61
VVTU1128_at	VIT_19s0014g01580	No hit	VVTU1128_at	1.58	1.49	-0.07	10.94	10.78	10.73	11.11	11.74	11.96	11.66	11.55	11.24	10.64	10.88	10.84	10.54	10.94	10.75	10.86	10.57	11.11	11.15	11.07	11.75	11.79	11.67	11.94	11.86	12.08	11.67	11.58	11.72	11.51	11.63	11.5
VVTU11283_at	VIT_07s0031g03130	PHD finger transcription factor	VVTU11283_at	1.74	2.01	-0.33	7.06	6.82	6.27	7.16	7.88	8.12	7.49	7.61	7.18	6.91	7.07	6.79	6.58	7.05	6.42	6.32	6.03	7.03	7.29	7.15	7.97	7.89	7.76	7.97	8	8.36	7.54	7.51	7.42	7.73	7.58	7.5
VVTU11285_at	VVTU11285_at	Receptor kinase homolog LRK10	VVTU11285_at	-0.04	0.68	-0.17	3.28	3.47	3.43	3.45	3.58	3.61	3.61	4.07	3.51	3.29	3.01	3.47	3.42	3.52	3.31	3.4	3.58	3.51	3.61	3.21	3.51	3.82	3.38	3.18	3.98	3.55	3.54	3.57	3.72	4.27	4.05	3.85
VVTU11288_at	VIT_11s0016g03000	Phosphoinositide 3-kinase regulatory subunit 4	VVTU10179_at VVTU11288_at	2	-0.05	-0.79	4.72	4.56	4.8	5.59	5.6	5.32	5.71	4.66	4.57	5.14	4.32	4.82	4.31	4.5	4.71	4.76	4.91	5.36	5.83	5.54	5.87	5.23	5.62	5.56	5.09	5.26	5.78	5.54	5.79	4.66	4.74	4.59
VVTU1129_s_at	VIT_14s0083g00120	Myb domain protein 91	VVTU1129_s_at	-4.48	1.94	0.57	7.33	7.08	6.09	4.94	5.1	5.22	5.89	7.73	7.63	7.07	7.24	6.86	7.37	6.97	6.42	5.99	5.8	4.91	5.02	4.88	5.36	4.98	4.92	5.17	5	5.45	5.9	5.78	5.97	7.51	7.87	7.8
VVTU11292_at	VIT_13s0019g04380	Auxin response factor 10	VVTU11292_at VVTU36286_at	6.27	1.78	0.6	7.28	7	6.97	8.12	9.86	10.25	9.73	6.99	7.41	7.13	7.3	6.92	7.1	6.96	7.07	7.1	6.71	8.03	8.14	8.18	9.83	9.91	9.84	10.17	10.18	10.4	9.75	9.84	9.58	6.82	7.11	7.02
VVTU11294_at	VIT_00s0216g00060	Nuclear transport factor 2 (NTF2)	VVTU11294_at	3.55	-4.88	0.05	8.17	9.28	10.92	10.91	9.75	9.58	10.4	6.9	8.34	8.22	7.92	9.23	9.59	8.96	10.98	10.9	10.88	10.91	10.93	10.89	9.7	9.92	9.61	9.68	9.6	9.46	10.49	10.17	10.51	7	6.8	6.88
VVTU11297_at	VIT_03s0091g00600	Amino acid permease	VVTU11297_at	-0.53	-1.05	0.19	7.87	8.19	7.98	7.8	7.75	7.48	7.32	7.35	7.99	7.58	8	8.23	8.22	8.13	8.04	8.1	7.77	7.79	7.79	7.81	7.74	7.7	7.81	7.59	7.31	7.53	7.31	7.45	7.2	7.28	7.33	7.43
VVTU11300_at	VIT_07s0151g00750	Rhodanese domain-containing protein	VVTU11300_at VVTU17240_at	1.58	2.16	0.84	6.79	6.04	5.86	6.01	6.95	7.72	6.94	6.65	6.89	6.77	6.69	5.88	6.29	5.92	6.11	5.79	5.63	6.09	5.87	6.05	6.95	7.14	6.72	7.69	7.81	7.67	6.93	7.02	6.85	6.54	6.74	6.67
VVTU11301_at	VIT_10s0003g05040	3-hydroxyisobutyrate dehydrogenase	VVTU11301_at	0.43	-1.07	0.12	6.32	6.7	6.89	6.65	6.62	6.24	7.03	6	6.14	6.14	6.62	6.68	6.89	6.52	6.9	6.7	7.04	6.6	6.67	6.67	6.64	6.49	6.71	6.13	6.45	6.13	6.92	7.12	7.04	6	5.87	6.13
VVTU11304_at	VIT_14s0066g00810	Raffinose synthase	VVTU11304_at VVTU17087_at VVTU8518_at	1.9	-0.89	-0.04	4.36	4.68	4.9	5.5	5.27	5.68	4.52	4.2	4.42	4.21	4.45	4.69	4.88	4.45	4.94	5.12	4.59	5.44	5.42	5.63	5.36	4.93	5.47	5.61	5.56	5.85	4.48	4.56	4.52	4.22	4.17	4.21
VVTU11307_at	VIT_07s0141g00250	Ethylene-induced calmodulin-binding protein 1	VVTU11307_at VVTU20327_at	1.9	-0.92	0.4	9.07	9.56	9.87	9.86	10.17	10.09	9.99	8.9	9.05	9.1	9.06	9.6	9.53	9.55	9.83	9.88	9.91	9.89	9.83	9.85	10.19	10.2	10.13	10.09	10.13	10.06	9.98	10.04	9.94	8.92	8.97	8.82
VVTU11309_at	VIT_13s0067g01950	Chromatin remodeling 42	VVTU11309_at	-0.72	0.28	0.87	7.29	7.37	7.41	6.66	6.81	7.23	7.22	7.32	7.27	7.45	7.13	7.3	7.36	7.45	7.46	7.39	7.37	6.56	6.74	6.67	6.84	6.91	6.66	7.18	7.12	7.39	7.18	7.2	7.27	7.3	7.26	7.41
VVTU1131_at	VIT_00s0323g00020	HSP associated protein	VVTU1131_at	-0.16	-0.17	0.03	5.73	5.53	5.7	5.53	5.69	5.4	5.5	5.54	5.51	6.24	5.25	5.52	5.47	5.6	5.6	5.58	5.9	5.55	5.47	5.56	5.7	5.77	5.6	5.38	5.45	5.36	5.59	5.45	5.45	5.56	5.4	5.65
VVTU11312_at	GSVIVT00007798001	Enhanced disease resistance 2 (EDR2)	VVTU11312_at	-0.55	-1.79	0.43	6.36	7.04	7.45	6.68	6.48	6.18	6.46	6.21	6.52	5.95	6.54	7.12	7.05	6.95	7.3	7.66	7.36	6.68	6.52	6.83	6.5	6.41	6.54	6.1	6.15	6.28	6.73	6.33	6.26	6.3	6.11	6.2
VVTU11316_at	VIT_12s0059g01420	Photoregulatory zinc-finger protein COP1	VVTU11316_at VVTU21587_at	4.26	0.85	0.17	4.56	4.42	4.42	5.56	6.03	6.79	6.17	4.31	4.39	4.72	4.55	4.32	4.6	4.32	4.42	4.4	4.43	5	5.72	5.84	5.5	6.15	6.31	7.02	6.33	6.92	6.18	6.13	6.21	3.97	4.52	4.39
VVTU11317_at	VIT_11s0016g04950	NAD+ diphosphatase	VVTU11317_at VVTU12303_at	1.67	0.02	-0.74	5.65	5.69	5.61	6.52	6.65	6.44	5.87	5.76	5.8	5.38	5.74	5.79	5.55	5.71	5.7	5.75	5.33	6.46	6.51	6.59	6.68	6.59	6.68	6.4	6.47	6.46	5.65	5.95	6	5.83	5.83	5.61
VVTU11321_at	VIT_09s0002g01610	Midasin-related	VVTU11321_at VVTU2724_at	0.7	0.05	0.3	3.24	3.12	3.29	3.33	3.34	3.76	3.24	3.06	3.39	2.99	3.31	3.03	3.13	3.2	3.45	3.2	3.22	3.18	3.53	3.25	3.4	3.24	3.37	3.74	3.86	3.68	3.2	3.13	3.38	3.01	3.12	3.05
VVTU11325_at	VIT_07s0151g00870	PHD finger transcription factor	VVTU11325_at VVTU13298_s_at VVTU9749_x_at	0.58	0.1	0.33	3.17	2.82	3.01	3.06	3.1	3.49	2.89	2.84	2.8	3.72	2.76	2.87	2.71	2.86	2.71	3.22	3.05	3.12	3.06	3	3.04	3.18	3.07	3.51	3.77	3.11	2.96	2.74	2.95	2.89	2.87	2.76
VVTU11328_at	VIT_02s0025g00470	EMB3001 (embryo defective 3001)	VVTU11328_at VVTU5980_at	2.66	0.58	-0.04	4.54	4.2	4.25	5.01	5.6	5.75	5.04	4.28	4.33	5.08	4	4.14	4.18	4.29	4.31	3.94	4.44	4.95	5.01	5.08	5.37	5.79	5.62	6.04	5.48	5.66	4.76	5.09	5.23	4.22	4.1	4.5
VVTU11329_at	VIT_01s0011g00380	SP1L1 (SPIRAL1-like1)	VVTU11329_at	6.12	-2.15	1.46	4.43	5.75	6.66	6.4	8.46	7.59	6.88	4.11	4.05	4.69	4.47	6.24	5.7	5.07	6.64	6.91	6.37	6.49	6.36	6.33	8.44	8.35	8.57	7.67	7.65	7.44	6.79	7.08	6.76	4.27	4.22	3.8
VVTU11334_at	VIT_00s0361g00060	(E,E)-alpha-farnesene synthase	VVTU11334_at	-0.66	0.53	0.13	4.89	4.62	4.13	4.3	4.2	4.5	4.21	4.6	4.61	5.23	4.74	4.78	4.53	4.52	4.21	3.97	4.21	4.33	4.38	4.18	3.92	4.31	4.34	4.27	4.75	4.44	4.15	4.28	4.21	4.2	4.97	4.52
VVTU11336_at	VVTU11336_at	No hit	VVTU11336_at	-0.25	-0.39	0.64	4.48	4.46	4.88	4.32	4.39	4.61	4.07	4.41	4.31	4.75	4.34	4.34	4.57	4.47	4.52	4.66	5.32	4.42	4.18	4.36	4.41	4.28	4.47	4.47	4.8	4.54	4.05	4.03	4.12	4.28	4.24	4.68
VVTU11338_at	VIT_16s0098g00770	Auxin-amidohydrolase precursor	VVTU11338_at	-4.43	-1.29	-1.39	7.32	7.59	7.32	7.07	5.11	4.8	6.39	7.41	7.54	6.95	7.4	7.59	7.56	7.63	7.64	7.31	6.93	7.05	7.08	7.07	5.06	4.96	5.28	4.73	4.55	5.07	6.38	6.45	6.34	7.35	7.5	7.38
VVTU1134_at	VIT_16s0022g02200	Subtilase	VVTU1134_at	-11.16	1.25	-2.32	11.54	10.41	9.19	8.22	6.02	4.95	7.9	11.99	11.66	11.58	11.35	10.25	10.55	10.4	9.3	9.13	9.12	8.18	8.19	8.28	6.07	6.17	5.79	4.8	4.58	5.35	7.3	7.86	8.35	12.02	11.94	12
VVTU11341_at	VIT_07s0191g00200	RNA helicase	VVTU11341_at	1.75	-1.05	0.49	5	5.56	6.21	5.95	6.1	6.27	5.82	5.11	5.36	4.97	4.57	5.56	5.53	5.59	6.04	6.62	5.84	6.23	5.72	5.84	6.16	6.16	5.97	6.14	6.03	6.59	5.79	5.67	5.98	5.23	5.19	4.87
VVTU11343_at	VIT_01s0011g03550	Unknown	VVTU11343_at	-0.02	-1.17	-1.58	6.17	6.54	6.53	7.45	6.35	5.95	6.45	6.4	6.1	5.79	6.53	6.25	6.78	6.55	6.61	6.53	6.46	7.37	7.6	7.36	6.22	6.4	6.42	5.79	5.93	6.12	6.54	6.17	6.6	6.27	6.36	6.56
VVTU1135_at	VIT_10s0116g01730	Soluble starch synthase 3, chloroplast precursor	VVTU1135_at	8.88	2.44	1.19	6.54	6.55	6.64	8	10.65	11.29	10.01	6.74	6.63	6.53	6.47	6.48	6.63	6.55	6.66	6.58	6.68	8.11	7.81	8.07	10.7	10.64	10.61	11.23	11.22	11.42	10.02	10.14	9.85	6.83	6.88	6.48
VVTU11354_at	VVTU11354_at	No hit	VVTU11354_at	4.31	1.33	1.06	3.95	3.96	3.89	4.38	5.34	6.3	6.03	3.74	3.76	4.22	3.81	3.84	4.07	3.95	3.91	4.04	3.71	4.09	4.53	4.48	5.32	5.38	5.33	6.21	6.22	6.46	6.08	6.1	5.91	3.63	3.64	3.93
VVTU11355_at	VIT_19s0015g00750	Sucrase	VVTU11355_at	0.36	0.23	0.04	7.14	7.09	7.21	7.27	6.93	7.41	7.7	7.18	7.24	7.21	6.95	6.86	7.46	6.88	7.34	7.19	7.08	7.33	7.22	7.26	6.8	6.94	7.05	7.1	7.73	7.33	7.72	7.9	7.46	7.12	7.25	7.17
VVTU1136_s_at	VIT_05s0094g01160	Allyl alcohol dehydrogenase	VVTU1136_s_at	-3.16	-1.89	-1.75	8.62	8.84	8.59	9.01	7.32	6.63	7.14	8.42	8.72	8.31	8.78	8.71	8.83	8.97	8.71	8.75	8.25	8.86	9.05	9.11	7.36	7.4	7.18	6.76	6.5	6.63	7.16	7.19	7.08	8.37	8.4	8.48
VVTU11360_at	VIT_18s0001g07810	E3 ubiquitin-protein ligase HUWE1	VVTU11360_at VVTU17163_at VVTU28190_s_at VVTU6503_at	3.37	0.33	-1.26	6.95	6.94	7.2	8.62	8.59	8.52	8.51	7.38	7.22	6.76	6.84	6.98	6.6	7.19	7.2	7.38	7.01	8.65	8.49	8.71	8.72	8.55	8.48	8.57	8.41	8.58	8.51	8.41	8.61	7.36	7.42	7.37
VVTU11368_at	VIT_05s0077g00310	No hit	VVTU11368_at	0.46	-0.06	0.05	4.48	4.3	4.45	4.62	4.45	4.72	4.43	4.31	4.34	4.94	4	4.18	4.48	4.21	4.41	4.35	4.57	4.89	4.51	4.41	4.5	4.4	4.45	4.48	4.94	4.69	4.64	4.38	4.24	4.16	4.36	4.39
VVTU11369_s_at	VIT_15s0048g02750	Unknown	VVTU11369_s_at	2.64	-1.78	0.43	5.78	6.38	7.13	7.12	7.13	7.14	7.09	5.44	5.24	6.05	5.93	6.44	6.56	6.09	6.79	6.93	7.56	7	7.28	7.07	7.11	7.07	7.22	7.02	7.4	6.97	7.12	7.19	6.95	5.35	5.5	5.46
VVTU1137_at	VIT_05s0077g01970	Zinc finger (C3HC4-type ring finger)	VVTU1137_at VVTU2008_at	-4.74	-2.62	0.07	9.68	11.24	11.52	9.35	8.96	7.33	9.43	10.54	10.26	9.56	8.9	11.35	11.17	11.2	11.86	11.21	11.41	8.76	9.64	9.5	8.78	9.23	8.82	7.74	7.17	6.97	9.61	8.99	9.6	11.05	10.29	10.08
VVTU11371_at	VIT_03s0017g02380	SAR1 (suppressor of auxin resistance1) ( Nup160)	VVTU11371_at VVTU21689_at	-0.05	1.4	0.1	9.28	9.07	8.81	8.77	9.13	9.29	9.62	9.66	9.4	9.36	9.04	9.03	9.14	9.04	8.76	8.85	8.82	8.79	8.75	8.76	9.16	9.19	9.05	9.36	9.21	9.3	9.56	9.61	9.69	9.68	9.68	9.62
VVTU11373_at	VIT_17s0000g05140	Rhomboid	VVTU11373_at VVTU14164_at	-1.27	1.45	-0.42	6.75	6.37	6.22	6.07	6.65	6.18	5.95	7.53	7.21	6.35	6.53	6.27	6.5	6.33	6.25	6.48	5.86	5.8	6.29	6.07	6.69	6.72	6.53	6.2	6.19	6.15	5.88	6.09	5.87	7.5	7.54	7.56
VVTU1138_at	VIT_06s0004g07560	Ribosomal protein S29 28S	VVTU1138_at	-1.06	0.88	-0.34	8.7	8.32	8.23	8.2	8.19	8.14	8.23	9.02	8.74	8.67	8.68	8.29	8.34	8.32	8.3	8.27	8.12	8.12	8.28	8.2	8.24	8.17	8.15	8.11	8.1	8.2	8.18	8.29	8.21	8.96	9.12	8.98
VVTU11380_at	VIT_07s0104g00400	Exonuclease C2H2	VVTU11380_at	3.15	0.05	-0.42	5.95	6.22	5.86	7.03	7.27	7.31	7.25	5.67	5.84	5.55	6.34	6.28	6.2	6.19	6.28	5.72	5.46	6.84	7.08	7.14	7.3	7.15	7.36	7.26	7.44	7.22	7.18	7.34	7.22	5.61	5.67	5.72
VVTU11385_s_at	VIT_17s0000g04080	No hit	VVTU11385_s_at	0.41	1.31	-0.85	5.5	5.11	4.7	5.51	5.74	5.53	5.43	5.85	5.6	5.5	5.4	4.81	5.24	5.24	4.84	4.53	4.71	5.53	5.27	5.69	5.54	5.88	5.78	5.52	5.23	5.78	5.5	5.54	5.24	5.99	5.78	5.77
VVTU11386_at	VIT_03s0038g00850	Early-responsive to dehydration protein	VVTU11386_at VVTU16133_s_at	4.85	-1.15	-1.94	6.8	7.11	7.46	9.56	9.52	8.71	8.56	6.79	7	6.64	6.72	7.12	7	7.2	7.53	7.7	7.07	9.57	9.53	9.57	9.64	9.46	9.44	8.8	8.66	8.66	8.56	8.55	8.58	6.59	6.95	6.8
VVTU11387_at	VIT_18s0001g10260	Zinc finger (C3HC4-type ring finger)	VVTU11387_at	3.07	1.01	-0.78	6.63	6.69	6.4	7.73	7.86	8.16	8.11	6.96	7	6.28	6.51	6.41	6.44	7.11	6.52	6.52	6.14	7.67	7.71	7.81	8.01	7.65	7.89	8.27	8.05	8.15	8.2	8.11	8.02	7.16	6.96	6.72
VVTU1139_at	VVTU1139_at	Proteasome 26S regulatory subunit (RPN2)	VVTU1139_at	-1.24	0.58	0.38	8.65	8.46	8.45	7.91	8.02	8.17	8.18	8.82	8.67	8.65	8.63	8.46	8.5	8.41	8.4	8.32	8.62	7.98	7.85	7.91	7.98	8.03	8.04	7.98	8.25	8.26	8.25	8.1	8.19	8.8	8.83	8.84
VVTU114_at	VVTU114_at	Thioredoxin H-type 1	VVTU114_at	0.38	-0.11	0.44	3.32	3.28	3.46	3.21	3.57	3.52	3.27	3.18	3.15	3.48	3.3	3.43	3.13	3.25	3.38	3.38	3.61	3.45	2.93	3.21	3.48	3.67	3.54	3.49	3.52	3.55	3.28	3.2	3.33	3.16	3.05	3.31
VVTU1140_at	CB342052	Heat shock protein 81-2 (HSP81-2)	VVTU1140_at VVTU39397_s_at	-0.27	0.25	0.22	10.96	10.94	11.25	10.77	10.83	10.91	11.35	11.23	10.97	11.13	10.77	10.93	10.82	11.05	11.09	11.16	11.46	10.64	10.81	10.85	10.92	10.81	10.76	10.92	10.81	10.98	11.21	11.3	11.53	11.24	11.2	11.26
VVTU11401_at	VVTU11401_at	No hit	VVTU11401_at	-1.9	2.13	-0.49	8.75	8.04	7.53	7.74	7.15	7.89	8.28	9.21	8.83	8.78	8.63	7.89	8.01	8.19	7.78	7.37	7.4	7.67	7.8	7.76	7.24	7.31	6.87	7.74	8	7.91	8.24	8.18	8.42	9.2	9.19	9.23
VVTU11402_at	VIT_03s0038g02980	Mechanosensitive ion channel	VVTU11402_at	3.42	1.33	-1.26	5.09	5.06	5.29	6.87	7.04	7.34	6.27	6.38	5.53	4.69	4.9	5.24	5.04	4.86	5.46	5.05	5.33	6.65	6.81	7.1	7.29	7.12	6.65	7.48	7.13	7.39	6.27	6.08	6.43	6.49	6.34	6.3
VVTU11404_at	VIT_01s0011g00710	Zinc finger (C2H2 type) family	VVTU11404_at	-2.58	0.25	1.09	5.67	5.49	4.92	4.08	3.93	4.52	4.24	5.05	5.41	5.54	5.99	5.65	5.51	5.29	5.03	5	4.71	3.97	4.05	4.2	3.97	3.89	3.93	4.18	4.93	4.34	4.24	4.23	4.26	4.96	4.92	5.24
VVTU11405_at	VIT_00s0220g00020	Pentatricopeptide (PPR) repeat-containing protein	VVTU11405_at VVTU16301_at	-1.38	1.55	-0.34	6.55	6.41	6.08	5.91	6.05	6.07	6.37	7.39	6.81	6.23	6.55	6.42	6.2	6.58	6.21	6.39	5.5	5.7	5.99	6.02	6.25	6.11	5.73	6.34	6.06	5.74	6.37	6.23	6.51	7.54	7.25	7.36
VVTU11407_at	VVTU11407_at	No hit	VVTU11407_at	2.27	1.45	-0.7	5.95	5.75	4.99	6.33	6.73	6.79	6.79	5.95	5.98	5.66	6.17	5.24	6.02	5.88	4.8	5.11	5.04	6.15	6.37	6.46	6.68	6.77	6.73	7	6.58	6.77	6.86	6.93	6.57	5.98	5.91	5.95
VVTU11408_at	VIT_11s0016g00740	Receptor-like protein kinase 3	VVTU11408_at	-0.64	0.45	-0.06	5.07	4.98	4.82	4.75	4.87	4.72	4.83	5.3	4.73	5.39	5	5.19	4.89	4.84	4.74	4.63	5.05	4.78	4.59	4.87	4.47	4.92	5.15	4.72	4.85	4.58	4.82	4.86	4.82	5.33	5.05	5.48
VVTU1141_s_at	VIT_05s0102g01140	SKIP16 (SKP1/ASK-INTERACTING PROTEIN 16)	VVTU1141_s_at VVTU14921_s_at VVTU5889_s_at	-0.04	-0.51	-0.04	8.71	9.07	8.79	8.91	8.53	8.67	8.97	8.48	8.73	8.53	8.85	9.09	9.06	9.05	8.94	8.86	8.55	8.79	8.95	8.98	8.61	8.54	8.44	8.68	8.62	8.71	9.01	8.86	9.03	8.42	8.48	8.55
VVTU11411_at	VIT_10s0003g04510	Ankyrin	VVTU11411_at	-0.27	0.25	-0.8	5.66	5.63	5.23	5.77	5.55	5.27	5.56	5.7	5.81	5.34	5.78	5.43	5.82	5.6	5.59	4.84	5.16	5.53	5.96	5.78	5.49	5.7	5.46	5.14	5.08	5.55	5.51	5.56	5.6	5.62	5.66	5.81
VVTU11414_at	VIT_10s0042g01250	NPR1-like protein 3	VVTU11414_at VVTU22928_at	1.17	-0.89	0.15	9.2	9.49	9.55	9.71	9.72	9.66	9.64	8.75	9.15	9.17	9.27	9.56	9.59	9.29	9.59	9.47	9.58	9.69	9.64	9.79	9.71	9.79	9.67	9.6	9.71	9.66	9.65	9.72	9.56	8.8	8.75	8.71
VVTU11415_at	VVTU11415_at	Retrotransposon protein, Unclassified	VVTU11415_at	1.37	0.56	0.39	4.93	4.41	4.57	4.87	5.13	5.65	4.83	4.57	4.63	5.4	4.6	4.63	4.23	4.33	4.52	4.48	4.7	4.88	4.7	5.01	4.73	5.05	5.51	5.59	5.79	5.57	4.62	4.79	5.05	4.72	4.43	4.54
VVTU11416_at	VIT_14s0108g00940	Glycogen synthase	VVTU11416_at VVTU30912_at	0.16	-0.19	0.26	7.26	7.42	7.29	7.28	7.11	7.4	7.45	7.05	7.16	7.16	7.45	7.33	7.54	7.37	7.34	7.24	7.3	7.22	7.3	7.32	7.09	7.07	7.16	7.23	7.47	7.5	7.52	7.52	7.3	7.01	7.11	7.04
VVTU11417_at	VIT_05s0094g00820	Unknown protein	VVTU11417_at VVTU26036_at	-3.02	0.38	0.05	8.29	7.7	7.31	6.95	6.3	6.63	6.66	7.83	8.23	8.19	8.43	7.63	7.87	7.59	7.33	7.27	7.34	6.86	7	6.99	6.34	6.11	6.43	6.64	6.7	6.54	6.49	6.66	6.81	7.77	7.87	7.84
VVTU1142_at	VIT_10s0003g01000	Malate dehydrogenase	VVTU1142_at	-0.13	1.98	0.32	6.08	5.2	4.59	5.03	5.04	6.01	5.58	5.74	5.75	6.63	5.65	5.31	4.88	5.35	4.52	4.67	4.59	5.46	4.9	4.61	4.97	4.99	5.15	6.43	6.02	5.41	5.34	5.02	6.14	5.31	5.99	5.84
VVTU11420_at	VIT_14s0108g00920	Unknown protein	VVTU11420_at	0.49	-0.28	0.07	4.36	4.34	4.41	4.6	4.43	4.75	4.39	4.14	4.27	4.7	4.04	4.29	4.44	4.28	4.13	4.52	4.54	4.67	4.68	4.44	4.28	4.76	4.17	4.15	5.48	4.19	4.41	4.25	4.49	4.13	3.99	4.29
VVTU11423_s_at	VIT_17s0000g08850	SEC14 cytosolic factor	VVTU10171_s_at VVTU11423_s_at	1.12	0.89	-0.51	4.68	4.27	4.44	4.85	5.32	5.05	5.06	4.97	4.8	4.5	4.71	4.32	4.05	4.41	4.37	4.39	4.54	4.73	5.02	4.77	5.2	5.31	5.44	4.96	4.78	5.36	5.21	4.99	4.96	4.76	5.2	4.92
VVTU11424_at	VIT_13s0106g00610	Tetracycline transporter	VVTU11424_at	-4.02	0.46	-0.21	7.19	7.02	6.62	5.93	5.75	5.39	5.1	7.73	6.83	7.04	7.58	7.01	7.21	6.8	6.56	6.9	6.36	6.03	5.94	5.81	5.6	5.79	5.86	5.59	5.41	5.13	4.44	5.18	5.49	7.3	8.01	7.8
VVTU11425_at	VVTU11425_at	Dolichyl pyrophosphate Man9GlcNAc2 alpha-1,3-glucosyltransferase	VVTU11425_at	1.25	0.21	0.57	3.24	3.37	3.2	3.37	3.73	4.11	3.48	3.1	3.09	3.44	3.16	3.21	3.55	3.33	3.1	3.21	3.28	3.4	3.18	3.5	3.57	3.55	4.02	3.83	4.55	3.82	3.54	3.61	3.27	3.14	3.02	3.14
VVTU11429_at	VVTU11429_at	No hit	VVTU11429_at	0.82	0.28	0.16	4.27	4.29	4.31	4.45	4.5	4.81	4.76	4.32	4.21	4.34	4.25	4.43	4.21	4.22	4.38	4.11	4.43	4.47	4.42	4.47	4.22	4.8	4.42	4.55	5.1	4.72	4.74	4.66	4.88	4.07	4.42	4.44
VVTU11431_at	VIT_19s0015g00650	Sun protein fmu	VVTU11431_at	-0.02	0.98	-0.95	6.71	6.16	6.21	6.8	6.46	6.48	6.9	7.07	6.64	7.06	6.34	6.11	6.2	6.16	6.24	6.16	6.24	6.87	6.7	6.83	6.66	6.61	6.04	6.53	6.69	6.17	6.91	6.9	6.88	7	7.12	7.1
VVTU11435_at	VIT_07s0031g01880	Ubiquitin-specific protease 27	VVTU11435_at	1.51	0.96	0.75	6.41	6.5	6.47	6.26	7.16	7.34	7.27	6.62	6.33	6.37	6.53	6.44	6.52	6.53	6.21	6.11	6.93	6.23	6.28	6.27	7.2	7.17	7.11	7.25	7.27	7.49	7.29	7.33	7.18	6.54	6.58	6.74
VVTU11437_at	VIT_14s0068g01390	Unknown protein	VVTU11437_at	1.74	-0.51	0.14	5.11	5.34	5.33	6.01	4.57	6.12	6.68	4.48	4.84	5.13	5.31	5.32	5	5.62	4.95	5.47	5.5	5.89	6.44	5.55	4.39	4.38	4.88	5.84	6.12	6.35	6.59	6.72	6.73	4.39	4.52	4.52
VVTU11438_at	VVTU11438_at	No hit	VVTU11438_at	-0.25	1.04	-1.14	6.68	6.73	6.41	6.85	6.89	6.44	7.11	7.55	7.05	5.71	6.93	6.58	6.6	6.98	6.63	6.58	5.91	6.73	6.99	6.82	7.01	6.74	6.91	6.31	6.27	6.69	7.09	7.14	7.09	7.61	7.6	7.43
VVTU1144_at	VIT_14s0066g00720	Transducin protein	VVTU1144_at VVTU27217_s_at	-0.34	0.68	-0.22	6.54	6.65	6.29	6.32	6.55	6.32	6.78	6.91	6.59	6.54	6.49	6.77	6.73	6.42	6.43	6.39	6.02	6.23	6.39	6.34	6.54	6.57	6.55	6.27	6.13	6.53	6.93	6.81	6.58	6.88	7.01	6.83
VVTU11447_at	VIT_16s0115g00300	Methyltransferase like 6	VVTU11447_at	1.91	0.49	0.43	4.85	4.92	5.03	5.08	5.86	5.86	5.74	4.94	4.81	5.09	4.61	4.82	5.09	4.82	4.93	5.21	4.92	5.02	5.15	5.07	5.87	5.88	5.84	5.69	6.21	5.61	5.85	5.71	5.66	4.92	5.01	4.9
VVTU11449_at	VIT_12s0059g01570	AtZW10	VVTU11449_at	0.87	0.47	0.27	7.09	7.08	6.96	7.14	7.3	7.66	7.41	7.1	6.93	7.33	6.97	6.99	7.2	7.03	6.83	6.94	7.11	6.98	7.23	7.2	7.36	7.24	7.31	7.64	7.64	7.7	7.4	7.55	7.28	7.2	7.07	7.02
VVTU11454_at	VIT_02s0025g00720	Transmembrane protein FT27/PFT27	VVTU11454_at	-1.15	1.91	-0.46	7.05	6.11	5.78	6	6.12	6.21	6.34	7.19	7.24	6.51	7.28	5.96	6.2	6.15	5.89	5.76	5.69	5.74	6.34	5.85	6.06	6.23	6.07	6.21	6.12	6.29	6.48	6.13	6.38	7.15	7.21	7.21
VVTU11456_at	VIT_01s0011g01560	Transparent testa16	VVTU10346_x_at VVTU11456_at	0.35	0.1	0.12	2.75	2.62	2.66	2.7	2.83	2.89	2.71	2.6	2.72	2.81	2.71	2.57	2.67	2.62	2.56	2.76	2.65	2.63	2.74	2.72	2.69	3	2.79	2.8	3.04	2.81	2.67	2.78	2.68	2.64	2.51	2.66
VVTU11457_at	VIT_18s0001g12270	Unknown protein	VVTU11457_at	1.92	0.92	0.15	8.72	8.72	8.62	9.08	9.5	9.91	9.54	8.96	8.88	8.63	8.64	8.72	8.68	8.77	8.67	8.67	8.53	9	9.07	9.17	9.48	9.63	9.37	9.86	10.05	9.82	9.55	9.58	9.49	8.81	9.03	9.04
VVTU11458_at	VIT_08s0105g00220	PRLI-interacting factor G-like protein	VVTU11458_at	-1.8	-0.56	-0.44	7.26	7.42	7.53	7.14	6.57	6.24	7.09	7.49	7.31	7.06	7.4	7.42	7.5	7.35	7.6	7.39	7.58	7.13	7.23	7.06	6.53	6.66	6.5	6.14	6.21	6.37	7.1	7.04	7.13	7.31	7.54	7.59
VVTU11460_s_at	VIT_11s0103g00190	Phospholipase A2 alpha	VVTU11460_s_at	-9.6	0.19	0.3	10.87	10.51	9.82	7.74	5.85	6.37	7.35	10.97	11.11	10.76	10.71	10.58	10.43	10.52	10.1	9.62	9.68	7.77	7.74	7.71	6.08	5.59	5.83	5.93	6.84	6.18	6.73	7.54	7.63	10.86	11.04	11.01
VVTU11465_at	VIT_02s0025g04070	Phosphatidylinositol glycan, class U	VVTU11465_at	-0.11	0.84	-0.19	8.33	7.95	8.16	8.07	8.3	8.22	8.42	8.66	8.41	8.27	8.32	7.96	8.01	7.89	8.16	8.3	8	7.99	8.12	8.11	8.26	8.29	8.34	8.19	8.23	8.25	8.26	8.39	8.58	8.67	8.59	8.72
VVTU11467_at	VIT_08s0007g08120	Exostosin	VVTU11467_at VVTU30181_s_at	-2.41	0.59	0.72	6.24	6.26	6.11	4.95	5.34	5.2	5.56	6.54	6.23	6.33	6.17	6.42	6.1	6.24	6.13	5.99	6.2	4.84	5.05	4.95	5.19	5.39	5.42	5.11	4.99	5.45	5.5	5.53	5.65	6.59	6.48	6.55
VVTU11468_at	VIT_04s0008g02910	Tassel serine threonine kinase 1	VVTU11468_at	0.9	-0.08	0.48	3.48	3.61	3.69	3.66	3.94	4.12	3.7	3.44	3.33	3.74	3.32	3.52	3.64	3.68	3.66	3.54	3.86	3.91	3.24	3.76	3.88	3.85	4.07	4.23	4.36	3.68	3.66	3.79	3.64	3.57	3.13	3.57
VVTU11469_at	VIT_07s0005g04510	DENN (AEX-3) domain-containing	VVTU11469_at	-2.8	2.31	-0.09	5.25	4.68	4.03	3.84	3.81	4.3	3.8	6.06	5.39	5.1	5.26	4.91	4.54	4.55	4.21	4.01	3.85	3.54	4.05	3.88	3.87	3.85	3.7	4.46	4.23	4.19	3.57	3.99	3.82	6.26	5.98	5.93
VVTU1147_at	VIT_00s0317g00050	Dehydroascorbate reductase	VVTU1147_at VVTU5671_s_at	-0.92	-1.3	0.89	9.35	9.46	11.15	9.48	9.09	9.49	9.57	9.81	9.54	8.87	9.55	9.57	9.33	9.46	10.86	11.36	11.2	9.33	9.57	9.53	9.06	9.13	9.07	9.5	9.43	9.53	9.58	9.52	9.62	9.74	9.86	9.82
VVTU11472_at	VIT_17s0000g09330	Pentatricopeptide (PPR) repeat-containing protein	VVTU11472_at	0.64	2.38	-1.16	6.86	6.4	6.35	7.08	6.97	7.28	8.02	8.1	7.23	6.59	6.67	6.39	6.3	6.51	6.45	6.56	5.97	7.04	7.13	7.08	6.88	7.06	6.96	7.22	7.11	7.49	8.04	8.01	8	8.06	8.15	8.1
VVTU11475_at	VIT_06s0061g00180	WD40	VVTU11475_at	3.41	-0.32	0.82	5.8	6.41	6.54	6.8	7.06	7.75	7.84	5.57	5.8	5.76	5.84	6.27	6.58	6.36	6.38	6.51	6.71	6.85	6.82	6.73	6.95	7.15	7.07	7.72	7.78	7.75	7.77	7.95	7.78	5.58	5.41	5.7
VVTU11476_at	VIT_14s0060g00450	Protein-serine/threonine kinase haspin-related	VVTU11476_at	-6.42	2.86	1.35	7.35	6.46	6.49	4.1	3.95	5.1	5.09	8.47	7.76	6.99	7.17	6.3	6.29	6.75	6.9	6.48	5.91	4.02	4.34	3.89	4.02	3.86	3.98	5.08	5.2	5	4.36	4.93	5.67	8.66	8.35	8.39
VVTU1148_s_at	VIT_18s0001g06290	Ribosomal protein S6 (RPS6B) 40S	VVTU1148_s_at	-1.78	0.87	0.05	11.74	11.48	11.39	11	10.67	11.06	11.25	12.12	11.83	11.81	11.55	11.43	11.49	11.53	11.3	11.33	11.53	10.94	11.05	11.01	10.66	10.7	10.64	11.11	10.95	11.12	11.27	11.19	11.29	12.06	12.15	12.14
VVTU11481_at	VIT_09s0018g01670	Aspartyl protease	VVTU11481_at	-6.21	-0.74	-2.48	8.38	8.13	7.5	7.94	4.86	4.9	6.44	8.58	8.71	7.84	8.47	7.95	7.96	8.42	7.53	7.52	7.44	7.8	8.11	7.9	4.94	5.05	4.54	4.79	4.96	4.95	5.98	6.6	6.66	8.45	8.62	8.65
VVTU11482_at	VIT_07s0031g00870	Patatin	VVTU11482_at	0.2	-0.08	0.23	3.53	3.33	3.5	3.49	3.35	3.68	3.35	3.32	3.18	4.04	3.2	3.36	3.27	3.37	3.45	3.46	3.6	3.44	3.48	3.54	3.56	3.12	3.33	3.6	3.91	3.51	3.36	3.29	3.4	3.48	3.12	3.33
VVTU11484_at	VIT_16s0098g01310	Unknown protein	VVTU11484_at	0.9	0.4	0.24	7.64	7.59	7.64	7.67	8.17	8.16	7.83	7.73	7.66	7.72	7.52	7.54	7.74	7.49	7.55	7.57	7.8	7.61	7.66	7.74	8.2	8.22	8.1	8.24	8.15	8.09	7.72	7.76	8	7.49	7.83	7.83
VVTU11486_at	VIT_00s0211g00040	Nodulation receptor kinase	VVTU11486_at	-2.66	-0.76	1.15	6.17	6.46	6.05	5.04	4.89	5.07	4.64	5.63	5.96	6.27	6.25	6.54	6.68	6.11	6.12	6.23	5.77	5.38	5.1	4.5	4.9	4.65	5.08	5.04	5.29	4.85	4.64	4.72	4.55	5.64	5.63	5.61
VVTU11488_at	VIT_16s0100g00620	Calmodulin-binding region IQD24	VVTU11488_at	-2.36	-0.57	-1.11	7.34	7.08	6.81	7.15	5.89	5.73	6.34	7.02	7.45	7.49	7.05	7	6.99	7.23	6.68	6.44	7.2	6.83	7.21	7.36	5.86	6.04	5.77	5.78	5.69	5.73	6.28	6.08	6.6	7.21	6.94	6.89
VVTU11489_at	VIT_04s0023g02630	FAD linked oxidase family protein	VVTU11489_at	-1.5	0.31	-0.54	7.52	7.44	6.96	6.95	7.09	6.41	6.84	7.57	7.75	7.14	7.59	7.58	7.42	7.3	7.09	7.19	6.51	7	6.9	6.94	7.11	7.12	7.04	6.23	6.42	6.56	6.8	7.07	6.61	7.44	7.58	7.67
VVTU1149_at	VIT_00s0227g00160	Iron-stress related protein	VVTU1149_at VVTU24339_at	1.71	0.08	-0.23	6.2	5.94	6.43	6.97	6.74	7.11	7.08	6.23	5.82	6.43	6.29	6.01	6.13	5.64	6.09	6.26	6.84	7.55	6.32	6.77	6.54	6.6	7.02	7.73	6.97	6.26	6.78	6.57	7.65	6.25	6.21	6.23
VVTU11490_at	VIT_04s0008g05780	Transcription initiation factor TFIID subunit 5	VVTU11490_at VVTU16146_at	2.63	0.55	-1.42	6.38	6.33	6.56	7.82	7.83	7.56	7.76	7.04	6.53	6.05	6.52	6.33	6.16	6.49	6.72	6.69	6.2	7.76	7.89	7.81	7.85	7.89	7.74	7.7	7.44	7.52	7.72	7.72	7.84	7.13	7.06	6.92
VVTU11491_at	VIT_08s0040g03280	HCF152 (high chlorophyll fluorescence 152)	VVTU11491_at	-0.33	1.37	-0.08	7.04	6.99	6.7	6.61	7.17	7.04	7.13	7.72	7.39	6.61	7.03	6.97	6.91	7.08	6.77	6.79	6.54	6.38	6.88	6.52	7.23	7.27	6.98	7.15	6.71	7.21	7.15	7	7.23	7.67	7.79	7.71
VVTU11492_s_at	VVTU11492_s_at	Binding	VVTU11492_s_at	2.28	1.75	-0.2	4.72	4.51	4.48	5.06	5.84	5.97	5.85	5.37	5.19	4.46	4.35	4.4	4.64	4.48	4.76	4.22	4.4	4.78	5.19	5.16	6.05	5.81	5.62	6	6.01	5.91	5.88	5.85	5.83	5.38	5.34	5.39
VVTU11497_at	VIT_08s0040g02520	Inositol-1,4,5-trisphosphate 5-phosphatase CVP2, type I	VVTU11497_at	1.37	0.06	-1.03	6.05	6.14	6.12	6.96	6.98	6.5	6.8	6.38	5.96	5.97	6.2	6	6.22	6.2	6.11	6.02	6.22	6.81	7.11	6.94	7.01	6.99	6.93	6.44	6.44	6.6	6.74	6.77	6.89	6.46	6.29	6.39
VVTU11499_at	VIT_07s0129g00340	Shoot gravitropism 7	VVTU11499_at	-0.85	1.6	-0.35	3.72	3.66	3.53	3.49	3.61	3.73	3.78	4.93	4.04	3.65	3.41	3.67	3.55	3.74	3.43	3.38	3.74	3.68	3.38	3.4	3.7	3.68	3.43	3.8	3.81	3.57	3.69	3.76	3.87	5.08	5.03	4.64
VVTU1150_at	VVTU1150_at	fructose-bisphosphate aldolase, chloroplast precursor	VVTU1150_at VVTU1150_x_at	-0.06	0.1	0.01	2.89	2.73	2.71	2.73	2.77	2.76	2.72	2.74	2.89	2.94	2.83	2.66	2.78	2.74	2.65	2.72	2.76	2.66	2.76	2.76	2.69	2.87	2.73	2.81	2.79	2.68	2.65	2.64	2.86	2.83	2.67	2.71
VVTU1150_s_at	VIT_04s0023g03010	fructose-bisphosphate aldolase, chloroplast precursor	VVTU1150_s_at VVTU14038_s_at VVTU25347_at VVTU25347_x_at	-2.28	4.59	0.83	7.76	6.3	3.99	4.67	4.18	6.17	7.14	6.74	7.68	7.62	7.95	5.97	6.63	6.21	4.15	3.46	4.24	5.4	3.85	4.29	4.42	3.8	4.24	6	6.52	5.9	7.33	7.07	7.01	6.47	6.93	6.78
VVTU1150_x_at	VVTU1150_at	fructose-bisphosphate aldolase, chloroplast precursor	VVTU1150_at VVTU1150_x_at	0.03	0.21	-0.19	2.57	2.5	2.53	2.65	2.52	2.63	2.65	2.72	2.5	2.45	2.73	2.64	2.43	2.42	2.58	2.53	2.48	2.61	2.63	2.7	2.49	2.6	2.47	2.42	2.64	2.8	2.65	2.57	2.73	2.56	2.71	2.88
VVTU11500_at	VIT_14s0068g01150	Sialyltransferase	VVTU11500_at	-3.52	-0.28	-0.96	7.75	7.64	7.14	6.93	6.33	5.5	6.41	7.74	7.78	7.69	7.79	7.52	7.66	7.73	7.18	7.26	6.98	6.77	6.94	7.06	6.3	6.38	6.32	5.68	5.31	5.48	6.37	6.45	6.41	7.72	7.77	7.73
VVTU11501_at	VVTU11501_at	Auxin-independent growth promoter	VVTU11501_at	0.55	0.92	-0.82	6.33	5.83	5.77	6.38	6.79	6.25	6.24	6.55	6.36	6.39	6.25	5.79	5.94	5.76	5.88	5.49	5.91	6.09	6.4	6.6	6.83	6.75	6.79	6.23	6.14	6.38	6.2	6.24	6.27	6.48	6.53	6.64
VVTU11504_at	VIT_07s0005g04390	Clavata1 receptor kinase (CLV1)	VVTU11504_at	-0.24	0.88	0.18	5.02	4.72	4.67	4.64	4.74	5.08	4.7	5.22	4.84	5.33	4.82	4.48	4.76	4.9	4.2	4.63	5.06	4.77	4.44	4.68	4.78	4.72	4.73	5.13	5.25	4.82	4.48	4.68	4.9	5.19	5.06	5.39
VVTU11505_at	VIT_04s0044g00890	Uridylate kinase	VVTU11505_at	0.83	0.73	-0.44	5.73	5.71	5.68	6.04	6.61	6.24	5.84	6.35	5.77	5.69	5.73	5.92	5.32	5.81	5.68	5.68	5.67	5.88	6.16	6.08	6.59	6.49	6.74	6.15	6.24	6.33	5.88	5.88	5.76	6.62	6.29	6.08
VVTU11506_at	VIT_09s0002g08410	Amino acid permease	VVTU11506_at VVTU23411_at	-3.51	-0.04	-0.01	8.01	7.98	7.72	6.84	6.74	6.24	6.46	8.19	8.03	7.79	8.19	8.13	7.88	7.92	7.96	7.65	7.51	6.75	6.87	6.91	6.87	6.59	6.75	6.29	6.18	6.24	6.3	6.59	6.47	8.19	8.25	8.14
VVTU11507_at	VVTU11507_at	No hit	VVTU11507_at	0.04	-0.58	0.12	3.43	3.52	3.58	3.47	3.47	3.29	3.45	3.15	3.13	3.58	3.54	3.49	3.59	3.49	3.48	3.57	3.69	3.4	3.71	3.27	3.49	3.47	3.46	3.08	3.55	3.21	3.62	3.29	3.42	3.11	2.98	3.33
VVTU11508_at	VVTU11508_at	No hit	VVTU11508_at	0.31	0.49	-0.49	6.16	6.26	5.96	6.25	6.67	6.19	6.23	6.43	6.27	5.66	6.45	6.33	6.36	6.08	6.26	6.2	5.17	6.1	6.5	6.1	6.51	6.8	6.69	6.27	5.95	6.33	6.24	6.3	6.15	6.51	6.38	6.41
VVTU1151_at	VIT_18s0001g06310	SnRK2-8	VVTU1151_at VVTU12347_s_at VVTU38511_at	3.22	-0.79	1.54	4.92	5.38	6.53	5.9	6.42	7.25	6.54	4.97	4.91	4.91	4.93	5.58	5.15	5.38	6.25	6.58	6.73	6.27	5.67	5.68	6.51	6.11	6.6	7.39	7.48	6.77	6.26	6.58	6.73	5.17	4.94	4.76
VVTU11515_at	VIT_19s0014g05220	Unknown protein	VVTU11515_at	1.23	1.54	0.2	6.27	5.74	5.61	5.97	6.42	6.82	6.75	6.32	6.13	6.48	6.17	5.79	5.96	5.43	5.39	5.7	5.71	6.29	5.67	5.88	6.41	6.45	6.39	6.93	6.81	6.71	6.8	6.74	6.7	6.25	6.19	6.5
VVTU11516_at	VIT_07s0005g01840	Patatin	VVTU11516_at	-0.52	0.34	0.1	5.03	4.73	4.86	4.66	4.79	4.83	4.53	5.07	5.37	4.78	4.87	4.73	4.51	4.93	4.75	4.98	4.85	4.92	4.42	4.59	4.85	4.38	5.06	4.88	5.1	4.42	4.32	4.67	4.57	4.88	5.31	5
VVTU11519_at	VIT_13s0067g01320	Alpha-1,2-mannosyltransferase	VVTU11519_at	3.25	0.71	-0.28	7.21	7.29	6.92	8.09	8.58	8.74	8.45	7.16	7.05	7.44	7.11	7.31	7.24	7.32	6.98	6.96	6.8	8.16	8.09	8.03	8.57	8.59	8.59	8.71	8.67	8.83	8.5	8.45	8.4	7.23	7.06	7.18
VVTU1152_at	VIT_06s0009g03810	ABH1 (ABA hypersensitive 1)	VVTU1152_at	2.73	0.57	-0.47	7.59	7.07	7.58	8.43	8.3	8.74	8.87	7.55	7.42	8.08	7.11	7.37	7.18	6.52	7.49	7.52	7.71	8.55	8.3	8.43	8.38	8.2	8.32	9.02	8.76	8.38	8.76	8.73	9.09	7.56	7.65	7.42
VVTU11520_at	VIT_17s0000g02180	Unknown protein	VVTU11520_at VVTU34418_at	1.68	-0.58	0.51	5.42	5.67	5.97	5.95	6.17	6.41	6.05	5.17	5.4	5.27	5.57	5.75	5.68	5.59	5.93	6.1	5.87	5.87	5.91	6.06	6.24	6.18	6.07	6.42	6.33	6.49	5.88	6.18	6.08	4.93	5.22	5.33
VVTU11526_at	VIT_00s0391g00050	Unknown protein	VVTU11526_at	-0.1	0.66	0.85	6.74	6.5	6.67	5.93	6.84	6.67	6.55	6.74	6.52	7.09	6.52	6.6	6.55	6.33	6.33	6.3	7.2	6.03	5.89	5.88	6.88	6.91	6.71	6.62	6.67	6.72	6.46	6.47	6.71	6.57	6.73	6.9
VVTU11528_at	VIT_14s0066g02530	Fumarate reductase/succinate dehydrogenase flavoprotein	VVTU11528_at	-1.47	0.3	-0.68	7.11	7.11	7	6.94	6.56	6.29	7.02	7.59	7.41	6.75	7.1	7	7.3	7	7.12	7.01	6.86	6.79	7.04	6.99	6.62	6.65	6.41	5.95	6.43	6.44	6.99	7.12	6.95	7.56	7.58	7.62
VVTU11530_at	VIT_19s0014g03950	R protein PRF disease resistance protein	VVTU11530_at	0.11	-0.11	0.19	5.21	5.16	5.26	5.22	5.04	5.33	5.16	5.08	4.61	5.68	5.14	5.2	4.96	5.3	5.16	4.94	5.59	4.99	5.52	5.08	5.1	4.93	5.08	5.37	5.16	5.44	4.92	5.41	5.11	4.98	5.09	5.16
VVTU11532_at	VVTU11532_at	Xanthine phosphoribosyltransferase 1	VVTU11532_at	0.2	-0.21	-0.07	3.35	3.34	3.4	3.53	3.42	3.33	3.42	3.27	3.15	3.66	3.19	3.61	3.25	3.11	3.18	3.26	3.71	4	3.32	3.11	3.34	3.57	3.34	3.38	3.31	3.3	3.47	3.48	3.31	3.43	3.21	3.17
VVTU11536_at	VIT_05s0020g00480	Mitochondrial substrate carrier family protein	VVTU11536_at	1.51	-1.88	0.77	6.38	6.61	8.69	7.53	7.66	7.73	7.04	6.76	6.54	6.33	6.26	6.65	6.73	6.44	8.28	9.07	8.62	7.51	7.5	7.57	7.69	7.54	7.74	7.6	7.79	7.78	6.94	7.1	7.08	6.81	6.81	6.65
VVTU11539_at	VIT_13s0019g01290	Crossover junction endonuclease MUS81	VVTU11061_at VVTU11539_at VVTU26040_at	-2.38	2.38	-0.32	6.55	5.91	5.48	5.01	5.73	5.26	5.74	7.4	6.83	6.35	6.42	5.8	5.73	6.17	5.63	5.57	5.22	4.82	5.27	4.91	5.83	5.74	5.62	5.57	5	5.15	5.66	5.74	5.82	7.3	7.57	7.32
VVTU11543_at	GSVIVT00011105001	BZIP transcription factor BZIP6	VVTU11543_at	-2.33	-2.62	-1.23	7.39	7.34	7.38	7.94	6	5.84	5.44	6.39	7.27	7.66	7.18	7.09	7.49	7.41	7.38	6.88	7.74	8.04	7.83	7.95	5.97	5.62	6.32	5.76	6	5.74	5.66	5.23	5.41	6.27	6.36	6.53
VVTU11544_at	VIT_10s0092g00220	Integral membrane family protein UPF0497	VVTU11544_at	-1.34	-7.68	-0.15	4.73	6.38	8.86	7.7	4.47	4.67	4.21	3.95	4.15	4.42	5.33	6.14	6.8	6.09	8.72	8.19	9.4	7.36	7.67	7.99	4.69	4.34	4.35	4.63	4.84	4.53	4.34	4.13	4.16	3.95	4.08	3.8
VVTU11545_at	VIT_04s0008g00560	Tetratricopeptide repeat (TPR)-containing	VVTU11545_at VVTU15050_at	2.41	1	0.08	4.84	4.73	4.83	5.35	5.72	6.22	6	5.09	5.03	4.91	4.55	4.71	4.6	4.87	4.55	4.89	5	5.32	5.56	5.15	5.66	5.97	5.5	6.39	6.06	6.18	6.02	5.87	6.1	5.01	5.33	4.88
VVTU11546_at	VIT_15s0046g01040	Lipase class 3	VVTU11546_at VVTU20697_at	0.5	-0.06	0.36	4.37	4.04	4.42	4.27	4.44	4.61	4.22	4.09	4	4.8	4.2	4.38	3.83	3.85	4.32	3.95	4.84	4.49	4.31	3.97	4.64	4.37	4.29	4.47	5.15	3.96	4.12	4.3	4.22	4.18	4.07	4.01
VVTU11548_at	VIT_01s0011g05850	SEC14 cytosolic factor	VVTU11548_at	-4.24	-1.39	0.44	8.28	8.33	8.21	7.09	5.97	6.11	6.49	7.61	8.02	8.29	8.5	8.37	8.46	8.15	8.28	8.12	8.24	6.93	7.04	7.29	5.92	5.72	6.23	6.19	6.05	6.1	6.21	6.54	6.67	7.57	7.64	7.63
VVTU1155_at	VVTU1155_at	Zinc finger (C3HC4-type ring finger)	VVTU1155_at	0.43	-0.06	-0.27	3.44	3.36	3.45	3.71	3.62	3.58	3.55	3.42	3.48	3.34	3.49	3.35	3.46	3.27	3.47	3.33	3.53	3.84	3.77	3.51	3.68	3.66	3.51	3.65	3.65	3.43	3.4	3.66	3.59	3.27	3.49	3.5
VVTU11550_at	VIT_17s0000g09630	Retrovirus Pol polyprotein	VVTU11550_at	0.25	0.04	0.38	3.24	3.11	3.45	3.17	3.33	3.5	3.23	3.28	3.06	3.51	3.09	3.13	3.21	2.98	3.31	3.22	3.76	3.22	3.26	3.03	3.43	3.4	3.16	3.55	3.7	3.22	3.25	3.23	3.2	3.5	3.24	3.07
VVTU11553_at	VVTU11553_at	No hit	VVTU11553_at	0.26	0.1	-0.11	3.02	2.79	2.93	3.13	2.92	3.18	2.94	2.96	2.84	3.13	3.08	2.91	2.74	2.7	2.92	2.91	2.95	3.33	3	3.04	2.9	2.96	2.9	3.36	3.04	3.11	3.02	2.84	2.96	2.99	2.93	2.97
VVTU11559_at	VVTU11559_at	EDR2 (enhanced disease resistance 2)	VVTU11559_at	1.26	-0.01	-0.15	4.2	4.31	4.32	4.67	4.9	4.76	4.67	4.2	4.29	4.24	4.06	4.2	4.49	4.21	3.94	4.13	4.75	4.54	4.6	4.85	4.95	4.89	4.86	4.64	4.68	4.95	4.53	4.78	4.68	4.13	4.27	4.21
VVTU1156_at	VVTU1156_at	No hit	VVTU1156_at	0.03	0.03	0.2	3.02	2.7	2.96	2.86	2.83	3.06	2.77	2.82	2.92	3.37	2.7	2.81	2.72	2.57	2.99	2.75	3.11	2.8	2.99	2.79	2.59	2.7	3.14	2.97	3.51	2.54	2.6	2.74	2.95	3.01	2.72	2.71
VVTU11560_at	VIT_01s0026g01480	Adenosine/AMP deaminase active site	VVTU11560_at	0.3	2.81	0.48	8.19	7.81	7.15	7.22	8.07	8.68	8.45	8.83	8.29	8.22	8.04	7.72	7.85	7.85	7.33	7.24	6.85	7.28	7.21	7.18	8.06	8.14	8	8.65	8.64	8.76	8.34	8.52	8.47	8.87	8.83	8.78
VVTU11565_at	VIT_13s0019g00700	Unknown protein	VVTU11565_at	4.94	2.43	0.08	5.76	5.58	5.35	6.71	7.59	8.54	8.1	6.3	5.86	5.59	5.81	5.36	5.93	5.39	5.28	5.31	5.46	6.64	6.82	6.65	7.64	7.57	7.55	8.59	8.48	8.54	8.07	8.19	8.04	6.31	6.33	6.25
VVTU11566_at	VIT_16s0013g01530	U3 small nucleolar RNA-associated protein 10	VVTU11566_at	3.25	1.24	-0.75	7.36	7.19	7.32	8.43	8.85	8.93	9.05	7.93	7.45	7.61	6.95	7.21	7.13	7.24	7.34	7.44	7.16	8.4	8.42	8.47	8.9	8.97	8.66	8.9	8.85	9.03	9.12	8.91	9.12	8.02	7.88	7.89
VVTU11570_at	VIT_12s0059g02530	fringe-related protein	VVTU11570_at	8.2	1.6	1.02	3.23	3.51	3.91	4.93	6.92	7.43	7.41	3.42	3.34	2.94	3.37	3.38	3.5	3.63	3.69	4.21	3.79	5.33	4.26	4.99	6.9	6.84	7.02	7.44	7.4	7.45	7.56	7.51	7.13	3.49	3.43	3.35
VVTU11571_at	VVTU11571_at	BZIP transcription factor bZIP58	VVTU11571_at	-0.1	0.56	0.36	3.79	4.13	4.08	3.81	4.03	4.29	3.99	4.51	3.87	3.83	3.66	4.12	4.17	4.1	4.07	3.9	4.26	3.86	3.52	4.02	4.16	3.96	3.97	4.3	4.26	4.31	3.99	3.85	4.11	4.6	4.29	4.62
VVTU11573_at	VIT_17s0053g00140	Serine/threonine-protein kinase Chk1	VVTU11573_at VVTU38601_at	1.32	1.34	-2.24	7.29	6.99	6.73	8.44	7.91	7.66	8.21	8.21	7.55	7.36	6.89	6.72	6.54	7.51	6.6	6.97	6.59	8.43	8.37	8.51	8.11	7.76	7.84	7.77	7.57	7.64	8.12	8.2	8.3	8.32	8.28	8
VVTU11576_at	VIT_14s0066g00540	Nuclear pore complex protein Nup210	VVTU11576_at VVTU39948_at	0.64	0.41	0.38	5.09	5.14	5.18	5.14	5.32	5.7	5.37	5.25	5.26	5.05	4.94	5.18	4.96	5.25	5.21	5.24	5.08	5.46	5.07	4.83	5.27	5.26	5.42	5.52	5.81	5.75	5.47	4.9	5.65	5.23	5.2	5.31
VVTU11577_at	VIT_02s0025g02300	No hit	VVTU11577_at	0.4	-0.16	0.06	3.36	3.29	3.41	3.51	3.46	3.56	3.36	3.2	3.39	3.42	3.27	3.35	3.38	3.14	3.31	3.54	3.38	3.28	3.33	3.84	3.41	3.51	3.45	3.49	3.71	3.48	3.03	3.68	3.3	3.15	3.25	3.19
VVTU11578_at	VIT_17s0000g05570	Receptor protein kinase	VVTU10100_at VVTU11578_at	-8.2	2.39	0.3	9.2	8.52	8.38	6.04	4.71	5.52	7.73	10.5	9.62	8.91	8.95	8.32	8.4	8.79	8.49	8.44	8.18	5.76	6.31	5.99	4.59	4.94	4.57	5.32	5.55	5.68	7.44	7.69	8	10.55	10.51	10.43
VVTU11579_at	VIT_05s0077g00660	Pectinesterase inhibitor	VVTU11579_at	0.89	0.19	0.12	6.88	6.52	6.35	6.39	7.25	6.54	7.08	6.11	6.91	6.8	6.92	6.35	6.79	6.37	6.43	6.43	6.16	6.17	6.52	6.45	7.19	7.25	7.3	6.67	6.4	6.54	7.12	7	7.12	5.99	6.08	6.24
VVTU1158_at	VIT_17s0000g00900	Glutamate 1-semialdehyde aminotransferase	VVTU1158_at	-0.64	1.71	-0.87	9.38	8.53	8.32	8.8	8.93	8.75	8.9	9.72	9.54	9.32	9.27	8.52	8.5	8.58	8.42	8.28	8.25	8.72	8.84	8.84	8.96	8.94	8.9	8.7	8.72	8.83	8.91	8.82	8.97	9.8	9.74	9.62
VVTU11580_at	VIT_12s0142g00450	Unknown protein	VVTU11580_at VVTU37883_at	0.18	0.85	-0.14	7.29	6.96	6.87	6.94	7.55	7.19	7.17	7.42	7.56	7.01	7.25	6.96	7.01	6.92	6.87	6.74	7	6.83	7.01	6.96	7.61	7.65	7.37	7.35	7.05	7.14	7.16	7.21	7.15	7.28	7.47	7.51
VVTU11581_at	VIT_06s0004g02730	Unknown protein	VVTU11581_at VVTU5498_at	1.38	1.24	-0.04	7.06	6.71	6.71	7.05	7.76	7.78	7.4	7.35	7.13	6.9	7.13	6.87	6.55	6.68	6.73	6.77	6.64	6.86	7.11	7.17	7.83	7.61	7.82	7.89	7.79	7.65	7.3	7.56	7.31	7.34	7.35	7.36
VVTU11583_at	VIT_02s0025g03690	RNA-binding protein NOB1	VVTU11583_at VVTU22377_s_at	2.87	1.77	-1.49	6.6	6.27	6.09	7.78	7.73	8.03	8	7.4	6.96	6.56	6.18	6.22	6.01	6.52	6.24	6.21	5.78	7.72	7.8	7.83	7.91	7.57	7.69	8.31	7.78	7.94	7.98	7.98	8.04	7.5	7.51	7.16
VVTU11584_at	VIT_07s0005g04180	Glutathione S-transferase	VVTU11584_at	-0.23	-0.57	-0.09	6.85	7.02	6.92	6.98	6.9	6.75	6.4	6.71	6.99	6.52	7	7.05	7.15	6.83	6.97	6.91	6.88	6.89	7.02	7.02	7	6.76	6.94	6.93	6.56	6.74	6.58	6.41	6.2	6.57	6.79	6.75
VVTU11586_at	VIT_13s0019g05380	Unknown protein	VVTU11586_at	-1.45	-0.26	-0.13	7.44	7.37	7.47	7.12	6.79	6.66	6.97	7.45	7.48	7.29	7.55	7.51	7.43	7.15	7.63	7.47	7.28	6.76	7.22	7.31	7.22	6.63	6.39	6.53	6.71	6.73	6.95	6.93	7.02	7.25	7.5	7.57
VVTU11587_at	VIT_07s0005g01950	Myb domain protein 78	VVTU11587_at	-0.71	-4.64	-1.03	4.87	6.84	6.67	7.89	4.78	4.57	5.54	4.41	4.69	5.02	4.89	6.62	7.02	6.84	6.35	6.44	7.11	9.08	6.09	6.65	4.18	4.36	5.45	4.66	4.65	4.38	5.68	5.56	5.37	4.43	4.35	4.44
VVTU1159_at	VIT_05s0077g00610	Desiccation protein PCC13-62 precursor	VVTU1159_at VVTU810_at	1.43	-2.18	-1.3	6.42	6.91	6.66	8.03	7.19	6.66	6.4	5.66	6.27	6.17	6.74	6.76	7.05	6.92	6.83	6.68	6.43	7.98	8.11	8	7.21	7.16	7.21	6.73	6.76	6.47	6.43	6.26	6.51	5.46	5.48	5.98
VVTU11592_at	VVTU11592_at	Unknown	VVTU11592_at	0.24	2.58	0.99	6.21	6.06	5.53	5.1	5.58	6.63	7.49	6.66	6.15	6.08	6.38	5.73	6.09	6.3	5.7	5.75	5.05	5.29	5.19	4.78	5.62	5.58	5.55	6.72	6.47	6.7	7.45	7.65	7.37	6.71	6.67	6.6
VVTU11595_at	VVTU11595_at	Unknown	VVTU11595_at	-0.23	-0.11	0.4	5.03	5.19	5.06	4.89	4.88	5.04	4.94	4.97	4.62	5.39	4.99	5.3	5.27	4.98	5.02	4.97	5.19	5.03	4.53	5.04	5	4.89	4.75	4.96	5.35	4.75	4.88	4.84	5.08	4.96	4.94	5.01
VVTU11599_at	VIT_02s0012g01280	VQ motif-containing protein	VVTU11599_at	3.27	-0.85	0.8	7.21	8.06	8.3	8.38	9.17	9.21	8.6	7.2	7.32	7.18	7.13	8.11	7.98	8.09	8.3	8.33	8.27	8.42	8.38	8.33	9.17	9.18	9.15	9.23	9.24	9.17	8.66	8.65	8.48	7.27	7.3	7.01
VVTU116_at	VIT_05s0102g00810	Unknown protein	VVTU116_at	-1.22	0.85	0.12	4.88	4.68	4.51	4.25	4.27	4.46	4.43	5.21	4.73	4.88	5.01	4.69	4.76	4.57	4.53	4.47	4.53	4.33	4.07	4.33	3.96	4.33	4.48	4.16	4.54	4.63	4.2	4.28	4.75	5.03	5.31	5.28
VVTU1160_at	VIT_08s0105g00490	Glutaredoxin-related protein;	VVTU1160_at	-0.49	0.1	0.06	8.78	8.68	8.93	8.61	8.54	8.57	8.82	8.96	8.78	8.79	8.77	8.76	8.66	8.63	8.91	8.87	9.02	8.48	8.69	8.65	8.59	8.5	8.53	8.61	8.57	8.54	8.89	8.71	8.84	8.88	8.96	9.03
VVTU11603_at	VIT_14s0060g01660	Pre-mRNA-splicing factor 38A	VVTU11603_at VVTU35352_s_at	2.63	1.86	-0.95	5.49	5.07	4.93	6.22	6.52	6.74	6.78	6.11	5.78	5.24	5.39	4.96	5.09	5.14	4.89	5	4.91	6.27	6.4	5.94	6.51	6.43	6.6	6.9	6.51	6.78	6.77	6.7	6.86	6.24	6.1	5.98
VVTU11608_at	VIT_14s0066g01850	Peroxidase	VVTU11608_at	-6.61	-0.03	-0.82	9.03	8.64	7.84	6.96	5.75	5.13	6.74	8.82	8.72	9.29	9.01	8.55	8.57	8.78	7.96	7.93	7.62	6.67	7.05	7.12	5.85	5.71	5.68	4.52	5.11	5.58	6.42	6.69	7.04	8.82	8.76	8.87
VVTU11611_at	VIT_12s0059g01960	Unknown protein	VVTU11611_at	0.84	0.84	1.01	7.19	7.26	6.66	6.49	7.38	7.65	7.29	6.79	7.42	6.63	7.38	7.17	7.3	7.3	6.89	6.68	6.37	6.25	6.47	6.7	7.26	7.49	7.38	7.67	7.45	7.82	7.43	7.21	7.23	6.91	6.88	6.54
VVTU11612_at	VVTU11612_at	Disease resistance family protein	VVTU11612_at	0.86	-0.07	-0.1	3.51	3.65	3.66	3.99	3.85	4.13	3.79	3.56	3.56	3.58	3.39	3.64	3.74	3.55	3.65	4	3.24	3.95	3.97	4.04	3.65	3.79	4.07	4.38	4.2	3.75	3.8	3.81	3.75	3.56	3.57	3.55
VVTU11617_at	VIT_06s0004g03440	Ulp1 protease	VVTU11617_at	3.25	0.29	0.3	7.23	7.45	7.23	7.95	8.81	8.85	8.27	7.02	7.1	7.19	7.39	7.36	7.65	7.33	7.27	7.19	7.22	7.88	8.1	7.87	8.82	8.84	8.78	8.85	8.94	8.76	8.29	8.33	8.19	6.84	7.23	6.96
VVTU1162_at	VIT_15s0048g00490	Methionine aminopeptidase	VVTU1162_at	-0.02	0.66	-0.56	8.39	8.33	8.17	8.46	8.58	8.33	8.52	8.82	8.58	8.27	8.3	8.31	8.22	8.45	8.27	8.21	8.01	8.41	8.54	8.43	8.54	8.67	8.53	8.23	8.3	8.46	8.45	8.48	8.63	8.97	8.75	8.74
VVTU11621_at	VIT_04s0008g02180	BRCT domain-containing protein	VVTU11621_at	0.51	0.29	-0.68	6.78	7.02	6.76	7.3	7.14	7.09	7.23	7.21	6.98	6.1	7.08	7.03	6.96	7.06	7.06	6.81	6.32	7.4	7.32	7.18	7.11	7.05	7.25	7.17	6.93	7.15	7.33	7.24	7.12	7.21	7.23	7.18
VVTU11627_at	VIT_05s0020g02390	Clathrin-adaptor medium chain apm3	VVTU11627_at VVTU23915_at VVTU8052_at	2.55	0.38	-0.24	4.78	4.69	4.92	5.69	5.84	6.15	5.72	4.93	4.53	5.12	4.62	4.79	4.65	4.62	4.77	4.78	5.16	5.71	5.62	5.74	6.14	5.61	5.7	6.18	6.21	6.06	5.73	5.59	5.82	4.82	4.9	5.07
VVTU11628_at	VIT_09s0070g00210	Metal transporter Nramp1	VVTU11628_at	4.01	-0.83	0.54	7.06	7.61	7.34	8.09	8.75	8.77	8.63	6.11	7.09	6.83	7.22	7.62	7.65	7.56	7.26	7.21	7.53	7.98	8.2	8.09	8.76	8.76	8.74	8.7	8.83	8.79	8.6	8.78	8.49	5.95	6.18	6.2
VVTU1163_s_at	GSVIVT00021769001	Valencene synthase	VVTU1163_s_at VVTU8359_at	0.33	-0.18	0.38	2.75	2.75	3.01	2.78	2.95	3.04	2.75	2.69	2.71	2.83	2.72	2.72	2.84	2.67	3.17	2.82	3.01	3	2.52	2.78	2.93	2.85	3.06	3.03	3.25	2.79	2.74	2.69	2.83	2.74	2.58	2.74
VVTU11631_at	VIT_09s0018g02130	Calcium-transporting ATPase 9 ACA9	VVTU11631_at VVTU24401_at VVTU28608_at VVTU6819_at	-0.13	-0.98	-0.54	7.04	6.77	7.45	7.4	7.04	6.59	6.91	6.81	6.86	7.26	6.98	6.75	6.67	6.88	7.11	7.26	7.87	7.56	7.28	7.34	7.21	7.03	6.85	6.58	6.48	6.69	7.13	6.86	6.72	7.02	6.69	6.71
VVTU11643_at	VIT_06s0061g00350	ABC transporter G member 7	VVTU11643_at	-2.45	-0.22	-0.46	9.27	9.48	9.25	8.97	7.96	8.1	8.97	9.54	9.38	9.07	9.34	9.39	9.53	9.51	9.38	9.26	9.11	8.82	9.12	8.95	8.11	7.93	7.81	8.08	8.06	8.17	8.93	8.98	9.01	9.54	9.61	9.48
VVTU11645_at	VIT_14s0108g01680	Sister chromatid cohesion 2	VVTU11645_at	4.34	0.4	0.05	6.22	6.5	6.84	7.66	8.29	8.63	8.25	6.52	6.34	6.06	6.26	6.44	6.35	6.7	6.83	7.01	6.67	7.73	7.54	7.71	8.31	8.34	8.21	8.7	8.58	8.62	8.26	8.33	8.17	6.6	6.44	6.53
VVTU11648_x_at	VIT_16s0050g00230	Zinc knuckle	VVTU11648_x_at VVTU8044_at	1.14	0.68	-0.62	6.09	5.88	5.98	6.57	6.59	6.55	6.72	6.46	5.97	6.44	5.76	5.76	5.96	5.9	5.77	5.64	6.41	6.7	6.5	6.49	6.61	6.58	6.57	6.72	6.38	6.53	6.74	6.6	6.81	6.59	6.48	6.28
VVTU1165_at	VIT_05s0077g01060	Betaine-aldehyde dehydrogenase	VVTU1165_at	-4.44	0.48	0.08	8.52	7.98	7.86	6.78	6.27	6.21	6.73	8.59	8.54	8.71	8.26	8	8.03	7.9	7.77	7.9	7.91	6.66	6.81	6.85	6.29	6.39	6.13	6.31	6.02	6.28	6.78	6.69	6.71	8.54	8.56	8.67
VVTU11650_at	VIT_03s0017g01930	CYP97B2	VVTU11650_at VVTU5793_s_at	1.27	0.74	-1.11	5.58	5.18	5.3	6.3	5.93	6.09	6.12	5.89	5.58	5.68	5.47	5.16	5.09	5.28	5.59	5.41	4.78	6.43	6.22	6.24	6.05	5.94	5.78	6.2	6.07	6	6.02	6.3	6.02	5.94	5.81	5.92
VVTU11652_at	VIT_00s2077g00020	Alkaline alpha galactosidase II	VVTU11652_at	0.35	-0.32	0.02	4.12	4.12	4.33	4.31	4.3	4.24	4.17	4.03	3.95	4.34	4.03	4.1	4.21	4.05	4	4.06	4.78	4.39	4.3	4.24	4.33	4.43	4.14	4.22	4.23	4.27	4.18	4.21	4.12	4.21	3.9	3.97
VVTU11659_at	VIT_13s0074g00420	Unknown	VVTU11659_at	-1.16	0.19	0.2	6.2	6.03	5.61	5.51	5.43	5.5	5.4	5.83	6.08	6.12	6.37	5.84	6.22	6	5.51	5.35	5.92	5.54	5.61	5.36	5.46	5.05	5.7	5.39	5.59	5.51	5.48	5.34	5.39	5.64	5.91	5.92
VVTU1166_at	VIT_17s0000g03870	Protein phosphatase 2 regulatory subunit A	VVTU1166_at	-0.06	0.36	-0.25	11	10.91	10.86	11.04	10.83	11	11.13	11.16	11.09	10.9	10.99	10.94	10.89	10.9	10.86	10.86	10.87	11.07	11.01	11.04	10.83	10.89	10.76	10.96	10.98	11.05	11.05	11.18	11.17	11.2	11.18	11.09
VVTU11661_at	VIT_02s0025g04780	Subtilisin stomatal density and distribution	VVTU11661_at	0.93	0.28	-0.03	4.01	3.73	3.71	4.02	4.31	4.22	4.14	3.78	3.4	4.59	3.79	3.91	3.72	3.55	3.59	3.65	3.88	4.16	3.92	3.98	4.42	4.52	3.93	4.11	4.32	4.23	3.91	4.36	4.1	3.76	3.72	3.86
VVTU11663_at	VIT_06s0004g00800	Amino acid permease	VVTU11663_at VVTU636_at	0.41	-0.45	-1.05	5.31	5.15	4.96	5.85	5.32	4.99	5.4	4.91	5.29	5.18	5.46	5.1	5.14	5.2	4.97	4.72	5.17	5.54	5.85	6.1	5.38	5.19	5.39	5.02	5.32	4.54	5.34	5.26	5.59	5	4.77	4.96
VVTU11665_at	VVTU11665_at	Fertility restorer homologue A	VVTU11665_at	0.52	0.3	0.27	4.06	3.68	3.61	3.83	3.88	4.29	3.71	3.6	3.77	4.43	3.89	3.71	3.77	3.55	3.37	3.58	3.83	3.6	4.07	3.79	4.04	3.92	3.64	4.6	4.24	3.96	3.65	3.91	3.53	3.43	3.71	3.65
VVTU11669_at	VIT_09s0002g01120	Exportin PAUSED	VVTU11669_at	0.06	1.04	0.37	8.3	8.33	8.22	7.97	8.34	8.63	8.64	8.76	8.44	8.13	8.3	8.3	8.33	8.37	8.33	8.34	7.95	7.84	7.93	8.12	8.42	8.35	8.24	8.57	8.68	8.64	8.61	8.73	8.56	8.83	8.75	8.71
VVTU1167_at	VIT_01s0011g05380	Pectinesterase family	VVTU1167_at	-0.68	-1.15	0.48	3.86	4.78	4.01	3.93	3.49	3.76	3.61	3.4	3.49	3.9	4.12	4.46	4.74	5.07	4.2	4.21	3.52	4.02	3.79	3.96	3.38	3.63	3.45	3.78	3.96	3.49	3.61	3.42	3.77	3.35	3.38	3.46
VVTU11671_at	VIT_04s0008g05040	Agenet domain-containing protein	VVTU11237_at VVTU11671_at	4.71	0.45	0.21	6.18	6.48	6.46	7.63	8.03	8.8	8.18	6.13	6.09	6.27	6.18	6.3	6.56	6.56	6.33	6.52	6.53	7.53	7.6	7.74	8.05	8.09	7.96	8.84	8.78	8.78	8.13	8.21	8.21	6.16	6.25	5.97
VVTU11672_s_at	VIT_11s0103g00760	CIA2 (chloroplast import apparatus 2)	VVTU11672_s_at	1.77	3.09	0.42	5.86	5.13	4.48	5.12	5.96	6.9	6.54	6.13	5.95	5.47	6.08	5.17	5.12	5.11	4.27	4.52	4.64	5.17	5.17	5	5.98	5.96	5.95	6.68	6.75	7.22	6.77	6.74	6	6.03	6.09	6.25
VVTU11674_at	VIT_07s0005g02400	Unknown protein	VVTU11674_at	2.1	0.96	0.08	6.42	6.28	5.98	6.62	6.95	7.44	7.25	6.26	6.47	5.89	6.76	6.18	6.55	6.05	6.28	6.03	5.55	6.61	6.63	6.63	7.01	6.95	6.89	7.47	7.28	7.55	7.41	7.23	7.09	6.38	6.18	6.22
VVTU11676_at	VIT_07s0185g00020	Anthranilate N-benzoyltransferase protein 1	VVTU11676_at	0.38	-0.04	0.29	3.43	3.37	3.5	3.42	3.52	3.67	3.51	3.29	3.32	3.63	3.31	3.43	3.47	3.21	3.33	3.57	3.59	3.32	3.4	3.53	3.4	3.57	3.57	3.37	4.07	3.48	3.38	3.35	3.77	3.37	3.18	3.32
VVTU11679_at	VIT_01s0026g01660	Alpha-amylase isozyme C2 precursor	VVTU11679_at VVTU17278_at VVTU25878_at	8.45	-0.1	-1.71	5.78	6.09	6.06	9.23	9.73	9.67	8.65	5.56	5.91	5.47	5.92	6.21	5.95	6.11	6.16	6.53	5.16	9.24	9.17	9.29	9.84	9.71	9.64	9.76	9.56	9.68	8.67	8.67	8.62	5.54	5.74	5.39
VVTU1168_s_at	VIT_11s0016g04040	Unknown protein	VVTU1168_s_at	-1.47	-1.72	0.78	8.84	9.34	9.15	8.41	8.38	8.11	7.64	8.07	8.68	8.59	9.17	9.32	9.54	9.14	9.25	9.22	8.96	8.33	8.52	8.36	8.47	8.24	8.43	8.12	8.09	8.11	7.58	7.75	7.57	7.83	8.1	8.26
VVTU11683_at	VIT_17s0000g01160	Nodulin	VVTU11683_at VVTU39676_at	-0.21	-2.69	-1.51	3.96	4.24	4.9	5.76	3.73	3.82	3.64	3.67	3.78	4.15	3.94	4.45	4.02	4.21	4.88	4.55	5.19	5.66	5.83	5.77	3.61	3.69	3.87	3.56	4.07	3.78	3.52	3.53	3.84	3.7	3.51	3.79
VVTU11687_at	VIT_08s0058g01020	Saposin B domain-containing protein	VVTU11687_at VVTU16770_s_at	-4.72	2.39	-0.68	5.66	4.99	4.61	3.85	3.61	3.55	3.94	6.96	6.11	5.56	5.15	4.49	4.5	5.65	4.71	4.72	4.36	3.78	3.85	3.93	4	3.21	3.52	3.65	3.51	3.48	3.85	3.81	4.14	7.05	6.97	6.86
VVTU11691_at	VIT_12s0034g01100	Mucin-related	VVTU11691_at	0.57	0.39	-0.74	6.42	6.22	6.44	6.71	7.15	6.45	6.69	6.84	6.46	6.33	6.48	6.42	6.05	6.18	6.51	6.39	6.43	6.49	6.93	6.69	7.1	7.09	7.26	6.58	6.11	6.62	6.69	6.67	6.72	6.78	6.88	6.87
VVTU11693_at	VVTU11693_at	No hit	VVTU11693_at	0.47	0.15	0.2	3.21	3.29	3.31	3.34	3.46	3.64	3.37	3.34	3.07	3.36	3.18	3.52	3.18	3.13	3.46	3.21	3.26	3.57	3.18	3.24	3.45	3.71	3.16	3.31	3.99	3.54	3.31	3.42	3.39	3.47	3.19	3.35
VVTU11694_at	VIT_03s0017g00690	Unknown	VVTU11694_at	0.2	-0.24	0.76	4.61	4.99	5.21	4.62	4.96	5.05	4.84	4.85	4.23	5.07	4.4	5.37	4.69	4.8	4.93	5.19	5.45	4.72	4.87	4.2	4.99	5.05	4.84	5.18	5.16	4.77	4.73	4.79	4.98	4.87	4.82	4.86
VVTU11695_s_at	VIT_07s0104g01100	Peroxidase	VVTU11695_s_at VVTU6607_at	0.83	0.34	0.53	3.58	3.66	3.66	3.59	3.9	4.26	3.98	3.63	3.16	3.81	3.69	3.58	3.69	3.7	3.7	3.62	3.65	3.43	3.73	3.59	3.73	3.78	4.16	4.07	4.73	3.83	3.58	4.07	4.21	3.73	3.5	3.66
VVTU11699_at	VIT_15s0048g02570	Component of oligomeric golgi complex 4	VVTU11699_at	1.55	0.37	-0.66	5.12	5.01	5.14	5.97	5.58	5.95	5.89	5.36	5.06	5.2	5.11	4.83	4.86	5.29	4.99	4.89	5.46	6.01	6.18	5.69	5.65	5.46	5.63	6.1	5.94	5.81	5.85	5.76	6.05	5.37	5.49	5.2
VVTU1170_at	VIT_06s0004g05640	Pentatricopeptide (PPR) repeat-containing protein	VVTU1170_at	0.97	0.36	-0.58	6.13	6.27	6.12	6.68	6.87	6.66	6.53	6.54	6.22	5.74	6.35	6.22	6.34	6.26	6.25	6.26	5.82	6.64	6.7	6.7	6.68	6.84	7.07	6.64	6.49	6.83	6.59	6.52	6.47	6.56	6.4	6.66
VVTU11700_at	VVTU11700_at	Allantoinase	VVTU11700_at	-0.18	-0.09	0.03	3.16	2.89	2.89	2.93	2.88	2.88	2.73	2.81	2.91	3.57	2.89	2.98	2.89	2.78	2.88	2.82	2.98	3.09	2.84	2.86	2.81	2.84	2.97	2.94	2.93	2.75	2.7	2.65	2.84	2.82	2.85	2.75
VVTU11701_at	VVTU11701_at	DnaJ homolog, subfamily B, member 12	VVTU11701_at	0.85	0.72	-0.05	3.76	3.54	3.65	3.96	4.1	4.38	3.95	4.04	3.68	3.99	3.59	3.46	3.59	3.56	3.37	3.6	3.92	4.24	3.66	3.91	4.58	4	3.52	4.66	4.21	4.22	3.99	3.95	3.91	3.83	4.11	4.15
VVTU11702_at	VVTU11702_at	No hit	VVTU11702_at	0.76	0.08	0.12	3.4	3.38	3.48	3.47	4.03	3.73	3.5	3.4	3.41	3.62	3.14	3.29	3.52	3.31	3.5	3.42	3.51	3.3	3.58	3.52	4.46	3.95	3.54	3.83	3.71	3.64	3.5	3.31	3.67	3.46	3.24	3.49
VVTU11703_s_at	VIT_07s0129g01030	Cinnamyl alcohol dehydrogenase	VVTU11703_s_at VVTU35793_at	1.46	0.7	0.33	3.17	2.96	3.03	3.17	3.53	3.86	3.99	3.09	3	3.46	3	2.96	2.89	3.03	2.94	2.9	3.24	3.15	3.22	3.14	3.31	3.68	3.58	3.56	3.93	4.05	4.43	3.46	3.93	2.93	3.1	3.22
VVTU11707_at	VIT_14s0068g00820	Lipid transfer protein	VVTU11707_at	-3.32	-2.16	0.66	6.23	6.8	6.51	5.7	4.3	4.85	4.54	5.37	5.99	6.2	6.47	6.44	7.37	6.36	6.64	6.25	6.6	5.62	5.64	5.83	4.29	4.21	4.38	5.04	4.81	4.68	4.33	4.22	4.95	5.22	5.4	5.49
VVTU11708_at	VVTU11708_at	No hit	VVTU11708_at	-3.13	-1.16	0.21	5.58	5.96	6.2	5.47	3.83	4.78	4.4	5.88	5.27	5.98	5.4	6.01	5.72	6.11	5.87	5.93	6.66	5.25	5.71	5.4	3.91	3.83	3.73	4.7	5.07	4.51	4.17	4.49	4.51	5.71	6.34	5.45
VVTU11709_at	VIT_01s0150g00550	Histone-lysine N-methyltransferase ASHR2	VVTU11709_at	-0.72	0.97	0.64	6.92	7.15	7.01	6.38	6.73	7.05	7.13	7.57	6.98	6.9	6.87	7.02	7.21	7.22	6.98	7.15	6.89	6	6.51	6.57	6.82	6.75	6.61	6.83	7.1	7.19	7.23	6.98	7.16	7.57	7.52	7.62
VVTU1171_at	VVTU1171_at	No hit	VVTU1171_at	0.11	-0.27	0.09	4.05	3.73	4.07	3.98	4	3.93	3.75	3.76	3.79	4.47	3.76	3.71	3.81	3.66	3.96	4.01	4.23	4.18	3.8	3.92	3.95	4.06	3.99	3.83	4.12	3.83	3.69	3.81	3.75	3.81	3.67	3.81
VVTU11710_at	VIT_18s0001g14230	Hexokinase	VVTU11710_at	-2.43	0.25	-1.13	6.88	6.29	5.84	6.12	5.94	5.06	5.23	6.72	6.95	6.83	6.87	6.39	6.02	6.42	5.81	5.93	5.76	6.03	6.25	6.08	5.77	6.19	5.81	5.14	5.04	4.99	5.38	4.71	5.48	6.94	6.39	6.78
VVTU11712_at	VVTU11712_at	Adenylylsulfate kinase	VVTU11712_at	0.41	-0.11	-0.08	2.83	2.86	2.97	3.03	3.17	3	2.97	2.88	2.8	2.92	2.76	2.85	2.79	2.95	2.82	2.96	3.11	2.99	3.12	2.96	3	3.44	3.01	3.13	3.07	2.78	3.02	3.08	2.81	2.85	2.93	2.86
VVTU11715_at	VIT_07s0031g00490	MAP3K protein kinase	VVTU11715_at VVTU24636_at	-4.77	-0.59	0.52	7.65	7.91	7.64	6.04	5.57	5.31	6.23	7.61	7.46	7.87	7.6	7.98	7.92	7.81	7.84	7.75	7.27	5.9	6.2	5.99	5.66	5.59	5.45	5.43	4.67	5.66	5.88	6.28	6.46	7.45	7.65	7.72
VVTU11716_at	VIT_08s0007g07140	Esterase/lipase/thioesterase family protein	VVTU11716_at	-1.86	3.17	1.39	7.02	5.98	5.11	4.32	5.44	6.09	5.81	6.78	7.25	6.81	6.96	5.2	6.29	6.22	5.1	4.99	5.22	4.09	4.76	3.97	5.24	5.74	5.29	6.18	6.09	5.98	5.6	5.55	6.2	6.24	7.04	6.94
VVTU11720_at	VIT_18s0089g00400	Carboxyesterase18 CXE18	VVTU11720_at	-0.92	-1.39	-0.92	5.87	5.41	5.31	6.09	4.78	4.82	4.64	4.74	5.64	6.06	5.89	5.24	5.62	5.34	5.2	5.05	5.61	5.97	5.98	6.29	5.06	4.71	4.51	4.87	4.92	4.67	4.73	4.78	4.38	4.43	4.63	5.07
VVTU11722_at	VVTU11722_at	Anaphase-promoting complex component APC3	VVTU11722_at	1.89	1.43	0.21	7.59	7.51	7.68	8.01	8.5	9.16	8.33	8.4	7.75	7.51	7.5	7.62	7.45	7.44	7.72	7.61	7.7	7.93	8.07	8.04	8.51	8.55	8.43	9.07	9.35	9.04	8.32	8.43	8.23	8.39	8.31	8.49
VVTU11723_at	VIT_14s0068g01550	Unknown protein	VVTU11723_at	0.7	0.43	-0.79	6.38	6.36	6.32	6.88	6.76	6.61	7.04	6.75	6.43	6.23	6.48	6.32	6.49	6.26	6.44	6.33	6.17	6.64	6.98	7	6.72	6.78	6.78	6.57	6.38	6.83	7.05	7.05	7.02	6.61	6.75	6.87
VVTU11725_at	VIT_05s0051g00090	Unknown	VVTU11725_at	1.25	0.34	0.82	7.97	8.13	8.18	7.86	8.6	8.78	8.54	7.93	8.03	7.75	8.1	8.2	8.19	8	8.22	8.37	7.9	7.76	7.9	7.92	8.6	8.62	8.58	8.78	8.7	8.85	8.56	8.64	8.42	7.87	7.93	8
VVTU11727_at	VIT_06s0004g07080	Unknown protein	VVTU11231_at VVTU11727_at	2.36	0.51	-0.19	6.06	6.11	5.92	6.64	7.07	7.14	7.03	6	6.35	5.64	6.1	6.18	5.96	6.18	6.02	6.05	5.65	6.6	6.66	6.67	7.23	6.96	7.01	7.13	7.11	7.19	7.07	6.89	7.11	5.83	6.17	5.99
VVTU11729_at	VIT_00s0226g00030	Peroxidase	VVTU11729_at	0.4	-0.19	0.3	3.28	3.51	3.6	3.51	3.43	3.74	3.52	3.35	3.1	3.52	3.19	3.4	3.47	3.64	3.34	3.31	4.03	3.52	3.55	3.47	3.6	3.33	3.33	3.91	3.93	3.31	3.48	3.69	3.38	3.34	3.23	3.47
VVTU1173_s_at	VVTU1173_s_at	No hit	VVTU1173_s_at	1.84	0.03	-0.13	6.16	6.13	6.04	6.59	7.25	6.87	6.39	5.96	5.89	6.23	6.33	6.11	6.22	6.04	6.08	6.18	5.83	6.68	6.49	6.6	7.08	7.16	7.47	6.9	6.75	6.96	6.5	6.5	6.13	6.05	5.92	5.89
VVTU11732_at	VIT_02s0025g03300	Potassium channel tetramerisation domain-containing protein	VVTU11732_at	1.33	-1.2	1.79	6.59	7.73	8.52	7.18	7.95	8.39	7.27	7.21	6.86	6.09	6.71	7.79	7.64	7.75	8.59	8.85	7.98	7.12	7.25	7.18	7.98	7.98	7.89	8.67	8.38	8.05	7.27	7.55	6.92	7.83	6.94	6.56
VVTU11733_at	VIT_18s0001g10380	Heat shock transcription factor B4	VVTU11733_at	-3.77	2.21	-0.63	7.28	7.27	6.54	5.8	6.19	5.4	6.85	8.76	7.59	7.08	7.12	6.8	7.21	7.66	6.54	6.61	6.47	5.84	5.87	5.68	6.33	6.23	6	5.4	5.38	5.42	6.37	6.91	7.15	8.74	8.89	8.65
VVTU11735_at	VVTU11735_at	ATP synthase subunit f, mitochondrial	VVTU11735_at	0.76	0.27	0.09	3.47	3.46	3.44	3.67	3.67	3.95	3.8	3.5	3.25	3.66	3.46	3.58	3.43	3.37	3.34	3.42	3.54	4.05	3.49	3.39	3.63	3.74	3.64	3.88	3.82	4.12	3.66	3.84	3.9	3.47	3.52	3.52
VVTU11737_at	VIT_15s0048g01840	Zinc finger (C3HC4-type ring finger)	VVTU11737_at	0.61	-0.45	-0.09	4.37	4.43	4.4	4.66	4.52	4.55	4.56	4.04	4.21	4.47	4.43	4.36	4.62	4.29	4.4	4.31	4.49	4.6	4.85	4.51	4.71	4.34	4.48	4.91	4.37	4.27	4.49	4.51	4.68	4.07	3.83	4.2
VVTU1174_at	VIT_08s0105g00440	Selenoprotein	VVTU1174_at	1.53	-0.23	0.14	10	10.28	10.26	10.47	10.89	10.74	10.63	9.92	10	9.87	10.13	10.42	10.27	10.13	10.27	10.31	10.2	10.51	10.43	10.47	10.87	10.88	10.92	10.76	10.72	10.74	10.71	10.51	10.65	9.83	9.9	10.03
VVTU11740_at	VIT_14s0083g00690	Glycosyl transferase family 8 protein	VVTU11740_at	-0.55	0.45	-0.31	4.09	4.04	3.9	4.05	3.88	3.97	3.81	4.45	4.21	3.88	4.17	4.06	3.95	4.11	4.03	3.93	3.72	3.96	3.95	4.21	3.75	3.83	4.04	3.83	4.15	3.92	3.87	3.75	3.81	4.71	4.28	4.31
VVTU11741_s_at	VIT_05s0051g00460	Leucine-rich repeat protein kinase	VVTU11741_s_at VVTU20999_at	-1.39	-0.59	-0.5	6.77	7.24	7.14	6.91	6.36	6.08	6.92	7.16	6.94	6.05	7.11	7.18	7.29	7.25	7.14	7.23	7.04	6.97	6.97	6.78	6.39	6.33	6.35	5.86	5.82	6.47	7.07	7.01	6.64	7.14	7.1	7.23
VVTU11742_at	VIT_04s0023g00920	DCL2 (DICER 2)	VVTU11742_at VVTU205_at	-1.2	-0.99	-0.44	5.68	5.94	6.31	6.06	4.74	5.21	5.98	5.76	5.74	5.46	5.81	5.84	5.3	6.45	6.32	6.42	6.19	5.96	6.19	6.01	4.7	4.95	4.55	5.42	4.84	5.3	6.02	5.97	5.94	5.89	5.8	5.58
VVTU11744_s_at	VIT_01s0150g00340	Unknown	VVTU11744_s_at	0.97	0.28	0.4	5.06	4.7	4.95	4.91	5.29	5.41	5.2	4.73	5	5.34	4.78	4.65	4.76	4.7	4.78	4.67	5.32	5.29	4.75	4.61	5.41	5.29	5.15	5.59	5.16	5.45	5.25	4.86	5.43	4.51	4.66	4.99
VVTU11745_at	VIT_19s0014g02470	Unknown protein	VVTU11745_at	-1.08	1.25	-0.17	7.63	7.06	6.95	6.76	7.21	6.9	7.02	7.89	7.75	7.75	7.36	7.06	7.18	6.94	6.85	6.97	7.02	6.66	6.7	6.92	7.25	7.26	7.12	6.89	6.76	7.04	6.99	7.05	7.03	7.91	7.85	7.92
VVTU11747_at	VIT_08s0056g00140	Unknown protein	VVTU11747_at	0.04	-0.03	1.09	6.47	6.72	6.35	6.15	5.7	6.89	6.67	5.97	6.2	6.48	6.7	6.59	6.74	6.83	6.17	6.29	6.56	6.38	6.03	6.02	5.4	5.61	6.01	6.82	7.2	6.6	6.64	6.55	6.8	5.7	6.04	6.13
VVTU1175_at	VIT_12s0057g00180	Wound-induced	VVTU1175_at VVTU21273_x_at	-0.84	-1.8	2.25	8.76	9.92	8.94	7.85	8.25	8.56	7.99	7.33	9.05	8.6	8.57	9.88	9.86	10.02	8.93	8.91	8.99	7.9	7.83	7.82	8.05	8.28	8.41	8.5	8.62	8.57	7.98	8.06	7.94	7.3	7.54	7.13
VVTU11750_at	VIT_14s0066g01730	Cellulose synthase CSLC04	VVTU11750_at	0.46	0.79	0.61	3.82	3.58	3.65	3.5	3.75	4.35	3.83	3.86	3.64	4.04	3.74	3.54	3.64	3.55	3.55	3.96	3.36	3.63	3.15	3.66	3.79	3.81	3.66	3.99	4.77	4.18	3.79	3.77	3.93	3.64	3.85	4.06
VVTU11751_at	VIT_09s0002g03890	Plastocyanin domain-containing protein	VVTU11751_at	0.99	0.24	0.58	3.51	3.57	3.39	3.47	3.75	4.21	3.6	3.25	3.56	3.69	3.26	3.45	3.36	3.85	3.32	3.28	3.55	3.5	3.41	3.51	3.79	3.93	3.5	4	4.2	4.41	3.42	3.77	3.59	3.34	3.32	3.06
VVTU11753_s_at	VIT_13s0106g00720	Unknown protein	VVTU11753_s_at VVTU512_at	-0.15	0.3	0.05	3.33	3.33	3.64	3.33	3.4	3.4	3.68	3.8	3.34	3.16	3.47	3.47	3.31	3.2	3.56	3.59	3.75	3.5	3.36	3.11	3.5	3.35	3.35	3.34	3.48	3.38	3.69	3.75	3.58	3.7	3.72	3.97
VVTU11756_at	VVTU11756_at	Unknown	VVTU11756_at	0.64	-0.13	-0.04	3	2.91	3.08	3.11	3.42	3.11	3.14	2.86	3.18	2.99	2.81	3.02	2.79	2.9	3.02	2.9	3.29	3.09	3.1	3.13	3.52	3.3	3.42	3.25	3.11	2.97	3.23	3.2	2.97	2.98	2.77	2.83
VVTU11761_at	VIT_06s0004g01050	Calcineurin phosphoesterase	VVTU11761_at	-1.25	-1.26	2.93	8.52	7.13	9.96	6.57	8.13	8.02	6.49	7.52	8.55	8.25	8.73	6.86	7.53	6.88	9.37	10.44	9.88	6.44	6.66	6.59	7.99	8.1	8.29	7.85	8.11	8.08	6.7	6.47	6.25	7.31	7.65	7.59
VVTU11763_at	VIT_06s0061g01060	Magnesium transporter CorA 10	VVTU11763_at VVTU6054_at	-6.94	0.46	-0.16	7.78	7.52	6.69	5.61	4.39	4.61	4.75	8.06	7.92	7.38	7.97	7.42	7.66	7.48	6.81	6.78	6.46	5.57	5.64	5.62	4.13	4.52	4.48	4.09	5.08	4.49	4.46	4.91	4.84	7.96	8.08	8.13
VVTU11764_at	VIT_17s0000g00660	Phosphoglycerate mutase	VVTU11764_at	1.59	0.17	-0.36	7.84	7.85	8.1	8.52	8.79	8.6	8.62	8.13	7.77	7.92	7.84	7.87	7.83	7.86	8.09	8.03	8.19	8.56	8.55	8.44	8.82	8.77	8.78	8.5	8.69	8.6	8.63	8.6	8.62	8.05	8.12	8.21
VVTU11765_at	VIT_16s0100g00880	Stilbene synthase [Vitis pseudoreticulata]	VVTU11765_at	3.53	0.89	1.13	3.97	4.15	4.04	3.92	5.95	5.54	5.88	3.76	3.88	4.14	3.87	4.48	4.15	3.74	4.12	3.85	4.13	3.8	4.02	3.94	6.09	5.22	6.32	5.94	5.86	4.36	6.11	6.19	5.1	3.71	3.64	3.92
VVTU11766_at	VIT_02s0033g00260	Pinoresinol-lariciresinol reductase	VVTU11766_at	-4.01	-3.25	-0.19	5.51	6.58	7.07	5.98	4.08	4.03	4.16	5.73	4.91	5.74	5.73	6.27	7.15	6.09	7	6.97	7.22	5.83	6.11	6	4.06	4.03	4.16	3.9	3.94	4.24	4.49	4.08	3.85	5.56	5.82	5.81
VVTU11767_s_at	VIT_14s0006g02720	Hexose transporter, Plastid	VVTU11767_s_at	0.41	-0.34	-1.04	9.8	9.72	9.65	10.41	9.63	9.63	10.28	9.6	9.99	9.37	9.95	9.64	9.59	9.91	9.77	9.77	9.39	10.45	10.35	10.44	9.59	9.62	9.68	9.58	9.48	9.8	10.45	10.31	10.06	9.55	9.68	9.57
VVTU11768_at	VVTU11768_at	No hit	VVTU11768_at	0.08	-0.01	0.06	3.19	3.19	3.09	3.16	3.19	3.21	3.09	3.08	3.05	3.3	3.2	3.23	3.16	3.17	3.09	3.03	3.15	3.12	3.3	3.04	3.15	3.28	3.12	3.08	3.36	3.19	3.09	3.21	2.95	2.92	3.2	3.11
VVTU11771_at	VIT_11s0016g00290	Pectinesterase PME3	VVTU11771_at	-9.04	0.24	-2.98	9.91	8.8	8.26	8.11	5.45	4.5	6.63	10.37	10.03	10.04	9.62	8.81	8.69	8.88	8.52	8.1	8.12	7.9	8.23	8.19	5.05	5.94	5.21	4.35	4.66	4.48	6.17	6.73	6.9	10.19	10.52	10.39
VVTU11772_s_at	VIT_06s0004g04890	Rhomboid ATRBL1	VVTU11772_s_at	-6.23	-0.54	-0.41	9.03	8.49	8.47	7.07	6.51	5.49	6.19	8.94	9.01	8.92	9.14	8.66	8.44	8.36	8.67	8.23	8.48	6.93	7.18	7.1	6.57	6.55	6.4	5.64	5.65	5.12	5.45	6.21	6.66	8.82	9	8.98
VVTU11773_s_at	VIT_19s0177g00340	Unknown protein	VVTU11773_s_at	-5.95	1.18	-1.44	9.31	8.17	7.44	7.08	6.38	5.34	6.86	9.27	9.41	9.16	9.35	8.11	8.27	8.13	7.58	7.38	7.35	7.09	7.15	7	6.38	6.18	6.55	5.15	5.47	5.39	6.74	6.95	6.88	9.1	9.33	9.36
VVTU11774_s_at	VIT_15s0021g02300	Squamosa promoter-binding protein 8 (SPL8)	VVTU11774_s_at	-8.26	-0.35	-1.82	10.43	9.74	9.53	8.61	6.58	5.73	7.48	10.77	10.6	10.55	10.09	9.89	9.75	9.55	9.79	9.24	9.52	8.32	8.74	8.73	6.49	6.79	6.42	5.94	5.34	5.84	7.09	7.3	7.91	10.55	10.94	10.8
VVTU11775_at	VIT_14s0068g00360	LNG1 (LONGIFOLIA1)	VVTU11775_at VVTU24107_at VVTU549_at	-1.92	0.42	0.37	5.51	5.3	5.5	4.81	4.42	4.91	4.88	5.85	5.38	5.8	5.3	5.37	5.18	5.35	5.14	5.33	5.92	5.04	4.65	4.7	4.39	3.99	4.78	5.26	4.81	4.57	4.93	4.81	4.89	5.71	6.08	5.73
VVTU11776_s_at	VIT_05s0049g01310	Ribosomal protein L14 (RPL14B) 60S	VVTU11776_s_at VVTU38186_s_at	-3.01	1.42	-0.83	10.11	9.47	9.14	8.91	8.9	8.38	8.8	10.69	10.36	9.77	10.13	9.46	9.45	9.5	9.35	9.29	8.7	8.77	8.96	8.99	8.84	8.91	8.96	8.11	8.4	8.58	8.85	8.85	8.71	10.74	10.63	10.69
VVTU11777_at	VIT_10s0003g00510	Transcription elongation factor 1	VVTU11777_at	1.39	-0.2	-0.58	10.09	10.3	10.29	11.03	10.61	10.84	10.86	10.21	10.1	10.03	10.15	10.07	10.32	10.48	10.31	10.29	10.26	10.99	11.06	11.05	10.61	10.52	10.7	10.83	10.95	10.72	10.99	10.9	10.67	10.22	10.19	10.22
VVTU11778_at	VIT_04s0023g01520	Unknown protein	VVTU11778_at	-1.88	-0.3	-2.61	9.6	9.19	8.84	10.2	8.67	7.98	8.79	9.79	9.55	9.7	9.54	9.2	9.14	9.23	8.92	8.79	8.81	10.22	10.22	10.16	8.72	8.69	8.6	7.94	8	8	8.72	8.76	8.88	9.76	9.75	9.87
VVTU11779_at	VIT_13s0019g02020	Thaumatin	VVTU11779_at	-10.96	0.5	1.63	9.11	8.83	7.89	5.04	3.85	4.39	4.13	9.17	9.41	8.71	9.14	8.56	8.67	9.19	7.97	7.86	7.84	5.91	3.87	4.58	3.6	3.91	4.01	4.48	3.73	4.77	3.75	3.88	4.6	9.2	9.19	9.13
VVTU1178_at	VIT_03s0088g00400	Tubulin alpha-6 chain	VVTU1178_at	-2.69	-0.55	1.08	8.53	8.3	7.74	6.93	6.95	7.05	6.33	7.39	8.44	8.18	8.89	8.09	8.6	8.17	7.64	7.53	8.01	7	6.81	6.96	6.82	6.87	7.13	6.89	7.25	6.99	6.18	6.46	6.34	7.18	7.39	7.57
VVTU11780_s_at	VIT_19s0014g03160	NADPH:protochlorophyllide oxidoreductase	VVTU11780_s_at VVTU17495_s_at VVTU19154_s_at VVTU27646_s_at	-1.95	0.62	0.05	11.88	11.18	10.78	10.58	10.47	10.49	10.63	11.28	11.86	11.67	12.07	11.14	11.34	11.04	10.89	10.84	10.6	10.59	10.46	10.69	10.41	10.48	10.52	10.33	10.59	10.53	10.7	10.75	10.42	11.13	11.31	11.38
VVTU11782_s_at	VIT_00s0144g00210	CCR4-NOT transcription complex, subunit 1	VVTU11782_s_at	2.95	0.5	0.55	9.05	9.22	9.68	9.86	10.42	10.94	10.52	9.44	8.91	9.18	9.05	9.22	9.41	9	9.4	9.65	9.95	9.92	9.85	9.82	10.41	10.37	10.47	10.8	11.11	10.89	10.52	10.57	10.48	9.37	9.45	9.5
VVTU11784_at	VVTU11784_at	No hit	VVTU11784_at	0.34	0.94	-0.13	3.74	3.44	3.67	3.74	3.82	4.06	4.1	4.22	3.78	3.59	3.84	3.45	3.37	3.49	3.4	3.58	3.98	3.75	3.57	3.89	3.85	3.61	3.98	4.08	4.25	3.83	3.78	3.96	4.47	4.44	4.12	4.08
VVTU11785_at	VIT_03s0038g04750	Universal stress protein (USP) family protein	VVTU11785_at	2.27	-1.58	1.06	9.36	10.16	10.44	10.16	10.5	10.67	10.41	8.78	9.1	9.53	9.43	10.24	9.97	10.26	10.37	10.46	10.48	10.1	10.24	10.14	10.52	10.45	10.52	10.68	10.66	10.66	10.44	10.42	10.38	8.87	8.69	8.76
VVTU11789_s_at	VIT_18s0001g12850	Ribosomal protein L31	VVTU11789_s_at VVTU20822_at	1.43	1.62	-0.95	7.98	7.61	7.5	8.38	8.87	8.65	8.53	8.76	8.05	7.53	8.27	7.54	7.61	7.68	7.61	7.59	7.28	8.23	8.47	8.42	8.95	8.83	8.84	8.61	8.68	8.65	8.52	8.53	8.54	8.55	8.77	8.93
VVTU11792_at	VVTU11792_at	BolA	VVTU11792_at	-0.79	0.06	-0.03	4.53	4.56	4.44	4.18	4.43	4.05	4.2	4.63	4.74	4.17	4.62	4.72	4.63	4.3	4.5	4.38	4.43	4.08	4.19	4.27	4.45	4.32	4.51	3.64	4.07	4.35	4.47	4.11	3.97	4.7	4.58	4.61
VVTU11793_at	VVTU11793_at	No hit	VVTU11793_at	-0.14	0.02	0.17	3.03	2.97	2.99	2.9	2.81	3	2.98	2.92	2.98	3.16	2.95	3.1	2.92	2.87	2.97	3.14	2.86	3.04	2.82	2.83	2.74	2.75	2.93	2.77	3.33	2.84	2.77	2.95	3.19	2.95	2.85	2.95
VVTU11794_s_at	VIT_06s0004g03550	L-ascorbate peroxidase 1, cytosolic (APX1)	VVTU11794_s_at VVTU13460_at VVTU15985_at VVTU16630_s_at VVTU16630_x_at VVTU16686_s_at VVTU16686_x_at VVTU22018_x_at VVTU22639_x_at VVTU27000_s_at VVTU27000_x_at VVTU29457_s_at VVTU3080_s_at	-1.21	0.21	-0.37	12.79	12.41	12.5	12.5	11.84	12.1	12.39	12.78	12.71	12.87	12.78	12.53	12.3	12.4	12.41	12.48	12.6	12.39	12.59	12.5	11.87	11.79	11.85	12.14	12.15	12.01	12.3	12.37	12.5	12.68	12.81	12.85
VVTU11795_at	VVTU11795_at	No hit	VVTU11795_at	0.22	0.13	-0.25	3.79	3.66	3.58	3.8	3.9	3.68	3.87	3.71	3.62	3.87	3.88	3.85	3.49	3.63	3.52	3.72	3.5	3.92	3.72	3.75	3.64	4.24	3.73	3.57	3.9	3.53	4	3.73	3.87	3.53	3.71	3.86
VVTU11796_at	VIT_18s0122g00330	Unknown protein	VVTU11796_at	-7.17	-2.5	-2.25	9.66	9.41	9	8.85	6.43	5.14	6.24	8.99	9.8	9.68	9.49	9.51	9.44	9.26	9.24	9.05	8.64	8.84	8.9	8.82	6.56	6.48	6.23	4.99	5.22	5.21	6.01	6.14	6.52	8.82	9.07	9.08
VVTU11797_at	VVTU11797_at	No hit	VVTU11797_at	0.57	0.04	-0.24	4.02	3.64	3.67	4.1	4.1	4.1	3.63	3.67	3.73	4.5	3.69	3.63	3.61	3.69	3.51	3.49	3.95	3.94	4.17	4.17	4.29	4.19	3.78	4.13	4.04	4.13	3.64	3.51	3.72	3.54	3.77	3.7
VVTU11798_at	VIT_07s0031g01480	ATP/GTP binding protein	VVTU11798_at VVTU9989_at	1.21	2.88	-0.29	8.52	7.89	7.45	8.08	9.1	9.24	8.82	9.33	8.85	8.27	8.38	7.89	7.87	7.91	7.62	7.52	7.18	8.06	8.14	8.04	9.09	9.04	9.17	9.29	9.18	9.26	8.74	8.96	8.76	9.46	9.28	9.24
VVTU11799_at	VVTU11799_at	No hit	VVTU11799_at	-0.22	-0.18	0.28	3.69	3.64	3.67	3.52	3.48	3.6	3.4	3.47	3.61	3.78	3.67	3.73	3.63	3.55	3.65	3.52	3.82	3.73	3.54	3.24	3.47	3.36	3.6	3.66	3.54	3.61	3.26	3.53	3.41	3.31	3.45	3.62
VVTU1180_at	VIT_00s0916g00010	Zinc finger (C3HC4-type ring finger) protein (RMA1)	VVTU1180_at	1.4	-0.83	1.09	9.54	9.69	9.88	9.71	9.73	10.4	9.75	8.72	9.25	9.75	9.59	9.66	9.76	9.66	9.74	9.68	10.16	9.93	9.65	9.51	9.79	9.73	9.67	10.41	10.43	10.37	9.63	9.83	9.78	8.61	8.83	8.72
VVTU11802_at	VIT_03s0038g04130	DEAD box RNA helicase	VVTU11802_at VVTU14529_s_at	3.42	0.91	0.32	7.67	7.94	7.93	8.44	9.49	9.62	9.2	8.06	7.99	7.42	7.52	8.01	7.81	7.99	7.89	7.97	7.94	8.27	8.52	8.52	9.56	9.53	9.36	9.68	9.56	9.63	9.27	9.17	9.16	7.89	8.21	8.07
VVTU11803_s_at	VIT_03s0180g00250	Cinnamyl alcohol dehydrogenase	VVTU11803_s_at VVTU16099_at VVTU37094_at	-9.13	-0.74	2.74	6.74	7.33	6.32	2.64	2.67	2.71	2.72	6.19	6.76	5.82	7.28	7.44	7.29	7.25	6.86	6.34	5.39	2.56	2.65	2.71	2.93	2.71	2.31	2.67	2.69	2.76	3	2.57	2.55	6.55	5.91	6.03
VVTU11804_at	VVTU11804_at	No hit	VVTU11804_at	-0.03	-0.16	0	2.94	2.87	2.91	2.99	2.77	2.94	2.78	2.8	2.87	3.05	2.89	2.79	3.01	2.79	3.01	2.78	2.92	2.95	2.84	3.15	2.72	2.78	2.82	2.95	3.15	2.7	2.89	2.74	2.7	2.85	2.67	2.86
VVTU11805_at	VIT_13s0067g03880	Ankyrin repeat	VVTU11805_at VVTU15217_s_at	2.9	-0.34	-0.11	8.28	8.79	8.74	9.44	9.66	9.79	9.65	8.21	8.51	7.8	8.42	8.68	8.72	8.95	8.91	8.91	8.33	9.38	9.43	9.52	9.66	9.74	9.57	9.85	9.67	9.84	9.62	9.73	9.59	8.22	8.18	8.24
VVTU11806_s_at	VIT_05s0094g00750	Stearoyl-CoA 9-desaturase	VVTU11806_s_at	0.12	0.81	-0.84	10.79	10.41	9.97	10.64	11.2	10.41	10.23	10.86	10.87	10.75	10.75	10.36	10.43	10.44	10.03	10	9.88	10.58	10.66	10.67	11.22	11.22	11.17	10.4	10.41	10.43	10.22	10.22	10.26	10.8	10.86	10.92
VVTU11807_at	VVTU11807_at	No hit	VVTU11807_at	-0.74	-0.58	-0.14	5.2	4.93	5.42	5.1	4.87	4.65	4.67	5.01	5.18	5.49	4.88	4.92	4.88	4.99	5.03	5.02	5.99	5.16	5.17	4.96	5.09	4.91	4.57	4.84	4.54	4.55	4.84	4.53	4.62	4.89	4.97	5.17
VVTU11808_at	VIT_11s0016g01850	Anthocyanidin-3-glucoside rhamnosyltransferase	VVTU11808_at	-10.04	-1.57	-0.11	8.95	8.7	8.23	6.4	3.58	4.12	4.79	8.43	9.09	8.72	9.02	8.43	8.66	8.96	8.25	8.18	8.27	6.17	6.57	6.43	3.25	3.7	3.75	3.75	4.66	3.73	4.15	4.95	5.1	8.06	8.54	8.63
VVTU1181_at	VIT_01s0026g01930	Unknown protein	VVTU1181_at	-0.5	0.58	0.16	8.08	7.78	7.57	7.48	7.87	7.77	7.39	7.98	8.13	7.88	8.22	7.7	7.96	7.66	7.52	7.61	7.57	7.49	7.48	7.48	7.89	7.84	7.87	7.73	7.75	7.82	7.46	7.42	7.29	7.88	7.99	8.06
VVTU11810_s_at	VIT_08s0007g05070	Zinc finger (C2H2 type) family	VVTU11810_s_at	1.75	-0.37	-0.52	9.9	10.11	10.41	10.95	10.89	10.76	10.84	10.11	9.94	9.9	9.86	10.07	10.19	10.08	10.43	10.54	10.23	10.99	10.94	10.91	10.81	10.86	11	10.75	10.86	10.67	10.8	10.79	10.92	10.07	10.18	10.09
VVTU11811_at	VIT_19s0015g00680	E3 ubiquitin-protein ligase HUWE1	VVTU11811_at VVTU24359_at	2.1	-0.23	-0.19	9.06	9	9.09	9.8	9.72	9.95	9.76	8.68	8.9	9.33	8.89	8.93	9	9.06	9	8.96	9.3	9.81	9.73	9.87	9.69	9.81	9.65	9.94	9.93	9.99	9.75	9.71	9.81	8.71	8.68	8.66
VVTU11812_at	VVTU11812_at	V-type H+-transporting ATPase 16kDa proteolipid subunit	VVTU11812_at	0.09	0.16	0.03	3.37	3.3	3.28	3.29	3.38	3.37	3.39	3.34	3.42	3.44	3.25	3.35	3.26	3.3	3.06	3.28	3.46	3.45	3.16	3.25	3.37	3.27	3.5	3.34	3.27	3.48	3.55	3.31	3.28	3.38	3.34	3.29
VVTU11814_s_at	VIT_13s0067g02700	Ribosomal protein S26 (RPS26C) 40S	VVTU11814_s_at	-0.34	0.9	-1.04	12.02	11.57	11.58	12.12	11.68	11.65	12.22	12.47	12.06	12.03	11.98	11.56	11.53	11.63	11.58	11.53	11.64	12	12.21	12.15	11.65	11.72	11.66	11.63	11.69	11.64	12.11	12.26	12.28	12.41	12.48	12.51
VVTU11815_at	VIT_00s0187g00360	Uclacyanin I	VVTU11815_at	-5.79	-0.89	-0.11	13.16	13.08	11.09	10.93	9.54	9.43	10.1	11.33	12.89	13.2	13.35	12.97	13.27	12.98	11.42	10.59	11.13	10.72	11.04	11.01	9.59	9.56	9.47	9.47	9.41	9.41	9.87	10.06	10.33	11.22	11.37	11.4
VVTU11817_s_at	VIT_12s0028g03850	Thioredoxin M-type 2	VVTU11817_s_at	-4.11	-0.94	-1.04	8.07	8.02	7.96	7.46	6.6	5.67	6.4	8.22	8.01	8.2	7.98	7.98	7.89	8.18	8.01	8.03	7.84	7.19	7.65	7.51	6.55	6.56	6.68	5.63	5.63	5.75	6.07	6.31	6.74	8.12	8.38	8.14
VVTU1182_s_at	VIT_18s0001g14270	Gibberellin-regulated protein 1 (GASA1)	VVTU1182_s_at VVTU35173_at	17.14	1.83	1.43	3.84	7.41	5.1	8.24	13.16	12.79	11.68	4.28	3.75	3.84	3.92	5.81	5.22	8.7	4.27	5.66	5.05	8.16	8.34	8.2	13.19	13.15	13.15	12.86	12.77	12.75	11.75	11.77	11.52	3.93	4.35	4.49
VVTU1182_x_at	VIT_18s0001g14260	No hit	VVTU1182_x_at	13.16	2.44	2.12	4.01	6.24	5	6.32	11.68	10.93	9.69	4.57	3.92	4.02	4.08	5.39	4.55	7.33	4.02	5.84	4.49	6.24	6.33	6.39	11.6	11.6	11.83	11.05	10.63	11.07	10.13	9.75	8.95	4.91	4.55	4.17
VVTU11820_at	VIT_02s0012g01250	Carnitine/acylcarnitine carrier, Mitochondrial	VVTU11820_at	-4.02	2.22	-0.28	8.53	7.75	6.89	6.51	6.31	6.47	6.86	8.93	8.47	8.35	8.75	7.58	7.83	7.82	7.07	6.93	6.65	6.42	6.47	6.62	6.27	6.16	6.48	6.68	6.28	6.41	6.67	7.02	6.86	8.95	8.89	8.96
VVTU11823_at	VIT_18s0041g01830	Glyoxylate reductase	VVTU11823_at VVTU34539_s_at	-1.2	0.69	-0.69	8.23	7.86	7.6	7.78	7.91	7.38	7.47	8.47	8.23	8.21	8.25	7.9	7.83	7.85	7.65	7.69	7.46	7.64	7.89	7.81	7.96	7.89	7.87	7.28	7.56	7.28	7.27	7.62	7.51	8.38	8.42	8.6
VVTU11824_s_at	VIT_17s0000g05050	COBRA-like protein 4	VVTU11824_s_at VVTU1690_s_at VVTU3019_s_at	1.19	1.01	-1.26	9.84	9.6	9.42	10.53	10.19	10.2	10.77	10.31	9.94	9.94	9.61	9.31	9.74	9.7	9.36	9.32	9.56	10.54	10.45	10.6	10.18	10.14	10.25	10.33	10.05	10.22	10.75	10.72	10.83	10.27	10.35	10.3
VVTU11825_at	VIT_01s0011g03450	Alpha-glucosidase	VVTU11825_at	-6.5	0.97	-2.1	10.68	9.92	8.75	8.93	7.75	6.76	7.69	10.98	10.86	10.64	10.53	9.72	9.83	10.16	8.92	8.81	8.47	8.85	8.97	8.97	7.84	7.82	7.57	6.75	6.61	6.9	7.2	7.78	7.98	10.98	11	10.97
VVTU11826_s_at	VIT_17s0000g03790	Unknown protein	VVTU11826_s_at	0.36	-4.23	-1.74	9.35	9.9	11.62	11.28	11.13	8.39	9.84	9.18	9.54	9.11	9.36	9.58	9.89	10.17	11.48	11.73	11.64	11.19	11.31	11.34	11.06	11.08	11.24	8.44	8.36	8.36	10.06	9.57	9.85	9.52	9.08	8.86
VVTU11828_x_at	VIT_04s0008g05460	Unknown protein	VVTU11828_x_at VVTU27361_x_at VVTU34258_s_at	4.41	0.92	0.3	7.96	7.86	7.83	8.89	9.44	10.19	9.78	7.72	7.7	8.4	7.65	7.77	7.96	7.84	7.87	7.72	7.88	8.93	8.84	8.9	9.42	9.43	9.47	10.28	10.18	10.09	9.8	9.8	9.75	7.7	7.69	7.76
VVTU11829_at	VIT_18s0001g07690	CTR1-like protein kinase	VVTU11829_at	3.45	0.38	-0.85	8.87	8.96	8.61	10.07	10.41	10.15	10.42	8.73	8.8	9.1	8.68	8.99	9.05	8.84	8.83	8.55	8.43	9.94	10.14	10.11	10.43	10.43	10.37	10.17	10.15	10.14	10.41	10.4	10.46	8.79	8.73	8.66
VVTU11830_s_at	VIT_06s0009g01580	Glycosyl hydrolase family 17 protein	VVTU11830_s_at VVTU35482_s_at VVTU37473_s_at	-0.66	-0.57	-1.59	9.12	9.15	8.75	9.72	9.03	8.37	8.53	9.13	9.33	8.58	9.32	9.13	9.17	9.16	8.87	8.93	8.39	9.74	9.84	9.57	8.98	8.99	9.11	8.24	8.46	8.4	8.59	8.51	8.49	8.95	9.15	9.27
VVTU11831_at	VIT_06s0004g05480	Translation initiation factor eIF-3 subunit 3	VVTU11831_at	-0.54	0.89	0.11	10.42	10.35	10	9.94	9.99	10.24	10.42	10.6	10.52	10.18	10.52	10.42	10.32	10.3	10.05	10.16	9.75	9.99	9.92	9.9	9.95	9.98	10.03	10.13	10.31	10.28	10.29	10.48	10.47	10.58	10.63	10.6
VVTU11832_at	VIT_18s0001g04160	Translation initiation factor eIF-5	VVTU11832_at	-1.51	-1.07	-0.2	8.39	8.65	9.27	8.77	7.62	8.07	8.17	8.78	8.58	8.11	8.45	8.62	8.38	8.89	9.05	9.5	9.23	8.77	8.72	8.82	7.68	7.49	7.69	8.2	8	8	8.24	8.22	8.03	9.03	8.72	8.54
VVTU11834_at	VIT_09s0002g06420	Lactoylglutathione lyase	VVTU11834_at VVTU27059_s_at	0.45	-0.84	1.55	5.93	6.21	5.65	4.95	6.57	5.8	4.87	4.65	5.75	5.6	6.33	6.08	5.95	6.53	5.76	5.74	5.43	4.76	4.78	5.25	6.75	6.51	6.43	5.89	5.81	5.69	4.81	4.89	4.91	4.84	4.26	4.78
VVTU11835_at	VIT_04s0023g02820	MADS box transcription factor TM6 (TM6) APETALA3	VVTU11835_at	-0.97	0.07	0.15	4.37	5.9	4.01	4.05	4.17	4.1	3.95	4.39	4.17	4.64	4.27	4.06	4.09	7.18	3.88	4.07	4.06	4.02	4.12	4	4.24	4.15	4.11	4	4.31	3.97	3.77	3.9	4.16	4.34	4.39	4.44
VVTU11836_s_at	VIT_18s0001g12370	Glucose-6-phosphate isomerase, cytosolic (PGIC)	VVTU11836_s_at VVTU15551_s_at VVTU6204_s_at	-2.3	-0.29	-0.91	10.04	9.77	9.68	9.59	8.85	8.34	9.55	9.94	10.05	9.96	10.11	9.85	9.73	9.74	9.68	9.67	9.69	9.76	9.56	9.44	8.72	8.8	9.02	8.34	8.04	8.58	9.73	9.62	9.25	10.07	9.83	9.91
VVTU11839_s_at	VIT_02s0025g03540	Tubulin beta-6 chain	VVTU11839_s_at	-9.6	-0.86	2.33	10.38	10.4	10.04	6.16	5.63	5.65	6.9	9.53	10.5	10.22	10.42	10.43	10.06	10.65	10.42	10.19	9.3	5.78	6.27	6.37	5.89	5.59	5.35	5.88	5.24	5.76	6.78	7	6.9	9.66	9.51	9.41
VVTU1184_at	TC60790	Auxin-responsive SAUR57	VVTU1184_at	-6.16	2.03	0.9	6.79	6.13	3.75	2.99	3.28	3.22	3.23	5.92	6.33	6.72	7.2	6.21	6.57	5.36	3.76	3.62	3.87	3.11	2.94	2.92	3.51	2.99	3.29	3.09	3.42	3.12	3.17	3.28	3.25	5.05	5.74	6.58
VVTU11840_at	VVTU11840_at	Unknown protein	VVTU11840_at	12.62	-2.73	1.07	6.39	8.75	9.38	11.35	12.74	13.25	12.2	5.9	6.17	6.33	6.63	8.73	8.64	8.87	9	9.51	9.56	11.16	11.45	11.41	12.77	12.77	12.67	13.18	13.37	13.19	12.09	12.37	12.12	5.59	5.91	6.15
VVTU11841_at	VIT_15s0046g02690	Ribosomal protein L36 (RPL36C) 60S	VVTU11841_at VVTU11896_s_at VVTU11896_x_at VVTU19755_s_at	-1.66	1.35	-0.85	7.25	6.99	6.52	6.84	6.2	6.58	6.98	7.92	7.41	6.85	7.43	6.86	7.04	7.05	6.58	6.76	6.17	6.89	6.7	6.91	6.12	6.21	6.27	6.66	5.95	6.95	7.17	7.07	6.65	7.9	7.97	7.88
VVTU11842_s_at	VIT_11s0016g04410	Unknown protein	VVTU11842_s_at VVTU17373_at	0.9	0.24	1.01	8.92	9.31	9.2	8.68	9.5	9.57	9.53	8.91	8.91	8.75	9.07	9.38	9.3	9.24	9.31	9.34	8.9	8.5	8.79	8.72	9.56	9.45	9.49	9.44	9.62	9.65	9.49	9.57	9.54	9.02	8.78	8.91
VVTU11843_at	VVTU11843_at	No hit	VVTU11843_at	-0.12	-0.51	0.45	5.25	5.18	5.44	5.2	5	5.31	4.85	4.92	4.95	5.68	5	5.22	5.12	5.2	4.97	5.13	6	5.54	4.89	5.09	5	5.08	4.9	5.01	5.78	5	4.79	4.69	5.05	4.65	5.04	5.03
VVTU11846_s_at	VIT_19s0090g01290	Serine/threonine-protein phosphatase PP-X isozyme 2	VVTU11846_s_at VVTU13219_s_at	2.11	0.18	-0.72	8.2	8.55	8.51	9.42	9.07	9.45	9.51	8.64	8.51	7.5	8.39	8.55	8.38	8.69	8.73	8.64	8.09	9.35	9.44	9.47	8.99	9.09	9.14	9.55	9.23	9.55	9.59	9.62	9.31	8.68	8.67	8.58
VVTU11847_at	VIT_10s0003g02760	Zeta-cop, subunit of COP-I complex	VVTU11847_at	-0.36	0.21	-0.69	10.9	10.66	10.54	10.92	10.68	10.45	10.7	10.91	10.93	10.86	10.91	10.7	10.62	10.66	10.58	10.6	10.42	10.91	10.97	10.88	10.65	10.66	10.74	10.45	10.5	10.4	10.72	10.7	10.69	10.9	10.94	10.9
VVTU11848_at	VIT_14s0060g02140	Rubber elongation factor (REF)	VVTU11848_at VVTU18489_s_at	-1.49	-2.23	1.99	10.82	11.57	12.42	10.38	10.5	10.73	10.1	10.46	10.88	10.69	10.89	11.66	11.43	11.6	12.43	12.58	12.24	10.3	10.44	10.4	10.49	10.47	10.53	10.75	10.77	10.66	10.17	10.04	10.1	10.73	10.22	10.37
VVTU11849_s_at	VIT_04s0044g01110	Alcohol dehydrogenase 6	VVTU11849_s_at VVTU12268_s_at VVTU32313_x_at VVTU36247_s_at VVTU6090_s_at	2.18	-0.51	-0.56	4.49	4.87	4.52	5.27	6.01	4.94	5.46	4.15	4.65	4.52	4.26	4.77	4.61	5.17	4.49	4.26	4.77	5.52	5.14	5.12	6.16	5.95	5.9	4.6	5.12	5.05	5.03	5.19	5.97	3.83	4.36	4.2
VVTU1185_at	VIT_06s0009g02310	Ubiquitin-associated (UBA)	VVTU1185_at	0.19	-0.13	-0.26	8.22	8.49	8.43	8.58	8.48	8.39	8.54	8.47	8.36	8.21	8.07	8.43	8.62	8.42	8.43	8.47	8.39	8.55	8.58	8.62	8.48	8.53	8.42	8.26	8.48	8.41	8.58	8.48	8.55	8.37	8.56	8.48
VVTU11850_s_at	VIT_14s0068g00800	Syntaxin 7	VVTU11850_s_at	-2.01	-0.76	0.12	10.23	10.7	10.24	9.77	9.35	9.18	9.68	10.03	10.28	9.91	10.44	10.71	10.63	10.75	10.31	10.38	10	9.83	9.74	9.75	9.32	9.41	9.33	9.07	9.23	9.24	9.64	9.68	9.73	10.1	9.97	10.01
VVTU11851_s_at	VIT_07s0130g00150	Thioesterase family	VVTU11851_s_at	-0.13	-0.61	0.22	9.3	9.41	9.27	9.15	9.29	9.02	9.02	8.84	9.03	9.36	9.48	9.47	9.34	9.41	9.23	9.23	9.35	9.01	9.26	9.16	9.23	9.24	9.39	8.97	9.22	8.84	9.05	9.03	8.97	8.71	8.75	9.03
VVTU11853_s_at	VIT_05s0077g02140	fatty acid multifunctional protein (MFP2)	VVTU11853_s_at	0.58	-0.65	0.25	9.66	10	9.81	9.82	9.94	9.83	9.86	9.23	9.77	9.39	9.78	10.17	9.97	9.83	9.83	10	9.55	9.87	9.74	9.84	9.88	10.03	9.92	9.87	9.69	9.93	9.93	9.89	9.76	9.16	9.28	9.26
VVTU11854_s_at	VIT_17s0000g00920	Glutamate decarboxylase 1 (GAD 1)	VVTU11854_s_at VVTU7033_at	0.89	-1.35	-0.9	9.83	9.82	9.68	10.62	9.88	9.66	9.88	8.88	9.81	9.77	9.91	9.92	9.73	9.79	9.83	9.76	9.42	10.55	10.64	10.67	9.81	9.9	9.93	9.62	9.55	9.79	10.02	9.85	9.76	8.89	8.86	8.9
VVTU11857_at	VIT_14s0030g01810	Ribosomal protein S3A (RPS3aB) 40S	VVTU11857_at VVTU19533_at VVTU27733_s_at VVTU30417_s_at	1.04	0.8	-0.22	6.95	6.38	6.56	7.24	6.81	7.46	7.72	6.85	6.77	7.4	6.54	6.36	6.5	6.27	6.43	6.36	6.84	8.05	6.44	6.65	6.64	6.29	7.31	8.24	7.1	6.45	7.5	6.84	8.39	6.58	6.98	6.96
VVTU11858_at	VIT_19s0014g01590	Unknown protein	VVTU11858_at	1.56	-0.79	0.55	7.7	8.14	8.43	8.23	8.44	8.49	8.76	7.47	7.46	7.8	7.81	8.25	8.12	8.04	8.19	8.39	8.66	8.12	8.41	8.14	8.35	8.58	8.37	8.56	8.37	8.53	8.82	8.8	8.64	7.3	7.52	7.57
VVTU11859_s_at	VIT_14s0068g00680	Glyceraldehyde-3-phosphate dehydrogenase A, chloroplast precursor	VVTU11859_s_at VVTU17859_s_at VVTU21121_s_at VVTU27512_x_at VVTU33738_s_at	-6.15	2.03	0.12	11.02	10.14	8.81	8.06	7.07	7.67	8.74	10.74	11.11	10.72	11.2	9.7	10.34	10.3	8.84	8.77	8.82	8.48	7.64	7.93	7.1	7.02	7.08	7.55	7.79	7.66	8.54	8.76	8.91	10.46	10.82	10.91
VVTU1186_at	VIT_14s0030g02310	Auxin-induced protein 22D	VVTU1186_at	-3.97	1.98	0.24	7.35	6.73	4.65	4.65	4.07	4.67	5.93	6.3	7.01	7.11	7.8	6.31	7.04	6.74	4.92	4.6	4.37	4.79	4.64	4.49	4.3	3.78	4.07	4.75	4.43	4.8	5.97	6.04	5.76	5.78	6.3	6.68
VVTU11860_s_at	VIT_03s0063g02360	Epicotyl-specific tissue protein	VVTU11860_s_at VVTU34739_s_at VVTU34739_x_at	-2.05	2.41	-0.5	4.83	3.4	3.33	3.33	3.45	3.59	3.45	5.19	4.54	5.33	4.44	3.4	3.31	3.48	3.23	3.2	3.54	3.31	3.41	3.28	3.27	3.56	3.51	3.11	3.91	3.64	3.57	3.47	3.31	5.14	5.16	5.26
VVTU11861_s_at	VIT_08s0007g04780	Aquaporin GAMMA-TIP	VVTU11861_s_at VVTU18118_s_at VVTU35743_x_at VVTU7301_s_at	-0.59	-0.54	0.25	6.78	5.99	6.85	6.33	5.67	5.98	6.54	5.92	5.98	7.62	6.13	6.04	5.92	6.02	5.99	5.91	7.79	6.96	5.96	5.78	5.73	5.27	5.93	6.5	5.73	5.53	6.16	5.7	7.29	5.81	5.99	5.94
VVTU11862_at	VIT_09s0070g00060	CCR4-NOT transcription complex subunit 7/8	VVTU11862_at	0.44	-1.91	0.47	9.48	10.24	10.97	10.24	10.17	9.91	10.05	9.46	9.63	9.19	9.59	10.17	10.14	10.39	10.9	11.11	10.89	10.28	10.26	10.17	10.21	10.19	10.1	9.9	9.87	9.97	10.07	10.06	10.01	9.51	9.5	9.37
VVTU11863_s_at	VIT_17s0000g05030	Alpha-1,4-glucan-protein synthase 1	VVTU11863_s_at VVTU22731_s_at	-1.23	-0.64	-0.51	10.88	11	10.96	10.89	10.95	10.17	9.86	11.02	11	10.85	10.79	11.16	10.95	10.89	11.09	11.06	10.71	10.9	10.91	10.86	10.96	10.89	11.01	10.25	10.18	10.08	9.85	9.87	9.85	11.13	10.98	10.95
VVTU11864_s_at	VIT_08s0007g07950	Zf A20 and AN1 domain-containing stress-associated protein 2	VVTU11864_s_at	-2.2	-1.14	-0.33	11.58	11.89	11.7	11.32	10.84	10.21	10.84	11.4	11.49	11.56	11.67	11.89	11.93	11.85	11.74	11.68	11.69	11.36	11.33	11.26	10.74	10.85	10.91	10.1	10.43	10.08	10.81	10.83	10.87	11.29	11.44	11.46
VVTU11865_at	VIT_04s0008g00650	3'-5' exonuclease domain-containing protein	VVTU11865_at VVTU21096_s_at	-2.64	-1.63	-0.59	9.89	10.04	10.04	9.69	8.87	8.18	8.71	9.5	9.8	9.97	9.88	9.98	10.21	9.92	10.05	9.86	10.19	9.66	9.74	9.66	8.92	8.8	8.89	8.23	7.97	8.32	8.68	8.74	8.72	9.37	9.57	9.54
VVTU11866_s_at	VIT_08s0007g03000	Chaperone protein dnaJ-related	VVTU11866_s_at VVTU26632_s_at	1.86	1.08	-0.48	7.95	7.5	7.58	8.29	8.79	8.67	8.58	8.15	7.83	8.2	7.79	7.54	7.5	7.46	7.54	7.44	7.74	8.26	8.34	8.26	8.76	8.78	8.82	8.59	8.76	8.64	8.48	8.61	8.65	8.07	8.21	8.18
VVTU11869_s_at	VIT_13s0064g01350	TIF31 protein	VVTU11869_s_at	1.89	1.63	0.06	9.2	8.84	8.95	9.32	9.91	10.28	10.21	9.69	9.19	9.25	9.15	8.87	8.9	8.75	8.88	8.97	9	9.26	9.33	9.36	10	9.85	9.88	10.2	10.34	10.29	10.17	10.19	10.26	9.71	9.7	9.65
VVTU1187_s_at	VIT_06s0004g03190	Proteasome 20S beta subunit G1 (PBG1) (PRCH)	VVTU1187_s_at VVTU27794_s_at	-1.2	0.92	-0.51	11.28	11	10.72	10.81	10.78	10.62	10.79	11.66	11.42	11.09	11.32	10.97	10.86	11.16	10.83	10.72	10.6	10.81	10.84	10.79	10.75	10.76	10.83	10.57	10.7	10.59	10.73	10.8	10.83	11.64	11.71	11.64
VVTU11871_s_at	VIT_08s0007g07690	Polygalacturonase inhibiting protein PGIP1	VVTU11871_s_at	-1.92	0.68	1.86	5.9	6.76	5.75	4.46	5.53	5.53	5.22	6.16	6.04	5.97	5.67	7.19	6.58	6.37	5.98	5.46	5.76	3.62	4.32	5.08	5.4	5.47	5.69	5.72	5.48	5.38	5.18	5.38	5.07	6.42	6.27	5.7
VVTU11872_at	VIT_00s0271g00080	Pentatricopeptide (PPR) repeat membrane-associated salt-inducible protein	VVTU11872_at	1.46	3.38	-1.72	7.22	6.58	5.84	7.42	7.97	7.82	8.02	8.5	7.61	6.88	7.08	6.46	6.24	6.95	6.23	5.79	5.39	7.29	7.52	7.43	7.95	7.97	7.99	7.79	7.67	7.99	7.86	8.05	8.13	8.62	8.44	8.42
VVTU11873_at	VIT_06s0061g01030	Aspartic proteinase nepenthesin-2 precursor	VVTU11873_at VVTU38496_s_at	5.88	0.16	0.85	6.16	6.85	6.79	7.83	8.83	9.69	8.22	6.06	6.45	5.36	6.43	6.88	6.84	6.83	6.91	6.97	6.45	7.7	7.87	7.92	8.73	8.74	8.99	9.65	9.66	9.76	8.2	8.35	8.09	5.97	6.24	5.94
VVTU11876_at	VIT_06s0004g00060	Unknown protein	VVTU11876_at	-0.05	0.84	0.14	9.73	9.55	9.21	9.24	9.62	9.63	9.63	9.71	9.83	9.51	9.83	9.49	9.54	9.61	9.31	9.25	9.06	9.35	9.19	9.16	9.53	9.64	9.68	9.49	9.66	9.74	9.63	9.66	9.61	9.71	9.71	9.7
VVTU11877_at	VIT_13s0067g03600	RSZ33 (Arginine/serine-rich Zinc knuckle-containing protein 33)	VVTU11877_at	-0.28	0.54	-0.68	10.46	10.19	10.13	10.48	10.37	10.21	10.28	10.74	10.53	10.61	10.2	10.16	10.19	10.21	10.24	10.11	10.04	10.46	10.5	10.48	10.42	10.38	10.3	10.27	10.01	10.32	10.21	10.31	10.32	10.74	10.8	10.68
VVTU11878_at	VIT_18s0001g10460	Defective chloroplasts and leaves protein / DCL protein	VVTU11878_at VVTU16987_s_at	-1.29	2.15	0.36	7.07	6.41	6.07	5.73	6.33	6.65	6.16	7.48	7.21	6.72	7.23	6.51	6.38	6.33	6.19	6.29	5.65	5.41	6.02	5.7	6.23	6.25	6.5	6.7	6.49	6.76	6.09	6.17	6.22	7.41	7.46	7.57
VVTU11879_at	VIT_03s0132g00070	ATHVA22A (Arabidopsis thaliana HVA22 homologue A)	VVTU11879_at	-3.43	-4.17	2.56	7.18	9.52	10.34	7.14	6.59	6.73	6.89	7.54	7.53	6.88	7.05	10.12	9.23	8.95	10.53	10.43	9.99	7.17	7.07	7.18	6.55	6.59	6.62	6.62	6.84	6.71	7.19	6.68	6.75	8.29	6.98	6.88
VVTU1188_at	VIT_01s0150g00170	SEC14 cytosolic factor	VVTU1188_at VVTU31671_s_at	-6.66	-0.93	0.13	10.31	10.41	9.86	8.3	7.66	6.93	7.19	10.19	10.19	10.21	10.51	10.42	10.5	10.3	10.02	9.98	9.54	8.12	8.36	8.4	7.5	7.7	7.77	7.04	6.85	6.88	7.12	7.16	7.28	10.18	10.14	10.24
VVTU11880_at	VIT_00s0229g00060	Nodulin MtN21 family	VVTU11880_at	-0.7	-1.4	-0.38	10.31	10.67	10.81	10.75	10.3	9.86	9.95	10.17	10.3	10.27	10.35	10.7	10.71	10.6	10.88	10.64	10.9	10.63	10.83	10.78	10.26	10.32	10.33	9.82	9.9	9.86	9.93	9.97	9.95	9.97	10.29	10.24
VVTU11881_at	VIT_13s0067g02220	Amino acid permease	VVTU11881_at	-0.03	-0.92	-1.74	7.35	7.56	6.98	8.3	7.37	6.8	7.19	7.08	7.47	7.19	7.37	7.48	7.53	7.66	7.08	7.16	6.65	8.4	8.25	8.26	7.4	7.4	7.3	6.84	6.65	6.91	7.33	7.01	7.2	6.93	7.19	7.12
VVTU11882_s_at	VIT_13s0067g00180	Hydroxyacylglutathione hydrolase	VVTU11882_s_at VVTU18555_s_at	0.33	-0.33	0.18	10.35	10.72	10.57	10.52	10.51	10.53	10.81	10.27	10.36	10.11	10.55	10.68	10.83	10.65	10.62	10.57	10.51	10.47	10.58	10.5	10.53	10.51	10.5	10.5	10.53	10.55	10.82	10.87	10.74	10.25	10.26	10.29
VVTU11883_at	VIT_17s0000g02400	Toc64 (translocon outer membrane complex 64)	VVTU11883_at	2.09	1.51	-0.27	9.09	8.69	8.69	9.4	9.82	10.13	10.07	9.44	9.19	9.14	8.92	8.71	8.64	8.71	8.68	8.65	8.74	9.39	9.42	9.38	9.8	9.84	9.82	10.02	10.2	10.17	9.98	10.18	10.03	9.51	9.4	9.4
VVTU11885_s_at	VIT_00s0264g00040	Prolyl 4-hydroxylase, alpha subunit	VVTU11885_s_at	2.43	1.14	0.2	8.94	9.11	8.77	9.36	10.34	10.47	9.59	9.33	9.1	8.71	8.98	9.29	8.94	9.07	8.99	8.9	8.35	9.37	9.34	9.36	10.29	10.28	10.44	10.4	10.53	10.49	9.74	9.68	9.33	9.36	9.32	9.31
VVTU11887_at	VVTU11887_at	No hit	VVTU11887_at	0.1	-0.42	-0.18	3.22	3.43	3.34	3.5	3.38	3.24	3.21	3.17	3.22	3.22	3.21	3.36	3.38	3.53	3.31	3.34	3.36	3.72	3.48	3.27	3.35	3.48	3.3	3.19	3.21	3.31	3.3	3.2	3.14	3.26	3.06	3.19
VVTU11888_at	VVTU11888_at	No hit	VVTU11888_at	2.26	3.32	1.38	6.61	6.37	5.55	5.88	7.08	8.69	7.35	7.09	6.78	6.53	6.5	6.4	6.42	6.29	5.6	5.66	5.36	5.7	6.01	5.9	6.55	7.03	7.51	8.18	8.37	9.28	7.01	7.4	7.57	7.1	7.05	7.13
VVTU11889_at	VIT_04s0023g03620	Proteasome 26S regulatory subunit S5A (RPN10)	VVTU11889_at VVTU22271_s_at	1.71	0.99	-1.04	7.96	8.06	7.86	8.88	8.88	8.92	8.99	8.72	8.29	7.58	7.93	7.92	7.81	8.38	8.02	7.92	7.6	8.92	8.85	8.88	8.9	8.81	8.93	9.16	8.64	8.92	8.95	9.04	8.97	8.94	8.69	8.51
VVTU11890_at	VVTU11890_at	No hit	VVTU11890_at	0.39	-0.16	0.25	4.01	3.87	4.16	4.02	4.16	4.19	3.97	3.84	3.94	4.09	4.01	3.9	3.87	3.83	3.97	3.91	4.51	4.19	4.01	3.84	4.15	4.16	4.18	4	4.41	4.12	3.96	3.87	4.06	3.73	3.81	3.97
VVTU11891_s_at	VIT_01s0026g01460	Thioredoxin H-type 2 (Trx-H-2)	VVTU11891_s_at VVTU33820_s_at	0.11	0.32	-0.44	3.96	3.51	3.48	3.78	3.63	3.51	4.09	3.61	4.09	3.98	3.78	3.1	3.82	3.53	3.17	3.59	3.64	3.62	3.77	3.94	3.76	3.51	3.6	3.46	3.52	3.56	4.18	4.06	4.04	3.8	3.52	3.49
VVTU11892_s_at	VVTU11892_s_at	No hit	VVTU11892_s_at	0.21	0.07	0.06	2.79	2.63	2.75	2.68	2.9	2.74	2.81	2.67	2.75	2.98	2.63	2.55	2.7	2.63	2.71	2.72	2.81	2.44	2.64	2.92	2.96	2.78	2.95	2.69	2.79	2.73	2.64	2.96	2.81	2.75	2.53	2.72
VVTU11892_x_at	VVTU11892_x_at	No hit	VVTU11892_x_at	0.26	0.17	0.16	2.88	2.79	2.91	2.81	3.04	3.03	2.88	2.92	2.85	2.89	2.9	2.82	2.9	2.65	2.59	2.77	3.28	2.68	2.94	2.79	3.23	2.89	2.99	3.24	2.83	3	2.8	2.84	2.98	3.19	2.71	2.8
VVTU11893_at	VIT_16s0098g01530	Unknown protein	VVTU11893_at VVTU19235_s_at VVTU6170_at	-2.35	0.21	2.11	6.47	6.83	6.34	4.62	5.57	5.86	4.93	6.17	6.59	5.88	6.78	6.67	6.83	6.97	6.66	6.46	5.75	4.32	4.79	4.71	5.49	5.46	5.74	5.82	5.86	5.9	5.04	5	4.74	6.1	6.17	6.23
VVTU11894_at	VVTU11894_at	No hit	VVTU11894_at	-0.06	-0.32	0.24	3.22	3.07	3.37	3.12	3.04	3.16	3.05	2.96	3.22	3.39	3.03	2.97	3.22	3.01	3.06	3.18	3.76	3.15	3.13	3.09	3	3.01	3.12	3.33	3.05	3.07	2.82	3.23	3.06	2.76	3	3.1
VVTU11895_at	VIT_05s0094g00350	Chitinase class IV	VVTU11895_at	0.35	-0.44	-0.11	3.52	3.7	3.57	3.76	3.84	3.57	3.49	3.33	3.38	3.81	3.33	3.42	3.88	3.76	3.5	3.29	3.85	3.64	3.93	3.69	3.59	4.15	3.72	3.79	3.62	3.26	3.43	3.44	3.59	3.26	3.25	3.47
VVTU11896_s_at	VIT_15s0046g02690	Ribosomal protein L36 (RPL36C) 60S	VVTU11841_at VVTU11896_s_at VVTU11896_x_at VVTU19755_s_at	-2.77	0.65	-1.68	10.56	10	9.82	9.98	9.51	8.58	9.73	11.06	10.85	10.07	10.66	10.12	9.92	9.94	9.96	9.97	9.49	10	9.98	9.95	9.39	9.5	9.63	8.69	7.97	8.91	9.89	9.76	9.5	11.15	11.07	10.94
VVTU11896_x_at	VIT_15s0046g02690	Ribosomal protein L36 (RPL36C) 60S	VVTU11841_at VVTU11896_s_at VVTU11896_x_at VVTU19755_s_at	-1.68	0.35	0.42	8.4	7.86	7.82	7.36	7.02	7.44	7.54	7.97	8.24	8.94	7.79	7.72	7.89	7.97	7.53	7.63	8.21	7.71	7.19	7.12	6.86	6.8	7.34	7.71	7.59	6.9	7.47	7.24	7.84	7.68	8.08	8.1
VVTU11897_at	VIT_04s0023g00840	Mitochondrial Acyl carrier protein 2	VVTU11897_at	-2.43	1.47	-0.34	8.53	7.83	7.82	7.29	7.58	7.23	7.42	9.12	8.69	7.95	8.8	7.81	7.77	7.92	7.91	8.05	7.44	7.29	7.31	7.28	7.45	7.59	7.68	7.03	7.35	7.28	7.31	7.57	7.38	9.29	8.98	9.08
VVTU11898_at	VIT_14s0083g00400	Leaf senescence protein	VVTU11898_at VVTU3387_at	-7.03	-4.55	-3.18	8.47	8.75	8.5	9.33	4.55	4.37	5.36	7.52	8.28	8.34	8.75	8.66	8.52	9.01	8.56	8.45	8.5	9.26	9.43	9.28	4.41	4.69	4.55	4.24	4.52	4.33	5	5.6	5.41	7.43	7.57	7.56
VVTU11899_s_at	VIT_05s0020g00260	Unknown protein	VVTU11899_s_at	-0.73	0.58	-0.5	9.84	9.97	9.23	9.6	9.59	9.34	9.62	10.01	9.98	9.51	9.97	9.83	10.07	10	9.41	9.18	9.08	9.56	9.61	9.63	9.59	9.55	9.62	9.38	9.21	9.43	9.61	9.61	9.64	9.97	10.04	10.01
VVTU119_at	VIT_17s0000g04120	Histone deacetylase HDA15	VVTU119_at VVTU26490_at	-0.04	-0.32	-0.36	8.67	8.71	8.74	8.81	8.89	8.37	8.71	8.65	8.6	8.75	8.65	8.82	8.67	8.63	8.73	8.61	8.86	8.77	8.82	8.83	8.89	8.93	8.84	8.35	8.37	8.39	8.75	8.67	8.71	8.75	8.63	8.56
VVTU1190_at	VVTU1190_at	Histidinol-phosphate aminotransferase, chloroplast precursor	VVTU1190_at	-0.71	1.08	-0.28	6.3	5.96	5.81	5.73	6.38	5.84	5.76	6.74	6.52	5.99	6.35	6.05	6.1	5.71	5.91	5.9	5.59	5.5	5.98	5.67	6.48	6.21	6.43	5.68	5.9	5.92	5.71	5.89	5.68	6.89	6.67	6.65
VVTU11900_at	VIT_19s0015g01300	Amino acid permease 7	VVTU11900_at VVTU16963_at VVTU21885_at	6.74	-1.24	0.97	8.16	9.23	9.17	10.21	11.38	11.5	10.9	7.33	7.7	8.17	8.49	9.24	9.34	9.09	9.18	8.88	9.41	10.44	10.09	10.07	11.4	11.29	11.44	11.48	11.53	11.49	10.88	11.03	10.78	7.21	7.31	7.46
VVTU11901_at	VVTU11901_at	No hit	VVTU11901_at	0.12	-0.3	0.13	3.23	3.1	3.35	3.26	3.16	3.22	3.16	3.05	3.06	3.66	2.85	3.14	3.15	3	3.15	3.39	3.5	3.51	3.2	3.03	3.01	3.21	3.24	3.19	3.36	3.09	3.27	3.06	3.14	2.77	3.19	3.14
VVTU11902_at	VIT_01s0011g00690	UDP-glucose 6-dehydrogenase	VVTU11902_at	-3.62	-1.45	-0.94	11.52	11.3	11.32	11.03	10.34	9.37	8.94	11.22	11.44	11.55	11.58	11.54	11.25	11.06	11.51	11.48	10.87	10.98	11.05	11.05	10.31	10.34	10.38	9.54	9.23	9.32	9	8.93	8.9	11.35	11.22	11.09
VVTU11905_at	VIT_18s0001g08320	IMP dehydrogenase/GMP reductase	VVTU11905_at VVTU8083_at	-4.8	-0.13	-0.57	7.5	7.63	7.07	5.94	5.63	4.46	6.61	7.62	7.68	7.49	7.31	7.36	7.4	8.02	7.21	7.08	6.9	5.74	6.05	6	5.62	5.61	5.65	4.71	3.8	4.7	6.42	6.57	6.82	7.55	7.77	7.53
VVTU11906_at	VVTU11906_at	No hit	VVTU11906_at	0.2	-0.01	0.05	2.71	2.66	2.63	2.72	2.77	2.81	2.58	2.59	2.6	2.79	2.73	2.74	2.66	2.57	2.53	2.58	2.76	2.41	2.99	2.71	2.79	2.45	3.02	2.97	2.68	2.75	2.68	2.52	2.54	2.66	2.51	2.6
VVTU11907_s_at	VIT_05s0094g01520	Late embryogenesis abundant protein	VVTU11907_s_at	0.62	-0.41	-0.41	10.77	11.07	10.78	11.33	10.9	11.06	11.09	10.63	10.84	10.34	11.05	11.04	10.88	11.27	10.98	10.87	10.45	11.35	11.31	11.34	10.86	10.86	10.98	11.05	11.02	11.12	11.17	11.11	10.97	10.6	10.65	10.63
VVTU11908_at	VIT_08s0040g01280	Ubiquitin-associated (UBA)	VVTU11908_at	-0.93	0.56	0.04	8.9	8.44	8.59	8.27	8.47	8.33	8.32	8.98	8.76	9.11	8.81	8.62	8.39	8.3	8.48	8.47	8.79	8.32	8.29	8.21	8.47	8.54	8.39	8.31	8.37	8.31	8.25	8.42	8.27	8.86	9.02	9.06
VVTU11909_at	VIT_05s0020g01120	Rhomboid	VVTU11909_at	2.06	-1.8	0.74	6.79	6.92	9.49	8.06	8.43	8.3	8.14	7.4	7.12	6.25	6.87	6.97	6.83	6.97	9.11	9.81	9.48	7.91	8.2	8.05	8.47	8.48	8.32	8.3	8.21	8.39	8.21	8.16	8.03	7.31	7.36	7.51
VVTU1191_at	VIT_14s0036g00470	Unknown protein	VVTU1191_at	0.01	1.49	-0.98	7.98	7.19	7.37	7.88	8.01	7.81	7.82	8.57	8.09	8	7.84	7.31	7.14	7.11	7.36	7.45	7.28	7.78	8.04	7.81	7.94	8.1	7.98	7.81	7.75	7.87	7.68	7.84	7.92	8.53	8.64	8.54
VVTU11912_at	VIT_06s0004g04700	Outer envelope protein 16	VVTU11912_at	2.65	-1.18	-2.51	11.07	11.05	11.43	13.23	12.66	11.46	12.39	11.08	11.05	10.92	11.23	10.97	10.89	11.27	11.42	11.47	11.4	13.2	13.32	13.18	12.61	12.62	12.74	11.47	11.4	11.51	12.35	12.42	12.4	10.91	11.09	11.23
VVTU11913_at	VIT_04s0023g03810	Jasmonate O-methyltransferase	VVTU11913_at	-0.17	-0.48	0.34	3.37	3.63	3.67	3.5	3.25	3.59	3.21	3.33	3.44	3.24	3.42	3.58	3.54	3.76	3.83	3.68	3.49	3.76	3.5	3.17	3.17	3.22	3.35	3.53	3.56	3.67	3.59	2.96	2.98	3.39	3.37	3.22
VVTU11914_s_at	VIT_04s0008g01900	Unknown protein	VVTU11914_s_at	-0.62	-0.42	-0.48	7.05	6.83	6.97	7.1	6.71	6.5	6.61	6.88	6.89	7.28	6.94	6.99	6.9	6.57	6.93	6.87	7.1	7.03	7.16	7.11	6.71	6.72	6.69	6.38	6.64	6.46	6.53	6.64	6.67	6.64	6.95	7.03
VVTU11915_at	VIT_02s0025g00640	BTI2 (VIRB2-INTERACTING PROTEIN 2)	VVTU11915_at	-0.61	1.32	0.24	11.92	11.69	11.2	11.22	11.25	11.82	11.67	12.07	11.93	11.85	11.97	11.63	11.7	11.73	11.33	11.28	10.97	11.19	11.27	11.2	11.31	11.24	11.19	11.83	11.81	11.81	11.56	11.76	11.69	12.09	12.05	12.06
VVTU11917_at	VIT_02s0025g01020	BZip transcription factor G-BOX BINDING FACTOR 3	VVTU11917_at	-0.15	-0.03	1.72	7.13	7.68	7.84	6.63	7.31	7.74	7.27	7.35	7.33	6.95	7.09	7.75	7.81	7.45	7.84	7.67	7.98	6.99	6.36	6.45	7.31	7.34	7.29	7.65	7.92	7.63	7.26	7.35	7.18	7.36	7.29	7.39
VVTU11918_s_at	VIT_06s0004g02280	Translocation protein SEC62	VVTU11918_s_at	-0.38	0.61	-0.63	8.64	8.33	8.06	8.41	8.63	8.17	8.19	8.76	8.5	8.79	8.61	8.28	8.32	8.39	8.22	8.14	7.79	8.39	8.38	8.46	8.63	8.65	8.62	8.2	8.02	8.27	8.16	8.31	8.09	8.96	8.62	8.68
VVTU11919_s_at	VVTU37123_s_at	No hit	VVTU11919_s_at VVTU37123_s_at	-8.32	1.46	0.58	7.34	6.22	5.51	3.6	2.49	3	4.09	7.02	7.44	7.29	7.3	6.05	6.46	6.13	5.61	5.64	5.24	3.73	3.57	3.49	2.52	2.55	2.41	2.97	3.24	2.74	3.93	4.27	4.05	7.09	6.97	7.01
VVTU1192_at	VIT_08s0007g08170	Unknown protein	VVTU1192_at	-5.48	0.13	1.29	9.11	8.82	8.97	6.6	7.14	6.61	6.41	9.28	9.21	9.16	8.95	8.76	8.96	8.74	8.89	9.18	8.81	6.48	6.59	6.72	7.08	7.07	7.25	6.57	6.68	6.58	6.35	6.41	6.46	9.23	9.29	9.33
VVTU11920_at	VIT_18s0001g13280	RanBPM	VVTU11920_at	0.63	0.07	0.42	8.96	9.08	8.89	8.98	9	9.45	9.12	8.74	8.89	8.83	9.15	9.15	9.04	9.04	8.93	8.92	8.81	8.94	8.92	9.07	9.04	8.96	8.99	9.42	9.52	9.4	9.04	9.28	9.04	8.62	8.74	8.86
VVTU11921_at	VIT_16s0039g01660	Unknown protein	VVTU11921_at VVTU4954_at	2.46	-0.69	-0.57	7.42	7.55	7.79	8.64	8.35	8.35	8.71	7.13	7.12	7.63	7.47	7.73	7.28	7.59	7.69	7.68	7.99	8.7	8.59	8.62	8.46	8.09	8.48	8.45	8.37	8.22	8.62	8.65	8.85	7.21	7.03	7.14
VVTU11922_s_at	VIT_03s0038g01470	ER lumen protein retaining receptor	VVTU11922_s_at VVTU25578_s_at	-0.02	0.82	0.09	10.1	10.03	9.77	9.87	10.13	10.32	9.87	10.38	10.25	10.01	10.02	9.98	9.96	10.14	9.83	9.72	9.77	9.87	9.93	9.82	10.18	10.1	10.11	10.29	10.38	10.28	9.85	9.86	9.9	10.33	10.47	10.34
VVTU11923_at	VIT_06s0004g02380	Cinnamyl alcohol dehydrogenase	VVTU11923_at	-2.68	-0.28	0.02	12.29	12.15	11.61	11.22	10.87	10.62	10.95	11.75	12.29	12.31	12.28	12.15	12.18	12.12	11.63	11.72	11.48	11.23	11.22	11.2	10.85	10.84	10.92	10.54	10.75	10.57	10.96	10.98	10.91	11.66	11.81	11.77
VVTU11924_at	VIT_02s0025g01160	Cell cycle control crn (Crooked neck) protein	VVTU11924_at VVTU2996_at	1.88	-0.19	-1.22	7.2	7.55	7.68	8.59	8.31	8.02	8.54	7.69	7.5	6.92	7.12	7.46	7.19	7.9	7.81	7.96	7.15	8.49	8.67	8.59	8.46	8.17	8.27	8.07	7.91	8.07	8.6	8.48	8.53	7.77	7.7	7.59
VVTU11925_s_at	VIT_02s0012g00580	Ankyrin protein kinase	VVTU11925_s_at	-2.1	-1.28	-1.74	10.67	10.68	10.44	10.9	10.45	8.87	9.32	10.58	10.72	10.66	10.64	10.64	10.58	10.81	10.51	10.5	10.31	10.9	10.93	10.87	10.47	10.41	10.48	8.89	8.84	8.87	9.27	9.36	9.33	10.52	10.57	10.64
VVTU11926_at	VVTU11926_at	No hit	VVTU11926_at	-2.13	0.75	0.34	5.34	4.83	4.62	4.13	4.12	4.4	3.87	5.22	5.42	5.06	5.51	4.9	4.81	4.78	4.79	4.75	4.27	3.99	4.19	4.2	4.02	3.92	4.38	4.4	4.26	4.52	3.74	4.06	3.8	5.16	5.16	5.34
VVTU11927_at	VIT_05s0062g00980	Aldo/keto reductase AKR	VVTU11927_at VVTU24838_x_at	5.48	-2.12	-0.51	7.54	8.13	8.9	10.06	10.29	9.75	10.01	6.87	7.34	7.58	7.67	8.28	8.11	7.99	8.73	8.69	9.22	10.09	10.05	10.04	10.32	10.29	10.27	9.67	9.79	9.78	10.15	9.97	9.9	6.93	6.8	6.89
VVTU11928_at	VIT_13s0067g00150	Hydrolase, alpha/beta fold	VVTU11928_at VVTU5174_at	0.6	-0.07	-0.7	5.85	6.05	5.8	6.51	5.81	6.04	6.68	5.89	6.04	5.66	5.81	5.95	6.2	6	5.92	5.69	5.77	6.44	6.42	6.65	5.82	5.95	5.64	5.89	6.29	5.91	6.66	6.7	6.67	5.83	6.08	5.75
VVTU11929_s_at	VIT_18s0001g05660	Tubulin folding cofactor E	VVTU11929_s_at VVTU23024_at	-1.31	1.04	-0.73	8.43	7.95	7.64	7.77	7.86	7.37	7.97	8.65	8.57	8.34	8.37	8.01	7.98	7.86	7.83	7.69	7.35	7.74	7.76	7.8	7.85	7.83	7.91	7.37	7.35	7.39	7.91	7.99	8.01	8.66	8.63	8.67
VVTU1193_at	VIT_11s0016g01510	Phenylalanine ammonia-lyase	VVTU1193_at	-3.98	0.04	-0.29	9.71	9.6	9.65	8.67	7.79	7.71	8.87	10.13	9.87	9.45	9.79	9.55	9.62	9.63	9.81	9.59	9.53	8.58	8.76	8.65	7.72	7.82	7.83	7.74	7.52	7.85	8.84	8.88	8.89	10.2	10.12	10.07
VVTU11931_at	VIT_14s0219g00150	Succinate dehydrogenase iron-protein subunit	VVTU11931_at VVTU14556_at	-0.98	0.85	0.26	10.15	9.58	9.52	9.28	9.44	9.65	9.29	10.05	9.97	10.33	10.14	9.57	9.45	9.71	9.39	9.48	9.67	9.35	9.24	9.25	9.51	9.37	9.45	9.68	9.71	9.57	9.25	9.31	9.31	9.96	10.04	10.15
VVTU11932_at	VIT_19s0090g00390	Endoribonuclease L-PSP	VVTU11932_at	-0.43	1.33	-0.53	11.6	10.97	10.9	11.1	11.36	11.11	11.4	11.92	11.56	11.76	11.47	10.98	11.08	10.83	10.94	10.72	11.02	11.05	11.17	11.08	11.31	11.32	11.45	11.16	11.13	11.05	11.37	11.42	11.4	11.87	11.92	11.96
VVTU11933_s_at	VIT_01s0011g01520	Peroxisomal 2,4-dienoyl-CoA reductase	VVTU11933_s_at	0.59	0.28	-0.17	8.51	8.41	8.27	8.58	9.03	8.72	8.29	8.53	8.54	8.34	8.64	8.36	8.51	8.37	8.3	8.24	8.27	8.53	8.65	8.56	9.07	8.88	9.13	8.61	8.87	8.66	8.24	8.29	8.35	8.45	8.47	8.65
VVTU11936_s_at	VIT_17s0000g07300	ATP synthase gamma chain, mitochondrial (ATPC)	VVTU11936_s_at VVTU25763_s_at	-1.97	1.24	-1.01	10.84	10.33	9.77	10.06	10.05	9.5	9.88	11.19	10.98	10.68	10.83	10.24	10.27	10.47	9.91	9.88	9.48	10.07	10.05	10.05	9.97	10.08	10.09	9.36	9.52	9.6	9.82	9.95	9.88	11.15	11.21	11.21
VVTU11937_at	VIT_01s0011g03910	Protein phosphatase 2C	VVTU11937_at	-3.33	1.14	-1.4	7.58	7.05	6.07	6.59	5.97	5.56	5.84	7.81	7.83	7.38	7.48	7.02	6.98	7.14	6.17	6.14	5.87	6.44	6.65	6.68	5.86	6.11	5.92	5.51	5.31	5.81	5.77	5.71	6.03	7.9	7.83	7.69
VVTU11938_at	VIT_01s0011g02910	Coiled-coil domain containing 130	VVTU11938_at VVTU7985_s_at	2.29	0.1	0.19	8.54	8.69	8.76	9.22	9.52	9.83	9.41	8.49	8.44	8.5	8.68	8.63	8.71	8.72	8.76	8.74	8.78	9.18	9.24	9.24	9.53	9.52	9.51	9.86	9.82	9.81	9.43	9.48	9.32	8.43	8.48	8.56
VVTU11939_s_at	VIT_00s1351g00010	Polyadenylate-binding protein 2	VVTU11939_s_at	-0.54	0.99	-0.91	10.04	9.88	9.77	10.13	9.75	9.79	10.32	10.75	10.26	9.91	9.93	9.91	9.43	10.19	9.76	9.91	9.63	9.99	10.19	10.19	9.76	9.75	9.74	9.84	9.7	9.82	10.29	10.24	10.43	10.81	10.73	10.7
VVTU1194_at	VIT_07s0005g04400	Photosystem II reaction centre W (PsbW)	VVTU1194_at	-7.1	0.81	0.25	8.45	7.21	6.75	5.08	4.93	4.23	4.84	7.88	8.28	8.32	8.7	7.13	7.45	7	6.51	6.65	7.03	5.04	5.09	5.1	4.82	5.11	4.84	3.95	4.49	4.21	4.82	4.72	4.97	7.74	7.87	8.02
VVTU11940_at	VVTU11940_at	Phagocytosis and cell motility protein ELMO1	VVTU11940_at	1.88	-0.06	-0.8	6.11	6.07	6.18	7.19	6.87	7	6.79	6.2	6.09	6.05	6.19	6.16	6.02	6.02	6.16	6.14	6.25	7.09	7.05	7.41	6.81	6.75	7.04	6.97	6.97	7.06	6.73	6.7	6.94	5.96	6.3	6.3
VVTU11941_at	VIT_18s0001g02700	Chlorophyll a oxygenase (CAO)	VVTU11941_at	0.53	0.04	0.29	8.19	7.69	7.88	7.83	8.1	8.07	7.99	7.54	8.07	8.45	8	7.57	7.91	7.55	7.61	7.63	8.29	7.94	7.79	7.75	8.09	8.05	8.16	8.12	8.01	8.08	8.02	8.05	7.88	7.27	7.73	7.58
VVTU11942_s_at	VIT_07s0104g00420	Endo-1,3;1,4-beta-D-glucanase precursor	VVTU11942_s_at	-3.12	-4.6	1.93	7.05	7.25	7.56	6.45	4.55	4.79	4.91	3.93	7.03	6.71	7.35	7.05	7.58	7.07	6.96	7.67	7.89	7.55	4.27	5.81	4.28	4.75	4.59	4.81	5.07	4.41	5.12	5.1	4.39	3.99	3.78	4.02
VVTU11943_s_at	VIT_13s0067g00710	Nascent polypeptide associated complex alpha chain	VVTU11943_s_at VVTU33052_s_at	-0.59	1.93	-0.14	10.7	9.97	9.7	9.86	10.05	10.4	10.35	11	10.86	10.6	10.61	9.97	9.93	10.01	9.72	9.63	9.75	9.99	9.91	9.66	10.03	10.08	10.03	10.36	10.3	10.53	10.37	10.36	10.32	11.08	10.92	11.01
VVTU11946_at	VIT_11s0016g01340	Unknown protein	VVTU11946_at VVTU25294_s_at	-1.02	0.18	-0.08	8.16	8.05	8.33	7.99	7.65	7.86	7.99	8.54	8.29	7.84	8.3	8.03	8.1	8.02	8.24	8.48	8.27	7.85	8.02	8.09	7.66	7.67	7.61	7.76	7.89	7.93	8.01	7.95	8.01	8.46	8.57	8.59
VVTU11947_at	VIT_06s0061g01380	Pop3 peptide	VVTU11947_at	-12.16	-0.61	2.85	9.68	10.46	10.16	5.04	4.79	4.65	5.29	10.29	9.63	9.37	9.97	10.08	9.35	11.28	8.9	10.34	10.7	5.26	4.84	4.99	4.65	5.23	4.36	4.14	5.13	4.5	4.75	5.55	5.45	10.06	10.39	10.39
VVTU11949_s_at	VIT_12s0035g02080	Unknown protein	VVTU11949_s_at	-6.59	1.87	2.02	8.7	8.53	7.56	4.95	5.87	5.9	5.84	9.03	8.74	8.35	8.94	8.29	8.82	8.42	7.94	7.5	7.11	4.86	4.94	5.04	5.92	5.91	5.76	5.77	6.08	5.82	5.74	5.91	5.87	8.94	9	9.13
VVTU11951_s_at	VIT_17s0000g03720	Lateral organ boundaries protein 41	VVTU11951_s_at	4.8	-2.31	-1.17	7.11	8.76	8.81	10.35	9.83	9.52	9.99	7.27	7.38	6.87	7.04	8.65	8.28	9.21	9.19	8.9	8.16	10.17	10.52	10.33	9.9	9.75	9.85	9.6	9.34	9.6	10.09	9.95	9.92	7.79	7.04	6.8
VVTU11953_at	VVTU11953_at	No hit	VVTU11953_at	-0.7	0	0.11	3.61	3.19	3.36	3.14	3.08	3.08	2.94	3.31	3.18	4.05	3.46	3.24	3.24	3.1	2.9	3.27	3.78	2.95	3.29	3.17	2.99	3.18	3.05	3.19	3.06	2.99	3.04	2.74	3.02	3.38	3.27	3.28
VVTU11954_at	VVTU11954_at	No hit	VVTU11954_at	0.24	0.1	0.49	3.16	3.19	3.17	3.02	3.14	3.47	3.11	3.04	3.05	3.2	3.23	3.14	3.08	3.34	2.98	2.92	3.52	2.87	3.24	2.92	3.17	3.12	3.13	3.55	3.75	3.02	3.05	3.27	3.01	3.03	3.1	2.99
VVTU11955_s_at	VVTU11955_s_at	Unknown protein	VVTU11955_s_at	1.36	-1.92	1.75	3.95	5.11	5.39	4.29	5.42	5.05	4.19	3.6	3.47	3.84	4.39	5.4	5.34	4.37	5.56	5.57	4.97	4.28	4.28	4.31	5.39	5.29	5.56	4.94	5.22	4.97	4.06	4.55	3.87	3.51	3.76	3.51
VVTU11956_at	VIT_18s0164g00030	ATP synthase delta chain, chloroplast precursor	VVTU11956_at	-3.96	2.53	-0.19	9.59	8.47	7.22	6.94	7.34	7.03	7.42	9.37	9.57	9.37	9.79	8.22	8.61	8.54	7.45	7.31	6.83	6.98	6.95	6.89	7.51	7.3	7.2	7.19	6.94	6.96	7.41	7.53	7.3	9.25	9.35	9.5
VVTU11957_s_at	VIT_16s0039g01850	Syntaxin 7	VVTU11957_s_at VVTU15061_at	2.22	0.06	-0.45	6.44	6.34	6.2	7.01	7.38	7.17	7.08	6.06	6.56	5.74	6.81	6.5	6.33	6.16	6.41	6.26	5.88	7.03	7.02	6.98	7.49	7.22	7.43	7.26	6.64	7.48	7.13	7.17	6.94	6.11	6.11	5.95
VVTU11959_s_at	VIT_07s0005g02010	Nitrogen regulatory protein PII 1	VVTU11959_s_at VVTU35722_s_at	-5.47	-0.32	-0.43	8.62	8.27	7.56	7	5.7	5.68	6.04	8.25	8.68	8.08	8.97	8.22	8.3	8.3	7.68	7.49	7.51	7.12	7.06	6.79	5.47	5.64	5.96	5.41	6.05	5.48	6.19	5.99	5.94	8.42	8.15	8.15
VVTU1196_at	VIT_16s0100g01290	Unknown protein	VVTU1196_at	-1.11	1.05	-0.5	9.27	8.9	8.51	8.66	8.88	8.57	8.53	9.57	9.48	8.7	9.5	8.82	9.02	8.84	8.66	8.57	8.28	8.55	8.75	8.66	8.76	8.91	8.97	8.64	8.5	8.57	8.64	8.57	8.37	9.52	9.56	9.62
VVTU11960_at	VVTU11960_at	No hit	VVTU11960_at	-0.41	-0.22	0.11	3.63	3.21	3.49	3.19	3.38	3.11	2.99	3.21	3.41	4.15	3.12	3.15	3.16	3.32	3.2	3.29	3.89	3.05	3.25	3.27	3.61	3.27	3.24	3.22	2.86	3.22	2.99	3.04	2.95	3.15	3.22	3.27
VVTU11962_at	VIT_18s0001g12290	Pore protein 24K chain	VVTU11962_at	-4.23	0.37	-0.2	9.6	9.09	8.91	8.07	8.02	7.44	7.11	9.83	9.65	9.49	9.65	9.16	9.11	8.99	8.99	8.9	8.82	8.01	8.12	8.08	7.97	7.96	8.12	7.52	7.42	7.39	7.06	7.15	7.13	9.72	9.84	9.91
VVTU11965_x_at	VIT_11s0037g01020	Tetratricopeptide repeat (TPR)-containing	VVTU11965_x_at	0.7	-0.39	0.02	3.24	3.14	3.51	3.59	3.51	3.66	3.24	3.12	3.05	3.28	3.37	3	3.28	3.13	3.33	3.61	3.56	3.68	3.65	3.44	3.63	3.36	3.52	3.81	3.52	3.62	3.45	3.18	3.07	2.99	3.16	3.19
VVTU11966_s_at	VIT_12s0059g00500	No hit	VVTU11966_s_at VVTU17414_at VVTU3907_at	8.3	-4.45	0.74	3.96	6.1	7.42	7.8	10.35	8.26	6.25	3.66	3.81	4.08	3.99	6.27	5.62	6.3	7.78	7.04	7.34	7.78	7.52	8.04	10.4	10.46	10.19	8.56	7.96	8.2	6.24	6.13	6.38	3.79	3.96	3.1
VVTU11967_at	VIT_02s0025g05140	ATP-dependent Clp protease proteolytic subunit (ClpP2)	VVTU11967_at VVTU17843_s_at	-1.5	1.39	-0.75	9.32	8.69	8.39	8.51	8.67	8.25	8.64	9.67	9.44	9.16	9.34	8.63	8.81	8.62	8.56	8.52	8.05	8.46	8.58	8.48	8.54	8.67	8.79	8.24	8.08	8.41	8.62	8.75	8.54	9.76	9.61	9.65
VVTU11968_s_at	VIT_13s0067g00640	HIGH MOBILITY GROUP B 1	VVTU11968_s_at	2.15	-0.58	0.07	11.77	12.15	12.12	12.52	12.83	12.69	12.77	11.46	11.76	11.49	12.01	12.07	12.23	12.15	12.25	12.15	11.96	12.58	12.45	12.53	12.79	12.84	12.85	12.67	12.6	12.8	12.91	12.78	12.59	11.4	11.38	11.58
VVTU11969_at	VIT_13s0019g00260	Photosystem II reaction center PsbP	VVTU11969_at	-4.46	2.08	-0.51	8.78	7.4	6.53	6.45	6.06	6.16	6.03	8.56	8.81	8.64	8.88	7.36	7.61	7.2	6.59	6.44	6.55	6.55	6.44	6.35	6.24	5.77	6.13	6.14	6.15	6.2	5.83	6.19	6.06	8.37	8.59	8.7
VVTU1197_at	VIT_08s0058g01050	Unknown protein	VVTU1197_at	2.49	0.75	1.24	7.7	7.72	8.11	7.74	9.04	9.39	8.41	7.85	7.76	7.75	7.57	7.78	7.82	7.55	8.15	8.25	7.9	7.71	7.83	7.69	9.07	9.02	9.04	9.41	9.36	9.39	8.43	8.44	8.36	7.88	7.8	7.86
VVTU11971_at	VIT_00s0252g00130	Calcium-binding protein CML	VVTU11971_at	1.13	0.01	-0.55	10.65	10.73	10.62	11.26	11.28	11.14	11	10.72	10.84	10.49	10.61	10.79	10.6	10.8	10.66	10.74	10.45	11.25	11.26	11.27	11.27	11.24	11.32	11.16	11.06	11.19	10.96	10.95	11.08	10.88	10.75	10.52
VVTU11973_s_at	VVTU11973_s_at	Glucan endo-1,3-beta-glucosidase 7 precursor	VVTU11973_s_at	-7.22	1.65	-0.9	9.82	9.19	9.2	7.68	6.07	6.25	8.73	11.14	10.32	9.46	9.5	9.16	9.02	9.37	9.29	8.97	9.31	7.19	7.81	7.93	6.05	6.04	6.11	6.23	5.71	6.66	8.43	8.78	8.94	11.02	11.21	11.17
VVTU11974_at	VIT_00s0199g00150	Threonine endopeptidase	VVTU11974_at	-1.04	0.24	0.46	4.66	4.44	4.68	4.07	4.04	4.34	4.16	4.75	4.35	5.05	4.48	4.48	4.33	4.49	4.54	4.69	4.79	3.96	4.03	4.22	3.92	4.13	4.07	4.56	4.12	4.32	4.07	4.19	4.21	4.49	4.86	4.88
VVTU11975_s_at	VIT_18s0001g00360	No hit	VVTU11975_s_at VVTU11975_x_at VVTU13130_s_at VVTU16091_s_at VVTU16091_x_at VVTU21319_s_at VVTU2252_s_at VVTU27298_s_at VVTU27298_x_at VVTU29574_s_at VVTU29574_x_at VVTU30155_s_at VVTU30155_x_at VVTU39457_at VVTU39457_s_at VVTU39457_x_at VVTU39495_s_at VVT	6.19	-1.56	1.01	9.58	10.58	11.26	11.74	12.69	12.96	12.18	9.15	9.58	9.44	9.72	10.85	10.31	10.54	11.49	11.36	10.86	11.76	11.71	11.74	12.62	12.7	12.76	12.9	12.96	13.03	12.26	12.14	12.13	9.6	8.91	8.8
VVTU11975_x_at	VIT_18s0001g00360	No hit	VVTU11975_s_at VVTU11975_x_at VVTU13130_s_at VVTU16091_s_at VVTU16091_x_at VVTU21319_s_at VVTU2252_s_at VVTU27298_s_at VVTU27298_x_at VVTU29574_s_at VVTU29574_x_at VVTU30155_s_at VVTU30155_x_at VVTU39457_at VVTU39457_s_at VVTU39457_x_at VVTU39495_s_at VVT	4.54	-1.42	1.11	9.84	10.5	11.2	11.33	11.99	12.36	11.65	9.3	9.61	9.92	9.97	10.53	10.34	10.62	11.22	11.37	10.98	11.6	11.15	11.2	11.99	11.93	12.04	12.24	12.5	12.32	11.72	11.68	11.53	9.68	9.16	8.98
VVTU11976_at	VIT_01s0010g03790	Nuclear transport factor 2B	VVTU11976_at	-0.44	0.05	0.38	5.66	5.39	5.48	5.16	5.33	5.35	5.2	5.4	5.3	6.07	5.51	5.39	5.52	5.24	5.61	5.38	5.44	5.14	5.03	5.29	5.23	5.14	5.57	5.4	5.28	5.37	5.46	5.3	4.74	5.49	5.38	5.32
VVTU11977_at	VIT_12s0059g00030	Unknown protein	VVTU11977_at	0.37	-0.1	0.31	3.26	3.13	3.34	3.25	3.34	3.54	3.17	3.08	3.09	3.49	3.18	3.05	3.25	3.07	3.24	3.35	3.42	3.2	3.32	3.23	3.17	3.61	3.19	3.07	3.94	3.49	3.26	2.92	3.29	3.06	3.14	3.04
VVTU1198_at	VIT_15s0021g02230	T-complex protein 1 alpha subunit	VVTU1198_at	0.22	1.82	-0.74	10.35	9.96	9.71	10.31	10.31	10.57	10.68	11.12	10.59	10.31	10.12	9.86	9.78	10.21	9.68	9.78	9.66	10.23	10.33	10.38	10.35	10.37	10.21	10.56	10.47	10.68	10.66	10.71	10.67	11.23	11.07	11.06
VVTU11980_s_at	VIT_06s0080g00160	Vacuolar protein sorting 4	VVTU11980_s_at	0.93	-0.05	-0.19	10.42	10.56	10.47	10.81	10.94	10.84	10.78	10.41	10.54	10.28	10.42	10.65	10.55	10.49	10.55	10.54	10.3	10.8	10.83	10.81	11	10.9	10.92	10.87	10.78	10.87	10.78	10.75	10.8	10.39	10.41	10.44
VVTU11981_at	VIT_08s0007g01140	Prenylated rab acceptor (PRA1)	VVTU11981_at VVTU21133_s_at	0.15	0.57	0.19	8.68	8.65	8.42	8.34	8.84	8.73	8.64	8.72	8.76	8.22	8.95	8.67	8.68	8.6	8.57	8.62	7.97	8.41	8.32	8.29	8.7	8.8	9	8.61	8.63	8.94	8.76	8.67	8.46	8.86	8.65	8.65
VVTU11982_at	VIT_08s0007g07410	H/ACA ribonucleoprotein complex subunit 1 protein 1	VVTU11982_at	-1.88	2.23	-0.76	10.07	9.32	8.96	9.06	8.85	9.02	9.73	10.77	10.23	10.16	9.77	9.25	8.98	9.64	9.04	9.05	8.79	8.88	9.13	9.15	8.85	8.89	8.82	9.13	8.85	9.07	9.68	9.57	9.92	10.81	10.77	10.72
VVTU11984_at	VIT_07s0005g03900	Rho GDP-dissociation inhibitor 1	VVTU11984_at	-0.8	2.08	-0.21	9.04	8.31	8.11	8.11	8.75	8.67	8.38	9.63	9.18	9.09	8.83	8.22	8.24	8.45	8.2	8.06	8.06	8.04	8.11	8.19	8.75	8.75	8.76	8.62	8.79	8.59	8.2	8.43	8.48	9.65	9.63	9.62
VVTU11985_at	VIT_14s0171g00390	DNA-binding storekeeper protein	VVTU11985_at	-0.42	0.26	-0.71	9.65	9.44	9.25	9.78	9.63	9.49	8.79	9.85	9.77	9.36	9.79	9.44	9.52	9.37	9.4	9.31	9.01	9.69	9.87	9.78	9.62	9.6	9.67	9.43	9.59	9.44	8.76	8.84	8.77	9.78	9.84	9.92
VVTU11986_s_at	VVTU11986_s_at	No hit	VVTU11986_s_at VVTU38331_s_at	-4.44	2.27	0.05	6.93	6.15	5.73	4.53	5.02	4.74	4.93	7.71	7.4	5.55	7.23	6.22	6.13	6.1	6.1	5.87	4.99	4.44	4.7	4.42	4.9	4.94	5.21	4.89	4.4	4.87	5.17	4.87	4.72	7.78	7.66	7.69
VVTU11987_s_at	VIT_08s0007g00440	Alpha-expansin 6 precursor	VVTU11987_s_at VVTU35335_at	-13.99	0.1	3.05	10.92	10.87	10.11	4.96	4	4.5	6.46	10.64	11.05	10.93	10.77	10.68	11.01	10.89	10.21	9.97	10.13	4.82	4.99	5.05	3.76	3.62	4.47	3.75	5.27	3.97	5.83	6.42	6.92	10.5	10.73	10.69
VVTU11988_at	VIT_01s0026g02620	Expansin [Vitis labrusca x Vitis vinifera] EXPA15	VVTU11988_at VVTU17433_s_at	-6.39	1.22	0.93	10.18	10.16	10.15	8.23	4.52	7.73	11.55	10.76	10.24	10.03	10.27	10.32	10.18	9.95	10.19	10.02	10.23	8.61	7.77	8.2	4.33	4.63	4.58	7.69	7.58	7.9	11.51	11.58	11.56	10.36	10.89	10.96
VVTU11989_s_at	VIT_14s0066g01530	No hit	VVTU11989_s_at	-1.3	0.61	-0.35	11.32	11.19	10.88	10.76	10.79	10.49	10.99	11.55	11.32	10.99	11.59	11.1	11.11	11.34	11.02	10.97	10.62	10.72	10.78	10.79	10.73	10.77	10.87	10.48	10.45	10.55	10.98	11.14	10.84	11.65	11.49	11.5
VVTU1199_at	VIT_10s0071g00870	High mobility group B 6	VVTU1199_at	-7.88	4.4	2.25	9.46	8.35	7.57	4.5	5.53	6.45	6.22	10.5	9.85	9	9.42	7.98	8.2	8.75	7.88	7.79	6.83	4.02	4.73	4.66	5.45	5.49	5.64	6.6	6.05	6.63	5.29	6.39	6.65	10.58	10.49	10.41
VVTU11993_at	VIT_14s0060g00710	Synbindin TRAPPC4	VVTU11993_at	-3.5	-2.43	-0.93	10.04	10.32	10.6	9.98	8.84	7.71	8.84	9.7	9.81	10.22	10.06	10.28	10.33	10.36	10.46	10.4	10.89	9.88	10.05	10	8.82	8.76	8.93	7.76	7.72	7.64	8.82	8.8	8.9	9.55	9.75	9.79
VVTU11994_at	VIT_02s0025g04150	Zinc finger (C3HC4-type ring finger)	VVTU11994_at	1.8	-0.17	-0.18	10.24	10.47	10.34	10.98	11.25	11.2	10.58	10.17	10.33	10.26	10.13	10.42	10.27	10.69	10.32	10.43	10.26	10.92	11	11.01	11.27	11.29	11.19	11.15	11.27	11.19	10.54	10.59	10.61	10.1	10.23	10.18
VVTU11995_s_at	VIT_03s0038g03650	Small nuclear ribonucleoprotein D3	VVTU11995_s_at	0.79	2.18	-0.96	10.51	9.78	9.57	10.37	10.75	10.68	10.88	11.11	10.82	10.2	10.45	9.83	9.59	9.89	9.79	9.66	9.18	10.28	10.44	10.38	10.67	10.7	10.87	10.65	10.59	10.8	10.96	10.93	10.75	11.14	11.13	11.06
VVTU11996_at	VIT_06s0080g00980	Secoisolariciresinol dehydrogenase	VVTU11996_at	4.16	-1.04	0.99	5.14	5.73	5.73	6.19	7.03	7.21	6.45	4.24	4.91	5.21	5.27	5.63	5.72	5.82	5.67	5.91	5.59	6.21	6.16	6.19	7.03	6.95	7.1	7.15	7.35	7.12	6.51	6.46	6.37	4.26	4.1	4.35
VVTU11997_s_at	VIT_01s0011g04140	Octicosapeptide/Phox/Bem1p (PB1) domain-containing protein	VVTU11997_s_at VVTU16272_s_at	1.61	-1.7	1.48	9.38	10.38	10.51	9.78	10.29	10.33	10.32	8.69	9.37	9.47	9.29	10.23	10.33	10.56	10.14	10.34	10.92	9.93	9.67	9.73	10.29	10.39	10.19	10.3	10.42	10.28	10.34	10.29	10.33	8.71	8.76	8.61
VVTU11998_at	VIT_11s0016g00350	Sec34/COG3	VVTU10508_at VVTU11998_at	0.61	0.46	-0.62	8.1	7.76	7.53	8.19	8.26	8.05	8.09	7.93	8.15	8.13	8.01	7.78	7.85	7.63	7.61	7.54	7.45	8.21	8.13	8.24	8.17	8.28	8.33	8.17	7.79	8.17	8.06	8.08	8.13	7.96	7.86	7.97
VVTU11999_at	VVTU11999_at	No hit	VVTU11999_at	-0.05	0.19	0.55	5.31	4.84	5.15	4.8	4.84	5.2	5.03	4.93	4.95	5.89	4.85	4.82	5.01	4.67	4.85	5.02	5.5	4.93	4.67	4.79	4.66	4.91	4.94	5.1	5.19	5.29	4.91	5.13	5.05	4.95	4.9	4.94
VVTU12_at	VIT_05s0049g01650	Cyclopropane fatty acid synthase	VVTU12_at	-4.2	1.87	-0.15	5.7	4.81	4.05	3.66	3.33	3.59	3.46	5.89	5.78	5.21	5.99	4.58	5.11	4.68	3.94	3.84	4.33	3.65	3.48	3.84	3.14	3.45	3.39	3.43	3.72	3.61	3.26	3.71	3.38	5.62	5.95	6.07
VVTU120_at	VIT_04s0008g06620	Phospholipase D	VVTU120_at	0.06	0.14	0.25	6.18	6.23	6.21	5.9	6.67	6.09	6.08	6.26	5.96	6.32	6.25	6.31	6.38	5.97	6.22	6.14	6.26	5.81	6.09	5.78	6.66	6.51	6.83	6.16	5.88	6.21	5.9	6.01	6.3	6.02	6.43	6.3
VVTU1200_at	VIT_05s0049g01230	Splicing factor 3B subunit 5	VVTU1200_at	0.25	0.67	-0.53	11.26	11.04	11	11.34	11.4	11.26	11.48	11.54	11.43	11.07	11.27	11.08	11.03	11.02	11.09	11.01	10.88	11.3	11.37	11.34	11.36	11.38	11.45	11.31	11.22	11.24	11.51	11.46	11.46	11.52	11.62	11.49
VVTU12000_at	VVTU12000_at	No hit	VVTU12000_at	-0.28	-0.26	-0.11	4.64	4.68	4.52	4.59	4.61	4.36	4.26	4.5	4.5	5.11	4.12	4.59	4.8	4.63	4.5	4.51	4.56	4.63	4.82	4.25	4.74	4.45	4.64	4.46	4.15	4.44	4.41	4.18	4.19	4.56	4.59	4.33
VVTU12000_s_at	VIT_07s0031g00350	Caffeoyl-CoA O-methyltransferase 1	VVTU12000_s_at VVTU18768_s_at VVTU2903_s_at	-0.61	-5.49	-0.09	8.41	9.89	11.32	10.79	8.61	8.79	7.89	8.04	7.71	8.6	8.72	9.72	10.2	9.68	11.03	11.12	11.7	10.87	10.79	10.71	8.54	8.39	8.87	8.78	8.88	8.69	8.17	7.84	7.61	8.05	8.18	7.87
VVTU12002_at	VIT_13s0019g02000	PUMILIO 1 (APUM1)	VVTU12002_at	2.05	0.51	-0.03	8.77	8.99	8.9	9.36	9.85	9.94	9.71	9.06	8.98	8.24	8.97	9.08	8.95	8.95	8.96	9.07	8.63	9.4	9.27	9.42	9.95	9.87	9.73	10.05	9.8	9.96	9.74	9.72	9.67	8.97	9.05	9.14
VVTU12003_at	VIT_17s0000g01860	BPC2/BBR/BPC2/BPC2 (basic pentacysteine2)	VVTU12003_at VVTU38450_s_at	0.81	0.35	-0.9	8.78	8.53	8.56	9.16	9.26	8.76	9.26	8.9	8.88	8.72	8.74	8.51	8.5	8.58	8.6	8.5	8.57	9.28	9.12	9.08	9.21	9.22	9.35	8.97	8.53	8.76	9.16	9.09	9.5	8.9	8.9	8.91
VVTU12004_at	VIT_15s0048g02060	Hydrolase, alpha/beta fold	VVTU12004_at	-1.81	0.64	-0.22	5.14	4.91	4.45	4.57	3.82	4.42	4.39	5.18	5.27	5.12	5.01	4.95	5.09	4.64	4.67	4.4	4.24	4.55	4.46	4.69	3.57	4.17	3.65	4.05	4.91	4.12	4.23	4.49	4.43	5.16	5.12	5.26
VVTU12006_at	VIT_11s0016g00830	Ribose isomerase	VVTU12006_at	0.51	-0.14	0.31	8.94	9	9.23	9.01	8.84	9.12	9.81	8.78	8.9	9.08	8.84	9.04	8.98	8.99	9.06	9.12	9.48	8.85	9.11	9.05	8.73	8.88	8.9	9.08	9.2	9.07	9.76	9.8	9.87	8.59	8.83	8.9
VVTU12008_s_at	VIT_15s0048g00790	TCH2 (touch 2)	VVTU12008_s_at VVTU15416_s_at	0.09	4.02	2.4	6.2	6.51	5.39	4.6	5.46	7.76	7.24	7.41	6.11	6.46	5.99	6.09	6.73	6.63	5.76	5.22	5.09	4.93	4.62	4.14	5.42	5.39	5.57	7.68	7.97	7.6	7.4	7.25	7.05	6.99	7.55	7.6
VVTU12009_s_at	VIT_12s0028g03380	ADP,ATP carrier protein	VVTU12009_s_at VVTU37293_s_at VVTU40807_s_at	0.84	0.76	-0.94	10.85	11.04	10.66	11.53	11.13	11.35	11.71	11.4	11.1	10.53	10.86	10.97	10.86	11.25	10.87	10.83	10.18	11.4	11.59	11.59	11.16	11.13	11.1	11.28	11.36	11.41	11.69	11.75	11.69	11.44	11.4	11.37
VVTU1201_at	VIT_14s0066g01640	Nodulin MtN21 family	VVTU1201_at	-0.94	-0.15	0.33	7.75	7.64	7.39	7.24	6.7	7.22	7.42	7.21	7.47	7.91	7.84	7.61	7.65	7.67	7.38	7.45	7.35	7.17	7.32	7.22	6.65	6.78	6.66	7.05	7.39	7.2	7.33	7.5	7.41	7.06	7.15	7.4
VVTU12013_s_at	VIT_11s0016g05260	Unknown protein	VVTU12013_s_at	-0.52	0.45	-1.01	6.5	6.18	5.94	6.51	6.41	5.94	6.03	6.67	6.61	6.17	6.66	6.25	6.18	6.11	6.18	5.8	5.81	6.16	6.68	6.63	6.4	6.33	6.49	6.24	5.91	5.6	5.96	6.03	6.09	6.75	6.64	6.61
VVTU12014_at	VIT_01s0011g00270	Division regulator MinE, Plastid	VVTU12014_at	0.13	0.32	-0.09	7.43	7.42	7.23	7.24	7.65	7.3	7.56	7.45	7.39	7.1	7.74	7.44	7.52	7.3	7.45	7.18	7.04	7.12	7.41	7.17	7.62	7.54	7.79	7.4	7	7.45	7.58	7.64	7.44	7.26	7.49	7.57
VVTU12015_at	VVTU12015_at	No hit	VVTU12015_at	-3.39	2.68	1.78	8.75	8.13	7.58	5.97	6.97	7.74	6.89	9.17	8.92	8.41	8.88	8.1	8.12	8.16	7.93	7.53	7.19	5.96	5.92	6.04	6.81	7	7.08	7.5	7.88	7.82	6.85	6.84	6.98	9.26	9.06	9.18
VVTU12017_at	VIT_11s0016g00480	Pectinesterase PME2	VVTU12017_at VVTU22126_at	-2.3	1.11	-0.11	4.61	3.97	4	3.56	3.33	3.57	3.55	4.97	4.83	4.44	4.54	4.05	3.9	3.95	4.11	3.98	3.89	3.41	3.58	3.68	3.37	3.34	3.27	3.31	3.8	3.55	3.69	3.42	3.52	5.22	4.95	4.7
VVTU12018_s_at	VIT_18s0001g05480	Unknown protein	VVTU12018_s_at	-3.78	-0.2	-1.3	10.98	11.05	10.51	10.5	9.59	8.94	9.43	11.42	11.21	10.64	11.04	11	11.01	11.14	10.71	10.67	10.05	10.48	10.55	10.47	9.61	9.64	9.53	8.93	8.93	8.95	9.27	9.54	9.47	11.44	11.44	11.39
VVTU12019_s_at	VIT_07s0031g02630	Aldehyde dehydrogenase	VVTU12019_s_at	-3.64	-0.72	-0.94	10.29	9.76	9.41	9.35	8.02	7.66	8.76	9.49	10.25	10.39	10.23	9.5	10.11	9.58	9.34	8.95	9.82	9.42	9.24	9.39	7.91	8.08	8.07	7.68	7.7	7.61	8.79	8.72	8.77	9.35	9.56	9.56
VVTU12020_at	VIT_06s0004g02070	GTP-binding protein engA	VVTU12020_at	2.15	3.08	0.12	5.81	5.4	5.11	5.55	6.95	7.26	6.7	6.85	6.17	5.39	5.75	5.25	5.51	5.43	5.31	5.27	4.67	5.35	5.7	5.59	7.08	6.89	6.87	7.24	7.06	7.44	6.63	6.7	6.78	6.77	6.88	6.89
VVTU12023_at	VVTU12023_at	Zinc finger (C3HC4-type ring finger)	VVTU12023_at	1.62	0.53	0.35	5.83	5.82	5.79	6.04	6.43	6.78	6.42	5.82	5.71	5.97	5.81	5.79	5.72	5.93	5.74	5.83	5.81	6.09	5.99	6.04	6.39	6.51	6.4	6.77	6.77	6.81	6.37	6.53	6.35	5.91	5.75	5.8
VVTU12024_at	VVTU12024_at	Calmodulin-binding region IQ5	VVTU12024_at	0.06	-0.01	-0.36	7.3	7.19	7.08	7.46	7.09	7.24	7.24	7.18	7.23	7.59	7.04	7.17	7.04	7.35	6.95	7.16	7.13	7.48	7.48	7.42	7.1	7.1	7.08	7.19	7.38	7.13	7.16	7.17	7.39	7.01	7.27	7.24
VVTU12025_s_at	VIT_18s0001g06940	Purine permease 1 (PUP1)	VVTU12025_s_at VVTU16399_at VVTU40814_at VVTU40814_s_at	5.92	0.03	1.8	7.01	7.49	7.66	7.94	10.03	10.28	8.69	6.48	6.54	7.29	7.1	7.61	7.57	7.28	7.53	7.57	7.85	7.99	7.87	7.97	9.9	9.97	10.21	10.45	10.33	10.03	8.7	8.72	8.66	6.45	6.53	6.47
VVTU12026_at	VIT_05s0077g01770	PUMILIO 24 (APUM24)	VVTU12026_at	0.61	2.31	-0.58	8.34	7.93	7.71	8.15	8.69	8.72	9.03	9.32	8.64	8.2	8.12	8.01	7.81	7.96	7.8	7.83	7.49	7.98	8.1	8.34	8.7	8.77	8.6	8.74	8.54	8.85	9.02	9.01	9.05	9.28	9.33	9.34
VVTU12027_at	VVTU12027_at	No hit	VVTU12027_at	-0.44	-0.39	0.36	3.94	3.81	4.22	3.7	3.87	3.76	3.46	3.81	4.02	3.88	3.92	3.56	3.98	3.86	4.12	4.05	4.45	3.45	3.81	3.81	4.01	3.81	3.77	3.9	3.75	3.61	3.62	3.38	3.36	3.71	3.78	3.94
VVTU12028_at	VIT_03s0038g00750	Ubiquitin fusion degradation protein UFD1	VVTU12028_at VVTU25433_s_at VVTU25433_x_at	0.98	0.63	0.11	9.54	9.52	9.49	9.68	10.03	10.22	9.85	9.78	9.69	9.28	9.63	9.5	9.55	9.52	9.53	9.56	9.37	9.65	9.72	9.66	10.04	10	10.06	10.25	10.26	10.15	9.81	9.91	9.83	9.73	9.79	9.82
VVTU1203_at	VIT_18s0001g14360	Tubulin beta-1 chain	VVTU1203_at	-10.07	-1.8	-0.46	11.45	11.67	10.48	9.06	6.53	6.44	6.92	10.94	11.47	11.3	11.58	11.62	11.63	11.75	10.67	10.56	10.15	9.05	9.11	9.03	6.26	6.73	6.57	6.41	6.54	6.35	6.91	6.88	6.98	11	10.9	10.91
VVTU12030_at	VVTU12030_at	No hit	VVTU12030_at	0.14	-0.24	0.25	3.98	3.69	3.97	3.75	4.01	3.87	3.64	3.61	3.7	4.38	3.74	3.78	3.58	3.7	3.7	3.88	4.27	3.81	3.73	3.71	3.99	4.3	3.68	4.18	3.67	3.71	3.38	3.67	3.84	3.49	3.53	3.79
VVTU12031_at	VIT_09s0002g08420	Unknown	VVTU12031_at	-5.97	-0.51	3.34	9.45	9.65	9.29	6.06	5.55	6.91	7.76	8.3	9.13	9.54	9.64	9.59	9.84	9.51	9.37	9.25	9.24	6.22	6.04	5.9	5.54	5.37	5.72	6.92	6.92	6.89	7.7	7.98	7.58	8.25	8.18	8.45
VVTU12032_s_at	VIT_06s0004g08150	Trans-cinnamate 4-monooxygenase	VVTU12032_s_at VVTU19140_s_at	-4	-0.75	0.23	11.76	11.65	11.55	10.38	10.75	9.66	9.05	11.67	11.85	11.67	11.76	11.71	11.77	11.45	11.62	11.39	11.63	10.38	10.4	10.37	10.82	10.67	10.77	9.57	9.79	9.61	8.97	9.08	9.1	11.32	11.8	11.83
VVTU12033_at	VIT_15s0046g01090	Hydroxyproline-rich glycoprotein	VVTU12033_at VVTU14589_s_at	0.34	-0.38	0	8.89	8.53	8.73	8.77	8.56	8.55	9.03	8.17	8.72	9.13	8.8	8.53	8.72	8.3	8.47	8.35	9.21	8.82	8.78	8.72	8.57	8.51	8.6	8.52	8.62	8.52	9.09	9	9.01	8.04	8.2	8.27
VVTU12035_at	VIT_03s0063g01060	Myb family	VVTU12035_at VVTU15703_at	-2.56	-0.11	0.28	6.43	6.29	6.3	5.64	4.42	5.24	6.11	6.22	6.44	6.3	6.55	6.1	6.18	6.55	6.05	6.16	6.63	5.9	5.41	5.55	4.84	4.17	4.15	5.28	5.27	5.16	6.16	6.13	6.03	6.28	6.32	6.04
VVTU12036_at	VIT_00s0616g00020	Ribosomal protein L19	VVTU12036_at	-3.63	-0.14	-1.37	9.39	8.85	8.87	8.77	7.72	7.1	8	9.57	9.46	9.36	9.36	8.79	8.9	8.87	8.79	8.77	9.03	8.55	8.85	8.88	7.6	7.79	7.75	7.15	7.01	7.15	8.01	8.02	7.96	9.53	9.55	9.63
VVTU12037_at	VIT_07s0005g01530	ATP-dependent Clp protease proteolytic subunit (ClpP1)	VVTU12037_at	0.47	1.75	-0.63	10.39	9.56	9.52	10.06	10.4	10.34	10.47	10.68	10.45	10.4	10.32	9.6	9.57	9.51	9.55	9.49	9.52	10.02	10.13	10.02	10.34	10.33	10.53	10.34	10.38	10.31	10.45	10.46	10.49	10.63	10.72	10.7
VVTU12038_at	VIT_16s0115g00170	Seed maturation protein PM28	VVTU12038_at VVTU39391_s_at	6.15	0.16	0.44	4.67	4.43	4.98	6.17	7.7	7.77	5.79	4.3	3.74	5.27	4.6	4.46	4.51	4.31	4.56	4.97	5.32	6.22	6.15	6.14	7.59	7.75	7.74	7.82	7.94	7.5	5.89	5.73	5.75	4.32	4.34	4.25
VVTU12039_at	VIT_16s0050g00080	Remorin	VVTU12039_at	3.3	-1.71	1.86	9.81	10.79	10.91	10.38	11.17	11.51	11.45	8.68	9.75	9.15	10.3	10.8	10.71	10.85	11.02	10.99	10.7	10.45	10.36	10.34	11.02	11.1	11.37	11.42	11.45	11.65	11.47	11.67	11.18	8.77	8.64	8.62
VVTU1204_at	VIT_04s0008g02440	Unknown protein	VVTU1204_at	1.66	0.38	-0.12	8.23	8.29	8.48	8.78	9.04	9.13	9.22	8.51	8.26	8.07	8.36	8.3	8.3	8.26	8.43	8.58	8.41	8.69	8.82	8.83	9.08	9.03	9	9.16	9.02	9.19	9.15	9.08	9.41	8.37	8.54	8.61
VVTU12040_at	VIT_07s0005g03350	Malate dehydrogenase, cytosolic	VVTU12040_at VVTU22032_x_at VVTU5717_s_at	-0.64	0.44	-0.27	5.41	5.24	5.07	5.22	4.92	5.05	5.24	5.54	5.3	5.71	5.16	5.3	5.34	5.07	5.05	5.01	5.16	5.34	4.99	5.3	5.05	4.85	4.85	5.03	5	5.12	5.3	5.11	5.31	5.58	5.56	5.48
VVTU12041_s_at	VIT_04s0043g00330	Unknown protein	VVTU12041_s_at	0.5	-1.56	-0.32	10.51	11.11	11.12	11.37	10.76	10.61	11.06	10.16	10.5	10.29	10.72	11.09	11.14	11.1	11.09	11.12	11.16	11.39	11.39	11.34	10.75	10.76	10.76	10.61	10.58	10.64	11.12	11.01	11.05	10.12	10.21	10.16
VVTU12042_at	VIT_00s1764g00010	1-aminocyclopropane-1-carboxylate synthase	VVTU12042_at	5.69	-1.9	0.64	6.03	7.4	7.66	8.53	8.14	9.09	9.62	5.42	6.09	5.78	6.2	7.24	7.72	7.17	7.75	7.47	7.75	8.42	8.62	8.53	8.11	8.13	8.18	8.97	9.24	9.06	9.65	9.81	9.36	5.24	5.34	5.64
VVTU12044_s_at	VIT_01s0011g01270	Unknown protein	VVTU12044_s_at	-0.81	1.32	0.35	8.51	8.27	7.83	7.68	8.07	8.33	7.92	8.76	8.5	8.5	8.54	8.16	8.34	8.3	7.95	7.72	7.8	7.55	7.78	7.69	8.02	8.1	8.09	8.28	8.43	8.27	7.79	7.94	8.01	8.66	8.71	8.89
VVTU12047_at	VIT_12s0057g01210	Nitrate-responsive NOI protein	VVTU12047_at VVTU6417_at VVTU6468_s_at	-6.62	-0.83	0.17	8.91	9.05	8.85	6.96	5.9	5.46	7.06	8.96	9.09	8.61	9	9.04	8.99	9.12	8.81	8.93	8.81	7.02	6.9	6.96	5.77	5.81	6.09	5.11	5.57	5.64	7.06	7.11	7.02	9	8.98	8.9
VVTU12048_at	VIT_06s0004g06860	Clathrin heavy chain	VVTU12048_at VVTU20376_s_at	1.29	0.17	-0.52	10.7	10.57	10.71	11.28	11.13	11.18	11.44	10.74	10.84	10.67	10.59	10.64	10.52	10.54	10.63	10.76	10.74	11.33	11.17	11.32	11.15	11.16	11.08	11.18	11.11	11.24	11.39	11.43	11.5	10.75	10.79	10.68
VVTU12049_at	VIT_03s0038g03130	Flavin containing monooxygenase 3	VVTU12049_at	-0.33	-0.75	0.7	5	5.16	4.86	4.6	4.56	4.79	4.57	4.14	5.05	4.72	5.18	4.85	5.56	4.96	4.88	4.99	4.7	4.35	4.69	4.72	4.5	4.14	4.93	4.14	5.38	4.57	4.55	4.75	4.4	4.01	4.17	4.23
VVTU12051_at	VVTU12051_at	No hit	VVTU12051_at	0.99	0.22	0.13	3.18	2.99	3.06	3.31	3.4	3.67	3.37	3.01	2.81	3.5	3.16	2.97	3.15	2.82	2.97	3.15	3.05	3.25	3.4	3.28	3.5	3.15	3.52	3.58	3.83	3.6	3.44	3.11	3.54	2.96	2.93	3.14
VVTU12052_at	VIT_01s0011g01140	Cationic amino acid transporter 5	VVTU12052_at VVTU5882_at	2.94	-0.36	0.03	8.59	8.86	8.49	9.43	9.73	9.76	9.66	7.96	8.3	8.39	8.97	8.97	8.92	8.66	8.63	8.4	8.44	9.69	9.31	9.24	9.71	9.58	9.89	9.65	10.01	9.58	9.72	9.7	9.56	7.59	8	8.21
VVTU12053_s_at	VIT_03s0038g04320	SUMO activating enzyme 2 (SAE2)	VVTU12053_s_at	0.68	0.55	-0.4	8.29	8.37	8.41	8.68	8.77	8.75	8.91	8.84	8.51	7.91	8.38	8.48	8.27	8.34	8.49	8.42	8.31	8.64	8.66	8.73	8.78	8.84	8.67	8.8	8.65	8.8	8.9	9.01	8.82	8.85	8.82	8.86
VVTU12054_at	VIT_00s0250g00020	Protein tyrosine phosphatase	VVTU12054_at	2.84	-0.07	-0.98	9.85	9.66	9.37	10.83	10.93	10.58	10.75	9.23	9.77	9.81	9.95	9.69	9.78	9.51	9.53	9.45	9.09	10.84	10.83	10.82	10.88	10.89	11.03	10.6	10.55	10.59	10.76	10.83	10.65	9.21	9.18	9.31
VVTU12055_s_at	VIT_07s0005g04920	Photosystem I reaction center subunit IV B (PSAE B)	VVTU12055_s_at VVTU6684_s_at	-7.1	-0.27	-0.25	10.99	10.14	9.82	8.35	7.38	6.76	7.96	10.39	10.97	10.7	11.24	10.19	10.16	10.08	9.86	9.82	9.77	8.41	8.32	8.31	7.32	7.14	7.63	6.37	6.59	7.19	8.17	8.07	7.59	10.46	10.29	10.4
VVTU12056_at	VIT_14s0068g02030	Import receptor subunit TOM20-3, Mitochondrial	VVTU12056_at	-1.67	1.97	-0.37	10.58	9.99	9.76	9.65	9.9	9.9	9.83	11.41	10.73	10.4	10.58	9.98	10	10	9.84	9.83	9.6	9.44	9.69	9.79	9.89	9.88	9.93	9.89	9.92	9.9	9.79	9.82	9.87	11.37	11.37	11.48
VVTU12057_at	VVTU12057_at	No hit	VVTU12057_at	-1.2	0.77	0.35	4.75	4.35	4.13	3.91	4.07	4.29	3.7	4.73	4.64	4.98	4.6	4.48	4.43	4.13	4.16	4.05	4.19	4.11	3.87	3.71	3.94	4.15	4.11	4.01	4.64	4.15	3.51	3.73	3.85	4.82	4.67	4.69
VVTU1206_at	VIT_12s0028g02180	Phosphoenolpyruvate carboxylase.	VVTU1206_at VVTU19092_at	1.13	0.46	-0.11	4.06	3.92	3.91	4.33	4.3	4.68	4.56	4.06	4.15	4.11	3.91	3.7	4.23	3.77	3.9	3.9	3.94	4.4	4.25	4.35	4.3	4.13	4.45	5.15	4.38	4.37	4.72	4.4	4.55	4.14	4.04	4
VVTU12060_at	VIT_12s0028g03370	Tryptophan-tRNA ligase	VVTU12060_at	-0.7	1.63	-0.21	8.29	7.95	7.67	7.64	8.1	8	8.08	8.92	8.55	7.91	8.35	8.01	7.81	8.02	7.77	7.75	7.47	7.59	7.84	7.46	8.01	8.07	8.22	7.88	8.07	8.05	8.01	8.21	8.02	9.01	8.86	8.88
VVTU12061_at	VIT_08s0007g02090	No hit	VVTU12061_at	-3.51	1.34	-0.52	10.29	9.54	8.81	8.66	8.46	8.2	8.48	10.3	10.34	10.18	10.35	9.42	9.54	9.65	8.83	8.87	8.74	8.63	8.78	8.56	8.42	8.42	8.54	8.1	8.28	8.2	8.34	8.48	8.6	10.33	10.25	10.31
VVTU12062_at	VIT_07s0005g03980	RNA-binding protein Musashi	VVTU12062_at	-0.03	0.45	-0.38	10.97	11.07	10.94	11.11	10.97	10.99	11.41	11.35	11.15	10.78	10.97	11.03	10.93	11.23	11.08	10.92	10.81	11.07	11.13	11.13	10.99	10.99	10.93	10.96	10.95	11.06	11.4	11.37	11.47	11.36	11.39	11.31
VVTU12063_s_at	VIT_11s0016g00590	Invertase/pectin methylesterase inhibitor	VVTU12063_s_at VVTU19286_at	-0.59	-0.28	0.85	4.81	4.6	5.06	4.23	4.15	4.62	4.35	4.38	4.46	5.4	4.32	4.43	4.41	4.91	4.36	4.35	5.88	4.47	4.12	4.06	4.22	4.16	4.05	5.09	4.24	4.37	4.32	4.1	4.58	4.03	4.49	4.57
VVTU12065_at	VIT_00s0204g00170	Lil3 protein	VVTU12065_at VVTU30367_s_at	-2.03	-0.16	-0.22	11.37	11.09	10.9	10.7	10.05	10.07	10.58	11.02	11.35	11.41	11.34	11.15	11.19	10.91	10.84	10.73	11.1	10.66	10.75	10.7	10	10.06	10.09	10.02	10.12	10.08	10.65	10.58	10.5	10.94	11.03	11.09
VVTU12066_at	VIT_17s0000g01730	Adenylate kinase	VVTU12066_at	-3.72	1.03	-1.04	10.4	9.73	9.24	9.15	8.75	8.17	8.68	10.74	10.37	10.42	10.4	9.68	9.78	9.73	9.27	9.27	9.18	8.98	9.28	9.18	8.71	8.72	8.83	8.15	8.24	8.12	8.53	8.72	8.78	10.67	10.73	10.83
VVTU12067_at	VIT_17s0000g07870	Ribosomal protein L29	VVTU12067_at	0.03	1.84	-0.19	8.7	8.13	7.97	8.25	8.58	8.88	8.52	9.24	8.72	8.68	8.71	8.1	8.13	8.15	7.96	7.95	8	8.2	8.29	8.26	8.57	8.56	8.62	8.87	8.98	8.79	8.41	8.49	8.65	9.28	9.2	9.24
VVTU12068_s_at	VIT_02s0241g00080	Glycine-rich protein-like	VVTU12068_s_at	3.73	-1	0.07	10.37	10.77	11.66	12.04	12.3	12.38	12.14	10.42	10.41	10.17	10.52	10.66	10.73	10.92	11.47	11.76	11.73	12	12.11	12	12.3	12.33	12.28	12.36	12.4	12.37	12.16	12.19	12.06	10.29	10.48	10.47
VVTU12069_at	VIT_06s0009g03260	Unknown protein	VVTU12069_at	-0.47	-0.1	0.44	4.46	4.15	4.22	4.02	3.82	4.21	3.86	3.96	4.41	4.73	4.19	4.1	4.12	4.23	3.93	4.17	4.49	4.29	3.91	3.81	3.62	3.95	3.86	4.22	4.41	3.97	3.74	3.86	3.97	3.88	4.17	3.81
VVTU1207_s_at	VIT_17s0000g10050	Phosphopantothenoylcysteine decarboxylase	VVTU1207_s_at	-0.51	0.09	0.31	8.91	8.93	9.01	8.65	8.54	8.8	8.91	8.96	9.02	8.88	8.82	8.94	8.95	8.9	9.09	8.97	8.96	8.55	8.79	8.61	8.53	8.52	8.56	8.86	8.79	8.75	8.85	8.93	8.96	8.88	9.04	8.96
VVTU12071_at	VIT_08s0007g08020	No hit	VVTU12071_at	-7.64	1.51	1.05	9.03	8.69	8.95	5.54	5.76	5.16	8.05	10.08	9.28	8.77	9	8.7	8.21	9.03	9.14	9.03	8.64	5.48	5.53	5.62	5.7	5.99	5.54	5.21	5.62	4.42	8.09	7.89	8.16	10.02	10.09	10.14
VVTU12072_s_at	VIT_05s0020g02480	Glutamine synthetase	VVTU12072_s_at	-11.37	-0.31	-0.34	10.65	9.39	8.98	7.25	4.25	5.04	5.19	10.16	10.7	10.76	10.49	9	9.56	9.55	8.96	8.88	9.08	7.69	6.81	7.1	4.26	4.11	4.37	4.85	5.46	4.71	5.21	5.19	5.17	10.14	10.2	10.15
VVTU12074_at	VIT_16s0050g00630	Prolyl 4-hydroxylase	VVTU12074_at	-1.53	0.01	-0.41	4.88	4.83	4.58	4.67	3.71	4.16	4.52	4.85	4.96	4.94	4.72	4.85	4.63	5	4.75	4.63	4.31	4.48	4.91	4.6	3.96	3.51	3.61	4.29	3.94	4.23	4.82	4.36	4.32	4.93	4.74	4.88
VVTU12075_at	VIT_15s0021g00880	ferredoxin-related	VVTU12075_at	-5.52	1.74	0.29	7.48	6.75	6.53	5.08	4.67	4.99	5.51	8.11	7.62	7.45	7.37	6.64	6.73	6.88	6.69	6.44	6.43	4.74	5.17	5.27	4.69	4.71	4.61	4.72	4.78	5.38	5.16	5.72	5.59	8.02	8.14	8.16
VVTU12076_at	VIT_18s0001g01760	PISTILLATA (PI) floral homeotic protein	VVTU12076_at	-1.22	-0.33	0.76	4.01	5.25	4.09	3.67	3.58	3.96	3.46	4.04	3.84	4.13	4.05	4.23	3.86	6.34	4.16	3.79	4.27	3.93	3.69	3.33	3.48	3.61	3.65	3.75	4.29	3.78	3.52	3.4	3.45	3.87	3.96	4.26
VVTU12078_at	VIT_17s0000g09780	Methionine sulfoxide reductase A	VVTU12078_at	-0.12	-0.36	-1.02	10.66	10.46	10.49	11	10.7	10.15	10.53	10.58	10.61	10.36	10.94	10.45	10.51	10.42	10.48	10.53	10.45	11.09	11.03	10.88	10.56	10.66	10.86	10.12	9.87	10.41	10.69	10.63	10.24	10.56	10.56	10.63
VVTU12079_at	VVTU12079_at	No hit	VVTU12079_at	0.23	0.7	0.06	4.97	4.38	4.7	4.62	5.27	5.06	4.33	5.06	4.96	5.02	4.94	4.48	4.46	4.17	4.77	4.58	4.73	4.55	4.77	4.54	5.37	5.35	5.06	5.18	5.09	4.88	4.48	4.07	4.41	4.94	5.16	5.08
VVTU1208_s_at	VIT_15s0048g01410	NTMC2T4/NTMC2TYPE4; NTMC2T4/NTMC2TYPE4	VVTU1208_s_at VVTU12886_at VVTU16072_at	-0.34	-0.24	0.34	10.34	10.37	9.93	9.96	10.16	10.12	9.47	9.82	10.23	10.57	10.18	10.38	10.33	10.4	10.03	9.86	9.89	9.82	10	10.06	10.15	10.2	10.12	10.08	10.24	10.04	9.48	9.36	9.56	9.79	9.79	9.87
VVTU12080_s_at	VIT_01s0137g00240	Pectate lyase	VVTU12080_s_at	-6.01	-6.13	-3.79	9.21	9.4	9.42	10.85	6.23	5.23	5.22	7.58	8.87	9.49	9.21	9.28	9.08	9.76	9.27	9.41	9.57	10.88	10.92	10.76	6.12	6.51	6	4.67	5.67	5.19	5.2	5.21	5.24	7.47	7.57	7.7
VVTU12081_at	VVTU12081_at	No hit	VVTU12081_at	-0.57	-1.18	0.57	5.81	6.04	6.68	5.94	5.75	5.92	5.3	5.77	5.9	5.63	5.88	6.07	6.04	6.01	6.46	6.87	6.68	5.95	5.94	5.94	5.8	5.81	5.62	5.99	5.87	5.89	5.3	5.32	5.27	5.74	5.74	5.83
VVTU12082_at	VVTU12082_at	No hit	VVTU12082_at	0.16	-0.05	0.46	3.1	2.99	3.21	2.85	3.19	3.11	3.06	2.94	2.78	3.44	3	2.95	3.14	2.87	2.9	3.17	3.49	3.02	2.66	2.84	3.18	3.22	3.18	3.17	3.13	3.02	3.09	3	3.08	2.84	3.08	2.89
VVTU12083_at	VVTU12083_at	No hit	VVTU12083_at	2.34	0.07	-0.11	5.48	4.75	5.2	5.71	5.93	6.05	5.48	4.61	4.18	6.35	5.09	4.2	4.75	5.15	4.52	3.81	6.19	5.28	5.98	5.79	5.81	5.98	6	6.28	6.23	5.52	5.44	5.46	5.54	4.29	4.43	5
VVTU12083_s_at	VIT_07s0005g06550	Unknown protein	VVTU12083_s_at VVTU16656_s_at VVTU20762_x_at VVTU34257_s_at	0.73	0.75	-0.38	4.87	4.82	4.61	4.96	5.36	5.14	5.26	5.16	5.07	4.38	5.06	4.91	4.85	4.7	4.74	4.79	4.24	4.87	4.9	5.1	5.28	5.39	5.42	5.14	4.8	5.42	5.38	5.38	4.97	5.12	5.22	5.14
VVTU12084_s_at	VIT_19s0014g00160	LHCII type I CAB-1	VVTU12084_s_at	-6.29	2.37	1.69	10.6	9.59	8.17	6.52	6.91	7.45	7.06	9.92	10.52	10.48	10.79	9.23	9.83	9.64	8.05	7.67	8.63	6.81	6.21	6.48	6.86	6.88	7	7.47	7.62	7.24	6.87	7.02	7.27	9.67	10.01	10.05
VVTU12085_at	VIT_14s0083g00180	Cytochrome B561	VVTU12085_at	-3.3	0.71	0.72	8.83	8.77	8.41	7.27	7.43	7.5	7.4	9.12	8.9	8.72	8.87	8.81	8.82	8.69	8.48	8.58	8.14	7.27	7.32	7.23	7.39	7.32	7.56	7.57	7.46	7.48	7.38	7.39	7.43	9.05	9.19	9.11
VVTU12087_s_at	VIT_19s0014g03850	Cytochrome B6-F complex iron-sulfur subunit, PETC	VVTU12087_s_at VVTU12087_x_at VVTU16016_s_at VVTU16016_x_at	-3.35	2.38	-0.4	7.8	6.24	5.22	5.27	5.39	5.17	5.82	7.12	7.9	7.18	8.16	6.08	6.44	6.19	5.24	5.31	5.1	5.6	4.98	5.16	5.17	5.22	5.72	5.12	5.21	5.19	5.99	5.92	5.51	7.22	7.1	7.03
VVTU12087_x_at	VIT_19s0014g03850	Cytochrome B6-F complex iron-sulfur subunit, PETC	VVTU12087_s_at VVTU12087_x_at VVTU16016_s_at VVTU16016_x_at	-0.21	1	-0.01	4.06	3.6	3.37	3.51	3.7	3.84	3.7	4	3.99	4.14	4.05	3.4	3.57	3.81	3.08	3.26	3.69	3.44	3.45	3.63	3.72	3.69	3.69	3.72	3.93	3.87	3.76	3.7	3.65	3.99	3.74	4.24
VVTU12088_at	VIT_05s0077g00750	Basic helix-loop-helix (bHLH) family	VVTU12088_at	-1.79	0.04	0.76	10.28	10.21	10.2	9.32	9.05	9.49	9.89	10.07	10.29	10.11	10.41	10.23	10.2	10.21	10.22	10.14	10.25	9.41	9.15	9.4	8.98	9.12	9.04	9.38	9.44	9.64	10.06	9.91	9.66	9.99	10.01	10.19
VVTU12089_at	VIT_07s0005g02610	Preprotein translocase secA subunit	VVTU10722_at VVTU10856_at VVTU12089_at	2.81	1.96	0.3	6.38	6	5.92	6.48	7.21	7.89	7.82	6.61	6.49	6.32	6.32	5.95	5.98	6.08	5.95	6.03	5.76	6.36	6.47	6.6	7.24	7.22	7.17	7.91	7.81	7.94	7.76	7.99	7.7	6.52	6.67	6.63
VVTU1209_at	VIT_09s0002g07070	Pre-mRNA-processing factor 8	VVTU1209_at VVTU25224_at	1.91	1.39	-0.22	10.69	10.47	10.35	11.03	11.51	11.77	11.44	11.13	10.98	10.58	10.45	10.57	10.39	10.45	10.21	10.37	10.47	10.99	11.01	11.09	11.6	11.57	11.34	11.76	11.74	11.82	11.44	11.39	11.48	11	11.22	11.16
VVTU12090_at	VVTU12090_at	No hit	VVTU12090_at	-0.26	-0.06	0.22	2.98	2.91	2.97	2.85	2.7	2.98	2.71	2.86	2.98	2.94	3.03	2.78	3.06	2.88	3.19	2.69	3	2.82	2.75	2.96	2.49	2.7	2.88	3.17	3.05	2.68	2.8	2.64	2.7	2.81	2.9	2.87
VVTU12092_at	VVTU12092_at	No hit	VVTU12092_at	-1.8	2.62	0.37	6.82	5.92	5.01	4.94	5.85	6.07	4.79	6.94	7.12	6.32	6.9	6.03	5.98	5.72	5.3	5.17	4.42	5.03	4.96	4.81	5.85	5.71	5.98	5.87	6.11	6.21	4.54	5.1	4.68	7.02	6.94	6.86
VVTU12093_s_at	VIT_13s0064g00430	Steroid sulfotransferase	VVTU12093_s_at VVTU16283_s_at	-9.39	2.19	1.26	8.26	8.06	6.51	3.73	3.92	3.75	4.79	8.6	8.58	7.55	8.44	7.92	7.73	8.44	6.92	6.85	5.23	3.48	3.64	4.02	4.23	4.06	3.32	4.02	3.64	3.55	4.22	4.99	5.03	8.69	8.7	8.39
VVTU12094_at	VIT_07s0191g00030	RAB GTPase RABA4A	VVTU12094_at	-1.15	0.72	-0.01	9.21	8.87	8.67	8.62	8.08	8.64	9.03	9.18	9.02	9.38	9.22	8.96	8.93	8.71	8.74	8.64	8.62	8.56	8.64	8.65	8.08	7.95	8.2	8.58	8.62	8.71	8.93	9.12	9.02	9.06	9.1	9.37
VVTU12095_at	VIT_14s0006g01880	ATP-dependent Clp protease proteolytic subunit (ClpP3)	VVTU12095_at VVTU33370_s_at	1.57	1.06	-1	9.55	9.06	9.19	10.02	10.24	9.97	10.4	9.88	9.59	9.54	9.51	9.05	9.06	9.07	9.24	9.29	9.01	9.99	10.03	10.04	10.21	10.25	10.25	9.92	9.84	10.13	10.41	10.41	10.37	9.88	9.86	9.89
VVTU12096_at	VVTU12096_at	Unknown	VVTU12096_at	6.18	-1.75	0.39	7.26	8.12	8.41	9.58	10.52	10.42	8.87	6.59	7.06	7.71	6.89	8.59	8.01	7.57	8.79	8.51	7.76	9.51	9.62	9.62	10.62	10.5	10.43	10.59	10.38	10.27	8.89	8.81	8.9	7.15	6.29	6.11
VVTU12098_at	VIT_17s0053g00320	Zinc finger (C3HC4-type ring finger)	VVTU12098_at	0.61	-0.66	-0.2	7.62	7.7	7.87	8.07	7.98	7.8	7.71	7.42	7.48	7.78	7.58	7.71	7.75	7.65	7.89	7.78	7.94	7.99	8.2	8.02	8.02	8.06	7.86	7.68	7.87	7.84	7.7	7.71	7.73	7.29	7.44	7.53
VVTU12099_s_at	VVTU12099_s_at	No hit	VVTU12099_s_at	-4.54	2.13	-0.57	8.47	7.76	7.41	6.62	5.69	6.28	7.66	9.32	8.83	7.2	8.86	7.7	7.63	7.92	7.68	7.57	6.86	6.49	6.57	6.78	5.7	5.78	5.58	6.39	5.52	6.7	7.75	7.73	7.5	9.43	9.3	9.23
VVTU121_at	VIT_09s0002g01400	Myb domain protein 7	VVTU121_at	-6.33	-0.48	0.49	7.02	7.56	7.54	5.51	4.23	4.51	5.66	7.87	7.3	6.56	7.11	7.44	7.73	7.48	7.68	7.46	7.47	5.15	5.82	5.48	4.06	4.01	4.55	4.08	4.57	4.8	5.36	5.86	5.71	7.58	8.11	7.86
VVTU1210_at	VIT_18s0001g14630	ATSYTB/NTMC2T1.2/NTMC2TYPE1.2/SYTB	VVTU1210_at VVTU19042_s_at	-0.28	-0.92	-0.23	10.37	10.65	10.3	10.51	10.58	10.1	9.49	9.96	10.5	10.01	10.53	10.71	10.63	10.6	10.54	10.43	9.84	10.47	10.57	10.5	10.5	10.54	10.7	10.19	9.9	10.2	9.56	9.54	9.35	9.94	9.99	9.94
VVTU12101_s_at	VIT_10s0003g05320	Tubulin beta-7 chain	VVTU12101_s_at	-3.53	-0.8	-0.45	11.69	11.82	11.42	10.9	9.97	9.6	10.6	11.44	11.82	11.59	11.65	11.86	11.66	11.93	11.54	11.47	11.22	10.84	10.94	10.91	9.99	9.96	9.97	9.57	9.5	9.71	10.5	10.64	10.65	11.44	11.42	11.45
VVTU12102_at	VIT_02s0025g00900	6-phosphogluconate dehydrogenase	VVTU12102_at VVTU3243_at	3.77	2.11	-1.07	7.09	6.9	6.51	8.37	8.49	9.21	8.73	7.85	7.28	7.13	6.84	6.76	6.58	7.27	6.67	6.75	6.02	8.33	8.4	8.38	8.57	8.5	8.41	9.22	9.32	9.09	8.71	8.71	8.76	8.07	7.92	7.51
VVTU12103_s_at	VIT_06s0061g00070	Ubiquitin-conjugating enzyme E2 C	VVTU12103_s_at	-9.36	3.91	1.41	8.77	7.67	6.85	4.06	4.51	5.03	4.87	10.13	9.07	8.69	8.5	7.28	7.58	8.05	7.13	6.8	6.58	3.82	3.99	4.33	3.97	4.25	5.08	4.45	5.31	5.18	4.11	4.25	5.68	10.1	10.12	10.17
VVTU12104_s_at	VIT_02s0012g02670	Unknown protein	VVTU12104_s_at	-0.87	0.2	1.19	9.49	9.48	8.98	8.35	8.61	9.05	8.97	8.77	9.35	9.45	9.64	9.42	9.53	9.48	9.06	8.96	8.93	8.4	8.34	8.32	8.63	8.63	8.57	9.04	9.1	9.02	8.96	9.02	8.94	8.68	8.84	8.8
VVTU12105_s_at	VIT_12s0057g01480	Glucose-1-phosphate adenylyltransferase small subunit, chloroplast	VVTU12105_s_at VVTU15371_s_at	-2.07	-0.32	-0.59	10.64	10.55	10.42	10.2	9.76	9.22	10.05	10.6	10.75	10.65	10.51	10.44	10.56	10.63	10.31	10.33	10.61	10.18	10.19	10.22	9.79	9.78	9.7	9.11	9.22	9.32	10	10.07	10.08	10.7	10.58	10.51
VVTU12106_at	VVTU12106_at	No hit	VVTU12106_at	0.02	-0.33	0.1	4.04	3.87	4.19	3.97	4.2	3.82	3.85	3.84	3.8	4.42	3.82	3.8	3.99	3.82	3.97	3.8	4.65	4.17	3.47	4.16	4.34	4.07	4.18	3.59	3.98	3.86	3.7	3.7	4.1	3.77	3.78	3.97
VVTU12109_at	VIT_19s0090g01490	Glycerophosphoryl diester phosphodiesterase	VVTU12109_at	-1.4	0.55	1.06	10.68	10.69	10.38	9.53	10.01	10.22	9.95	10.6	10.76	10.76	10.5	10.81	10.7	10.56	10.34	10.35	10.45	9.53	9.52	9.53	10.05	10.05	9.94	10.15	10.32	10.17	9.82	9.96	10.07	10.6	10.6	10.59
VVTU12110_at	VVTU12110_at	No hit	VVTU12110_at	-0.23	-0.32	0.06	3.74	3.58	3.92	3.69	3.59	3.58	3.53	3.62	3.52	4.11	3.5	3.57	3.56	3.6	3.77	4	3.97	3.57	3.65	3.83	3.56	3.63	3.57	3.62	3.45	3.65	3.43	3.56	3.59	3.58	3.61	3.67
VVTU12111_s_at	VIT_19s0014g04730	Unknown protein	VVTU12111_s_at VVTU15961_s_at	2.34	-0.55	0.26	10.35	10.66	10.81	11.09	11.2	11.41	11.71	9.97	10.43	9.85	10.66	10.71	10.8	10.45	10.94	10.81	10.68	11.15	11.04	11.08	11.08	11.22	11.28	11.3	11.26	11.65	11.86	11.82	11.41	10.02	9.98	9.9
VVTU1212_at	VIT_02s0012g00290	S-ribonuclease binding protein SBP1	VVTU1212_at	-4.21	-0.84	-0.83	8.3	8.72	7.89	7.78	7.2	6.41	5.57	8.63	8.39	8.24	8.26	8.47	8.78	8.89	8.02	8.01	7.62	7.94	7.72	7.68	7.22	7.18	7.19	6.11	6.64	6.43	5.54	5.69	5.46	8.62	8.67	8.6
VVTU12121_s_at	VIT_02s0025g01470	Unknown protein	VVTU12121_s_at VVTU15070_s_at	-1.29	1.06	0.04	8.37	7.38	6.19	6.86	6.7	7.13	6.48	6.98	8.26	8.21	8.6	6.96	7.86	7.17	6.42	5.88	6.22	6.89	6.89	6.79	6.77	6.76	6.56	6.96	7.44	6.94	6.57	6.73	6.06	6.95	6.93	7.07
VVTU12122_at	VIT_14s0128g00440	Tangled	VVTU12122_at	-8.02	3.42	0.5	8.03	6.96	6.17	4.29	4.09	4.63	4.89	9.22	8.27	8.02	7.75	6.58	6.87	7.32	6.33	6.22	5.93	4.15	4.19	4.5	4.21	3.95	4.09	4.21	5.03	4.54	4.28	4.32	5.63	9.13	9.28	9.24
VVTU12123_at	VIT_06s0004g05960	Unknown protein	VVTU12123_at VVTU35657_s_at	4.43	0.43	0.19	6.66	6.48	6.58	7.79	8.18	8.99	8.13	6.21	6.3	7.15	6.37	6.59	6.53	6.29	6.47	6.79	6.47	8.13	7.53	7.65	7.97	7.82	8.63	9.56	8.98	8.04	7.92	7.77	8.58	6.01	6.29	6.32
VVTU12124_s_at	VIT_18s0001g13310	GTP1/OBG family protein	VVTU12124_s_at VVTU26556_s_at	1.88	1.75	-0.04	7.27	7.1	6.65	7.34	8.09	8.37	7.84	7.64	7.34	7.25	7.23	7.2	7.23	6.84	6.94	6.81	6.05	7.29	7.36	7.37	8	8.18	8.09	8.4	8.42	8.29	7.92	7.79	7.8	7.41	7.76	7.73
VVTU12125_s_at	VIT_11s0016g03640	Rac-like GTP-binding protein ARAC7 (GTPase protein ROP9)	VVTU12125_s_at	-8.92	1.86	0.01	8.95	8.44	8.09	5.96	4.2	5.13	6.6	10.19	9.31	8.5	8.94	8.27	7.89	8.96	8.41	7.92	7.88	5.6	5.97	6.24	4.34	4.1	4.14	5.28	4.71	5.32	6.25	6.66	6.83	10.16	10.22	10.19
VVTU12127_s_at	VIT_11s0052g01140	Membrane protein	VVTU12127_s_at	-7.94	-0.32	1.56	10.23	10.49	9.65	7.21	6.29	6.82	6.99	9.99	10.26	10.14	10.3	10.43	10.52	10.52	9.93	9.58	9.37	7.02	7.34	7.25	6.25	6.33	6.28	6.73	6.75	6.98	6.95	6.82	7.18	10.1	9.91	9.94
VVTU12128_s_at	VIT_16s0050g01050	Unknown protein	VVTU12128_s_at	-1.81	0.49	-0.4	9.83	9.4	9.11	9.12	8.98	8.76	8.6	9.83	9.71	10.02	9.74	9.45	9.29	9.45	9.17	9.08	9.08	9.16	9.11	9.08	9.06	8.95	8.92	8.78	8.83	8.68	8.47	8.52	8.8	9.79	9.86	9.83
VVTU12129_at	VVTU12129_at	No hit	VVTU12129_at	1.08	0.2	0.43	3.49	3.56	3.78	3.75	3.98	4.41	3.94	3.65	3.47	3.49	3.5	3.64	3.75	3.25	3.66	3.46	4.14	3.64	3.81	3.8	3.81	3.96	4.16	3.77	5.09	4.02	3.96	3.87	3.98	3.75	3.46	3.72
VVTU1213_s_at	VIT_18s0001g00190	Cell division protease FtsH	VVTU1213_s_at VVTU23154_s_at VVTU30314_s_at VVTU5814_at	-0.12	0.81	-0.05	8.7	8.12	7.83	8.07	8.39	8.35	8.03	8.33	8.99	8.28	8.74	8.07	8.21	8.08	7.94	7.74	7.8	8.16	7.98	8.05	8.35	8.38	8.45	8.23	8.44	8.38	8.1	8.15	7.82	8.3	8.33	8.36
VVTU12130_s_at	VIT_05s0094g00400	Signal recognition particle subunit 14 SRP14	VVTU12130_s_at VVTU2990_s_at VVTU38569_x_at	0.39	0.87	-0.2	8.67	8.35	8.17	8.46	8.87	8.75	8.56	8.76	8.53	8.67	8.8	8.4	8.24	8.39	8.22	8.27	8	8.38	8.45	8.55	8.82	8.81	8.98	8.66	8.83	8.75	8.57	8.54	8.56	8.75	8.81	8.73
VVTU12134_x_at	VIT_09s0002g05180	No hit	VVTU12134_x_at VVTU12302_s_at VVTU22741_s_at VVTU22741_x_at	2.9	1.82	0.19	10.02	10.05	9.32	10.26	11.19	11.67	11.01	10.19	10.15	9.65	10.19	10.07	9.96	10.12	9.65	9.44	8.72	10.19	10.32	10.26	11.15	11.17	11.24	11.6	11.58	11.82	11.12	11.02	10.87	10.29	10.17	10.11
VVTU12135_at	VIT_05s0029g00440	GRP2 (cold, circadian rhythm, and RNA binding 2)	VVTU12135_at	-0.51	2.6	-0.33	9.73	8.82	8.61	8.82	9.13	9.47	9.62	10.38	9.78	9.97	9.36	8.78	8.71	8.96	8.64	8.6	8.6	8.81	8.86	8.78	8.98	9.15	9.26	9.35	9.47	9.57	9.67	9.57	9.63	10.49	10.31	10.34
VVTU12136_at	VIT_09s0002g00880	Oligouridylate binding protein 1B UBP1B	VVTU12136_at VVTU33754_s_at	1.54	0.28	0.08	9.21	9.31	9.51	9.73	9.8	10.13	10.22	9.42	9.11	9.44	9.06	9.33	9.29	9.31	9.4	9.54	9.57	9.69	9.75	9.75	9.86	9.84	9.68	10.08	10.22	10.08	10.23	10.19	10.24	9.48	9.43	9.36
VVTU12138_at	VIT_19s0090g01200	Unknown protein	VVTU12138_at	5.71	0.17	-0.29	5.9	6.6	6.7	8	8.88	8.9	8.61	6.3	6.21	5.12	6.14	6.71	6.53	6.54	7	6.69	6.32	7.96	8.06	7.99	8.83	8.81	8.99	8.88	8.85	8.96	8.73	8.73	8.32	6.31	6.35	6.24
VVTU1214_at	VIT_06s0004g00960	Unknown	VVTU1214_at	-7.13	-1.32	1.44	9.44	9.24	7.2	5.89	4.87	5.04	5.34	6.73	9.23	9.01	9.92	9.22	9.68	8.62	7.5	6.83	7.2	5.52	5.88	6.19	5.05	4.88	4.64	5.3	4.99	4.79	5.59	5.06	5.31	6.7	6.87	6.61
VVTU12140_s_at	GSVIVT00028747001	No hit	VVTU12140_s_at VVTU21382_s_at VVTU32407_s_at VVTU36945_s_at	-4.11	2.53	0.8	7.77	7.53	6.7	5.54	5.71	6.41	6.34	8.73	8.01	7.32	7.89	7.64	7.4	7.55	7.04	6.82	6.07	5.52	5.55	5.56	5.68	5.58	5.85	6.25	6.68	6.27	6.33	6.36	6.33	9.06	8.51	8.54
VVTU12141_at	VVTU12141_at	No hit	VVTU12141_at	-0.88	0.26	0.67	7.54	7.57	7.41	6.93	7.09	7.39	6.95	7.53	7.51	7.38	7.71	7.56	7.69	7.46	7.41	7.39	7.43	6.96	6.97	6.86	7.17	7.08	7.02	7.3	7.51	7.36	6.92	6.98	6.95	7.52	7.5	7.57
VVTU12142_at	GSVIVT00012042001	Unknown protein	VVTU12142_at	-2.48	1.54	-0.01	5.97	5.63	5.68	5.03	4.96	5.27	5.1	7.03	6.38	5.82	5.58	5.39	5.4	6	5.5	5.71	5.82	5.18	5.25	4.57	4.84	5.03	5.01	4.69	5.57	5.4	5.08	4.98	5.22	6.84	7.26	6.95
VVTU12143_at	VVTU12143_at	No hit	VVTU12143_at	-0.02	0.18	0.34	3.19	3.05	3.25	2.98	3.12	3.27	3.12	3.21	3.03	3.53	2.92	3.1	3.07	2.99	3.19	3.14	3.41	3.18	2.96	2.78	3.34	2.99	3.01	3.32	3.15	3.34	2.93	3.1	3.31	3.28	3.22	3.13
VVTU12143_s_at	VIT_14s0060g02110	Ribosomal protein S21 (RPS21C) 40S	VVTU12143_s_at VVTU19391_s_at VVTU39493_at	-2.75	0.92	-0.3	11.39	11.09	10.85	10.31	10.24	9.99	10.44	11.88	11.42	10.97	11.68	11.02	11.07	11.17	10.95	11.05	10.5	10.26	10.3	10.38	10.1	10.25	10.37	10.06	9.75	10.14	10.39	10.65	10.24	11.98	11.83	11.84
VVTU12144_at	VIT_15s0046g00660	Wax synthase	VVTU12144_at	-2.42	0.74	0.81	4.81	4.25	3.53	2.91	3.14	3.26	3.27	3.97	4.56	5.02	4.8	4.05	4.67	3.93	3.66	3.51	3.42	3	2.88	2.83	2.96	3.2	3.24	3.18	3.23	3.36	3.38	3.23	3.19	4.02	3.89	3.99
VVTU12145_s_at	VIT_08s0007g00090	Unknown protein	VVTU12145_s_at	-1.61	1.39	-0.72	9.7	9.21	8.79	8.93	9.26	8.75	8.65	10.22	9.78	9.32	9.94	9.02	9.25	9.33	8.87	9.04	8.38	8.89	8.88	9.01	9.22	9.17	9.38	8.66	8.87	8.71	8.55	8.89	8.48	10.16	10.2	10.29
VVTU12147_at	VVTU12147_at	No hit	VVTU12147_at	-5.52	0.05	-0.32	9.76	9.46	8.86	7.95	7.08	6.75	7.53	9.67	9.7	9.63	9.92	9.28	9.65	9.43	8.9	8.88	8.79	7.84	8.1	7.91	7	7.1	7.13	6.78	6.68	6.8	7.31	7.53	7.72	9.68	9.6	9.74
VVTU12148_s_at	VIT_05s0051g00850	SAD1 (supersensitive to aba and drought 1)	VVTU12148_s_at VVTU13898_s_at	-2.47	1.57	-0.05	10.36	9.87	9.55	8.99	9.36	9.14	9.32	10.89	10.56	10.12	10.36	9.81	9.71	10.07	9.65	9.66	9.32	8.93	9.03	9.02	9.23	9.43	9.4	8.99	9.2	9.22	9.2	9.57	9.14	10.92	10.88	10.87
VVTU12149_at	VIT_11s0016g00900	Aldehyde dehydrogenase 7 member A1	VVTU12149_at VVTU27206_x_at VVTU34636_s_at VVTU9750_s_at	-0.96	0.4	0.27	9.05	9.11	8.67	8.43	8.28	8.56	8.99	8.93	9.21	8.62	9.24	9.06	9.1	9.16	8.77	8.77	8.46	8.63	8.32	8.33	8.27	8.25	8.33	8.71	8.3	8.65	9.11	8.94	8.92	8.92	9.02	8.84
VVTU1215_s_at	VIT_15s0048g02740	CBL-interacting protein kinase 9 (CIPK9)	VVTU1215_s_at	0.18	2.72	2.48	9.42	9.16	8.62	7.62	8.47	10.34	9.81	9.45	9.68	9.11	9.4	9.13	9.36	8.97	8.75	8.64	8.44	7.88	7.26	7.65	8.52	8.52	8.38	10.26	10.46	10.3	9.87	9.91	9.63	9.33	9.46	9.54
VVTU12152_s_at	VIT_18s0072g00340	Ribosomal protein L3 (RPL3B) 60S	VVTU12152_s_at VVTU12943_s_at VVTU20867_s_at	-0.26	0.88	-1.02	12.68	12.44	12.23	12.82	12.52	12.39	12.88	13.16	12.86	12.49	12.68	12.48	12.32	12.52	12.31	12.37	11.99	12.84	12.83	12.78	12.47	12.54	12.54	12.42	12.35	12.4	12.98	12.8	12.85	13.2	13.15	13.14
VVTU12153_at	VIT_19s0015g01210	KH domain-containing protein	VVTU12153_at	2.64	-0.17	-0.34	9.39	9.8	9.61	10.54	10.69	10.72	10.52	9.39	9.45	9.25	9.47	9.77	9.87	9.75	9.53	9.56	9.72	10.5	10.61	10.52	10.75	10.72	10.61	10.65	10.7	10.81	10.51	10.59	10.45	9.4	9.37	9.4
VVTU12154_x_at	VIT_07s0104g01300	No hit	VVTU12154_x_at VVTU40832_s_at	-4.63	-0.9	-1.13	11.66	11.45	11.2	10.87	9.76	9.06	9.26	11.65	11.75	11.21	11.92	11.53	11.48	11.32	11.42	11.27	10.86	10.76	10.95	10.9	9.74	9.71	9.84	8.91	9.08	9.18	9.26	9.21	9.31	11.63	11.67	11.65
VVTU12156_at	VIT_14s0066g01950	Metalloendoproteinase 1 precursor	VVTU12156_at VVTU14520_s_at VVTU22423_s_at	0	-0.6	0.75	2.96	5.54	3.33	3.18	3.15	3.57	3.44	2.98	2.8	3.19	2.85	3	3.31	6.93	3.55	3.36	3.03	3.29	2.95	3.27	3.22	3.15	3.09	3.73	3.61	3.35	3.48	3.35	3.49	2.91	3.03	2.99
VVTU12157_s_at	VIT_07s0191g00220	Unknown protein	VVTU12157_s_at	0	0.49	-2.79	6.47	5.98	5.96	7.57	6.35	5.75	7.16	7.1	6.34	6.34	6.69	5.95	6.01	5.99	6.24	5.95	5.64	7.38	7.55	7.75	6.35	6.32	6.38	5.71	5.69	5.84	7.14	7.22	7.12	7.16	7.18	6.95
VVTU12158_at	VIT_15s0048g01650	WD-40 repeat family protein / beige-related	VVTU12158_at	-0.22	0.22	0.42	7.83	7.83	7.9	7.57	7.55	7.92	7.89	7.89	8.05	7.4	7.97	7.95	7.96	7.56	7.77	8.04	7.89	7.63	7.53	7.56	7.63	7.5	7.52	7.91	7.87	7.97	7.94	7.87	7.85	7.81	7.96	7.89
VVTU12159_at	VIT_04s0008g06480	Alpha-1,3-galactosyltransferase	VVTU12159_at VVTU25004_at	-1.51	-0.08	-0.1	9.1	9.13	8.93	8.59	8.55	8.16	8.63	9.1	9.1	9.18	9	9.07	9.23	9.08	8.92	8.83	9.04	8.55	8.64	8.58	8.55	8.49	8.6	8.2	8.2	8.09	8.52	8.69	8.67	9.12	9.07	9.12
VVTU1216_at	VIT_05s0020g01890	CRK1 protein	VVTU1216_at VVTU20108_at	0.75	0.68	0.38	8.52	8.42	8.34	8.41	8.77	9.11	8.6	8.6	8.44	8.55	8.58	8.42	8.41	8.42	8.38	8.31	8.33	8.18	8.5	8.52	8.76	8.82	8.73	9.11	9.11	9.12	8.63	8.62	8.55	8.69	8.44	8.65
VVTU12160_at	VIT_07s0005g05790	VAMP726 (VESICLE-associated membrane protein)	VVTU12160_at	-0.54	-0.83	0.62	10.99	11.35	11.27	10.7	10.85	10.68	10.8	10.58	10.96	10.87	11.14	11.47	11.22	11.36	11.19	11.43	11.16	10.65	10.77	10.67	10.83	10.86	10.85	10.59	10.79	10.65	10.84	10.8	10.77	10.58	10.57	10.6
VVTU12161_at	VIT_16s0050g02610	Nucleotidyltransferase	VVTU12161_at	0.27	0.35	0.05	8.16	8.33	8.38	8.19	8.66	8.45	8.38	8.65	8.49	7.18	8.46	8.35	8.48	8.15	8.51	8.48	8.12	8.39	7.89	8.24	8.59	8.69	8.7	8.4	8.2	8.7	8.59	8.38	8.15	8.69	8.72	8.53
VVTU12162_s_at	VIT_16s0098g01710	Unknown protein	VVTU12162_s_at VVTU16084_at	-1.95	1.6	0.08	9.13	8.91	8.38	8	8.28	8.3	8.55	9.72	9.2	8.89	9.27	8.81	8.94	8.98	8.45	8.3	8.4	7.95	8.02	8.03	8.26	8.31	8.26	8.26	8.34	8.31	8.47	8.6	8.59	9.69	9.68	9.78
VVTU12163_at	VIT_06s0004g06220	Na+/Pi transporter	VVTU12163_at	4.47	2.36	0.31	6.97	6.8	6.65	7.73	8.51	9.63	9.15	7.5	7.13	6.84	6.92	6.9	7	6.45	6.88	6.58	6.47	7.59	7.82	7.77	8.51	8.52	8.49	9.7	9.58	9.62	9.13	9.15	9.18	7.2	7.58	7.68
VVTU12164_at	VIT_11s0016g02940	Profilin 1	VVTU12164_at	-8.37	1.97	1.96	8.78	8.21	6.8	4.23	4.55	4.81	4.96	8.5	8.56	8.87	8.9	7.83	8.35	8.38	7.12	6.92	6.19	4.62	3.73	4.21	4.76	4.26	4.59	4.34	5.12	4.85	5.05	5.1	4.68	8.63	8.37	8.49
VVTU12165_at	VVTU12165_at	No hit	VVTU12165_at	-0.2	-0.14	0.03	2.96	3	3.04	2.89	3.02	2.79	2.87	2.97	2.7	3.19	2.96	3.05	2.94	3	3.01	3.01	3.1	3.06	2.9	2.69	3.1	2.99	2.96	2.94	2.7	2.73	2.74	2.75	3.1	2.75	3.08	3.06
VVTU12166_at	VIT_06s0004g07880	Allergen	VVTU12166_at	0.48	-0.87	-0.5	6.15	5.96	6.37	6.88	5.94	6.31	6.06	5.81	5.58	6.74	5.85	5.95	5.98	5.96	6.01	5.76	7.02	7.19	6.53	6.83	6.07	5.86	5.89	6.04	6.82	5.9	5.99	6.06	6.12	5.63	5.88	5.9
VVTU12167_at	VIT_14s0030g01900	Ribose-5-phosphate isomerase	VVTU12167_at	-4.08	0.49	-0.81	8.09	7.55	6.96	6.56	6.83	5.53	5.55	8.18	8.21	7.87	8.16	7.39	7.45	7.78	7.07	6.92	6.87	6.36	6.69	6.61	6.85	6.83	6.81	5.62	5.47	5.51	5.67	5.57	5.4	8.05	8.32	8.17
VVTU12168_s_at	VIT_13s0019g02280	Regulator of chromosome condensation (RCC1)	VVTU12168_s_at	-0.08	-1.58	0.6	8.63	8.73	10.21	9.12	8.5	8.95	9.03	8.66	9.02	8.62	8.12	8.57	8.86	8.76	9.93	10.35	10.3	9.11	9.11	9.13	8.55	8.57	8.36	9.04	8.77	9.03	9.12	8.83	9.12	8.84	8.56	8.55
VVTU12169_s_at	VIT_08s0007g06660	E3 ubiquitin-protein ligase RNF5	VVTU12169_s_at VVTU14042_s_at VVTU4719_at	-0.06	-0.24	0.78	9.36	9.33	9.53	9.04	9.32	9.54	8.91	9.12	9.23	9.49	9.34	9.47	9.33	9.18	9.42	9.45	9.7	9.03	9.07	9.03	9.27	9.34	9.34	9.39	9.57	9.64	8.84	9.09	8.79	9.12	9.14	9.1
VVTU12171_at	VIT_17s0000g04550	Cupin, RmlC-type	VVTU12171_at	0.48	-0.47	0.5	7.27	7.25	7.34	7.11	7.44	7.35	7.19	6.74	7.08	7.37	7.33	7.39	7.22	7.13	7.37	7.38	7.27	7.1	7.2	7.02	7.51	7.31	7.48	7.4	7.12	7.5	7.21	7.32	7.01	6.57	6.84	6.79
VVTU12173_at	VVTU12173_at	No hit	VVTU12173_at	-0.15	1.35	-0.51	5.23	4.63	4.76	4.96	5.34	5.21	4.81	5.79	5.38	4.93	5.35	4.42	4.86	4.58	4.89	4.84	4.51	4.87	5.05	4.94	5.42	5.42	5.17	5.36	5.04	5.21	4.51	4.71	5.13	5.78	5.93	5.66
VVTU12175_at	VIT_04s0008g02770	Syntaxin-related protein KNOLLE	VVTU12175_at	-9.38	2.93	0.72	9.15	8.2	7.58	5.01	4.85	5.07	5.49	10.35	9.47	9.03	8.9	7.72	7.99	8.7	7.8	7.66	7.23	4.78	5.2	5.01	5.1	4.75	4.66	5.14	5.23	4.81	4.56	5.12	6.26	10.22	10.38	10.45
VVTU12176_s_at	VIT_18s0001g00230	Unknown protein	VVTU12176_s_at VVTU12176_x_at VVTU9642_s_at	-4.72	-0.13	-0.86	9.84	9.56	9.11	8.46	8.01	6.96	7.84	9.91	9.9	9.57	10.02	9.54	9.39	9.74	9.16	9.21	8.93	8.38	8.55	8.45	8.15	7.79	8.08	6.96	6.9	7.03	7.79	7.8	7.94	9.75	9.91	10.05
VVTU12176_x_at	VIT_18s0001g00230	Unknown protein	VVTU12176_s_at VVTU12176_x_at VVTU9642_s_at	-4.96	0.75	-0.49	8.88	8.41	7.87	6.99	7.07	6.11	6.42	9.2	8.95	8.53	9.11	8.28	8.46	8.47	8.24	7.92	7.29	6.85	7.07	7.04	6.94	7	7.24	5.9	6.18	6.23	6.65	6.38	6.2	9.37	9.06	9.15
VVTU12177_at	VIT_15s0046g03680	Unknown protein	VVTU12177_at	-2.71	0.25	-0.45	10.55	10.28	9.9	9.55	9.59	8.83	9.22	10.59	10.67	10.37	10.6	10.21	10.42	10.2	9.93	9.95	9.82	9.53	9.59	9.52	9.49	9.56	9.7	8.69	8.82	8.98	9.21	9.2	9.26	10.58	10.57	10.61
VVTU12178_s_at	VIT_07s0005g00590	Deoxyribodipyrimidine photolyase	VVTU1103_s_at VVTU12178_s_at	-4.91	1.43	-0.58	11.74	11.03	10.72	9.86	9.61	9.11	9.87	12.39	12.01	11.64	11.54	10.95	11.11	11.02	10.83	10.7	10.61	9.87	9.85	9.86	9.5	9.65	9.66	9.05	9.11	9.17	9.55	9.89	10.12	12.21	12.53	12.42
VVTU12179_at	VIT_06s0004g08200	Ubiquitin-conjugating enzyme E2 D/E	VVTU12179_at	-1.65	-1.77	1.28	11.42	11.95	12.73	10.9	11.27	10.78	10.94	11.25	11.43	11.3	11.52	11.95	11.92	11.98	12.58	12.79	12.82	10.75	11.01	10.92	11.24	11.26	11.32	10.84	10.62	10.87	10.86	10.99	10.98	11.26	11.24	11.26
VVTU12180_at	VVTU12180_at	No hit	VVTU12180_at	0.47	-0.01	-0.04	4.17	3.85	4.09	4.28	4.07	4.33	4.16	3.96	3.83	4.65	3.86	3.99	3.66	3.89	4.05	3.98	4.24	4.53	4.21	4.06	3.75	4.27	4.13	4.14	4.52	4.29	4.15	4.04	4.29	3.84	3.86	4.15
VVTU12181_at	VIT_10s0003g02790	Double-stranded DNA-binding protein	VVTU12181_at	0.29	0.15	0.18	10.87	11	10.74	10.82	10.84	11.03	11.12	10.75	10.74	10.77	11.08	10.98	10.9	11.12	10.77	10.81	10.64	10.7	10.87	10.87	10.85	10.84	10.83	10.99	11.1	11.01	11.09	11.22	11.04	10.71	10.76	10.78
VVTU12182_s_at	VIT_03s0063g02610	GRP7 (cold, circadian rhythm, and RNA binding 2)	VVTU12182_s_at VVTU17758_s_at VVTU17841_s_at VVTU18399_s_at VVTU19687_s_at VVTU21109_x_at VVTU22113_s_at VVTU2817_s_at VVTU34946_s_at VVTU37953_s_at VVTU7077_s_at	0.79	0.6	-0.43	12.48	12.44	12.19	12.76	12.76	12.82	12.94	12.67	12.53	12.4	12.5	12.51	12.41	12.41	12.28	12.26	12.02	12.93	12.56	12.78	12.67	12.83	12.78	12.73	12.85	12.87	13.1	12.93	12.76	12.81	12.59	12.6
VVTU12184_at	VIT_18s0001g02680	BTB/POZ domain-containing protein	VVTU12184_at	0.65	-1.29	0.27	9.13	9.78	9.87	9.73	9.14	9.44	10.21	8.78	9.13	8.58	9.52	9.75	9.84	9.76	10.02	9.92	9.65	9.8	9.7	9.68	9.11	9.16	9.15	9.36	9.46	9.51	10.35	10.21	10.07	8.86	8.72	8.75
VVTU12185_at	VIT_09s0018g01760	Phosphatidylinositol glycan synthesis class F	VVTU12185_at	1.21	1.9	0.33	6.99	6.76	6.46	6.66	7.53	7.82	7.49	7.48	6.95	7.04	6.99	6.73	6.86	6.67	6.62	6.49	6.24	6.46	6.7	6.8	7.64	7.44	7.51	7.83	7.81	7.83	7.43	7.57	7.48	7.46	7.41	7.56
VVTU12187_at	VIT_14s0108g01320	Plastocyanin domain-containing protein	VVTU12187_at VVTU12187_s_at	-2.22	1.13	-0.06	4.15	3.45	3.46	2.96	2.9	2.99	3.08	4.33	4.39	3.94	4.07	3.62	3.23	3.46	3.74	3.41	3.17	2.94	3.15	2.78	3.01	2.92	2.77	2.73	3.17	3.04	2.87	3.21	3.15	4.15	4.65	4.14
VVTU12187_s_at	VIT_14s0108g01320	Plastocyanin domain-containing protein	VVTU12187_at VVTU12187_s_at	-5.87	0.92	-0.17	9.83	9.28	8.87	7.7	6.82	6.99	7.48	10.18	10.07	9.09	10.12	9.39	9.05	9.37	9.08	9.01	8.43	7.4	7.84	7.83	6.81	6.77	6.89	6.91	6.78	7.23	7.52	7.59	7.33	10.13	10.12	10.29
VVTU12188_s_at	VIT_13s0019g04910	Pectate lyase	VVTU12188_s_at	-6.99	-0.48	-2.24	9.28	8.95	8.41	8.16	5.62	5.05	7.64	9.53	9.41	9.15	9.26	8.78	8.61	9.35	8.37	8.39	8.46	8.26	8.2	8.01	5.64	5.63	5.6	5.32	5.18	4.53	7.47	7.6	7.84	9.4	9.62	9.57
VVTU12189_at	VIT_09s0002g02240	Chaperonin GroEL	VVTU12189_at	-0.33	2.8	-0.59	8.53	7.79	7.34	7.83	8.18	8.42	8.52	9.42	8.65	8.76	8.08	7.79	7.59	7.97	7.37	7.24	7.4	7.69	7.98	7.79	8.19	8.17	8.19	8.33	8.57	8.34	8.33	8.57	8.65	9.46	9.33	9.46
VVTU1219_at	VIT_14s0068g00260	Serine carboxypeptidase S10	VVTU1219_at	-2.27	0.86	-0.41	10.28	10.29	9.48	9.33	9.35	8.88	9.76	10.51	10.4	10.41	10.01	10.3	10.35	10.23	9.69	9.46	9.27	9.07	9.41	9.49	9.37	9.42	9.26	8.89	8.68	9.05	9.57	9.71	9.98	10.49	10.58	10.46
VVTU12190_at	VVTU12190_at	No hit	VVTU12190_at	0.31	0.1	0.24	5.01	4.69	4.79	4.89	4.69	5.17	4.82	4.69	4.56	5.56	4.68	4.8	4.8	4.44	4.72	4.77	4.87	4.95	4.9	4.83	4.64	4.54	4.88	5.06	5.34	5.08	4.69	4.81	4.94	4.79	4.56	4.71
VVTU12191_at	VIT_14s0128g00230	DNA binding	VVTU12191_at VVTU37765_s_at	-0.62	0.47	0.52	4.41	4.12	4.43	3.71	4.2	4.06	4.18	4.49	4.18	4.56	4.46	4.2	4.16	4	4.19	3.96	4.95	3.6	3.9	3.62	4.15	4.24	4.21	3.99	4.04	4.14	4.2	4.1	4.24	4.47	4.58	4.42
VVTU12192_at	VIT_00s1455g00020	ATP-dependent Clp protease proteolytic subunit (ClpP4)	VVTU12192_at	-0.64	2.27	0.24	6.83	6.22	5.92	5.87	6.46	6.93	6.02	7.48	7.1	6.37	6.92	6.25	6.34	6.04	5.96	6.13	5.62	5.65	6.18	5.73	6.46	6.32	6.6	6.95	6.91	6.94	6.12	5.88	6.05	7.42	7.54	7.48
VVTU12193_at	VVTU12193_at	Pro-X carboxypeptidase Lysosomal	VVTU12193_at	0.03	0.16	0.12	3.83	3.86	3.85	3.73	3.84	3.81	4.04	3.91	3.79	3.96	3.72	3.82	3.87	3.88	3.69	3.71	4.11	3.73	3.57	3.87	3.94	3.9	3.68	3.86	3.83	3.75	4.27	3.89	3.94	3.66	3.74	4.26
VVTU12194_at	VIT_18s0001g04010	Salt tolerant protein	VVTU12194_at	1.66	0.14	0.47	9.81	9.93	9.79	10.06	10.32	10.73	10.43	9.51	9.72	9.77	9.93	9.98	9.92	9.9	9.93	9.75	9.69	10.09	10.08	10.01	10.22	10.25	10.47	10.65	10.78	10.76	10.43	10.5	10.37	9.54	9.52	9.48
VVTU12196_at	VIT_06s0009g01210	Leucine-rich repeat protein kinase	VVTU12196_at	0.01	0.58	-0.78	7.51	7.3	7.31	7.72	7.66	7.45	7.56	7.96	7.52	7.41	7.58	7.25	7.48	7.15	7.38	7.25	7.29	7.57	7.8	7.79	7.7	7.66	7.62	7.69	7.22	7.39	7.57	7.52	7.6	7.93	7.91	8.04
VVTU12197_at	VIT_03s0038g02670	Unknown protein	VVTU12197_at	-1.68	-0.22	0.85	7.76	7.99	7.74	6.97	6.8	7.21	7.08	7.57	7.79	7.39	8.02	7.99	8.08	7.88	7.81	7.75	7.67	6.82	7.02	7.06	6.85	6.62	6.92	7.3	7.2	7.13	7.19	7.11	6.92	7.38	7.6	7.7
VVTU12198_at	VIT_04s0008g04440	No hit	VVTU12198_at	-1.78	-2.21	2.43	5.88	7.13	7.12	5.12	5.27	5.68	5.22	5.18	5.76	5.7	6.13	7.11	7.37	6.85	7.56	6.68	6.97	5.14	5.02	5.2	5.04	5.44	5.3	5.83	5.85	5.29	5.12	5.2	5.33	5.3	5.21	5.01
VVTU12199_s_at	VIT_09s0002g06460	Unknown protein	VVTU12199_s_at	-2.76	1.53	-0.25	10.2	9.59	9.36	8.8	8.97	8.68	9.22	10.71	10.35	9.87	10.32	9.6	9.59	9.57	9.45	9.47	9.14	8.54	8.9	8.92	8.89	9	9.03	8.65	8.62	8.77	9.12	9.35	9.17	10.82	10.62	10.68
VVTU1220_at	VIT_18s0122g00950	Unknown protein	VVTU1220_at	-3.1	0.99	-0.11	10.37	9.64	9.31	8.8	8.84	8.53	8.67	10.33	10.24	10.63	10.19	9.59	9.74	9.6	9.35	9.16	9.4	8.79	8.84	8.77	8.91	8.7	8.91	8.51	8.62	8.47	8.61	8.66	8.74	10.33	10.28	10.38
VVTU12200_at	VIT_12s0059g00270	NADPH-protochlorophyllide oxidoreductase	VVTU12200_at	-5.34	-0.67	-0.54	8.21	7.66	7.9	6.73	4.92	4.86	7.23	7.86	7.59	8.66	8.19	7.71	7.76	7.51	7.47	7.6	8.43	6.86	6.78	6.53	5.11	5.19	4.32	4.84	4.76	4.96	7.25	7.13	7.3	7.46	7.98	8.08
VVTU12201_at	VIT_05s0020g03590	Unknown protein	VVTU12201_at	-0.34	-0.05	-0.38	4.93	4.99	4.95	5.08	4.82	4.73	4.98	5.1	4.8	4.97	5	4.98	5.15	4.83	4.99	4.95	4.9	5.03	5.25	4.93	4.96	4.7	4.79	4.66	4.54	4.96	4.96	5.08	4.88	5.08	5	5.22
VVTU12204_at	VIT_08s0032g01090	Ubiquitin-specific protease 8 (UBP8)	VVTU12204_at	3.6	0.56	0.41	7.2	7.34	7.51	8.05	8.85	9.21	8.67	7.27	7.24	7.04	7.32	7.36	7.33	7.32	7.71	7.37	7.42	7.91	8.05	8.19	8.88	8.85	8.81	9.23	9.19	9.2	8.72	8.67	8.62	7.3	7.21	7.31
VVTU12205_s_at	VIT_14s0060g00580	FACT complex subunit SPT16	VVTU12205_s_at	0.18	-0.46	-0.18	9.4	9.72	9.62	9.67	9.79	9.39	9.57	9.42	9.45	9.45	9.3	9.64	9.65	9.86	9.68	9.6	9.59	9.65	9.69	9.67	9.83	9.9	9.63	9.39	9.32	9.47	9.59	9.54	9.59	9.4	9.47	9.38
VVTU12206_s_at	VIT_06s0004g07110	Gamma interferon responsive lysosomal thiol reductase family protein	VVTU12206_s_at	0.73	0.39	0.75	10.37	10.18	10.05	9.96	10.54	10.82	10.04	9.96	10.3	10.45	10.37	10.15	10.25	10.13	9.93	10.08	10.12	9.93	9.97	9.98	10.57	10.59	10.47	10.83	10.79	10.83	10.05	10.06	10.02	9.88	9.99	10
VVTU12207_at	VVTU12207_at	No hit	VVTU12207_at	-0.51	0.17	0.67	5.75	5.47	5.67	5.09	5.28	5.45	5.48	5.5	5.42	6.1	5.65	5.56	5.36	5.49	5.45	5.53	5.98	5.31	4.87	5.06	5.29	5.22	5.32	5.43	5.48	5.43	5.45	5.56	5.42	5.46	5.36	5.66
VVTU12208_at	VIT_01s0011g02740	Phosphoenolpyruvate carboxylase	VVTU12208_at	0.84	-0.21	0.81	9.43	9.62	9.66	9.28	9.43	9.76	10.33	8.95	9.46	9.52	9.31	9.59	9.61	9.65	9.56	9.56	9.83	9.19	9.23	9.41	9.54	9.44	9.31	9.7	9.69	9.89	10.39	10.26	10.33	8.88	8.95	9.03
VVTU12209_at	VIT_11s0016g05270	Bundle-sheath defective protein 2	VVTU12209_at VVTU15033_at	0.08	-0.2	0.04	5.93	5.32	5.89	5.79	5.62	5.72	5.57	5.54	5.38	6.47	5.73	5.26	5.41	5.28	5.68	5.48	6.36	6	5.64	5.7	5.4	5.63	5.81	5.79	5.92	5.41	5.69	5.48	5.52	5.64	5.46	5.51
VVTU1221_at	VVTU1221_at	No hit	VVTU1221_at	0.25	-0.09	-0.15	3.36	3.34	3.36	3.54	3.49	3.47	3.3	3.33	3.42	3.48	3.15	3.46	3.29	3.25	3.06	3.36	3.62	3.33	3.8	3.44	3.51	3.37	3.57	3.69	3.28	3.41	3.39	3.18	3.32	3.24	3.38	3.36
VVTU12210_at	VIT_14s0066g01400	MLK/Raf-related protein kinase 1	VVTU10727_at VVTU12210_at	2.56	-0.38	-1.28	8.14	8.38	8.41	9.55	9.56	8.9	9.7	8.22	8.15	8	8.27	8.27	8.24	8.59	8.5	8.22	8.48	9.46	9.62	9.56	9.6	9.57	9.5	9.01	8.51	9.1	9.76	9.74	9.58	8.19	8.23	8.23
VVTU12211_at	VIT_04s0008g04060	RD22	VVTU12211_at VVTU40811_s_at	-2.59	0.6	1.3	5.78	4.98	3.37	3.13	3.3	3.81	3.15	3.64	5.2	6.59	5	4.53	5.19	5.12	3.38	3.31	3.42	3.16	3.04	3.19	3.24	3.49	3.15	3.35	4.23	3.7	3	3.2	3.23	3.5	3.77	3.64
VVTU12214_s_at	VIT_02s0025g03460	Eukaryotic translation initiation factor	VVTU12214_s_at	-0.71	0.69	0.39	8.55	8.53	8.23	7.96	8.2	8.42	8.11	8.7	8.69	8.16	8.74	8.52	8.63	8.44	8.4	8.28	7.97	8.03	8.01	7.83	8.12	8.17	8.31	8.37	8.48	8.42	8.1	8.08	8.16	8.59	8.72	8.77
VVTU12215_s_at	VIT_04s0008g05230	Ribonuclease H	VVTU12215_s_at	2.52	2.39	-0.13	7.78	7.3	7.02	7.82	8.8	9.08	8.84	8.3	7.83	7.62	7.87	7.31	7.26	7.33	7.18	6.98	6.9	7.79	7.9	7.76	8.78	8.74	8.89	9.18	9.02	9.03	8.83	9.01	8.66	8.32	8.25	8.34
VVTU12217_at	VVTU12217_at	No hit	VVTU12217_at	0.28	0.3	-0.12	3.41	3.33	3.06	3.41	3.37	3.46	3.47	3.3	3.18	3.7	3.3	3.31	3.4	3.27	3.16	3.02	3	3.59	3.18	3.42	3.45	3.47	3.16	3.33	3.76	3.24	3.58	3.41	3.4	3.35	3.21	3.35
VVTU12218_at	VIT_18s0001g14310	Flavonone- 3-hydroxylase	VVTU12218_at	-3.21	-0.58	-0.16	12.66	12.52	11.97	11.63	11.16	10.78	10.72	12.13	12.58	12.78	12.62	12.6	12.57	12.39	12.05	11.87	11.99	11.62	11.61	11.67	11.17	11.18	11.13	10.85	10.79	10.68	10.63	10.68	10.85	12.09	12.16	12.15
VVTU1222_at	VIT_05s0077g00280	Beta-amylase	VVTU1222_at VVTU15830_s_at VVTU18587_s_at	4.03	-1.06	1.38	11.18	11.52	12.89	12.29	13.22	13.54	12.98	10.98	11.57	10.96	10.91	11.57	11.66	11.3	12.79	13.04	12.82	12.38	12.27	12.2	13.2	13.24	13.21	13.56	13.49	13.57	12.98	13.03	12.94	11.12	10.96	10.85
VVTU12221_s_at	VIT_19s0027g01810	Invertase/pectin methylesterase inhibitor	VVTU12221_s_at VVTU25206_s_at	0.65	0.4	0.45	3.01	3.08	2.94	3.05	2.96	3.73	3.37	2.98	2.99	3.09	2.96	3.09	3.02	3.14	2.99	2.96	2.87	2.87	3.09	3.17	2.91	2.85	3.11	3.24	4.38	3.25	3.26	3.15	3.64	2.93	3.15	2.85
VVTU12222_at	VIT_01s0010g03860	Unknown	VVTU12222_at	-3.22	2.44	-0.36	9.63	8.93	8.63	7.89	8.06	7.73	9.44	10.55	9.63	9.84	9.37	8.85	8.91	9.02	8.6	8.38	8.88	7.67	7.71	8.23	8.03	8.18	7.96	7.78	7.73	7.67	9.26	9.42	9.61	10.43	10.52	10.68
VVTU12223_at	VIT_12s0028g03170	No hit	VVTU12223_at	-2.7	0.99	0.23	6.79	6.45	6.49	5.61	5.87	5.77	5.42	7.44	6.97	6.47	6.89	6.54	6.44	6.37	6.57	6.7	6.15	5.56	5.58	5.68	5.78	5.83	6	5.6	5.92	5.78	5.3	5.55	5.39	7.4	7.37	7.53
VVTU12225_s_at	VIT_12s0057g00700	Glucan endo-1,3-beta-glucosidase 3 precursor	VVTU12225_s_at	-2.42	1.9	1.09	5.81	5.73	5.2	4.19	4.33	5.21	5.11	6.38	5.42	6.17	5.74	5.27	4.81	6.53	5.1	5.25	5.24	4.65	4.04	3.74	4.25	4.09	4.6	5.25	5.32	5.06	4.76	5.3	5.22	6.2	6.49	6.44
VVTU12226_at	VIT_03s0038g02170	Thaumatin	VVTU12226_at VVTU19282_s_at	-9.35	-1.12	-0.92	10.26	10.35	9.73	8.19	5.51	5.54	7.53	10.39	10.35	10.05	10.36	10.18	10.18	10.64	9.82	9.68	9.69	8.07	8.2	8.3	5.52	5.53	5.47	6.23	4.95	5.06	7.24	7.56	7.75	10.19	10.49	10.46
VVTU12227_s_at	VIT_18s0001g14500	SHD (shepherd)	VVTU12227_s_at VVTU16311_s_at	-2.6	0.46	-0.79	11.51	11.25	11.29	10.87	10.5	10.03	10.84	12.05	11.8	11.13	11.53	11.36	11.04	11.32	11.39	11.6	10.73	10.8	10.88	10.93	10.5	10.5	10.5	10.01	9.92	10.15	10.83	10.9	10.79	12.07	11.99	12.09
VVTU12228_at	VIT_00s0323g00100	Vacuolar processing enzyme beta	VVTU12228_at VVTU14649_at VVTU16138_s_at	0.21	-0.02	-0.19	3.05	3.01	3.04	3.2	3.09	3.07	3.2	3.06	2.87	3.35	2.87	3	3.1	2.92	3.09	2.96	3.08	3.14	3.13	3.32	3.2	3.07	2.98	3.09	3.09	3.04	3.17	3.32	3.1	3.06	3.06	3.06
VVTU12229_at	VVTU12229_at	No hit	VVTU12229_at	0.26	0.02	0.34	3.11	3.08	3.21	3.1	3.11	3.39	3.15	3.06	3.13	3.27	2.91	3.09	3.17	2.96	3.11	3.15	3.37	3.28	2.93	3.08	3.08	3.25	2.99	3.18	3.68	3.27	3.09	2.92	3.41	2.91	3.13	3.13
VVTU12230_at	VIT_14s0066g00290	RGLG2 (ring Domain LIGASE2)	VVTU12230_at VVTU21411_s_at	-2.05	0.9	1.34	9.45	9.56	9.04	7.75	8.82	8.68	8.38	9.54	9.66	8.83	9.71	9.63	9.61	9.42	9.25	9.22	8.54	7.91	7.63	7.69	8.77	8.79	8.91	8.58	8.52	8.9	8.62	8.38	8.11	9.66	9.48	9.46
VVTU12233_at	VIT_04s0008g03120	Protein arginine N-methyltransferase 5	VVTU12233_at VVTU7610_s_at	-2.12	2.87	0.43	7.43	6.43	6.13	5.63	6.11	6.74	6.17	8.09	7.45	7.72	7.04	6.16	6.63	6.46	6.06	6.04	6.28	5.62	5.75	5.52	6.08	6.17	6.07	6.51	6.6	7.06	5.98	6.13	6.37	8.13	7.88	8.25
VVTU12234_s_at	VIT_15s0046g02400	Glycerol-3-phosphate acyltransferase 8	VVTU12234_s_at	-3.11	-1.02	-1.22	8.94	9.01	8.44	8.74	7.53	7.04	7.37	8.69	8.97	9.12	8.69	8.97	8.96	9.11	8.5	8.53	8.27	8.58	8.81	8.82	7.42	7.64	7.53	7.1	6.77	7.22	7.49	7.11	7.49	8.68	8.72	8.66
VVTU12235_at	VIT_08s0032g01170	Deoxyribonuclease tatD	VVTU12235_at	-0.23	1.65	-0.46	8.48	8.02	7.62	7.96	8.29	8.19	8.49	8.85	8.57	8.36	8.49	8.08	8	7.98	7.76	7.57	7.52	7.84	7.95	8.07	8.3	8.3	8.28	8.2	8.05	8.32	8.38	8.47	8.61	8.89	8.86	8.81
VVTU12236_at	VIT_16s0050g02620	Abscisic acid receptor PYL8 RCAR3	VVTU12236_at	2.35	-0.04	0.96	8.68	8.94	9.59	9.24	9.73	10.31	9.98	8.82	8.84	8.49	8.69	8.89	8.92	9.02	9.49	9.68	9.59	9.14	9.31	9.25	9.8	9.78	9.61	10.31	10.25	10.36	10.06	9.99	9.89	8.78	8.84	8.84
VVTU12237_at	VIT_10s0003g04540	Cationic amino acid transporter 1	VVTU12237_at VVTU37259_at	5.59	-1.63	2.75	5.56	6.66	7.13	6.32	8.66	8.47	7.65	4.42	5.3	5.52	5.81	6.9	6.74	6.25	7.21	7.3	6.85	6.31	6.33	6.32	8.62	8.58	8.76	8.34	8.63	8.42	7.69	7.62	7.63	4.43	4.55	4.28
VVTU1224_at	GSVIVT00008098001	Geranylgeranyl pyrophosphate synthase-related protein	VVTU1224_at	-0.66	0.15	-0.65	8.71	8.51	8.36	8.63	8.44	8.13	8.36	8.74	8.61	8.6	8.9	8.42	8.6	8.49	8.43	8.4	8.25	8.55	8.69	8.65	8.47	8.48	8.36	8.1	8.05	8.23	8.3	8.39	8.4	8.7	8.72	8.81
VVTU12241_s_at	VIT_05s0062g01080	Translation initiation factor eIF-3 subunit 8	VVTU12241_s_at VVTU12941_s_at	0.67	1.77	-0.31	9.21	8.52	8.49	9	9.25	9.63	9.2	9.63	9.3	9.41	8.87	8.57	8.42	8.57	8.35	8.43	8.66	9.07	8.97	8.96	9.29	9.19	9.28	9.58	9.81	9.49	9.15	9.18	9.26	9.65	9.63	9.6
VVTU12242_at	VIT_18s0001g02250	Ras-related protein Rab-7A	VVTU12242_at VVTU14511_s_at	-3.21	1.94	0.6	7.38	6.8	6.2	5.23	5.98	5.93	5.61	7.7	7.59	6.93	7.54	6.86	6.91	6.61	6.35	6.39	5.79	5.13	5.29	5.27	5.96	5.98	6	6	5.41	6.25	5.5	5.81	5.5	7.77	7.61	7.71
VVTU12243_at	VIT_14s0030g01830	Protein kinase PKN/PRK1, effector	VVTU12243_at	2.31	1.73	-0.13	6.98	6.82	6.53	7.27	8.06	8.26	7.98	7.48	7.08	6.8	7.03	6.81	6.75	6.91	6.54	6.53	6.52	7.17	7.37	7.27	8.11	8.01	8.05	8.25	8.32	8.22	7.93	8.08	7.91	7.48	7.45	7.52
VVTU12244_s_at	VIT_03s0038g02770	Programmed cell death 6	VVTU12244_s_at	-0.29	-0.59	0.64	9.1	9.2	9.05	8.66	8.95	8.82	8.63	8.49	8.88	9	9.37	9.16	9.44	8.97	9.14	9.02	9	8.58	8.72	8.69	8.82	8.88	9.13	8.87	8.81	8.79	8.52	8.67	8.7	8.31	8.52	8.63
VVTU12246_s_at	VIT_05s0049g00520	No hit	VVTU12246_s_at VVTU14656_s_at VVTU15120_s_at VVTU15968_s_at VVTU16453_s_at VVTU16453_x_at VVTU16634_s_at VVTU1992_s_at VVTU21448_s_at VVTU21490_s_at VVTU21493_s_at VVTU21493_x_at VVTU21692_s_at VVTU21757_s_at VVTU21757_x_at VVTU21765_s_at VVTU21774_s_at V	0.67	-0.22	0.09	5.66	5.34	5.72	5.78	5.84	5.91	5.47	5.39	5.21	6.21	5.33	5.47	5.12	5.42	5.58	5.35	6.13	5.59	5.78	5.94	5.88	5.73	5.91	5.92	6.24	5.48	5.27	5.44	5.67	5.43	5.3	5.43
VVTU12247_at	VIT_08s0007g06400	KH domain and CCCH containing protein	VVTU12247_at	2.31	-0.64	-0.34	9.66	10.24	10.61	11.04	10.94	10.94	11.31	10.02	9.81	9.41	9.73	10.25	10.27	10.2	10.65	10.58	10.6	11	11.06	11.07	10.91	11.01	10.9	10.95	10.81	11.06	11.42	11.25	11.24	9.96	10.06	10.03
VVTU12248_s_at	VIT_14s0108g00140	Ubiquitin-conjugating enzyme E2 A	VVTU12248_s_at VVTU16756_s_at VVTU35691_s_at	-0.02	-0.08	0.41	10.65	10.91	10.87	10.55	10.74	10.82	10.75	10.73	10.83	10.07	10.9	11.05	10.83	10.83	10.97	11.01	10.6	10.66	10.5	10.48	10.51	10.8	10.89	10.64	10.92	10.89	10.92	10.78	10.52	10.77	10.77	10.65
VVTU12249_at	VIT_00s0283g00060	Unknown protein	VVTU12249_at	-0.33	-0.55	0.42	11.09	11.29	11.19	10.95	10.75	10.96	10.97	10.73	11	10.94	11.3	11.38	11.32	11.15	11.32	11.08	11.15	10.92	11.01	10.91	10.75	10.7	10.79	10.86	11.09	10.93	11.01	10.99	10.92	10.9	10.54	10.74
VVTU1225_at	VIT_00s0207g00250	No hit	VVTU1225_at	-1.22	0.12	-1.33	6.21	5.96	5.42	6.18	5.69	5.12	5.43	6.18	6.2	5.95	6.45	5.93	5.89	6.06	5.43	5.54	5.29	5.85	6.3	6.35	5.73	5.75	5.58	5.15	5.03	5.19	5.55	5.32	5.42	6.11	6.05	6.37
VVTU12251_s_at	VIT_18s0001g09460	GASA5	VVTU12251_s_at VVTU12305_s_at VVTU12305_x_at VVTU15111_s_at VVTU15111_x_at VVTU17951_s_at VVTU17973_s_at VVTU18191_s_at VVTU18690_at VVTU19167_s_at VVTU19657_s_at VVTU4769_at VVTU4769_s_at VVTU4769_x_at	1.17	-2.36	-1.39	4.66	4.98	5.69	6.03	6.05	4.43	5.23	4.45	4.62	3.1	5.41	5.18	5	4.71	5.94	5.82	5.21	6.43	5.73	5.83	5.57	5.93	6.5	4.17	3.72	5.07	5.88	4.94	4.54	4.42	4.54	4.37
VVTU12252_s_at	VIT_17s0000g07650	Betaine aldehyde dehydrogenase	VVTU12252_s_at	1.85	0.15	-0.6	10.29	10.07	10.19	10.99	10.84	10.91	11.21	10.13	10.3	10.3	10.26	10.06	10.06	10.1	10.08	10.2	10.29	10.99	11.01	10.96	10.91	10.82	10.8	10.82	10.99	10.9	11.23	11.23	11.17	9.99	10.21	10.17
VVTU12253_at	VIT_17s0000g06220	Exostosin	VVTU12253_at	2.84	0.69	-0.34	7.08	7.38	7.31	8	8.85	8.52	8.49	7.6	7.22	6.83	7.15	7.47	7.09	7.54	7.43	7.49	6.97	7.82	8.15	8	8.96	8.73	8.84	8.39	8.58	8.59	8.45	8.63	8.38	7.4	7.72	7.66
VVTU12254_at	VIT_15s0046g01750	Golgin candidate 4	VVTU12254_at VVTU38002_at	2.02	0.18	0.31	7.74	7.95	7.93	8.22	8.74	8.91	8.47	7.74	7.8	7.49	7.89	7.94	7.97	7.95	7.93	7.98	7.87	8.11	8.3	8.25	8.74	8.78	8.69	8.89	8.78	9.04	8.38	8.61	8.41	7.62	7.77	7.81
VVTU12255_at	VIT_00s0225g00150	Anthranilate phosphoribosyltransferase	VVTU12255_at VVTU30745_s_at VVTU37179_at	2.87	0.22	-0.4	3.62	3.58	3.69	4.68	4.68	5.02	4.84	3.54	3.62	3.78	3.45	3.41	3.6	3.71	3.49	3.93	3.62	4.61	4.58	4.84	4.24	4.56	5.11	5.28	4.92	4.82	4.82	4.93	4.78	3.5	3.59	3.53
VVTU12256_x_at	VVTU12256_x_at	No hit	VVTU12256_x_at	0.08	-0.19	0.33	2.94	2.85	3.11	2.94	2.8	3.12	2.8	2.79	2.93	3	2.9	3.03	2.64	2.86	2.88	2.71	3.58	3.08	2.66	3.03	2.86	2.65	2.89	3.04	3.43	2.81	2.82	2.71	2.86	2.87	2.75	2.74
VVTU12258_at	VIT_11s0052g00540	ABC protein 3 ATNAP3 non-intrinsic	VVTU12258_at	2.82	-2.11	-0.27	8.23	9.48	9.68	10.27	10.36	9.82	9.47	8.34	8.01	7.96	8.63	9.39	9.68	9.35	9.56	9.55	9.9	10.16	10.33	10.31	10.42	10.29	10.36	9.84	9.79	9.83	9.52	9.36	9.53	8.41	8.29	8.31
VVTU12259_at	VIT_08s0007g07380	Molecular chaperone DnaJ	VVTU12259_at	0.8	-0.37	1.01	8.43	8.8	8.75	8.31	8.81	8.94	8.81	8.08	8.26	8.5	8.51	8.71	8.99	8.69	8.64	8.56	9.01	8.33	8.32	8.27	8.71	8.88	8.83	8.92	8.97	8.93	8.76	8.89	8.78	7.9	8.16	8.16
VVTU1226_at	VIT_07s0005g03540	Plastid-specific 50S ribosomal protein 6	VVTU1226_at	-1.9	1.44	-0.17	10	9.17	8.76	8.65	8.54	8.65	9.25	9.8	10.11	9.89	10	9.04	9.28	9.18	8.79	8.56	8.91	8.62	8.65	8.68	8.56	8.53	8.52	8.5	8.85	8.57	9.27	9.32	9.14	9.68	9.82	9.9
VVTU12260_at	VIT_12s0034g01440	Emp24/gp25L/p24	VVTU12260_at	-0.7	0.53	-0.81	9.76	9.59	9.29	9.65	9.59	9.17	9.5	10.03	9.88	9.54	9.84	9.62	9.55	9.61	9.46	9.27	9.13	9.6	9.69	9.66	9.55	9.52	9.68	9.19	9.1	9.22	9.41	9.56	9.53	10.09	10.02	9.98
VVTU12261_at	VIT_00s1232g00020	Ribosomal protein L12	VVTU12261_at	-0.82	1.97	0	8.1	7.71	7.48	7.25	7.74	7.86	8	8.83	8.16	7.91	8.21	7.64	7.72	7.76	7.45	7.85	7.03	7.16	7.29	7.31	7.84	7.63	7.75	7.83	7.88	7.88	7.96	8.03	8.01	8.89	8.74	8.87
VVTU12262_at	VIT_09s0002g04590	Unknown protein	VVTU12262_at	2.65	-0.79	0.35	8.75	9.18	9.4	9.65	10.14	10.02	9.85	8.43	8.67	8.87	8.69	9.05	9.21	9.28	9.21	9.41	9.57	9.53	9.7	9.71	10.17	10.18	10.07	10.05	9.93	10.08	9.88	9.9	9.77	8.43	8.36	8.5
VVTU12263_at	VIT_05s0094g00340	Chitinase class IV	VVTU12263_at VVTU18830_s_at	-0.48	-0.3	0.46	4.15	4.02	3.96	3.6	3.87	3.63	3.66	3.64	3.45	4.49	4.31	3.91	4.18	3.95	3.54	4.33	3.91	3.96	3.25	3.51	4.11	3.73	3.72	3.44	3.67	3.77	3.94	3.32	3.66	3.69	3.74	3.49
VVTU12264_at	VIT_04s0008g03860	Peroxisomal membrane 22 kDa	VVTU12264_at	0.29	1.49	0.37	7.08	6.8	6.42	6.62	7.05	7.63	6.67	7.36	7.23	6.91	7.07	6.84	6.86	6.68	6.45	6.47	6.34	6.62	6.7	6.53	7.16	6.89	7.1	7.64	7.66	7.58	6.76	6.6	6.64	7.29	7.39	7.41
VVTU12267_s_at	VIT_18s0117g00320	Unknown protein	VVTU12267_s_at VVTU1484_s_at VVTU21060_x_at	-0.03	2.31	0.7	8.89	6.77	6.54	6.72	7.22	8.04	7.48	7.45	7.47	10.02	7.71	6.66	6.99	6.63	6.37	5.86	7.11	7.29	6.25	6.4	6.98	6.73	7.74	8.79	7.62	7.25	7.24	7.03	7.98	7.46	7.44	7.46
VVTU12268_s_at	VIT_04s0044g01110	Alcohol dehydrogenase 6	VVTU11849_s_at VVTU12268_s_at VVTU32313_x_at VVTU36247_s_at VVTU6090_s_at	0.43	-0.68	0.21	3.51	3.59	3.92	3.67	3.93	3.57	3.72	3.26	3.35	3.67	3.49	3.55	3.61	3.6	3.56	3.71	4.36	3.96	3.56	3.44	4.16	3.59	3.98	3.74	3.73	3.15	3.26	3.33	4.32	3.17	3.32	3.28
VVTU12269_at	VIT_16s0039g02230	UDP-glucose:flavonoid 3-O-glucosyltransferase	VVTU12269_at VVTU17578_s_at	0.53	0	0.11	3.15	3.01	3.36	3.4	3.32	3.58	3.14	3.24	3.03	3.44	2.94	3.1	3.01	2.92	2.83	3.26	3.81	3.7	3.16	3.27	3.31	3.28	3.37	3.48	3.8	3.42	3.09	3.29	3.02	3.34	3.34	3
VVTU12270_s_at	VIT_07s0005g03640	Asparagine N-glycosyltransferase	VVTU12270_s_at VVTU14526_s_at	-0.63	0.62	-0.98	9.93	9.59	9.58	9.97	9.61	9.38	9.92	10.33	10.12	9.88	9.78	9.68	9.5	9.57	9.57	9.61	9.55	10	9.91	10	9.6	9.7	9.54	9.36	9.33	9.46	10	9.91	9.85	10.44	10.31	10.23
VVTU12271_s_at	VIT_11s0016g03650	CDKF;1 (CDK-activating kinase 1A	VVTU12271_s_at VVTU14080_at	1.68	-0.19	0.3	7.85	8.26	8.26	8.5	8.55	8.96	8.72	7.86	7.97	7.62	7.93	8.39	8.29	8.08	8.36	8.39	7.98	8.55	8.54	8.4	8.52	8.57	8.56	8.92	9.04	8.91	8.79	8.67	8.71	7.85	7.83	7.9
VVTU12272_at	VIT_13s0019g00910	Ubiquitin-conjugating enzyme 13 (UBC13), E2	VVTU12272_at VVTU14054_at	1.21	0.9	-0.18	8.22	7.97	7.87	8.4	8.65	8.88	8.5	8.37	8.23	8.19	8.23	7.92	7.86	8.11	7.97	7.88	7.76	8.39	8.39	8.41	8.6	8.66	8.68	8.83	8.98	8.84	8.56	8.48	8.45	8.33	8.39	8.38
VVTU12273_at	VIT_13s0067g02930	Expansin [Vitis labrusca x Vitis vinifera] EXPA8	VVTU12273_at VVTU29407_s_at VVTU29469_s_at VVTU29589_s_at VVTU29589_x_at	-12.5	-2.22	2.7	10.86	10.83	10.31	6.15	4.71	4.87	5.01	9.51	10.34	10.97	11.14	10.81	10.97	10.71	10.45	10.03	10.42	5.61	5.54	6.88	4.41	4.74	4.94	4.83	4.86	4.93	5.12	4.95	4.94	9.01	9.65	9.77
VVTU12274_at	VIT_04s0023g00440	Zinc finger (C2H2 type) family	VVTU12274_at	1.2	0.66	-0.62	11.48	11.39	11.12	11.93	11.91	11.97	12.03	11.64	11.59	11.27	11.57	11.39	11.45	11.33	11.25	11.11	11	11.88	11.97	11.95	11.92	11.9	11.92	11.99	11.96	11.97	11.99	12.1	12.01	11.61	11.68	11.62
VVTU12275_at	VIT_04s0023g03600	SEN1 (dark inducible 1)	VVTU12275_at VVTU30788_at	-1.65	0.72	-0.47	6.01	5.89	5.44	5.26	5.91	4.82	5.29	6.38	6.14	5.9	5.99	6.03	5.96	5.64	5.54	5.38	5.38	5.53	5.24	4.96	5.65	6.04	6	4.65	5.13	4.61	5.21	5.33	5.34	6.21	6.45	6.48
VVTU12277_x_at	VIT_04s0008g06030	Ribosomal protein L39 (RPL39C) 60S	VVTU12277_x_at VVTU1792_s_at VVTU18116_s_at VVTU27143_s_at VVTU27626_at VVTU27626_x_at	-2.06	2.02	0.04	10.06	9.19	8.95	8.52	8.95	8.96	9	10.4	10.08	10.06	10.05	9.07	9.23	9.25	9.02	9.08	8.74	8.39	8.58	8.59	8.77	9.01	9.06	8.88	8.96	9.04	8.93	9.1	8.97	10.41	10.37	10.43
VVTU12278_at	VIT_06s0004g06010	Transformer serine/arginine-rich ribonucleoprotein	VVTU12278_at VVTU31966_x_at VVTU35496_s_at VVTU37297_at	2.78	-2.03	1.12	10.4	11.54	12.93	12.07	12.02	12.53	12.64	10.75	10.54	10.3	10.36	11.5	11.5	11.61	12.79	12.99	12.99	12.02	12.08	12.12	12.05	12.04	11.98	12.52	12.55	12.52	12.63	12.67	12.63	10.45	10.8	10.96
VVTU12279_at	VIT_19s0014g02740	Metallothionein	VVTU12279_at VVTU15096_x_at VVTU16721_x_at VVTU17056_x_at VVTU31417_at VVTU31663_x_at VVTU32637_at VVTU32637_x_at VVTU33371_x_at VVTU33647_x_at VVTU34226_x_at VVTU35253_x_at VVTU3837_x_at VVTU40288_x_at VVTU40402_x_at VVTU40403_x_at VVTU8060_at	1.31	-1.85	-1.04	4.52	4.95	4.88	6.02	5.5	4.94	4.28	4.11	4.26	4.68	4.58	5.03	4.92	4.9	4.53	4.9	5.15	6.23	5.85	5.94	5.49	5.23	5.74	5.05	5	4.74	4.05	4.4	4.37	4.14	3.92	4.25
VVTU1228_at	VIT_15s0107g00550	Tetratricopeptide repeat domain male sterility MS5	VVTU1228_at VVTU21052_s_at	1.76	-2.07	-1.76	8.86	9.34	9.31	11.09	9.45	9.55	9.32	8.44	8.85	8.86	8.86	9.18	9.31	9.5	9.47	9.09	9.33	11	11.16	11.12	9.56	9.44	9.35	9.47	9.64	9.53	9.31	9.31	9.34	8.54	8.44	8.33
VVTU12280_s_at	VIT_04s0023g00590	Regulator of ribonuclease activity a	VVTU12280_s_at VVTU17850_s_at	-3.78	-1.59	0.29	10.7	11.17	10.58	9.68	9.04	8.55	9.14	10.01	10.52	10.76	10.8	11.19	11.15	11.18	10.57	10.5	10.67	9.67	9.64	9.72	8.92	9.06	9.13	8.49	8.49	8.65	9.23	9.04	9.14	10.03	9.97	10.03
VVTU12283_s_at	VIT_05s0124g00030	Epsin protein	VVTU12283_s_at VVTU15944_at	0.6	-0.61	0.09	9.89	10.2	10.03	10.15	10.14	10.04	10.25	9.52	9.92	9.92	9.84	10.2	10.1	10.3	9.94	9.99	10.14	10.18	10.17	10.1	10.14	10.24	10.02	9.93	10.04	10.13	10.3	10.23	10.22	9.53	9.46	9.58
VVTU12284_s_at	VIT_00s1372g00020	RAB GTPase RAB1B	VVTU12284_s_at	-2.39	-0.54	1.03	11.51	11.62	11.51	10.36	10.58	10.47	10.07	11.16	11.44	11.5	11.59	11.65	11.7	11.51	11.55	11.56	11.41	10.45	10.33	10.28	10.52	10.58	10.64	10.38	10.63	10.4	9.96	10.13	10.12	11.15	11.12	11.22
VVTU12287_s_at	VIT_19s0014g01870	Transcription elongation factor 1	VVTU12287_s_at	4.63	1.15	0.71	10.33	10.38	10.42	11.08	12.38	12.79	12.24	10.34	10.28	10.24	10.45	10.43	10.43	10.29	10.49	10.4	10.37	11.07	11.11	11.06	12.38	12.36	12.4	12.72	12.85	12.8	12.28	12.34	12.1	10.34	10.32	10.37
VVTU12288_s_at	VIT_18s0001g15010	F-box and leucine-rich repeat protein 1	VVTU12288_s_at VVTU7552_s_at	4.95	-0.2	1.17	7.87	8.99	9.03	9.35	10.05	10.93	10.74	7.94	8.31	7.01	8.01	8.94	8.97	9.07	9.15	9.18	8.73	9.35	9.33	9.36	10.1	10.08	9.97	11	10.85	10.94	10.81	10.75	10.64	7.9	8.02	7.91
VVTU12289_at	VIT_03s0063g02540	Unknown protein	VVTU12289_at VVTU13728_s_at	-3.06	2.08	-0.73	6.42	5.87	4.83	5.16	4.79	4.94	4.95	6.94	6.31	6.6	6.34	5.75	5.89	5.95	5.08	4.75	4.61	4.55	5.42	5.36	4.67	4.51	5.13	4.83	5.1	4.89	4.55	4.96	5.26	7.01	6.87	6.95
VVTU1229_at	VIT_04s0008g01070	Calmodulin-binding region IQD6	VVTU1229_at	-4.3	-3.16	0.34	9.17	10.31	10.49	8.72	7.93	6.83	8.22	8.93	9.16	9.34	8.99	10.56	10.21	10.13	10.55	10.39	10.52	8.57	8.76	8.83	7.87	7.86	8.06	6.94	6.79	6.76	8.38	8.24	8.03	9.32	8.78	8.59
VVTU12290_s_at	VIT_14s0108g01650	Peptidase beta subunit, Mitochondrial	VVTU12290_s_at	-1.73	1.4	-0.55	10.08	9.69	9.24	9.28	9.3	9.18	9.33	10.59	10.3	9.64	10.22	9.71	9.55	9.8	9.35	9.44	8.88	9.29	9.26	9.3	9.23	9.39	9.29	9.15	9.08	9.29	9.39	9.38	9.21	10.58	10.6	10.59
VVTU12291_s_at	VIT_10s0003g00540	Unknown	VVTU12291_s_at	2	-0.24	0.13	7.87	8.05	8.2	8.5	8.9	8.86	8.59	7.76	7.86	7.56	8.13	7.85	8.22	8.05	8.11	8.06	8.4	8.47	8.53	8.49	8.91	8.88	8.91	8.77	8.88	8.93	8.73	8.63	8.39	7.58	7.79	7.89
VVTU12292_s_at	VIT_00s0187g00210	Rho GDP-dissociation inhibitor 2	VVTU12292_s_at VVTU3972_at	-2.48	1.34	0.07	7.84	7.71	7.23	6.91	6.43	7.08	7.11	8.48	7.91	7.95	7.65	7.64	7.77	7.73	7.31	7.23	7.16	7.14	6.84	6.7	6.42	6.62	6.23	7.13	6.85	7.22	7.07	7.07	7.18	8.39	8.54	8.52
VVTU12293_s_at	VIT_11s0052g01300	Xyloglucan endotransglycosylase 6	VVTU12293_s_at VVTU12293_x_at VVTU27852_x_at	-6.57	-2.02	3.26	5.25	7.61	8.28	3.24	3.74	3.29	5.24	7.27	6.22	4.7	3.74	8.06	7.04	7.55	8.16	8.31	8.36	3.38	3.27	3.05	3.85	3.71	3.66	3.33	3.23	3.32	5.76	5.08	4.66	8.27	6.44	6.05
VVTU12293_x_at	VIT_11s0052g01300	Xyloglucan endotransglycosylase 6	VVTU12293_s_at VVTU12293_x_at VVTU27852_x_at	-3.88	-2.33	2.23	3.51	5.52	6.25	2.96	3.1	2.9	3.38	5.03	4.09	3.28	2.9	6.01	5.12	5.26	6.29	6.22	6.24	2.81	3.05	3.02	3.13	3	3.16	2.63	3.17	2.85	3.54	3.19	3.4	5.98	4.36	3.84
VVTU12295_at	VIT_15s0021g00990	LOL3 (LSD ONE like 3)	VVTU12295_at	-1.4	-0.94	0.91	8.58	8.9	9.01	7.89	8.49	7.95	7.61	8.33	8.46	8.5	8.75	8.91	8.76	9.02	9.05	9.04	8.94	7.73	7.95	7.97	8.46	8.52	8.5	8.03	7.84	7.98	7.67	7.58	7.58	8.32	8.29	8.37
VVTU12298_at	VIT_11s0016g01400	PSBX (photosystem II subunit X)	VVTU12298_at	-13.54	-1.45	-1.11	12.63	11.71	10.88	8.58	5.94	4.66	7.24	11.74	12.43	12.7	12.75	11.52	11.96	11.61	10.75	10.58	11.23	8.77	8.44	8.5	5.97	5.83	6.01	4.21	4.88	4.81	6.98	7.34	7.38	11.55	11.68	11.95
VVTU12299_at	VIT_04s0008g02970	Calmodulin-binding protein	VVTU12299_at VVTU24545_at	-1.91	0.19	0.21	8.11	7.92	7.55	7.1	7.34	6.98	6.93	7.88	7.94	8.31	8.07	7.87	7.9	8	7.58	7.5	7.58	7.06	7.09	7.14	7.29	7.39	7.34	6.94	6.84	7.15	6.86	6.88	7.03	7.78	7.92	7.94
VVTU1230_s_at	VIT_04s0008g05330	DEAD BOX RNA helicase RH15	VVTU1230_s_at	-0.35	1.28	-0.61	9.47	9.05	9	9.39	9.07	9.46	9.42	10.05	9.73	9.36	9.27	9	9.03	9.11	9.12	8.91	8.95	9.46	9.32	9.4	9.01	9.1	9.11	9.37	9.41	9.58	9.34	9.48	9.44	10.14	10.03	9.99
VVTU12300_s_at	VIT_05s0020g01480	Ribosomal protein S21 (RPS21C) 40S	VVTU12300_s_at	1.16	1.09	-0.36	10.79	10.59	10.61	11.11	11.03	11.48	11.68	11.21	10.96	10.63	10.75	10.62	10.52	10.63	10.68	10.7	10.43	11.03	11.19	11.1	11.02	11.05	11.03	11.52	11.49	11.42	11.68	11.64	11.71	11.19	11.23	11.22
VVTU12301_at	VIT_06s0004g08370	Unknown protein	VVTU12301_at VVTU24561_at	1.32	0.68	-0.61	8.94	8.91	8.75	9.43	9.74	9.56	9.42	9.29	9.17	8.62	8.97	8.87	8.93	8.94	8.91	8.83	8.48	9.4	9.45	9.45	9.8	9.79	9.61	9.6	9.43	9.64	9.35	9.47	9.44	9.32	9.29	9.26
VVTU12302_s_at	VIT_09s0002g05180	No hit	VVTU12134_x_at VVTU12302_s_at VVTU22741_s_at VVTU22741_x_at	0.84	-1.04	1.08	8.97	8.65	9.06	8.5	9.11	8.8	8.42	7.61	8.25	9.72	8.48	8.51	8.83	8.59	8.29	8.29	9.93	8.97	7.97	8.37	9.13	8.72	9.39	8.91	8.92	8.55	8.33	8.32	8.58	7.52	7.63	7.67
VVTU12303_at	VIT_11s0016g04950	NAD+ diphosphatase	VVTU11317_at VVTU12303_at	0.52	-0.15	-0.01	8.43	8.41	8.35	8.53	8.92	8.61	8.09	8.27	8.36	8.51	8.41	8.41	8.46	8.36	8.38	8.26	8.4	8.45	8.57	8.56	8.99	8.9	8.86	8.57	8.77	8.48	8.03	8.15	8.1	8.14	8.29	8.38
VVTU12304_at	VIT_13s0047g00100	No hit	VVTU12304_at	1.77	2.07	-0.88	7.48	7.07	6.5	7.86	7.69	8.36	8.5	7.91	7.57	7.28	7.56	6.95	7.14	7.12	6.72	6.4	6.34	7.84	7.87	7.87	7.6	7.75	7.72	8.42	8.41	8.25	8.45	8.49	8.56	7.95	7.83	7.95
VVTU12305_s_at	VIT_18s0001g09460	GASA5	VVTU12251_s_at VVTU12305_s_at VVTU12305_x_at VVTU15111_s_at VVTU15111_x_at VVTU17951_s_at VVTU17973_s_at VVTU18191_s_at VVTU18690_at VVTU19167_s_at VVTU19657_s_at VVTU4769_at VVTU4769_s_at VVTU4769_x_at	1.51	-2.46	-1.26	4.43	5.05	5.67	6.04	6	4.58	5.26	4.32	4.4	2.79	5.19	5.2	5.11	4.82	5.95	5.88	5	6.33	5.59	6.09	5.53	6.08	6.28	4.2	3.92	5.25	5.78	5.23	4.5	4.21	4.47	4.28
VVTU12305_x_at	VIT_18s0001g09460	GASA5	VVTU12251_s_at VVTU12305_s_at VVTU12305_x_at VVTU15111_s_at VVTU15111_x_at VVTU17951_s_at VVTU17973_s_at VVTU18191_s_at VVTU18690_at VVTU19167_s_at VVTU19657_s_at VVTU4769_at VVTU4769_s_at VVTU4769_x_at	0.46	-2.91	-1.66	10.84	11.54	12.27	12.64	11.89	10.39	11.62	10.87	10.59	10.41	11.34	11.58	11.54	11.51	12.26	12.32	12.22	12.6	12.65	12.68	11.89	11.88	11.91	10.32	10.23	10.6	11.74	11.61	11.51	10.44	10.98	11.1
VVTU12306_at	VIT_16s0013g00880	Oleosin OLE-4	VVTU12306_at	1.08	0.34	0.01	4.7	4.59	4.85	5.09	5.16	5.44	5.06	4.92	4.69	4.59	4.82	4.68	4.56	4.51	4.7	4.57	5.21	5.19	4.76	5.26	5.21	5.35	4.89	5.16	5.68	5.44	5.03	5.13	5.01	4.95	4.9	4.92
VVTU12307_s_at	VIT_07s0129g00510	Unknown	VVTU12307_s_at VVTU23497_at	8.66	-3.6	-3.07	5.56	6.52	7.15	11.1	10.34	9.47	7.79	5.09	5.61	5.66	5.4	6.19	6.95	6.3	7.25	7.18	7	11.05	11.11	11.15	10.32	10.33	10.37	9.48	9.67	9.21	7.93	7.67	7.77	5.1	5	5.17
VVTU12308_x_at	VIT_07s0005g00840	Ribosomal protein L19 (RPL19B) 60S	VVTU12308_x_at VVTU32414_x_at VVTU34665_s_at	-0.09	0.82	0.74	4.37	4.25	4.09	3.82	4.08	4.7	4.16	4.41	4.5	4.34	4.26	4.27	4.37	4.11	4.08	4.11	4.08	3.87	3.87	3.72	4.08	3.9	4.25	4.25	4.78	4.98	4.13	4.2	4.15	4.59	4.18	4.44
VVTU12309_at	VIT_03s0017g01790	Ribosomal protein L20	VVTU12309_at	-1.19	1.48	-0.14	8.97	8.38	8.09	8.11	8.33	8.43	8.06	9.28	8.98	9	8.93	8.4	8.47	8.25	8.13	8.1	8.04	8.12	8.18	8.04	8.29	8.3	8.39	8.46	8.5	8.33	8	8.03	8.15	9.21	9.28	9.36
VVTU1231_s_at	VIT_10s0003g01700	ER lumen protein retaining receptor (ERD2)	VVTU1231_s_at	0.17	0.56	-0.09	7.65	7.66	7.82	7.8	7.96	8.08	7.71	8.26	7.85	7.23	7.79	7.72	7.7	7.54	7.89	7.92	7.64	7.63	7.8	7.94	7.91	7.91	8.05	8.17	7.87	8.19	7.79	7.81	7.51	8.23	8.29	8.26
VVTU12311_at	VIT_18s0117g00340	TCP family transcription factor TCP14	VVTU12311_at	-2.43	-0.61	-0.97	7.59	7.82	7.3	7.14	7.16	5.64	6.91	7.64	7.5	7.87	7.35	7.98	7.81	7.64	7.28	7.45	7.15	7.29	7.05	7.08	7.24	7.03	7.21	5.54	5.91	5.41	6.93	6.8	6.99	7.47	7.65	7.78
VVTU12314_x_at	VIT_15s0021g01580	COP9 signalosome complex subunit 7	VVTU12314_x_at VVTU16164_s_at VVTU23251_s_at	0.04	0.36	0.02	2.76	2.85	2.68	2.73	2.78	2.88	2.91	2.95	2.79	2.75	2.73	2.86	2.84	2.84	2.66	2.63	2.74	2.71	2.68	2.79	2.72	2.86	2.77	2.76	2.95	2.93	2.84	2.95	2.95	2.8	2.92	3.11
VVTU12315_s_at	VIT_12s0034g01860	Phosphogluconate dehydrogenase	VVTU12315_s_at	-2.47	0.21	0.27	11.68	11.8	11.36	10.69	10.47	10.5	10.97	11.72	11.89	11.35	11.74	11.74	11.77	11.89	11.47	11.4	11.19	10.64	10.76	10.67	10.45	10.51	10.44	10.41	10.47	10.6	10.98	11	10.94	11.71	11.78	11.68
VVTU12316_s_at	VIT_16s0100g00340	CDPK	VVTU12316_s_at VVTU39813_at VVTU5515_s_at	1.82	-1.71	-0.08	8.7	9.55	10.09	10.18	9.46	9.68	10.58	8.66	8.78	8.45	8.84	9.63	9.4	9.6	10.06	10.08	10.13	10.22	10.13	10.18	9.5	9.46	9.43	9.66	9.77	9.61	10.66	10.54	10.54	8.45	8.79	8.71
VVTU12317_at	VIT_01s0150g00310	Ribosomal protein S27 (ARS27A) 40S	VVTU12317_at VVTU12317_x_at VVTU35728_s_at	-0.14	0.45	-0.09	2.79	2.68	2.56	2.67	2.59	2.79	2.7	2.88	2.73	2.65	2.96	2.75	2.62	2.66	2.77	2.59	2.26	2.3	2.96	2.69	2.59	2.65	2.54	2.63	2.97	2.75	2.76	2.64	2.7	2.88	2.75	3.01
VVTU12317_x_at	VIT_01s0150g00310	Ribosomal protein S27 (ARS27A) 40S	VVTU12317_at VVTU12317_x_at VVTU35728_s_at	-0.47	0.4	-0.09	3.26	3.06	3.13	3.03	2.92	3.04	3.2	3.41	3.37	3.12	3.27	3.09	2.98	3.11	3.2	3.18	2.99	3.01	2.95	3.12	2.79	2.92	3.04	2.85	3.14	3.11	3.3	3.09	3.19	3.47	3.46	3.28
VVTU12320_s_at	VIT_14s0060g00550	ATP-citrate synthase	VVTU12320_s_at	-0.24	0.32	-0.14	11.36	11.27	11.17	11.15	11.48	11.15	11.1	11.49	11.47	11.14	11.44	11.28	11.3	11.24	11.23	11.28	10.97	11.11	11.23	11.11	11.48	11.43	11.52	11.08	11.28	11.08	11.14	11.13	11.04	11.36	11.48	11.61
VVTU12321_at	VIT_18s0001g08580	Cellulose synthase CSLC12	VVTU12321_at VVTU2812_at VVTU30662_s_at	-3.63	-1.58	-0.06	9.35	10.01	9.76	8.49	8.71	7.1	8.16	9.33	9.53	9.12	9.37	10.17	9.89	9.97	9.94	9.69	9.63	8.5	8.51	8.47	8.67	8.75	8.72	7.29	6.78	7.19	8.26	8.13	8.09	9.68	9.13	9.11
VVTU12323_at	VVTU12323_at	No hit	VVTU12323_at	-0.25	0.55	0.17	4.55	4.35	4.68	4.39	4.34	4.73	4.46	4.89	4.87	4.37	4.36	4.31	4.45	4.3	5.1	3.94	4.76	4.39	4.42	4.36	4.34	4.27	4.42	4.77	4.97	4.39	4.51	4.45	4.42	5.02	4.94	4.7
VVTU12324_at	VIT_05s0020g04020	Unknown protein	VVTU12324_at	-3.07	-1.15	-0.68	8.14	8.53	8.08	7.8	6.76	6.28	7.39	7.96	8.24	7.77	8.34	8.41	8.42	8.73	8.13	7.9	8.19	7.65	7.84	7.91	6.77	6.96	6.5	6.13	6.32	6.37	7.26	7.45	7.44	7.93	7.84	8.09
VVTU12325_at	VIT_08s0040g01720	No hit	VVTU12325_at VVTU14690_at	0.55	-0.52	0.46	4.16	4.44	4.65	4.4	4.58	4.58	4.38	4.14	3.81	4.42	4.18	4.54	4.54	4.22	4.27	4.51	5.06	4.6	4.43	4.13	4.31	4.4	4.95	4.62	4.46	4.64	4.4	4.42	4.32	4.3	4.01	4.09
VVTU12326_at	VIT_13s0067g01250	Em protein GEA6 (EM6)	VVTU12326_at	1.47	-0.28	0.17	4.06	4.26	4.61	4.74	4.85	5.03	4.71	4.2	4.01	4.34	3.79	4.34	4.25	4.18	4.56	4.41	4.83	4.88	4.78	4.53	4.59	4.92	5	4.87	5.38	4.75	4.6	4.65	4.87	4.19	4.27	4.14
VVTU12328_s_at	VIT_03s0038g02920	S-adenosyl-methionine-sterol-C-methyltransferase	VVTU12328_s_at	-7.18	0.52	-1.59	10.09	9.47	8.78	8.08	6.77	5.84	7.66	10.45	10.16	9.98	10.13	9.32	9.4	9.66	8.88	8.88	8.57	8.01	8.12	8.12	6.8	6.91	6.57	6	5.53	5.95	7.41	7.75	7.79	10.43	10.48	10.43
VVTU12329_s_at	VIT_18s0001g12340	Unknown protein	VVTU12329_s_at	1.89	0.08	0.21	9.09	9.33	8.96	9.52	10.31	10.18	9	8.94	9.25	8.75	9.21	9.33	9.42	9.24	9.11	8.97	8.78	9.51	9.54	9.5	10.12	10.29	10.49	10.12	10.16	10.25	9.01	9.1	8.89	9.05	8.83	8.94
VVTU12330_s_at	VIT_18s0122g00460	CP12-3	VVTU12330_s_at	-2.77	-1.09	-0.1	10.91	10.84	10.6	10.13	9.69	9.17	9.25	10.29	10.72	10.83	11.15	10.78	10.87	10.88	10.67	10.54	10.58	10.14	10.11	10.13	9.58	9.69	9.79	9.14	9.31	9.06	9.33	9.23	9.18	10.24	10.26	10.37
VVTU12331_at	VIT_16s0039g01810	GCN5 N-acetyltransferase (GNAT)	VVTU12331_at VVTU79_s_at	2.94	0.93	-0.06	5.91	5.25	5.85	6.46	6.69	7.25	7.15	5.83	5.61	6.41	5.53	5.37	5.29	5.06	5.43	5.73	6.26	6.44	6.42	6.53	6.77	6.4	6.86	7.53	7.19	6.97	7.06	7.03	7.34	5.84	5.81	5.85
VVTU12333_at	VIT_05s0049g01320	Unknown protein	VVTU12333_at	-1.45	-0.52	0.02	4.11	4.29	4.07	3.81	3.47	3.39	3.45	3.99	3.96	4.13	4.24	4.38	4.06	4.4	4.01	3.86	4.31	3.76	3.81	3.87	3.47	3.49	3.46	3.42	3.51	3.21	3.54	3.48	3.31	3.88	3.84	4.21
VVTU12334_at	VIT_12s0059g02470	Unknown protein	VVTU12334_at	0.7	0.34	-0.33	9.6	9.69	9.47	9.92	9.92	10.01	9.87	9.78	9.82	9.07	9.79	9.68	9.73	9.65	9.6	9.59	9.18	10.02	9.88	9.87	9.88	9.89	9.99	10.12	9.82	10.08	9.94	9.85	9.83	9.73	9.83	9.78
VVTU12335_at	VIT_02s0154g00230	Phosphatidic acid phosphatase / PAP2	VVTU12335_at	-1.32	0.1	-0.01	6.27	6.28	6.24	5.84	5.89	5.72	5.65	6.5	6.43	6	6.34	6.14	6.18	6.5	6.21	6.38	6.12	5.82	6.06	5.59	5.85	5.84	5.99	5.99	5.33	5.75	5.8	5.62	5.52	6.37	6.6	6.53
VVTU12336_at	VIT_18s0001g15450	Alcohol dehydrogenase 3	VVTU12336_at VVTU30588_at VVTU34281_s_at	1.85	0.15	0.03	6.32	5.9	6.04	6.73	6.69	7.12	6.69	5.78	5.99	6.65	6.23	5.74	6.07	5.88	5.88	5.88	6.31	7.18	6.6	6.25	6.31	6.35	7.22	7.38	7.3	6.52	6.33	6.44	7.15	5.66	5.86	5.82
VVTU12337_at	VIT_10s0071g01120	Alpha-galactosidase	VVTU12337_at	3.08	-3.05	-6.47	3.56	3.39	3.44	8.58	5.15	3.84	3.84	3.52	3.41	3.67	3.6	3.44	3.27	3.46	3.45	3.44	3.44	8.64	8.71	8.37	5.15	5.27	5.01	3.35	4.37	3.58	3.82	3.78	3.92	3.26	3.6	3.66
VVTU12338_x_at	VIT_18s0041g01880	MADS-box protein SEEDSTICK	VVTU12338_x_at VVTU25360_s_at	-0.27	0.15	0.18	2.79	2.86	2.78	2.67	2.61	2.81	2.78	2.88	2.81	2.65	2.9	2.84	2.96	2.78	2.82	2.72	2.81	2.64	2.65	2.71	2.62	2.7	2.51	2.65	3	2.76	2.72	2.49	3.06	2.98	2.76	2.89
VVTU1234_at	VIT_16s0022g00670	Vacuolar invertase 1, GIN1	VVTU1234_at VVTU13187_at	-0.33	0.08	-0.07	4.13	3.99	3.95	3.96	3.86	3.87	3.91	4.03	3.91	4.32	4.13	3.99	3.83	4.14	3.64	3.83	4.3	3.96	4.01	3.9	4.11	3.63	3.81	3.78	3.82	4.01	3.91	3.8	4.01	3.98	4.06	4.04
VVTU12340_s_at	VIT_01s0011g02710	No hit	VVTU12340_s_at VVTU4106_x_at	-0.72	-1.52	-0.61	5.35	5.3	6.29	6.35	4.89	5.13	4.94	5.39	5.13	5.7	5.13	5.12	5.19	5.54	5.6	5.71	7.06	7.08	5.5	6.01	4.74	4.92	4.99	4.95	5.42	4.96	4.81	5.03	4.96	5.34	5.4	5.44
VVTU12341_at	VIT_15s0021g02140	Zinc finger (C3HC4-type ring finger)	VVTU12341_at	3.04	0.22	0.5	8.64	9.03	9.02	9.42	9.99	10.39	10.11	8.63	8.81	8.47	8.63	9.07	8.97	9.06	9.1	9.06	8.9	9.39	9.41	9.46	10.03	10.03	9.9	10.36	10.35	10.45	10.07	10.04	10.2	8.57	8.63	8.68
VVTU12342_s_at	VVTU12342_s_at	No hit	VVTU12342_s_at	-5.28	1.11	0.96	10.68	10.11	9.7	8.03	8.35	8.21	7.98	10.81	10.48	10.91	10.61	10.09	10.3	9.92	9.73	9.54	9.83	7.89	8.01	8.18	8.32	8.21	8.51	8.39	8.17	8.06	7.62	8.07	8.18	10.75	10.83	10.85
VVTU12345_at	TC68147	Coat protein, 28 kDa	VVTU12345_at VVTU12345_x_at	0.98	0.28	-0.08	4.3	4.05	4.38	4.68	4.4	4.93	4.77	4.42	4.02	4.71	4.06	3.92	4.16	4.06	4.08	4.38	4.64	4.71	4.42	4.88	4.35	4.58	4.24	4.82	5.37	4.44	4.86	4.75	4.69	3.95	4.43	4.77
VVTU12345_x_at	TC68147	Coat protein, 28 kDa	VVTU12345_at VVTU12345_x_at	0.49	0.07	-0.36	3.79	3.7	3.86	4.31	3.75	4.26	3.96	3.96	3.77	4.07	3.47	3.62	3.75	3.72	3.34	3.92	4.19	4.19	4.36	4.36	3.95	3.67	3.59	4.23	4.67	3.71	4.02	4	3.87	3.74	4.15	3.96
VVTU12347_s_at	VIT_18s0001g06310	SnRK2-8	VVTU1151_at VVTU12347_s_at VVTU38511_at	1.22	-1.84	1.69	9.2	9.57	10.92	9.43	10.02	10.11	9.75	8.75	9.18	9.02	9.39	9.54	9.65	9.52	10.61	11.19	10.9	9.51	9.35	9.44	10.01	9.96	10.09	10.12	10.05	10.15	9.76	9.91	9.56	8.93	8.59	8.71
VVTU12349_s_at	VIT_02s0025g02010	Proteasome 26S regulatory subunit (RPN12)	VVTU12349_s_at	1.56	1.17	-0.88	9.9	9.68	9.6	10.49	10.52	10.59	10.89	10.42	10	9.68	10	9.67	9.52	9.84	9.72	9.69	9.37	10.45	10.51	10.51	10.55	10.48	10.54	10.59	10.59	10.6	10.87	10.9	10.9	10.47	10.35	10.43
VVTU1235_at	VIT_01s0026g02650	KH domain-containing protein	VVTU1235_at VVTU21066_at	2.46	2.17	-0.52	10.07	9.47	9.18	10.4	10.87	11.38	10.74	10.49	10.25	10.2	9.71	9.39	9.53	9.49	9.31	9.03	9.19	10.42	10.39	10.4	10.94	10.91	10.75	11.44	11.3	11.4	10.73	10.69	10.79	10.5	10.56	10.39
VVTU12350_at	VIT_08s0007g03530	Zf A20 and AN1 domain-containing stress-associated protein 4	VVTU12350_at	1.27	-1.69	0.77	10.51	11.46	11.56	11.09	11.66	11.12	11.25	10.18	10.45	10.54	10.53	11.7	11.48	11.14	11.61	11.62	11.45	11.13	11.06	11.09	11.63	11.59	11.75	11.06	11.12	11.17	11.36	11.25	11.14	10.6	9.97	9.86
VVTU12351_at	VVTU12351_at	No hit	VVTU12351_at	-0.12	-0.34	0.2	3.34	3.25	3.43	3.24	3.19	3.21	3.15	3.09	3.15	3.6	3.24	3.09	3.23	3.42	3.42	3.17	3.67	3.46	3.07	3.17	3.11	3.23	3.24	2.97	3.21	3.42	3.34	2.85	3.23	2.92	3.1	3.22
VVTU12352_at	VIT_02s0025g03630	Cu2+-exporting ATPase HMA5 (heavy metal ATPase 5)	VVTU12352_at VVTU15202_s_at	3.78	0.92	0.3	3.95	4.55	4.79	5.24	6.07	6.68	5.81	4.91	4.15	3.42	4.17	4.54	4.22	4.83	5.12	4.89	4.21	5.07	5.43	5.2	6.19	6.14	5.85	6.86	6.16	6.9	5.63	5.91	5.86	4.86	4.98	4.88
VVTU12353_at	VIT_17s0000g05230	Unknown protein	VVTU12353_at	-2.01	0.06	0.14	4.66	4.57	4.34	3.8	4.01	3.58	3.49	4.68	4.45	5.11	4.27	4.68	4.62	4.4	4.39	4.4	4.22	3.68	3.9	3.8	4.19	3.87	3.94	3.76	3.66	3.28	3.35	3.63	3.49	4.64	4.86	4.51
VVTU12355_x_at	VIT_07s0005g03410	Globulin 11S	VVTU12355_x_at VVTU32255_s_at VVTU40216_s_at VVTU40216_x_at VVTU40232_s_at VVTU7911_x_at VVTU9588_x_at	0.29	-0.02	-0.04	2.98	2.89	3	3.13	3.08	3.2	2.93	2.96	2.76	3.17	2.99	2.7	2.96	2.99	2.92	3.07	3.01	2.88	3.09	3.37	3.04	3.24	2.95	2.91	3.68	2.87	2.7	3.03	3.04	2.82	2.98	3.06
VVTU12356_at	VVTU12356_at	No hit	VVTU12356_at	4.89	-2.15	2.4	5.83	7.47	8.54	7.66	8.13	9.4	8.75	5.65	6.15	5.42	5.84	7.27	7.6	7.53	8.57	8.85	8.09	7.41	7.77	7.76	8.17	8.01	8.19	9.44	9.32	9.43	8.91	8.9	8.36	5.93	5.53	5.44
VVTU12357_at	VIT_05s0094g00020	RWP-RK domain-containing protein	VVTU12357_at VVTU26773_at	3.27	0.57	0.75	6.17	6.52	6.41	6.91	7.46	8.34	7.48	6.19	6.22	6.17	6.13	6.43	6.58	6.55	6.45	6.52	6.23	6.92	6.97	6.83	7.59	7.43	7.35	8.75	8.12	8.03	7.54	7.16	7.69	6.01	6.2	6.35
VVTU12358_at	VIT_01s0011g02500	No hit	VVTU12358_at	-2.63	-1.17	1.92	7.21	7.15	7.78	5.87	5.59	6.3	5.91	6.52	6.65	7.43	7.43	7.12	7.16	7.16	7.78	7.7	7.85	6.13	5.8	5.64	5.08	5.88	5.7	6.23	6.33	6.34	5.7	6.07	5.94	6.71	6.33	6.49
VVTU12359_at	VIT_19s0014g01370	Curculin (mannose-binding) lectin	VVTU12359_at	8.37	0.89	-0.57	6.05	6.62	5.34	8.08	11.01	9.57	7.94	5.55	6.02	6.25	5.85	6.86	6.28	6.66	5.49	5.64	4.76	8.13	7.99	8.12	11	11.03	11	9.64	9.53	9.55	7.8	8.16	7.84	5.59	5.71	5.34
VVTU1236_at	VIT_17s0000g03310	Heat shock protein 70	VVTU1236_at	0.79	1.23	-0.24	10.35	9.58	10.25	10.26	10.71	10.75	10.48	10.81	10.47	10.51	10.01	9.47	9.3	9.91	9.96	10.36	10.39	10.17	10.36	10.24	10.77	10.75	10.61	10.78	10.71	10.77	10.39	10.42	10.61	10.81	10.81	10.82
VVTU12361_at	VIT_00s0566g00010	Unknown protein	VVTU12361_at	-0.4	0.68	0.04	6.2	6.17	6.13	6.07	5.9	6.32	6.28	6.64	6.24	6.16	6.21	6.11	6.34	6.04	6.26	5.93	6.18	6.05	6.11	6.06	5.97	5.68	6.04	6.2	6.51	6.23	6.35	6.51	5.92	6.59	6.65	6.69
VVTU12362_s_at	VIT_06s0080g01050	Unknown protein	VVTU12362_s_at VVTU16367_s_at	-2.96	-0.9	0.11	7.93	7.92	7.92	7.15	6.75	6.44	6.28	7.71	8.03	7.49	8.19	7.91	8.06	7.79	7.89	7.89	7.97	7.02	7.23	7.19	6.69	6.83	6.72	6.32	6.59	6.39	6.2	6.41	6.23	7.74	7.63	7.76
VVTU12365_at	VIT_11s0016g05390	Ribosomal protein L36	VVTU12365_at	-0.16	1.64	-0.77	8.35	7.79	7.46	8.07	8.24	8.19	8.06	8.84	8.29	8.42	8.35	7.74	7.77	7.86	7.63	7.47	7.25	7.92	8.21	8.08	8.18	8.26	8.28	8.1	8.34	8.13	7.99	8.1	8.09	8.75	8.93	8.83
VVTU12366_at	VIT_12s0059g02290	Unknown protein	VVTU12366_at	-3.37	-0.59	-1.27	7.86	8.02	7.42	7.57	6.45	5.89	6.67	7.99	7.89	7.66	8.02	8.03	7.89	8.13	7.53	7.51	7.18	7.45	7.59	7.65	6.33	6.54	6.48	5.67	6.13	5.82	6.61	6.63	6.76	7.96	7.98	8.04
VVTU12367_at	VIT_08s0007g06530	DnaJ homolog, subfamily B, member 6	VVTU12367_at	1.55	1.64	0.3	7.08	7.03	7.08	7.12	7.98	8.26	7.94	7.88	7.25	6.83	7.13	7.02	7.14	6.92	7.14	7.37	6.64	7.01	7.29	7.05	7.99	7.98	7.98	8.33	8.33	8.11	8.03	7.95	7.83	7.69	7.96	7.97
VVTU12368_s_at	VIT_09s0002g04600	Ras-related protein Rab-5A	VVTU12368_s_at	0.92	-1.13	0.17	8.07	8.45	8.69	8.55	8.76	8.37	8.49	7.75	8.19	7.68	8.26	8.4	8.51	8.43	8.72	8.75	8.58	8.46	8.59	8.59	8.62	8.73	8.92	8.26	8.37	8.48	8.54	8.65	8.26	7.81	7.65	7.79
VVTU12369_at	VIT_11s0016g03200	Gibberellin oxidase	VVTU12369_at	3.21	-0.35	-0.84	7.91	8.14	8.2	9.44	9.93	9.41	8.66	8.04	8.04	7.67	8	7.97	8.29	8.13	8.14	8.18	8.28	9.41	9.5	9.42	9.96	9.83	9.99	9.42	9.49	9.31	8.64	8.77	8.57	7.88	8.14	8.09
VVTU12370_at	VVTU12370_at	No hit	VVTU12370_at	0.39	0.05	0.02	2.94	3.01	3.04	3.09	3.22	3.21	3.1	3.04	2.92	3.07	2.82	3.2	2.81	3	3	3.03	3.09	3.07	3.16	3.05	3.4	3.25	2.97	2.99	3.44	3.17	2.86	3.05	3.36	2.92	2.94	3.23
VVTU12371_at	VIT_07s0151g01000	Photosystem I reaction center subunit II (PSAD)	VVTU12371_at	-1.32	-0.11	0.03	5.62	4.43	4.38	4.43	4.2	4.19	3.78	4.22	5.06	5.5	6.11	4.33	4.7	4.23	4.46	4.06	4.58	4.28	4.25	4.7	4.1	4.34	4.15	4.17	4.15	4.26	3.83	3.83	3.68	4	4.27	4.36
VVTU12372_at	VIT_04s0210g00220	Ubiquilin-1	VVTU12372_at VVTU7863_s_at	-0.18	0.18	0.69	9.15	9.23	9.25	8.76	9.01	9.27	9.16	9.14	9.15	9.21	9.08	9.33	9.19	9.15	9.19	9.14	9.41	8.73	8.88	8.67	9	9.14	8.87	9.27	9.16	9.37	9.22	9.18	9.07	9.19	9.15	9.09
VVTU12374_at	VIT_06s0004g06730	Microsomal omega-3 fatty acid desaturase	VVTU12374_at	-10.83	3.67	0.14	9.47	8	6.33	4.42	4.1	4.07	4.43	10.07	9.31	9.68	9.4	7.66	8.11	8.18	6.57	6.61	5.62	4.41	4.55	4.29	3.95	4.12	4.21	3.81	4.27	4.08	4.12	4.47	4.66	10.06	9.98	10.16
VVTU12376_at	VIT_19s0014g01060	Sesquiterpene synthase	VVTU12376_at VVTU26379_at	-2.5	3.82	-1.58	3.65	3.51	3.48	3.65	3.39	3.79	3.6	7.25	4.13	3.42	3.25	3.46	3.33	3.71	3.35	3.58	3.49	3.54	3.62	3.77	3.2	3.59	3.35	3.69	3.98	3.68	3.6	3.57	3.63	7.07	7.41	7.24
VVTU12377_s_at	GSVIVT00024736001	Unknown	VVTU12377_s_at	-10.94	1.81	2.33	9.37	8.49	7.92	3.94	4.27	4.4	4.56	9.55	9.49	9.28	9.33	8.03	8.61	8.73	8.1	7.7	7.94	3.91	3.99	3.93	4.41	4.23	4.17	4.34	3.82	4.85	4.42	4.27	4.9	9.28	9.67	9.68
VVTU12378_at	VIT_18s0001g13710	BPC6/BBR/BPC6/BPC6	VVTU12378_at	-0.71	1.05	0.32	5.46	4.96	4.97	4.55	5.22	5.05	4.84	5.58	5.37	5.57	5.42	4.85	5.12	4.89	4.83	4.99	5.07	4.38	4.62	4.65	5.28	5.19	5.19	5.1	5.02	5.02	4.61	5.04	4.84	5.54	5.57	5.63
VVTU12379_at	VIT_01s0010g01170	YGGT	VVTU12379_at	-4.2	1.85	-0.49	8.24	7.11	6.21	6.11	5.52	5.7	6.17	8.01	8.36	7.83	8.46	6.81	7.47	6.98	6.34	6.07	6.2	6.27	5.88	6.15	5.67	5.33	5.54	5.63	5.94	5.48	6.15	6.08	6.26	7.69	8.05	8.23
VVTU12381_s_at	VIT_05s0020g00490	ADP-ribosylation factor A1E	VVTU12381_s_at VVTU18554_s_at VVTU37846_s_at VVTU37846_x_at VVTU9237_s_at	-3.29	0.14	0.32	12.49	12.24	11.76	11.05	10.91	10.79	10.63	12.2	12.49	12.35	12.62	12.16	12.37	12.17	11.79	11.84	11.64	11.01	11.14	11	10.84	10.91	10.97	10.66	10.97	10.73	10.59	10.73	10.58	12.09	12.21	12.3
VVTU12382_at	VVTU12382_at	No hit	VVTU12382_at	-0.92	-0.35	0.51	3.28	3.66	3.27	2.92	2.88	2.95	2.9	3.1	3.28	3.43	3.11	3.69	3.88	3.35	3.27	3.2	3.35	2.84	2.83	3.07	2.8	3.03	2.8	2.79	3.14	2.9	2.8	2.84	3.05	3.14	2.99	3.16
VVTU12383_at	VIT_03s0063g02370	Unknown	VVTU12383_at	-0.3	0.44	-0.12	3.74	3.42	3.55	3.55	3.59	3.64	3.34	3.91	3.49	4.02	3.66	3.22	3.72	3.27	3.52	3.66	3.47	3.6	3.52	3.54	3.76	3.63	3.36	3.71	3.65	3.55	3.28	3.33	3.4	3.95	3.88	3.89
VVTU12384_at	VIT_08s0040g01060	Serine carboxypeptidase S10	VVTU12384_at	-2.21	-4.05	2.14	6.24	6.78	8.4	5.45	5.9	4.96	5.02	5.03	5.75	5.63	6.94	7.17	6.68	6.36	8.32	8.6	8.25	5.19	5.55	5.57	5.96	5.81	5.92	5.12	4.77	4.97	5.03	5.16	4.86	4.83	5.27	4.94
VVTU12385_at	VIT_07s0005g01300	Auxin-induced beta-glucosidase	VVTU12385_at VVTU38339_s_at	-3.68	-0.86	0.38	5.11	5.48	5.09	4.19	3.45	3.59	3.47	4.98	5.3	4.62	5.32	5.33	5.64	5.44	5.06	4.98	5.21	4.17	4.29	4.09	3.83	3.03	3.37	3.41	3.37	3.92	3.18	3.53	3.65	5.03	4.93	4.98
VVTU12386_at	VVTU12386_at	No hit	VVTU12386_at	0.15	0.18	0.19	2.78	2.76	2.71	2.69	2.8	2.91	2.77	2.76	2.61	3.07	2.62	2.81	2.71	2.75	2.75	2.57	2.79	2.7	2.72	2.64	2.7	2.85	2.84	2.63	3.1	2.97	2.69	2.87	2.75	2.72	2.78	2.78
VVTU12387_at	VVTU12387_at	No hit	VVTU12387_at	-0.54	1.79	-0.21	7.81	7.58	7.36	7.33	7.56	7.82	8.03	8.67	8.06	7.65	7.68	7.6	7.47	7.66	7.5	7.49	7.06	7.33	7.27	7.39	7.45	7.65	7.58	7.82	7.38	8.16	8.19	8.19	7.66	8.69	8.8	8.52
VVTU12388_at	VIT_18s0001g02200	8-oxoguanine-DNA glycosylase (OGG1)	VVTU12388_at	-1.43	0.29	-1.07	7.21	6.87	6.78	6.99	6.7	6.04	6.79	7.44	7.37	7.15	7.09	6.96	6.86	6.78	6.96	6.64	6.72	6.97	7.1	6.88	6.65	6.74	6.71	6.08	6.07	5.96	6.78	6.73	6.86	7.36	7.46	7.5
VVTU1239_at	VIT_17s0000g06030	Nucleosome assembly protein (NAP-related) NRP2	VVTU1239_at	1.32	1.38	-0.39	10.78	10.56	10.67	11.1	11.26	11.54	11.91	11.44	10.85	10.79	10.71	10.57	10.32	10.75	10.74	10.61	10.66	11.02	11.15	11.12	11.24	11.25	11.3	11.48	11.58	11.56	11.93	11.82	11.97	11.53	11.43	11.37
VVTU12390_at	VIT_18s0001g11270	SERine Proteinase Inhibitor Serpin P	VVTU12390_at	3.2	0.79	0.35	9.97	10.03	9.83	10.61	11.08	11.77	11.18	9.84	10.06	9.72	10.09	10.14	10	9.93	10.06	9.82	9.58	10.58	10.58	10.67	11.09	11.04	11.1	11.75	11.8	11.75	11.16	11.16	11.22	9.83	9.89	9.79
VVTU12392_at	VIT_17s0000g03200	Unknown protein	VVTU12392_at VVTU16534_at VVTU7360_at	-0.6	-1.36	0.39	5.61	5.9	6.14	5.63	5.49	5.25	5.23	5.19	5.5	5.81	5.51	5.79	6.3	5.51	5.92	6.04	6.42	5.56	5.61	5.71	5.33	5.61	5.53	5.42	5.3	4.99	5.19	5.36	5.12	5.04	5.15	5.35
VVTU12393_s_at	VVTU12393_s_at	ATP-dependent Clp protease ClpB protein	VVTU12393_s_at	-2.96	-0.94	0.29	8.18	8.48	8.48	7.52	7.02	6.86	7.04	8.18	8.29	8.04	8.2	8.6	8.43	8.4	8.47	8.23	8.71	7.55	7.63	7.37	7.08	7.14	6.82	6.94	6.76	6.87	6.81	7.08	7.19	8.28	8.12	8.12
VVTU12394_s_at	VVTU12394_s_at	NADH dehydrogenase, putative	VVTU12394_s_at	-2.6	1.06	-0.39	10.23	9.66	9.09	8.9	8.97	8.55	8.93	10.2	10.24	10.14	10.3	9.56	9.73	9.69	9.19	9.17	8.89	8.9	8.98	8.81	8.91	8.96	9.04	8.63	8.43	8.57	8.79	9	9	10.21	10.24	10.16
VVTU12395_at	VIT_14s0083g01020	Regulator of chromosome condensation (RCC1)	VVTU12395_at	-2.1	-0.74	0.64	8.07	8.27	8.82	7.67	7.46	7.59	7.02	8.43	8.09	8.07	8.06	8.14	8.34	8.32	8.57	8.93	8.93	7.54	7.74	7.71	7.51	7.43	7.45	7.45	7.64	7.66	7.14	6.86	7.04	8.31	8.44	8.52
VVTU12396_at	VVTU12396_at	No hit	VVTU12396_at	0.01	-0.1	-0.23	3.05	3	3.03	3.16	3.07	2.97	3.01	3.03	2.97	3.09	3.09	2.85	3.19	2.94	2.97	3.02	3.09	3.06	3.08	3.32	2.92	3.09	3.19	2.86	2.89	3.14	3.08	2.96	2.99	2.91	3	3.16
VVTU12397_at	VIT_16s0100g00530	DNA-directed RNA Polymerase II subunit F	VVTU12397_at VVTU15879_s_at	-0.76	-0.01	-0.05	9.33	9.16	9.29	8.97	8.99	8.77	9.13	9.29	9.27	9.19	9.51	9.25	9.03	9.18	9.4	9.26	9.19	9.04	8.99	8.89	8.86	9.02	9.08	8.84	8.62	8.85	9.25	9.07	9.06	9.38	9.25	9.23
VVTU12398_at	VVTU12398_at	Unknown protein	VVTU12398_at	-2.73	1.61	-0.4	6.79	5.99	5.54	5.37	5.16	5.23	5.59	6.96	6.77	6.71	6.89	5.81	6.24	5.88	5.73	5.43	5.44	5.18	5.31	5.6	5.02	5.31	5.13	5.32	4.91	5.41	5.53	5.64	5.6	6.81	6.98	7.09
VVTU12399_s_at	VIT_01s0011g04210	Amino acid permease	VVTU12399_s_at VVTU14692_at	1.65	0.78	0.18	7.51	7.66	7.36	7.69	8.71	8.48	7.81	7.79	7.66	7.27	7.58	7.7	7.75	7.52	7.48	7.27	7.32	7.71	7.66	7.71	8.69	8.59	8.84	8.68	8.18	8.54	7.9	7.81	7.7	7.71	7.82	7.83
VVTU124_at	VIT_17s0000g07730	Armadillo/beta-catenin repeat / U-box domain-containing protein	VVTU124_at	-0.77	-1.6	1.44	8.28	9.75	9.52	8.16	8.76	8.45	8.32	8.38	8.56	7.63	8.49	9.63	9.72	9.9	9.79	9.6	9.06	8.09	8.24	8.15	8.77	8.71	8.79	8.56	8.3	8.47	8.49	8.23	8.23	8.79	8.28	7.94
VVTU1240_s_at	VIT_08s0056g01640	3-isopropylmalate dehydratase large subunit 2	VVTU1240_s_at	-0.5	0.78	-0.35	8.93	8.61	8.51	8.66	8.44	8.61	8.93	9.12	9.19	8.61	8.93	8.68	8.69	8.45	8.53	8.58	8.42	8.72	8.56	8.69	8.34	8.48	8.49	8.53	8.6	8.69	9.03	8.92	8.84	9.04	9.16	9.17
VVTU12400_at	VIT_06s0061g00810	Cyclin-dependent kinase regulatory subunit CKS2	VVTU12400_at	-1.92	0.94	0.1	6.21	5.81	5.74	5.28	5.47	5.5	4.99	6.62	6.4	5.88	6.29	5.59	5.95	5.87	5.76	5.68	5.77	5.13	5.48	5.22	5.43	5.34	5.63	5.02	5.78	5.61	4.97	5.16	4.81	6.61	6.68	6.56
VVTU12401_s_at	VIT_05s0049g00730	No hit	VVTU12401_s_at VVTU15020_at VVTU2339_s_at VVTU35662_s_at VVTU37404_s_at	2.24	-0.31	-1.75	6.83	5.56	6.32	7.71	7.77	6.7	6.74	6.19	6.1	7.74	5.87	5.66	5.41	5.6	6.18	6.14	6.59	8.25	7.19	7.46	7.69	7.59	8	7.2	6.43	6.31	6.51	6.29	7.25	6.15	6.23	6.19
VVTU12402_s_at	VIT_01s0011g01360	Copper-transporting ATPase RAN1	VVTU12402_s_at	0.08	-1.71	1.07	9.12	10.14	10.36	9.44	9.6	9.52	9.51	8.96	9.21	9.13	9.01	10.24	10.09	10.09	10.4	10.27	10.41	9.35	9.48	9.48	9.74	9.58	9.48	9.6	9.51	9.44	9.55	9.5	9.48	9.05	8.95	8.89
VVTU12403_at	VIT_16s0098g00290	GLT1 (NADH-dependent glutamate synthase 1 gene)	VVTU11069_at VVTU12403_at VVTU15233_at VVTU20677_at VVTU37879_s_at	-1.45	-0.79	-0.22	9.53	9.76	9.84	9.66	8.97	9.05	8.86	9.67	9.62	9.46	9.51	9.8	9.67	9.82	9.82	9.8	9.9	9.69	9.65	9.64	9.02	9.01	8.88	8.85	9.33	8.92	8.84	9.02	8.71	9.6	9.63	9.77
VVTU12404_at	VIT_01s0026g00350	Basic helix-loop-helix (bHLH) family	VVTU12404_at VVTU37139_s_at	-7.98	-0.3	-2.99	9.61	9.34	8.78	8.76	5.18	4.93	8.51	10.34	9.7	9.32	9.76	9.18	9.54	9.29	9.05	8.53	8.7	8.62	8.89	8.76	4.89	5.17	5.44	4.45	5.05	5.2	8.55	8.48	8.51	10.26	10.46	10.3
VVTU12405_at	VIT_10s0003g00130	ERF Domain protein 12	VVTU12405_at	2.97	-0.85	-0.31	8.68	9.38	9.91	10.42	10.17	10.4	10.76	9.04	8.73	8.31	8.94	9.39	9.36	9.4	10.03	9.98	9.7	10.37	10.52	10.35	10.13	10.27	10.1	10.5	10.16	10.51	10.76	10.7	10.82	9.03	9.13	8.97
VVTU12406_at	VIT_11s0016g02210	GATA transcription factor 24	VVTU12406_at	-3.56	1.46	2.44	8.15	8.22	7.52	5.68	5.7	7.26	7.02	8.1	8.25	8.1	8.09	8.18	8.52	7.9	7.54	7.23	7.74	5.35	5.73	5.9	5.94	5.74	5.37	7.21	7.4	7.16	7.04	6.85	7.16	7.76	8.31	8.17
VVTU12408_at	VIT_02s0025g00440	Transducin protein	VVTU12408_at	0.61	-0.08	-0.31	7.2	7.19	7.21	7.43	7.7	7.29	7.37	7.17	7.16	7.2	7.23	7.11	7.21	7.25	7.26	7.24	7.14	7.32	7.54	7.43	7.75	7.75	7.61	7.22	7.24	7.4	7.38	7.43	7.29	7.12	7.26	7.14
VVTU12409_at	VIT_08s0007g06280	Unknown	VVTU12409_at	-0.15	1.07	-0.1	8.56	8.49	8.07	8.17	8.58	8.45	8.66	8.87	8.57	8.61	8.5	8.42	8.44	8.61	8.21	8.16	7.81	8.17	8.21	8.12	8.45	8.45	8.8	8.54	8.37	8.43	8.69	8.71	8.57	9.02	8.85	8.74
VVTU1241_at	VIT_04s0008g03750	Translation initiation factor eIF-3 subunit 6	VVTU1241_at VVTU34968_s_at	0.64	1.4	-0.08	3.53	3.08	3.15	3.35	3.63	3.94	3.88	3.94	3.63	3.53	3.43	3.22	3	3.02	2.84	3.25	3.32	3.36	3.27	3.41	3.59	3.72	3.58	3.97	3.71	4.12	3.82	3.91	3.91	4.05	3.76	3.98
VVTU12410_at	VIT_10s0116g00530	Thiazole biosynthetic enzyme, chloroplast (ARA6)	VVTU12410_at VVTU18059_s_at VVTU5985_s_at	5.26	3.5	0.38	5.64	5.15	4.89	6.21	7.77	8.85	7.52	6.49	5.55	5.94	5.38	4.93	5.16	5.33	4.74	5.13	4.77	6.23	6.11	6.29	7.75	7.73	7.84	8.86	8.63	9.03	7.56	7.62	7.37	6.46	6.27	6.71
VVTU12411_at	VIT_07s0141g00410	Copia transposable element	VVTU12411_at	-1.63	0.29	-0.13	6.1	5.68	5.73	5.41	5.45	5.19	5.03	6.16	5.98	6.4	5.87	5.52	5.8	5.71	5.7	5.73	5.75	5.42	5.43	5.38	5.55	5.46	5.32	5.47	5.24	4.79	5.16	4.97	4.95	6.28	6	6.18
VVTU12414_s_at	VIT_07s0141g00030	fatty acid elongase	VVTU12414_s_at	-0.51	-0.21	0.24	3.12	4.18	2.92	3.04	2.9	3.16	2.82	2.98	2.91	3.33	3.08	3.07	2.94	5.26	3.1	2.88	2.75	3.16	3.09	2.85	3.07	2.78	2.82	3.02	3.55	2.79	2.8	2.89	2.77	2.95	2.97	3.01
VVTU12415_at	VIT_09s0018g01190	Anthranilate N-benzoyltransferase	VVTU12415_at	-1.07	-1.21	-0.45	8.34	8.13	8.42	8.42	8.48	7.7	6.4	8.06	8.63	8.16	8.18	8.21	8.22	7.95	8.32	8.39	8.54	8.53	8.21	8.49	8.56	8.31	8.56	7.91	7.46	7.69	6.28	6.36	6.55	7.89	8.13	8.14
VVTU12416_s_at	VIT_07s0031g00640	Splicing factor, arginine/serine-rich 16	VVTU12416_s_at VVTU8637_s_at	1.31	0.86	-0.29	5.88	6.02	5.89	6.3	6.62	6.71	6.74	6.44	6.2	5.28	6	5.86	6.24	5.94	6.12	5.86	5.65	6.22	6.43	6.24	6.5	6.69	6.67	6.67	6.33	7.05	6.76	6.87	6.57	6.6	6.36	6.35
VVTU12417_s_at	VIT_06s0061g00120	Beta-1,3-glucanase [Vitis riparia]	VVTU12417_s_at	-1.01	-2.22	-0.06	5.35	5.81	5.42	5.92	4.27	4.6	4.84	4.24	4.56	5.8	5.43	6.21	5.49	5.63	4.82	5.67	5.62	6.82	4.9	5.26	3.96	4.02	4.7	5.07	4.44	4.11	5.45	4.25	4.53	4.35	4.11	4.24
VVTU12419_at	VIT_09s0002g04020	Aquaporin DELTA-TIP	VVTU12419_at VVTU14299_s_at VVTU17895_s_at VVTU18015_s_at VVTU9060_s_at	0	-0.28	1.8	6.58	5.82	6.77	5.4	5.7	6.54	5.86	5.44	5.86	7.47	5.7	5.85	5.83	5.78	5.73	5.91	7.75	5.75	5.15	5.21	5.8	5.56	5.72	7.22	6.18	5.85	5.73	5.62	6.18	5.15	5.42	5.71
VVTU1242_at	VIT_00s0226g00090	No hit	VVTU1242_at	-0.34	-0.24	-0.1	8.9	8.95	8.92	8.81	8.93	8.57	8.75	8.84	8.74	8.72	9.2	8.96	9	8.88	9.02	8.99	8.75	8.86	8.85	8.7	8.95	8.9	8.93	8.5	8.58	8.62	8.78	8.77	8.69	8.75	8.83	8.94
VVTU12420_at	VIT_07s0005g06600	Unknown protein	VVTU12420_at	-1.16	0.8	0.18	7.63	7.38	7.22	6.79	7.26	7.08	7.01	7.81	7.66	7.39	7.82	7.4	7.58	7.13	7.27	7.34	7.04	6.53	6.98	6.82	7.21	7.27	7.29	7.3	6.45	7.32	6.93	7.12	6.98	7.8	7.75	7.88
VVTU12421_s_at	VIT_08s0040g03250	DNA topoisomerase VIA (SPO11)	VVTU12421_s_at	-0.59	1.42	-0.35	9.34	9.15	8.73	8.93	9.12	9.21	9.07	9.92	9.6	8.96	9.38	9.17	9.18	9.09	8.89	8.92	8.28	8.97	8.97	8.86	9.23	9.14	8.97	9.11	9.09	9.4	9.11	9.03	9.07	9.9	9.99	9.86
VVTU12423_x_at	VIT_12s0059g01490	Unknown protein	VVTU12423_x_at VVTU21458_s_at	1.21	0.49	0.4	6.41	6.54	5.9	6.14	7.06	6.87	6.41	6.02	6.48	5.77	6.79	6.63	6.57	6.4	6.28	5.97	5.28	6.01	6.35	6.04	6.85	7.03	7.26	6.73	6.75	7.09	6.52	6.44	6.25	6.11	5.99	5.94
VVTU12424_at	VIT_11s0065g00210	Heat shock protein-related	VVTU12424_at VVTU15522_at	0.71	-0.87	1.28	9.08	9.79	9.27	8.84	9.55	9.49	9.1	8.31	9.02	8.98	9.23	9.67	9.89	9.79	9.24	9.41	9.14	8.82	8.87	8.82	9.57	9.63	9.44	9.4	9.6	9.46	9.08	9.04	9.17	8.32	8.32	8.3
VVTU12425_at	VIT_05s0077g01850	Glycine-rich protein	VVTU12425_at	0.59	-1.18	-0.45	7.7	8.14	8.27	8.5	8.23	7.84	8.09	7.59	7.74	7.38	7.93	8.23	8.25	7.93	8.34	8.54	7.86	8.45	8.61	8.42	8.24	8.17	8.29	7.79	7.85	7.89	8.03	8.2	8.04	7.43	7.63	7.7
VVTU12426_s_at	VIT_15s0046g03200	ATP-dependent RNA helicase DDX6/DHH1	VVTU12426_s_at VVTU664_at	-2.23	0.71	-0.31	10.44	10.18	9.9	9.64	9.37	9.33	9.6	10.76	10.6	10.22	10.46	10.17	10.25	10.12	9.99	9.87	9.85	9.64	9.61	9.68	9.39	9.38	9.34	9.42	9.17	9.39	9.51	9.59	9.68	10.76	10.76	10.75
VVTU12427_at	VIT_19s0015g01330	Small nuclear ribonucleoprotein D1	VVTU12427_at	-0.93	0.88	0.28	8.93	8.63	8.76	8.28	8.68	8.73	8.27	9.35	9.14	8.79	8.84	8.58	8.54	8.77	8.79	8.84	8.65	8.04	8.36	8.4	8.72	8.58	8.73	8.75	8.71	8.72	8.28	8.17	8.36	9.36	9.43	9.24
VVTU12428_s_at	VIT_13s0019g03860	F-type H+-transporting ATPase d chain	VVTU12428_s_at	-2.84	1.37	-0.35	11.79	11.04	10.59	10.36	10.38	10.16	10.21	11.94	11.76	11.72	11.89	11	11.1	11.01	10.62	10.65	10.48	10.35	10.42	10.3	10.28	10.34	10.51	10.08	10.3	10.09	10.12	10.36	10.15	11.92	11.94	11.97
VVTU1243_at	VIT_01s0010g01130	6-phosphogluconate dehydrogenase	VVTU1243_at	-2.5	0.36	0.5	11.51	11.34	11.02	10.22	10.53	10.31	10.04	11.47	11.52	11.43	11.59	11.35	11.33	11.34	11.06	11.05	10.95	10.2	10.28	10.18	10.55	10.49	10.56	10.35	10.35	10.24	9.97	10.16	9.98	11.45	11.51	11.44
VVTU12430_s_at	VIT_02s0025g02190	Short-chain dehydrogenase/reductase	VVTU12430_s_at VVTU36287_at	-2.22	0.82	-1.69	6.9	6.06	4.67	5.75	5.32	4.44	5.56	5.87	6.88	6.77	7.04	5.91	6.05	6.2	4.82	5	4.01	5.48	5.99	5.73	5.17	5.32	5.45	4.62	3.84	4.72	5.42	5.52	5.72	5.82	5.88	5.9
VVTU12433_s_at	VVTU12433_s_at	Isopenicillin N synthetase; KH, type 1	VVTU12433_s_at	2.91	2.21	-0.7	8.04	7.98	7.58	8.84	9.18	9.8	9.59	8.93	8.34	7.37	8.23	7.98	7.95	8.01	7.83	7.9	6.77	8.67	8.96	8.88	9.21	9.18	9.16	9.75	9.68	9.96	9.66	9.65	9.46	8.94	8.89	8.96
VVTU12434_at	VIT_16s0098g01240	Unknown protein	VVTU12434_at	-1.28	-0.07	-0.49	6.87	7.26	6.86	6.79	6.5	6.18	6.91	7.2	7.03	6.6	6.94	7.14	7.19	7.42	6.87	7.09	6.58	6.78	6.72	6.87	6.4	6.7	6.39	6.36	5.9	6.24	6.73	6.88	7.1	6.92	7.25	7.4
VVTU12435_at	VIT_12s0035g00240	DAG protein, chloroplast precursor	VVTU12435_at VVTU18260_s_at VVTU34427_s_at	0.22	1.08	-0.62	9.54	9.19	9.18	9.55	9.66	9.52	9.84	10.03	9.53	9.72	9.33	9.25	9.22	9.09	9.12	9.04	9.35	9.5	9.58	9.56	9.69	9.65	9.63	9.58	9.48	9.49	9.83	9.83	9.87	10.01	10.03	10.06
VVTU12436_at	VVTU12436_at	No hit	VVTU12436_at	-2.34	4.29	2.64	6.31	6.58	6.31	3.85	4.2	6.62	8.54	8.19	6.77	5.72	6.24	6.59	6.17	6.89	6.61	6.34	5.91	3.71	3.77	4.06	4.32	3.74	4.44	6.4	6.5	6.91	8.48	8.44	8.7	8.22	8.15	8.19
VVTU12437_at	VIT_17s0000g00620	Protein kinase CRK1	VVTU12437_at	0.09	0.63	0.65	8.94	8.89	8.82	8.51	8.89	9.2	8.93	9.01	8.91	9.23	8.6	8.97	8.9	8.81	8.73	8.65	9.06	8.43	8.59	8.5	8.87	8.96	8.83	9.22	9.19	9.19	8.85	9.05	8.88	8.95	9.04	9.05
VVTU12438_s_at	VIT_08s0007g07330	No hit	VVTU12438_s_at	-12.66	0.25	2.5	10.45	10.62	9.4	5.06	4.59	4.61	5.52	10.26	10.6	9.88	10.74	10.54	10.56	10.75	9.79	9.67	8.35	4.71	5.39	4.99	4.23	4.71	4.76	4.53	4.95	4.28	5.24	5.74	5.54	10.43	10.21	10.13
VVTU12439_at	VIT_02s0025g03610	Phosphoribosylanthranilate transferase	VVTU12439_at	-10.09	0.64	0.48	9.39	8.96	9.02	6.12	4.23	4.77	6.74	10.24	9.44	9.56	9.13	9.02	9.01	8.84	9.27	8.83	8.91	5.71	6.43	6.14	4.24	4.29	4.15	4.58	5.04	4.63	6.38	6.8	6.98	10.18	10.22	10.31
VVTU12442_s_at	GSVIVT00012864001	Asparagine synthetase	VVTU12442_s_at	0.77	0.41	-0.9	9.37	9.36	9.35	10	10.04	9.69	9.77	9.91	9.43	9.46	9.2	9.28	9.37	9.42	9.31	9.28	9.46	10.07	9.91	10.02	10.14	10.04	9.94	9.68	9.57	9.81	9.89	9.6	9.8	10.07	9.82	9.84
VVTU12444_at	VIT_08s0007g00490	Transducin protein	VVTU12444_at	2.63	1.35	-0.2	8.61	8.71	8.61	9.36	9.63	10.21	10.24	9.21	8.94	8.27	8.54	8.66	8.56	8.9	8.71	8.74	8.34	9.21	9.45	9.41	9.69	9.65	9.54	10.25	10.21	10.17	10.24	10.25	10.23	9.13	9.25	9.26
VVTU12446_at	VIT_19s0015g00970	Unknown protein	VVTU12446_at	-0.23	0.07	1.04	9.33	9.57	9.07	8.65	9.21	9.43	8.73	8.9	9.41	9.13	9.42	9.44	9.58	9.68	9.25	9.09	8.84	8.7	8.67	8.58	9.26	9.24	9.12	9.31	9.51	9.45	8.74	8.8	8.64	8.95	8.88	8.88
VVTU12448_at	VIT_08s0040g01370	Heavy-metal-associated domain-containing protein	VVTU12448_at	-2.35	-3.86	-0.37	9.55	10.11	10.49	9.92	8.71	7.73	8.33	8.29	9.69	9.51	9.44	9.99	10.2	10.14	10.36	10.51	10.59	10.19	9.82	9.72	8.66	8.67	8.8	7.79	7.72	7.67	8.32	8.4	8.28	8.4	8.2	8.27
VVTU12449_s_at	VVTU12449_s_at	No hit	VVTU12449_s_at	-5.4	-2.3	-2.85	11.42	11.26	10.32	11.03	9.77	7.31	8.05	10.69	11.41	11.38	11.47	11.24	11.48	11.04	10.47	10.27	10.21	10.97	11.06	11.07	9.71	9.98	9.6	7.26	7.02	7.59	8	7.91	8.23	10.78	10.56	10.72
VVTU1245_at	VIT_13s0064g00890	Cellulose synthase CESA3	VVTU1245_at	-2.46	-1.65	-1.06	12.07	12.17	11.96	11.94	11.46	10.13	10.68	11.6	12.08	12.03	12.1	12.21	12.15	12.14	12.04	11.93	11.91	11.99	11.83	11.99	11.4	11.56	11.4	10.09	10.04	10.25	10.73	10.76	10.53	11.67	11.56	11.58
VVTU12450_x_at	VIT_00s0371g00050	Mannitol dehydrogenase	VVTU12450_x_at VVTU14323_s_at VVTU27201_s_at	-2.54	-0.71	0.68	9.28	8.69	7.34	6.78	9.55	6.69	4.72	7.4	8.84	9.21	9.66	8.78	8.95	8.27	7.6	7.07	7.31	6.71	6.85	6.77	9.58	9.27	9.76	6.88	6.39	6.76	5.08	4.44	4.55	7.16	7.35	7.65
VVTU12451_at	VIT_11s0118g00210	Nodulation receptor kinase	VVTU12451_at	3.35	-0.04	1.05	7.95	8.78	8.58	8.87	9.61	10.3	9.17	7.99	8.22	7.47	8.05	8.84	8.72	8.77	8.64	8.84	8.17	8.89	8.87	8.84	9.7	9.58	9.56	10.32	10.31	10.27	9.3	9.17	9.02	8.07	7.96	7.93
VVTU12452_at	VIT_05s0077g01950	Pectinesterase family	VVTU12452_at	-0.42	-0.25	-0.1	3.61	3.55	3.6	3.61	3.25	3.39	3.44	3.48	3.59	3.7	3.55	3.7	3.54	3.4	3.51	3.47	3.79	3.64	3.61	3.58	3.21	3.04	3.46	3.68	3.34	3.07	3.24	3.46	3.59	3.52	3.49	3.42
VVTU12453_s_at	VIT_16s0013g00610	HAP1/MAGO/MEE63 (maternal effect embryo arrest 63)	VVTU12453_s_at	-0.66	0.88	-0.62	10.13	10.07	10	9.96	9.97	9.7	10.6	10.82	10.34	9.43	10.42	10.09	9.98	10.14	10.16	10.19	9.58	10.08	9.77	10.01	9.84	9.96	10.11	9.69	9.4	9.95	10.82	10.68	10.23	11.01	10.75	10.68
VVTU12455_at	VIT_18s0001g00760	Plastocyanin, chloroplast precursor	VVTU12455_at	-7.94	0.98	0.77	11.75	10.82	10.49	8.5	6.88	7.93	8.93	11.55	11.71	11.79	11.75	10.66	10.9	10.9	10.35	10.36	10.73	8.66	8.38	8.43	6.86	6.83	6.94	7.8	7.95	8.02	8.74	8.97	9.07	11.41	11.61	11.62
VVTU12456_at	VIT_12s0035g02020	NAC domain-containing protein 34/35	VVTU12456_at	-1.04	1.2	-0.19	5.12	4.88	4.63	4.64	4.74	4.84	4.58	5.74	5.17	5.33	4.82	4.84	5.09	4.67	4.4	4.81	4.64	4.77	4.55	4.58	4.96	4.54	4.68	4.36	5.09	4.97	4.58	4.6	4.57	5.26	6.11	5.74
VVTU12458_at	VIT_09s0054g01620	Myb family	VVTU12458_at	2.23	2.38	2.15	8.04	8.12	7.79	6.97	9.23	9.6	9.17	8.4	7.94	8.24	7.91	8.15	8.39	7.74	7.51	7.63	8.14	7.13	6.85	6.91	9.32	9.25	9.11	9.59	9.75	9.44	9.18	9.31	8.99	8.28	8.45	8.45
VVTU12459_at	VIT_19s0015g01040	No hit	VVTU12459_at	0.41	0.62	0	8.58	8.06	8.19	8.33	8.51	8.64	8.44	8.42	8.36	8.66	8.71	8.17	8.16	7.84	8.33	8.03	8.18	8.3	8.28	8.41	8.56	8.48	8.49	8.68	8.58	8.65	8.42	8.37	8.53	8.37	8.4	8.49
VVTU1246_at	VIT_10s0003g01530	Unknown protein	VVTU1246_at	-0.62	1.04	-0.59	8.46	8.05	7.83	8.17	8.06	8.11	8.05	8.77	8.62	8.36	8.38	8.05	8.17	7.91	8.05	7.89	7.48	8.09	8.21	8.22	7.98	8.07	8.13	8.15	8.07	8.1	8.09	8.15	7.91	8.77	8.8	8.73
VVTU12460_s_at	VIT_18s0041g00360	Unknown protein	VVTU12460_s_at	-0.45	1.43	-0.19	10.31	9.73	9.49	9.66	9.84	9.97	10.04	10.48	10.28	10.28	10.36	9.77	9.71	9.72	9.46	9.49	9.51	9.56	9.7	9.72	9.77	9.85	9.9	9.94	10.05	9.93	9.94	10.07	10.1	10.41	10.44	10.58
VVTU12464_s_at	VVTU12464_s_at	No hit	VVTU12464_s_at VVTU25770_s_at	-2.76	3.15	-0.43	8.97	8.02	7.36	7.21	7.63	7.77	7.45	9.91	9.35	8.35	9.05	8.01	7.77	8.23	7.58	7.66	6.65	7.13	7.38	7.09	7.76	7.76	7.33	7.85	7.59	7.86	7.32	7.51	7.5	10.08	9.74	9.88
VVTU12465_s_at	VVTU12465_s_at	No hit	VVTU12465_s_at	0.54	-4.4	5.09	3.78	4.48	9.82	3.97	5.35	6.18	4.38	4.49	3.55	2.92	4.45	4.25	4.5	4.67	9.46	10.18	9.74	3.59	3.95	4.29	5.22	5.25	5.56	6.2	5.72	6.52	4.54	4.65	3.81	4.06	4.37	4.92
VVTU12466_at	VIT_13s0064g00760	Polygalacturonase GH28	VVTU12466_at	0.06	-0.24	0.37	2.76	4.07	2.8	2.81	2.81	3.04	3.07	2.66	2.65	2.83	2.79	2.77	2.57	5.24	2.78	2.88	2.73	2.62	2.95	2.83	2.74	2.96	2.71	2.82	3.16	3.12	3.4	2.95	2.78	2.68	2.59	2.7
VVTU12469_at	VIT_12s0028g00540	Hydrolase, alpha/beta fold	VVTU12469_at	0.8	0.31	0.69	3.13	3.09	3.33	3.22	3.2	4.03	3.33	3.21	2.94	3.26	3.16	3.02	3.29	2.95	3.2	3.26	3.52	3.25	2.96	3.41	3.33	3	3.26	3.95	4.4	3.64	3.28	3.35	3.37	3.15	3.22	3.25
VVTU1247_at	VVTU1247_at	No hit	VVTU1247_at	0.2	0.03	0.07	2.75	2.75	2.84	2.85	2.78	2.96	2.81	2.8	2.67	2.99	2.57	2.54	2.88	2.8	2.61	2.72	3.14	2.75	2.92	2.87	2.7	2.95	2.66	2.75	3.22	2.87	2.71	2.85	2.87	2.52	2.95	2.89
VVTU12470_at	VIT_07s0031g02270	Tonoplast monosaccharide transporter2	VVTU12470_at	-7.08	2.39	0.58	8.4	7.32	4.81	4.14	4.28	4.22	4.07	7.16	8.64	8	8.49	7.02	7.46	7.43	5.15	4.35	4.82	3.9	4.15	4.34	4.28	4.34	4.22	3.95	4.18	4.49	3.82	4.25	4.11	7.06	7.16	7.25
VVTU12471_s_at	VIT_04s0008g02590	Selenoprotein	VVTU12471_s_at	0.2	2.91	0.31	9.49	8.81	8.66	8.48	9.46	9.89	9.7	10.34	9.87	8.94	9.52	8.79	8.75	8.88	8.96	8.63	8.3	8.44	8.49	8.52	9.28	9.38	9.68	9.82	9.63	10.18	9.76	9.75	9.58	10.46	10.28	10.27
VVTU12474_s_at	VIT_18s0001g12090	Unknown protein	VVTU12474_s_at	-5.32	1.46	0.11	9.73	9.28	8.78	7.35	7.07	6.82	8.62	10.15	9.75	9.75	9.68	9.3	9.41	9.11	8.89	8.52	8.91	7.22	7.46	7.35	7.24	6.96	6.99	6.85	6.52	7.04	8.3	8.56	8.93	10.12	10.2	10.14
VVTU12476_at	VIT_13s0019g02200	Protein phosphatase 2CA AHG3 PP2CA	VVTU12476_at VVTU834_at	0.14	-0.4	0.02	5.12	4.68	5.75	5.4	4.8	5.13	5.39	4.97	5.16	5.46	4.6	4.91	4.92	4.05	4.84	4.83	6.7	6.02	5.01	4.87	4.59	4.63	5.11	5.63	5.1	4.42	5.17	4.67	6	4.91	4.76	5.21
VVTU12477_s_at	VIT_04s0023g01730	Unknown protein	VVTU12477_s_at	0.22	-1.16	0.75	8.95	9.39	9.71	9.18	9.16	9.33	8.97	8.71	8.74	9.02	9.07	9.44	9.46	9.25	9.57	9.65	9.88	9.1	9.24	9.21	9.08	9.19	9.2	9.39	9.31	9.29	8.98	8.97	8.95	8.53	8.71	8.87
VVTU12478_at	VVTU12478_at	No hit	VVTU12478_at	-5.57	-4.31	1.08	10.26	10.61	10.1	8.86	6.89	7.13	6.43	7.62	9.89	10.43	10.41	10.58	10.86	10.34	10.32	9.74	10.18	8.66	8.96	8.94	6.9	6.99	6.77	7.22	7.17	7	6.52	6.35	6.4	7.58	7.47	7.8
VVTU12479_at	VIT_02s0025g01170	COP1-interactive protein 1 / CIP1	VVTU12479_at VVTU37339_at VVTU40151_s_at VVTU6798_at	1.62	-0.33	0.09	4.43	4.91	4.64	5.09	5.1	5.33	5.26	4.26	4.41	4.36	4.51	4.83	4.68	5.18	4.75	4.75	4.4	5.25	5.01	5.01	5.31	5.09	4.86	5.42	5.32	5.24	5.45	5.34	4.96	4.34	4.24	4.2
VVTU1248_s_at	VIT_02s0087g00170	Leucine-rich repeat transmembrane protein kinase	VVTU1248_s_at	-4.58	-1.37	-0.96	10.19	10.15	9.81	9.3	8.34	7.24	8.24	9.82	10.05	10.43	10.04	10.22	10.04	10.17	9.67	9.79	9.95	9.22	9.36	9.32	8.2	8.5	8.31	7.16	7.27	7.28	8.05	8.09	8.52	9.86	9.79	9.81
VVTU12481_s_at	VIT_17s0000g06370	Thioredoxin 2	VVTU12481_s_at	-1.43	-3.11	-0.26	8.78	9.46	9.1	9.16	8.42	7.7	7.14	7.51	8.61	8.69	9	9.55	9.42	9.41	9.29	9.28	8.64	8.96	9.29	9.21	8.48	8.31	8.47	7.85	7.65	7.58	7.12	7.21	7.08	7.48	7.46	7.58
[truncated: 21,469 more rows]
