# Supplementary material for: Transcriptome variation along bud development in grapevine (Vitis vinifera L.)
Source: BMC Plant Biol. 2012 Oct 5;12:181. doi: 10.1186/1471-2229-12-181 (PMC3519583; doi:10.1186/1471-2229-12-181)
Supplement: Additional file 2 — Table containing the RMA normalized expression values for the probesets selected by PC1 component score (both positive and negative values) in the analyzed samples. [file 1471-2229-12-181-S2.xls]

## Sheet: Hoja1
PC1-CLUSTER	Grapegen probeset	Grapegen unique ID	Annotation	Grapegen Functional Categories	Redundant probesets	MAY-1	MAY-2	MAY-3	JUN-1	JUN-2	JUN-3	JUL-1	JUL-2	JUL-3	SEP-1	SEP-2	SEP-3	NOV-1	NOV-2	NOV-3	JAN-1	JAN-2	JAN-3	MAR-1	MAR-2	MAR-3	APR-1	APR-2	APR-3
POSIT	VVTU12925_at	VIT_02s0012g00170	1,4-alpha-D-glucan maltohydrolase	Metabolism.Primary metabolism.Carbohydrate metabolism.Polysaccharide metabolism.Starch and sucrose metabolism.Starch biosynthesis and catabolism.Starch catabolism	VVTU12925_at	4.46	4.68	4.4	5.18	4.97	8.3	4.65	3.86	5.3	8.59	7.09	7.39	12.98	12.91	13.11	13.34	13.31	13.38	12.84	12.85	12.56	4.62	4.19	4.35
POSIT	VVTU1182_s_at	VIT_18s0001g14270	Gibberellin-regulated protein 1 (GASA1)	Diverse functions.Gene family with diverse functions.GASA family	VVTU1182_s_at VVTU35173_at	3.75	3.84	3.92	5.81	5.22	8.7	4.27	5.66	5.05	8.16	8.34	8.2	13.19	13.15	13.15	12.86	12.77	12.75	11.75	11.77	11.52	3.93	4.35	4.49
POSIT	VVTU5294_s_at	VVTU5294_s_at	No hit	Unknown	VVTU5294_s_at	4.33	4.48	4.2	6.9	5.86	9.9	4.62	7.13	5.92	9.09	9.24	9.05	13.41	13.47	13.43	13.04	12.98	13.15	12.52	12.37	11.95	5.06	5.05	5.01
POSIT	VVTU13677_x_at	VVTU13677_x_at	No hit	Unknown	VVTU13677_x_at	4.62	4.11	5.17	6.7	7.28	8.68	8.07	8.81	7.58	12.28	11.96	12.16	12.96	12.95	13.01	12.95	12.81	12.98	12.23	11.97	11.75	4.44	4.52	4.12
POSIT	VVTU21514_x_at	VIT_06s0004g01020	Dirigent protein	Response to stimulus.Stress response.Biotic stress response	VVTU21514_x_at VVTU39372_at	3.59	3.48	3.55	4.77	3.64	8.45	4.07	4.85	5.58	6.89	7.35	7.06	12.77	12.74	13.06	12.35	12.06	12.37	9.57	9.58	8.92	3.83	4.2	4
POSIT	VVTU7358_at	VIT_11s0016g03940	Heat shock transcription factor C1	Regulation overview.Regulation of gene expression.Regulation of transcription.Transcription factor.HSF family transcription factor|Response to stimulus.Stress response.Abiotic stress response.Temperature stress response	VVTU7358_at	5.19	4.18	5.07	6.17	5.95	7.37	7.2	7.25	6.38	10.52	10.72	10.72	12.65	12.66	12.62	12.2	12.24	12.24	10.04	10.13	9.92	4.51	4.14	4.25
POSIT	VVTU2112_s_at	VVTU2112_s_at	No hit	Unknown	VVTU2112_s_at	2.77	3.31	3.39	4.16	4.87	4.61	5.74	5.81	5.64	7.72	7.64	7.78	9.95	10.17	10.32	10.71	10.31	10.76	9.95	9.72	9.22	2.45	2.46	2.89
POSIT	VVTU17409_s_at	TC65768	RRNA promoter binding protein	Unknown	VVTU17409_s_at VVTU22275_x_at VVTU40792_s_at	4.94	8.56	5.58	5.44	5.34	5.35	5.38	5.58	7.6	12.07	9.37	9.71	11.11	11.37	12.13	13.84	11.97	11.74	11.72	10.32	13.19	6.66	5.37	5.69
POSIT	VVTU9780_s_at	VIT_07s0005g00170	Rubber elongation factor (REF)	Unknown	VVTU9780_s_at	5.06	5.01	5.35	4.91	5.26	5.65	5.6	6.07	5.71	10.21	10.35	10.2	10.69	10.74	10.94	11.04	11.05	10.89	10.67	10.52	10.46	4.47	4.28	4.28
POSIT	VVTU17078_at	VIT_04s0044g01230	Unknown	Unknown	VVTU17078_at	3.9	4.36	4.86	5.32	6.14	5.79	6.97	6.93	6.99	8.72	8.58	8.63	10.47	10.91	11.03	11.17	10.94	11.5	10.65	10.52	10.05	3.39	4.06	3.65
POSIT	VVTU1182_x_at	VIT_18s0001g14260	No hit	Unknown	VVTU1182_x_at	3.92	4.02	4.08	5.39	4.55	7.33	4.02	5.84	4.49	6.24	6.33	6.39	11.6	11.6	11.83	11.05	10.63	11.07	10.13	9.75	8.95	4.91	4.55	4.17
POSIT	VVTU34554_s_at	VIT_16s0100g00950	Stilbene synthase 3	Metabolism.Cellular metabolism.Phytoalexin metabolism.Phytoalexin biosynthesis|Metabolism.Secondary metabolism.Phenylpropanoid metabolism.Stilbenoid metabolism.Stilbenoid biosynthesis	VVTU15628_s_at VVTU34554_s_at	3.63	3.8	4.72	7.11	5.99	6.25	5.76	5.58	4.97	5.55	5.61	5.82	11.85	11.49	12.09	11.45	11.13	10.73	10	10.49	9.04	4.22	4.06	3.55
POSIT	VVTU31215_s_at	CB343496	DNAJ heat shock N-terminal domain-containing	Metabolism.Primary metabolism.Protein metabolism and modification.Protein folding.Chaperone-mediated protein folding.HSP-mediated protein folding.HSP-mediated protein folding co-chaperone	VVTU31215_s_at	3.87	4.63	4.19	3.85	3.96	4.02	3.49	3.88	3.93	7.74	7.68	7.74	9.75	9.79	9.92	10.07	10.31	9.97	9.08	9.11	9.14	3.86	3.92	3.66
POSIT	VVTU22275_x_at	TC65768	RRNA promoter binding protein	Unknown	VVTU17409_s_at VVTU22275_x_at VVTU40792_s_at	4.51	7.28	4.39	4.67	4.29	4.62	4.79	4.85	6.35	10.79	7.73	8.57	10.02	10.22	10.89	12.54	10.78	10.62	10.32	9.19	11.95	5.39	4.73	4.88
POSIT	VVTU40336_s_at	VIT_10s0042g00960	DNAJ heat shock N-terminal domain-containing protein	Metabolism.Primary metabolism.Protein metabolism and modification.Protein folding.Chaperone-mediated protein folding.HSP-mediated protein folding.HSP-mediated protein folding co-chaperone	VVTU40336_s_at	4.28	3.78	4.42	3.84	3.51	4.18	3.86	3.81	4.37	7.69	7.59	7.89	9.88	9.98	10.05	9.92	9.98	10.2	9.27	9.22	8.88	3.97	4.21	4.42
POSIT	VVTU15909_s_at	VIT_08s0007g05580	Embryo-abundant protein	Unknown	VVTU13949_at VVTU15909_s_at	4.6	4.8	5.35	5.29	5.9	5.92	5.89	5.51	5.11	8.6	8.54	8.55	11.56	11.44	11.64	11.21	11.14	11.13	8.28	8.08	7.87	3.94	3.78	3.68
POSIT	VVTU15628_s_at	VIT_16s0100g00950	Stilbene synthase 3	Metabolism.Cellular metabolism.Phytoalexin metabolism.Phytoalexin biosynthesis|Metabolism.Secondary metabolism.Phenylpropanoid metabolism.Stilbenoid metabolism.Stilbenoid biosynthesis	VVTU15628_s_at VVTU34554_s_at	3.57	4.72	4.97	7.05	5.92	6.36	5.61	5.68	5.38	5.63	5.36	5.94	11.87	11.52	12.08	11.55	11.2	10.71	10.06	10.48	9.12	4.41	4.43	3.49
POSIT	VVTU9342_at	VIT_05s0049g01020	Myb domain protein 14	Regulation overview.Regulation of gene expression.Regulation of transcription.Transcription factor.MYB family transcription factor	VVTU33108_x_at VVTU34556_x_at VVTU9342_at	3.87	3.91	4.89	5.88	5.62	6.19	6.06	6.05	4.58	6.63	6.86	7	11.34	11.2	11.41	11.31	11.09	10.98	9.03	9.19	8.73	4.1	4.06	3.81
POSIT	VVTU34553_s_at	VIT_16s0100g01030	Stilbene synthase [Vitis quinquangularis]	Metabolism.Cellular metabolism.Phytoalexin metabolism.Phytoalexin biosynthesis|Metabolism.Secondary metabolism.Phenylpropanoid metabolism.Stilbenoid metabolism.Stilbenoid biosynthesis	VVTU34553_s_at VVTU34553_x_at	3.73	4.73	4.81	7.12	5.82	6.42	5.9	5.81	5.31	5.42	5.67	5.85	11.91	11.59	12.07	11.51	11.15	10.83	10.14	10.47	9.17	4.73	4.21	3.63
POSIT	VVTU34388_x_at	TC68319	Unknown protein	Unknown	VVTU16464_s_at VVTU21818_s_at VVTU34388_x_at VVTU35867_at VVTU4081_s_at	2.87	5.5	3.24	3.27	3.03	3.99	3.06	3.11	5.09	10.01	6.91	7.6	8.05	8	9.45	11.83	8.96	8.72	8.89	7.9	11.33	4.55	3.38	3.56
POSIT	VVTU11840_at	VVTU11840_at	Unknown protein	Unknown	VVTU11840_at	6.17	6.33	6.63	8.73	8.64	8.87	9	9.51	9.56	11.16	11.45	11.41	12.77	12.77	12.67	13.18	13.37	13.19	12.09	12.37	12.12	5.59	5.91	6.15
POSIT	VVTU35727_s_at	VIT_16s0050g00390	4-coumarate-CoA ligase	Metabolism.Secondary metabolism.Phenylpropanoid metabolism.Phenylpropanoid biosynthesis	VVTU35727_s_at	5.3	4.86	5.83	7.52	8.15	7.43	8.6	9.42	9.2	11.05	10.7	10.8	12	11.95	11.93	12.08	11.98	12.06	10.55	10.34	10.23	4.42	4.44	4.08
POSIT	VVTU14066_at	VIT_14s0006g01580	Unknown protein	Unknown	VVTU14066_at	7.13	6.67	6.21	8.82	8.77	9.65	9.92	10.28	8.33	12.83	12.77	12.9	13.15	13.21	13.14	12.65	12.55	12.68	11.54	11.21	11.3	5.08	4.9	5.21
POSIT	VVTU21791_s_at	VIT_04s0023g02480	Dehydrin 1b	Response to stimulus.Stress response.Abiotic stress response.Desiccation stress response	VVTU17064_s_at VVTU21791_s_at VVTU21791_x_at VVTU35300_s_at VVTU35995_s_at	6.15	6.65	7.39	10.97	11.02	12.07	11.59	11.71	10.93	13.87	13.56	13.7	13.72	13.7	13.77	13.7	13.53	13.72	13.79	13.66	13.6	6.14	6.29	6.03
POSIT	VVTU4665_at	VIT_05s0020g00840	No hit	Unknown	VVTU4665_at	5.13	6.23	5.73	6.3	6.44	7.81	6.33	6.54	7.14	11.39	11.59	11.57	12.42	12.49	12.25	11.28	11.25	11.37	9.95	9.72	9.78	6.46	5.24	5.35
POSIT	VVTU1997_at	VIT_07s0005g01980	Glycosyl transferase family 8 protein	Metabolism.Primary metabolism.Carbohydrate metabolism.Glycosyl transference	VVTU1997_at	6.26	6.4	6.76	8.12	8.38	8.64	11.73	12.58	12.05	11.38	11.15	11.32	12.74	12.84	12.87	12.87	13.07	13.07	12.37	12.33	12.11	5.03	5.06	5.35
POSIT	VVTU21818_s_at	TC68319	Unknown protein	Unknown	VVTU16464_s_at VVTU21818_s_at VVTU34388_x_at VVTU35867_at VVTU4081_s_at	4.43	8.29	4.61	4.74	4.06	4.67	4.65	4.57	7.82	10.77	6.81	7.37	9.02	9.09	10.2	13.37	10.7	12.16	9.39	8.05	12.41	4.88	4.85	4.62
POSIT	VVTU33351_x_at	TC55863	Cytochrome P450 like_TBP	Unknown	VVTU33351_x_at VVTU37376_at	3.21	3.88	3.07	3.48	3.4	3.65	3.57	3.25	4.51	7.63	4.39	5.57	8.22	8.35	9.23	10.03	9.29	9.28	8.77	7.45	9.18	3.48	3.33	3.52
POSIT	VVTU14641_at	VIT_12s0035g01240	No hit	Unknown	VVTU14641_at	4.94	5.35	5.26	5.57	5.35	5.3	5.68	5.3	5.03	8.26	8.6	8.59	10.1	10.17	10.29	11.09	11.03	11.03	10.34	10.47	10.08	5.18	4.97	5.13
POSIT	VVTU4901_at	VIT_16s0098g01060	Heat shock protein 26a, chloroplast	Metabolism.Primary metabolism.Protein metabolism and modification.Protein folding.Chaperone-mediated protein folding.HSP-mediated protein folding|Response to stimulus.Stress response.Abiotic stress response.Temperature stress response	VVTU4901_at	4.77	4.63	4.46	5.39	5.21	7.02	11.44	11.94	11.23	11.22	11.26	11.11	11.94	11.88	11.87	11.32	11.46	11.39	10.36	10.48	10.17	5.4	5.65	6.05
POSIT	VVTU34558_at	VIT_03s0038g03400	Endochitinase 1, basic	Response to stimulus.Stress response	VVTU34558_at	5.54	5.19	6.24	7.83	8.3	8.08	9.22	9.69	9.15	12.88	12.75	12.78	12.79	12.73	12.69	11.49	11.15	11.31	10.39	10.19	10.18	5.66	5.55	5.06
POSIT	VVTU37902_at	VVTU37902_at	No hit	Unknown	VVTU37902_at	5.02	4.28	4.17	6.34	7.47	6.54	7.94	8.73	8.73	9.26	9.21	9.36	10.85	10.96	10.71	11.03	10.71	10.96	10.26	9.99	10.1	4.07	3.97	4.31
POSIT	VVTU8974_at	VIT_04s0023g02900	Ferulate-5-hydroxylase	Metabolism.Secondary metabolism.Phenylpropanoid metabolism.Phenylpropanoid biosynthesis	VVTU8974_at	5.12	5.21	6.02	8.59	8.19	8.61	9.19	9.37	8.84	8.14	8.07	7.8	12.3	12.16	12.39	12.3	12.38	12.41	9.95	10.15	9.81	3.93	4.34	4
POSIT	VVTU29973_s_at	VVTU29973_s_at	No hit	Unknown	VVTU29973_s_at	2.74	3.39	2.54	2.64	2.38	2.5	2.55	2.67	3.11	9.07	3.38	5.56	5.82	5.61	8.4	11.29	8.17	6.67	8.18	6.43	10.46	2.77	2.85	2.61
POSIT	VVTU12613_at	VIT_00s1455g00010	Expansin beta 1 precursor	Cellular process.Cellular component organization and biogenesis.Cell wall organization and biogenesis.Cell wall metabolism.Cell wall modification	VVTU12613_at VVTU22220_s_at	4.63	4.39	5.38	7.56	7.72	7.74	7.96	7.32	6.98	10.53	10.75	10.61	10.21	10.23	10.24	11.56	11.5	11.69	10.05	10.08	9.32	4.71	4.41	4.03
POSIT	VVTU19064_s_at	VIT_11s0037g00510	Heat shock protein 70	Metabolism.Primary metabolism.Protein metabolism and modification.Protein folding.Chaperone-mediated protein folding.HSP-mediated protein folding|Response to stimulus.Stress response.Abiotic stress response.Temperature stress response	VVTU12548_s_at VVTU12548_x_at VVTU19064_s_at VVTU35346_s_at VVTU9415_s_at	5.54	5.15	6.55	7.13	7.47	8.2	11.62	12.17	11.8	11.97	11.79	11.94	12.2	12.18	12.2	12.08	12	12.04	11.06	10.82	10.89	5.05	4.9	5.45
POSIT	VVTU5876_s_at	TC53704	Ribosomal RNA 18S	Metabolism.Primary metabolism.Protein metabolism and modification.Translation	VVTU21754_s_at VVTU21754_x_at VVTU21763_s_at VVTU39426_x_at VVTU5876_s_at	4.27	6.49	4.04	4.51	4.46	4.77	4.16	4.54	5.3	11.11	7.72	8.58	7.92	8.04	9.65	12.25	9.37	9.23	9.09	8.04	11.65	4.26	4.39	3.98
POSIT	VVTU22220_s_at	VIT_00s1455g00010	Expansin beta 1 precursor	Cellular process.Cellular component organization and biogenesis.Cell wall organization and biogenesis.Cell wall metabolism.Cell wall modification	VVTU12613_at VVTU22220_s_at	3.97	3.82	3.74	5.8	5.85	6.01	6.58	5.49	5.32	9.71	10.03	9.85	9.14	9.2	9.01	10.08	10.19	10.25	8.7	8.92	8.01	3.63	3.86	3.65
POSIT	VVTU482_at	VIT_14s0068g01790	Unknown	Unknown	VVTU482_at	3.72	3.38	3.66	4	4.13	4.38	3.88	3.78	4.41	5.25	5.17	4.62	9.15	9.27	9.12	9.76	10.03	10.01	7.89	8.13	7.62	3.41	3.7	3.74
POSIT	VVTU9453_at	VIT_02s0025g02920	Quercetin 3-O-methyltransferase 1	Metabolism.Secondary metabolism.Phenylpropanoid metabolism.Flavonoid metabolism.Flavonoid biosynthesis	VVTU9453_at	4.13	3.48	4.42	5.55	5.53	4.76	6.27	6.63	6.33	8.14	7.98	8.07	9.5	9.52	9.69	10	9.71	9.94	9.05	9.25	8.72	3.79	3.5	3.59
POSIT	VVTU34556_x_at	VIT_05s0049g01020	Myb domain protein 14	Regulation overview.Regulation of gene expression.Regulation of transcription.Transcription factor.MYB family transcription factor	VVTU33108_x_at VVTU34556_x_at VVTU9342_at	4.29	4.12	4.03	5.14	4.62	5.08	4.96	4.84	4.42	5.98	5.95	5.92	10.48	10.41	10.82	10.38	10.22	10.1	7.98	8.32	7.61	4.37	4.7	4.25
POSIT	VVTU3709_at	VIT_09s0002g06970	Palmitoyl-monogalactosyldiacylglycerol delta-7 desaturase, chloroplast	Metabolism.Primary metabolism.Lipid metabolism.Fatty acid metabolism.Fatty acid biosynthesis.Unsaturated fatty acid biosynthesis	VVTU3709_at	6.19	5.94	6.4	5.85	5.63	6	5.64	5.26	4.9	8.84	9.05	8.95	10.96	11.04	10.96	11.8	11.82	11.78	9.79	9.69	9.67	6.02	6.06	6.32
POSIT	VVTU13949_at	VIT_08s0007g05580	Embryo-abundant protein	Unknown	VVTU13949_at VVTU15909_s_at	4.76	5.12	5.53	5.72	6.32	5.89	6.15	5.82	6.24	8.21	8.14	8.12	11.17	11.14	11.4	10.85	10.79	10.8	7.64	7.42	7.29	4.15	4.17	4.11
POSIT	VVTU35300_s_at	VIT_04s0023g02480	Dehydrin 1b	Response to stimulus.Stress response.Abiotic stress response.Desiccation stress response	VVTU17064_s_at VVTU21791_s_at VVTU21791_x_at VVTU35300_s_at VVTU35995_s_at	6.95	6.16	7.95	11.41	11.37	12.15	11.78	11.96	10.51	13.73	13.24	13.45	13.46	13.68	13.6	13.22	13.21	13.5	13.63	13.18	13.11	6.81	6.77	6.85
POSIT	VVTU5686_at	VIT_05s0077g01140	BZIP transcription factor BZIP53	Regulation overview.Regulation of gene expression.Regulation of transcription.Transcription factor.bZIP family transcription factor	VVTU5686_at	5.28	4.91	5.38	7.39	7.4	6.86	6.53	6.82	6.76	7.7	6.67	6.78	10.29	10.38	10.39	11.62	11.92	11.69	10.62	10.79	10.42	4.92	4.87	5.14
POSIT	VVTU13954_at	VVTU13954_x_at	No hit	Unknown	VVTU13954_at VVTU13954_x_at	2.52	3.28	2.71	3.45	3.78	3.68	4.24	4.19	4.01	6.83	6.45	6.48	8.69	8.56	9.02	8.21	7.83	8.33	6.37	6.47	5.87	2.63	2.6	2.39
POSIT	VVTU5317_s_at	VIT_11s0016g05430	Unknown protein	Unknown	VVTU5317_s_at	6.17	6.18	6.24	6.54	6.43	6.41	5.49	5.88	5.2	6.76	6.2	6.27	9.54	9.72	9.71	12.23	12.11	12.31	12.4	12.38	12.21	6.23	6.11	6.25
POSIT	VVTU5971_at	VIT_09s0002g06790	Small heat shock protein (HSP26.5-P) 26.5 kDa class I	Metabolism.Primary metabolism.Protein metabolism and modification.Protein folding.Chaperone-mediated protein folding.HSP-mediated protein folding	VVTU5971_at	5.57	5.36	6.18	7.55	8.4	8.63	11.75	12.11	12.2	12.64	12.63	12.65	12.52	12.45	12.53	11.16	11.3	11.24	10.63	10.66	10.47	4.95	5.13	5.55
POSIT	VVTU4227_at	VIT_01s0127g00680	SRO2 (similar to rcd one 2)	Metabolism.Primary metabolism.Coenzyme and prosthetic group metabolism.Nicotinate and nicotinamide metabolism	VVTU4227_at	5.22	5.89	5.83	6.05	6.07	5.96	6.25	6.45	6.4	6.05	6.15	5.79	10.07	10.1	10.07	11.86	11.93	12.02	10.06	10.26	10.07	5.24	5.09	5.19
POSIT	VVTU37106_s_at	VIT_19s0014g03290	NAC domain containing protein 19	Regulation overview.Regulation of gene expression.Regulation of transcription.Transcription factor.NAC family transcription factor	VVTU13940_s_at VVTU2853_s_at VVTU37106_s_at	4.83	3.98	4.93	7.62	7.72	6.99	9.19	9.71	8.22	9.29	9.18	9.16	11.19	11.08	11.16	10.58	10.27	10.48	8.64	8.8	8.56	3.32	3.59	3.71
POSIT	VVTU1737_at	VIT_18s0001g15330	Nodulin MtN3 family	Unknown	VVTU1737_at	6.26	5.94	5.66	6.67	6.78	7.33	5.99	6.49	6.83	10.3	10.6	10.27	11.23	11.17	11.22	11.38	11.66	11.5	10.88	11.2	10.95	6.84	7.45	7.49
POSIT	VVTU17432_at	VIT_01s0011g05810	Adagio protein 1	Signalling.Signalling pathway.Circadian clock signalling	VVTU17432_at	7.46	7.59	7.67	8.44	8.32	8.27	9.11	9.17	8.56	11.52	11.6	11.6	11.99	12.03	11.88	12.77	12.77	12.79	12.25	12.25	12.13	6.85	7.09	7.03
POSIT	VVTU29681_at	VIT_19s0015g02730	Glutathione S-transferase 25 GSTU25	Metabolism.Primary metabolism.Coenzyme and prosthetic group metabolism.Glutathione metabolism|Response to stimulus.Stress response.Abiotic stress response.Oxidative stress response	VVTU29681_at	6.54	5.71	6.88	6.96	6.99	7.44	7.17	6.9	7.2	7.36	7.47	7.43	11.94	11.9	11.71	12.07	11.64	12.12	10.7	10.74	10.48	6.17	6.22	6.25
POSIT	VVTU3556_at	VIT_08s0058g00400	No hit	Unknown	VVTU3556_at	4.08	4.63	4.75	7.1	7.62	6.51	7.66	7.82	8.08	7.91	7.05	7.41	10.02	9.91	10.15	11.43	11.45	11.3	9.24	9.21	8.97	4.51	4.37	4.28
POSIT	VVTU13149_s_at	VIT_13s0019g02930	Heat shock protein 17.6 kDa class I	Metabolism.Primary metabolism.Protein metabolism and modification.Protein folding.Chaperone-mediated protein folding.HSP-mediated protein folding	VVTU13149_s_at VVTU32398_s_at	4.51	5.73	5.24	5.62	5.68	6.18	10.31	11.13	9.73	10.54	10.42	10.43	10.35	10.52	10.42	10.51	10.93	10.95	10.31	10.09	9.85	4.84	4.95	5.53
POSIT	VVTU39391_s_at	VIT_16s0115g00170	Seed maturation protein PM28	Unknown	VVTU12038_at VVTU39391_s_at	3.67	4.52	3.61	3.07	3.5	3.82	3.41	3.58	3.69	6.79	6.85	7.09	8.99	8.92	9.04	8.67	8.47	8.59	6.41	5.99	6.06	3.42	3.26	3.44
POSIT	VVTU26776_s_at	VIT_18s0122g00320	PLATZ transcription factor	Regulation overview.Regulation of gene expression.Regulation of transcription.Transcription factor.PLATZ family transcription factor	VVTU26776_s_at	4.55	4.66	5.03	7.24	7.16	7.02	7.18	7.41	7.58	8.62	8.17	8.37	10.13	10.08	10.12	10.62	10.36	10.52	10.52	10.45	10.36	5.03	4.57	4.83
POSIT	VVTU25586_at	CN545722	NADH dehydrogenase subunit 5, Mitochondrial	Metabolism.Primary metabolism.Generation of metabolite precursors and energy.Electron transport.Respiratory-chain phosphorylation	VVTU25586_at	2.92	2.81	3.69	5.06	4.6	3.66	5.86	6.09	5	9.94	8.78	9.29	7.8	9.17	8.18	8.58	8.67	9.18	8.52	8.21	7.56	4.74	4.77	3.96
POSIT	VVTU8185_at	VIT_17s0000g00070	Unknown protein	Unknown	VVTU8185_at	5.3	4.63	4.94	5.88	6.98	6.97	9.61	10.54	9.65	9.89	9.9	10.03	10.64	10.61	10.57	10.67	10.49	10.56	9.97	10.01	9.86	4.74	5	4.4
POSIT	VVTU37263_at	VIT_18s0001g10480	Unknown protein	Unknown	VVTU37263_at	4.57	5.37	4.45	4.8	4.85	4.88	4.64	4.75	4.95	6.71	6.92	6.95	9	9.23	9.21	9.94	10.06	9.74	8.65	8.71	8.77	4.8	4.18	4.5
POSIT	VVTU26343_at	VIT_06s0080g00790	MYB divaricata	Development|Regulation overview.Regulation of gene expression.Regulation of transcription.Transcription factor.MYB family transcription factor	VVTU22242_at VVTU26343_at	4.71	4.36	5.02	6.34	6.47	5.88	6.64	6.39	5.89	8.92	9.1	9.2	10.28	10.24	10.23	9.94	9.9	9.78	8.3	8.28	8.16	4.31	4.45	4.55
POSIT	VVTU28168_s_at	VIT_16s0098g01170	Homeobox-leucine zipper protein HB-12	Regulation overview.Regulation of gene expression.Regulation of transcription.Transcription factor.Homeobox domain family transcription factor	VVTU28168_s_at	5.04	5.9	5.48	6.78	7	6.49	6.35	6.63	6.18	8.16	7.52	7.75	9.66	9.72	9.81	10.18	10.25	10.39	10.58	10.5	10.23	4.59	4.08	4.07
POSIT	VVTU38517_at	TC68248	Elongation factor 1-alpha 1	Metabolism.Primary metabolism.Protein metabolism and modification.Translation.Translational elongation	VVTU38517_at	3.24	3.56	4.19	5.04	4.46	5.08	6.35	7.22	6.24	11.21	10.33	10.72	9.09	10.22	9.14	8.51	9.35	9.03	8.42	8.03	7.82	5.89	5.48	4.78
POSIT	VVTU1631_at	VIT_07s0005g00140	Peripheral-type benzodiazepine receptor	Unknown	VVTU1631_at	4.19	4.45	4.22	4.43	5.05	5.22	5.5	5.61	5.44	6.25	6.6	6.43	9.27	9.09	9.34	10.15	10.11	10.18	7.56	7.34	7.32	4.05	4.22	4.34
POSIT	VVTU13256_at	VIT_09s0002g03460	Taurine dioxygenase	Unknown	VVTU13256_at	4.53	3.26	4.26	4.8	5.06	5.77	5.18	5.19	5.05	7.87	7.74	7.6	7.46	7.57	7.52	10.01	10	10.31	7.87	8.18	7.6	3.67	3.76	3.37
POSIT	VVTU5191_at	GSVIVT00012973001	Unknown protein	Unknown	VVTU5191_at	6.24	6.54	6.56	7.2	7.13	7.1	6.8	7.34	6.74	10.52	10.4	10.46	11.77	11.76	11.76	10.34	10.14	10.25	10.21	10.13	10.22	6.21	5.95	5.8
POSIT	VVTU37721_at	VIT_08s0007g04000	Unknown protein	Unknown	VVTU37721_at	4.26	4.18	4.15	4.8	4.9	5.59	9.85	10.69	9.52	10.23	10.14	10.07	10.17	10.06	10.06	9.43	9.3	9.64	8.47	8.44	8.24	4.13	4.26	4.86
POSIT	VVTU9152_at	VIT_01s0127g00060	Alpha-glucan water dikinase, chloroplast precursor	Metabolism.Primary metabolism.Carbohydrate metabolism.Polysaccharide metabolism.Starch and sucrose metabolism.Starch biosynthesis and catabolism	VVTU4331_at VVTU9152_at	5.15	5.07	5.08	5.07	5.01	5.55	5.43	6.03	4.92	9.33	9.24	9.34	10.05	9.78	9.92	9.43	9	9.09	8.59	8.44	8.28	4.85	4.96	4.88
POSIT	VVTU9086_at	VIT_19s0014g05090	Thioredoxin H	Cellular process.Cellular homeostasis.Cell redox homeostasis	VVTU9086_at	5.38	5.26	5.58	7.23	6.64	6.41	6.03	6.17	5.58	5.95	6.23	5.63	9.43	9.61	9.55	10.81	10.93	10.94	10.25	10.57	10.13	4.71	4.94	4.55
POSIT	VVTU13940_s_at	VIT_19s0014g03290	NAC domain containing protein 19	Regulation overview.Regulation of gene expression.Regulation of transcription.Transcription factor.NAC family transcription factor	VVTU13940_s_at VVTU2853_s_at VVTU37106_s_at	6.46	6.43	6.45	9.43	9.59	8.61	10.86	11.3	10.55	10.44	10.37	10.43	12.3	12.33	12.24	11.79	11.57	11.63	9.83	9.85	9.63	5.07	4.51	4.2
POSIT	VVTU13128_x_at	VIT_13s0019g03000	Heat shock protein 17.6 kDa class I	Metabolism.Primary metabolism.Protein metabolism and modification.Protein folding.Chaperone-mediated protein folding.HSP-mediated protein folding|Response to stimulus.Stress response.Abiotic stress response.Temperature stress response	VVTU13128_x_at	7.67	6.19	8.7	9.02	9.59	10.29	13.36	13.69	13.41	13.16	13.2	13.16	13.36	13.33	13.27	13.29	13.21	13.34	13.19	13.15	12.96	7.83	7.96	9.01
POSIT	VVTU9955_at	VIT_10s0116g00900	Unknown protein	Unknown	VVTU9955_at	5.09	4.94	4.9	4.55	4.85	4.59	4.74	4.16	4.26	5.8	6.41	6.26	8.95	8.96	8.97	9.79	10.02	9.87	9.18	9.33	9.04	5.26	5.27	5.27
POSIT	VVTU21463_at	VVTU21463_at	No hit	Unknown	VVTU21463_at	4.67	3.81	3.74	5.05	4.95	4.57	5.87	6.47	6.41	6.76	6.72	6.56	8.61	8.56	8.76	9.59	9.24	9.56	8.73	8.65	8.61	4.26	4.09	4.3
POSIT	VVTU8124_at	VIT_18s0122g01340	BTB/POZ domain-containing protein	Metabolism.Primary metabolism.Protein metabolism and modification.Proteolysis.Ubiquitin-mediated proteolysis	VVTU8124_at	6.55	6.97	6.9	7.37	7.47	7.14	6.96	7.22	7.07	9.77	9.76	9.73	11	11.08	10.94	11.34	11.42	11.36	10.51	10.56	10.39	6.04	6.37	6.59
POSIT	VVTU17064_s_at	VIT_04s0023g02480	Dehydrin 1b	Response to stimulus.Stress response.Abiotic stress response.Desiccation stress response	VVTU17064_s_at VVTU21791_s_at VVTU21791_x_at VVTU35300_s_at VVTU35995_s_at	7.4	7.42	8.6	11.52	11.65	12.29	11.92	12.06	10.98	13.32	13.16	13.25	13.27	13.33	13.34	13.22	13.07	13.25	13.34	13.17	13.06	7.37	7.16	7.46
POSIT	VVTU8926_at	VIT_18s0001g06850	Peroxidase GvPx2b class III	Response to stimulus.Stress response.Abiotic stress response.Oxidative stress response	VVTU8926_at	4.35	5.93	4.57	6.19	4.72	5.66	5.94	6.45	5.47	8.19	8.25	8.42	10.84	10.93	11.07	8.54	8.62	8.34	7.17	7.63	7.34	4.34	4.25	3.62
POSIT	VVTU35413_s_at	VVTU35413_s_at	Binding	Unknown	VVTU35413_s_at	6.25	7.21	7.05	7.48	6.96	7.13	7.62	8.23	6.93	9.64	10.06	9.99	11.09	11.04	10.98	11.6	11.74	11.64	10.54	10.65	10.41	6.78	6.64	6.55
POSIT	VVTU4650_s_at	VIT_14s0068g00840	RBR1 (retinoblastoma-related 1)	Regulation overview.Regulation of cell cycle	VVTU4650_s_at	3.54	3.2	3.1	3.78	3.72	3.33	4.41	4.38	4.22	6.68	6.78	6.46	7.73	7.73	7.77	7.72	8.08	7.91	7.56	7.69	7.62	3.69	3.49	3.57
POSIT	VVTU13954_x_at	VVTU13954_x_at	No hit	Unknown	VVTU13954_at VVTU13954_x_at	3.06	3.16	3.18	3.28	3.59	3.9	4.44	4.37	4.02	6.66	5.99	6.1	8.24	8.39	8.82	7.81	7.25	8.01	6.38	6.1	5.89	2.96	3.24	3.38
POSIT	VVTU9415_s_at	VIT_11s0037g00510	Heat shock protein 70	Metabolism.Primary metabolism.Protein metabolism and modification.Protein folding.Chaperone-mediated protein folding.HSP-mediated protein folding|Response to stimulus.Stress response.Abiotic stress response.Temperature stress response	VVTU12548_s_at VVTU12548_x_at VVTU19064_s_at VVTU35346_s_at VVTU9415_s_at	5.43	5.98	6.08	6.55	6.71	7.46	10.4	10.98	10.24	10.69	10.45	10.53	11.02	11.09	11.03	10.83	10.9	10.99	9.81	9.62	9.44	5.31	5.09	5.57
POSIT	VVTU38329_at	VIT_03s0038g00660	Unknown protein	Unknown	VVTU38329_at	5.76	5.7	6.24	6.49	6.32	6.07	6.31	6.07	5.19	9.06	9.34	9.25	9.48	9.48	9.53	10.39	10.11	10.18	10.02	9.87	10.01	5.42	5.26	5.39
POSIT	VVTU7427_at	VVTU7427_at	Unknown protein	Unknown	VVTU7427_at	5.95	5.57	6.42	6.94	7.38	7.15	7.52	7.64	7.45	9.46	9.43	9.43	10.6	10.57	10.63	10.87	10.48	10.71	10.42	10.36	10.19	5.9	5.65	5.84
POSIT	VVTU16239_at	VIT_09s0002g01590	Nuclear transcription factor Y subunit A-8	Regulation overview.Regulation of gene expression.Regulation of transcription.Transcription factor.CCAAT family transcription factor.HAP2-type	VVTU16239_at	4.76	5.77	5.45	5.99	5.73	5.51	6.82	6.57	6.6	9.7	9.74	9.84	10.08	10.1	10.24	9.17	9.42	8.99	8.62	8.73	8.57	4.97	5.07	4.54
POSIT	VVTU33467_at	CA809557	Elongation factor 1-alpha 1	Metabolism.Primary metabolism.Protein metabolism and modification.Translation.Translational elongation	VVTU33467_at	5.82	6	5.87	6.86	6.34	6.97	6.93	8.07	7.85	10.19	9.02	9.74	10.72	11.78	10.24	10.84	10.95	11.1	11.11	11.2	11.07	8.3	7.67	7.23
POSIT	VVTU35346_s_at	VIT_11s0037g00510	Heat shock protein 70	Metabolism.Primary metabolism.Protein metabolism and modification.Protein folding.Chaperone-mediated protein folding.HSP-mediated protein folding|Response to stimulus.Stress response.Abiotic stress response.Temperature stress response	VVTU12548_s_at VVTU12548_x_at VVTU19064_s_at VVTU35346_s_at VVTU9415_s_at	5.58	6.27	6.35	6.79	6.84	7.34	10.6	11.13	10.43	10.54	10.39	10.51	11.11	11.07	11.03	10.75	10.86	11.04	9.89	9.62	9.43	5.2	5.39	5.07
POSIT	VVTU4219_at	VIT_05s0049g01550	Peptide transporter protein 3	Transport overview.Macromolecule transport.Oligopeptide transport	VVTU4219_at	7.03	6.92	6.94	7.09	7.21	7.33	6.82	6.41	6.31	8.4	8.06	8.1	11.84	11.84	12.11	11.46	11.43	11.52	11	10.96	10.71	7.6	7.85	7.69
POSIT	VVTU2916_at	VVTU2916_at	No hit	Unknown	VVTU2916_at	5.51	5.13	5.87	8.34	8.28	8.12	8.27	8.6	8.65	8.97	8.53	8.75	10.52	10.49	10.48	10.89	10.89	10.89	10.87	10.86	10.6	5.4	5.31	5.63
POSIT	VVTU15831_at	VIT_13s0084g00310	ACI112	Unknown	VVTU15831_at VVTU3814_at	7.35	6.85	6.83	7.41	7.9	7.76	8.06	7.56	8.17	10.66	10.52	10.53	11.06	11.04	11.08	11.64	11.35	11.44	10.82	10.8	10.82	6.88	6.69	6.41
POSIT	VVTU20931_at	VVTU20931_at	Carboxyesterase 20 CXE20	Metabolism.Cellular metabolism.Esterase activity	VVTU20931_at	4.5	4.59	4.3	5.81	5.08	4.88	4.96	4.38	4.71	7.35	7.51	7.38	9.35	9.46	9.3	8.97	9.15	9.14	8.2	8.15	7.84	4.9	4.96	5.25
POSIT	VVTU35907_s_at	VIT_15s0021g02270	Unknown protein	Unknown	VVTU35907_at VVTU35907_s_at	5.9	4.87	6.34	6.76	6.91	6.51	6.71	6.67	6.37	8.44	8.35	8.57	10.24	10.36	10.85	9.77	9.72	10.15	10.21	9.92	9.65	5.37	5.35	5.72
POSIT	VVTU14652_s_at	VIT_06s0004g05770	Heat shock protein 17.6 kDa class I	Metabolism.Primary metabolism.Protein metabolism and modification.Protein folding.Chaperone-mediated protein folding.HSP-mediated protein folding	VVTU14652_s_at VVTU32737_x_at	9	10.12	10.44	9.46	10.26	10.53	11.92	12.27	12.56	13.78	13.86	13.8	13.88	13.85	13.93	13.27	13.26	13.33	12.48	12.59	12.44	7.15	7.18	7.56
POSIT	VVTU16382_at	VIT_00s0324g00050	UDP-glucose glucosyltransferase	Metabolism.Secondary metabolism.Aromatic compound metabolism.Aromatic compound glycosylation	VVTU16382_at VVTU25757_x_at	3.26	3.5	3.58	3.55	3.28	3.47	3.15	3.26	3.56	4.36	4.24	4.27	8.32	8.21	8.5	8.63	8.59	8.11	5.72	5.32	5.21	3.67	3.24	3.22
POSIT	VVTU40370_at	TC68907	Ribosomal protein S18 (RPS18C) 40S	Metabolism.Primary metabolism.Protein metabolism and modification.Translation	VVTU40370_at	4.1	4.03	4.21	4.24	4.25	4.33	4.23	5.08	4.67	7.31	6.37	7.05	8.32	9.44	8.04	8.47	8.38	8.7	8.66	8.69	8.41	5.62	5.04	4.52
POSIT	VVTU1135_at	VIT_10s0116g01730	Soluble starch synthase 3, chloroplast precursor	Metabolism.Primary metabolism.Carbohydrate metabolism.Polysaccharide metabolism.Starch and sucrose metabolism.Starch biosynthesis and catabolism.Starch biosynthesis	VVTU1135_at	6.63	6.53	6.47	6.48	6.63	6.55	6.66	6.58	6.68	8.11	7.81	8.07	10.7	10.64	10.61	11.23	11.22	11.42	10.02	10.14	9.85	6.83	6.88	6.48
POSIT	VVTU35258_s_at	VVTU35258_s_at	AWPM-19	Unknown	VVTU35258_s_at	6.87	6.1	7.31	8.55	8.73	8.7	9.93	9.95	9.69	10.64	10.64	10.68	11.58	11.57	11.68	10.99	10.88	11.11	10.91	10.68	10.29	5.58	5.25	5.64
POSIT	VVTU12548_s_at	VIT_11s0037g00510	Heat shock protein 70	Metabolism.Primary metabolism.Protein metabolism and modification.Protein folding.Chaperone-mediated protein folding.HSP-mediated protein folding|Response to stimulus.Stress response.Abiotic stress response.Temperature stress response	VVTU12548_s_at VVTU12548_x_at VVTU19064_s_at VVTU35346_s_at VVTU9415_s_at	5.49	6.81	6.02	6.49	7.03	7.34	10.52	10.9	10.37	10.55	10.44	10.4	10.99	11.03	10.97	10.78	10.75	10.9	9.85	9.54	9.55	5.72	5.13	5.78
POSIT	VVTU7657_at	VIT_09s0002g03340	Unknown	Unknown	VVTU7657_at	5.33	5.56	6.29	7.99	7.82	6.98	7.14	7.51	7.31	9.36	9.19	9.31	10.53	10.5	10.6	10.52	10.53	10.55	7.56	7.8	7.41	4.14	4.38	4.55
POSIT	VVTU33690_s_at	GSVIVT00035586001	ATP synthase CF1 alpha subunit	Metabolism.Primary metabolism.Generation of metabolite precursors and energy.Electron transport.Respiratory-chain phosphorylation|Metabolism.Primary metabolism.Generation of metabolite precursors and energy.Photosynthesis.Photosynthetic-chain phosphorylation|Transport overview.Ion transport.Cation transport.Proton transport	VVTU12735_s_at VVTU33690_s_at VVTU37424_s_at	6.18	5.58	5.51	5.17	5.5	5.14	5.71	7.07	5.35	10.57	9.54	9.37	9.14	8.98	9.12	9.91	9.62	9.53	9.85	9.41	10.08	6.33	6.22	5.83
POSIT	VVTU6002_s_at	VIT_08s0007g05720	No hit	Unknown	VVTU6002_s_at	6.16	6.23	5.92	5.73	6.02	6	5.49	5.53	5.95	6.9	6.58	6.71	10.39	10.36	10.29	10.47	10.62	10.6	9.07	9.4	9.04	6.13	6.12	6.04
POSIT	VVTU5138_at	VIT_04s0008g05770	CBL-interacting protein kinase 25 (CIPK25)	Signalling.Signalling pathway.Protein kinase	VVTU21278_s_at VVTU5138_at	5.73	6.05	6.79	7.72	7.95	8	8.08	8.12	7.93	9.65	9.42	9.32	10.87	10.88	11.05	9.69	9.88	9.78	9.95	10	9.63	4.65	4.53	4.59
POSIT	VVTU33108_x_at	VIT_05s0049g01020	Myb domain protein 14	Regulation overview.Regulation of gene expression.Regulation of transcription.Transcription factor.MYB family transcription factor	VVTU33108_x_at VVTU34556_x_at VVTU9342_at	2.69	3.18	3.09	3.35	2.71	3.34	3.14	3.1	3.3	3.84	4.18	4.03	7.96	7.89	8.36	7.68	7.02	7.65	5.78	5.51	5.04	3.25	2.89	3.07
POSIT	VVTU2853_s_at	VIT_19s0014g03290	NAC domain containing protein 19	Regulation overview.Regulation of gene expression.Regulation of transcription.Transcription factor.NAC family transcription factor	VVTU13940_s_at VVTU2853_s_at VVTU37106_s_at	7.42	6.87	7.84	9.97	10.18	9.33	10.71	10.85	10.41	10.45	10.31	10.46	12.46	12.48	12.25	11.76	12	11.91	9.87	9.95	9.77	5.76	4.57	4.51
POSIT	VVTU37459_at	VIT_08s0032g00240	CYP71A22	Metabolism.Secondary metabolism.Alkaloid metabolism.Alkaloid biosynthesis.Monoterpenoid indole alkaloid biosynthesis	VVTU37459_at	4.91	5.72	5.27	5.14	5.48	5.11	5.13	5.15	5.12	5.35	5.49	5.25	9.33	9.13	9.59	9.67	10.08	9.47	8.12	8.16	7.82	4.43	4.36	4.57
POSIT	VVTU3773_at	VIT_08s0007g07530	3-oxoacyl-[acyl-carrier-protein] reductase, chloroplast	Metabolism.Cellular metabolism.Oxidation reduction	VVTU3773_at	5.3	5.27	5.43	5.78	5.72	6.15	5.9	5.88	6.39	8.01	8.08	8.07	10.06	10.03	10.1	9.6	9.59	9.51	8.81	8.9	8.81	5.66	5.68	5.62
POSIT	VVTU12307_s_at	VIT_07s0129g00510	Unknown	Unknown	VVTU12307_s_at VVTU23497_at	5.61	5.66	5.4	6.19	6.95	6.3	7.25	7.18	7	11.05	11.11	11.15	10.32	10.33	10.37	9.48	9.67	9.21	7.93	7.67	7.77	5.1	5	5.17
POSIT	VVTU16889_at	TC57062	Ribosomal protein S7, Mitochondrial	Metabolism.Primary metabolism.Protein metabolism and modification.Translation	VVTU16889_at	5.28	4.59	5.18	5.63	5.76	5.45	6.18	6.59	6.49	7.68	7.22	7.44	9.54	9.38	9.27	10.03	9.77	10.04	8.79	8.79	9.02	5.44	5.67	5.57
POSIT	VVTU17477_at	VIT_19s0090g00660	Lipase GDSL	Unknown	VVTU17477_at	4.5	4.64	4.52	4.38	4.63	4.31	4.71	4.49	4.25	5.58	5.73	5.69	9.22	8.9	9.05	8.91	8.8	8.62	7.86	7.89	7.65	4.49	4.72	5.04
POSIT	VVTU15742_at	VIT_14s0081g00190	No hit	Unknown	VVTU15742_at	4.54	4.74	4.31	3.71	3.8	4.1	4.49	3.83	4.57	7.83	8.21	8.11	9.75	9.56	10.15	7.07	6.96	7.19	6.07	6.08	5.77	3.47	4.03	3.91
POSIT	VVTU16002_at	VIT_07s0005g01080	Unknown protein	Unknown	VVTU16002_at	3.83	4.24	3.69	5.06	5.43	5.46	10.11	11	10.8	9.14	9.08	9.08	9.45	9.4	9.43	9.24	9.18	9.3	8.24	8.09	7.99	4.4	4.17	4.08
POSIT	VVTU2500_at	VVTU2500_at	No hit	Unknown	VVTU2500_at	4.21	5.24	4.27	5	5.14	4.97	4.94	4.7	5.08	5.53	5.29	5.25	8.33	8.25	8.37	9.93	10.25	9.84	7.32	7.79	7.06	4.54	4.28	4.24
POSIT	VVTU10494_at	VIT_09s0002g04180	Unknown protein	Unknown	VVTU10494_at	4.8	4.92	5.35	4.96	5.23	4.96	4.59	4.41	4.78	4.97	5.33	4.9	8.61	8.6	8.8	9.08	9.56	9.36	7.73	8.07	7.72	3.7	3.99	3.88
POSIT	VVTU36924_at	VIT_00s0822g00010	White-brown complex homolog protein 11	Transport overview.Macromolecule transport.Multidrug transport.Multidrug ABC transport	VVTU36924_at	7.71	7.06	7.51	8.28	8.16	8.49	9.12	8.62	7.89	10.86	10.89	11.01	11.76	11.84	11.6	11.83	11.17	11.91	11.5	11.52	11.65	7.84	7.82	7.47
POSIT	VVTU35979_at	VIT_17s0000g08370	SIMILAR TO RCD ONE 2 (SRO2)	Unknown	VVTU35979_at	4.83	4.46	4.79	5.16	5.01	4.95	4.72	5.11	5.12	6.01	6.22	6.06	8.63	8.27	8.32	9.99	9.73	9.84	7.9	8.03	7.89	4.86	4.98	4.88
POSIT	VVTU15501_at	VIT_08s0007g08250	Nuclear transcription factor Y subunit A-9	Regulation overview.Regulation of gene expression.Regulation of transcription.Transcription factor.CCAAT family transcription factor.HAP3-type-type	VVTU15501_at	7.11	6.76	7.44	8.35	8.01	8.38	9.39	9.49	8.82	11.12	11.16	11.09	11.29	11.2	11.36	11.09	10.83	10.97	10.11	10.05	9.98	5.61	5.65	5.64
POSIT	VVTU2687_s_at	VIT_19s0014g03130	Stem-specific protein TSJT1	Unknown	VVTU2687_s_at	9.03	9.59	8.98	9.66	9.36	9.3	8.3	8.22	8.78	10.33	10.16	10.28	12.67	12.72	12.79	12.81	12.77	12.73	11.71	11.66	11.66	7.66	7.4	7.22
POSIT	VVTU35907_at	VIT_15s0021g02270	Unknown protein	Unknown	VVTU35907_at VVTU35907_s_at	5.03	3.74	5.68	6.11	6.17	5.37	5.99	5.69	4.53	7.44	7.33	7.32	9.21	9.21	9.76	8.65	8.28	9.24	9.19	8.95	8.43	4.86	4.78	4.92
POSIT	VVTU12754_at	VIT_14s0068g01360	GEM-like protein 5	Unknown	VVTU12754_at	4.7	5.03	5.24	5.74	5.87	5.09	5.72	5.82	6.08	6.25	5.56	5.81	8.55	8.43	8.64	10.11	9.94	9.88	8.62	8.51	8.35	4.48	4.72	4.25
POSIT	VVTU11679_at	VIT_01s0026g01660	Alpha-amylase isozyme C2 precursor	Metabolism.Primary metabolism.Carbohydrate metabolism.Polysaccharide metabolism.Starch and sucrose metabolism.Starch biosynthesis and catabolism.Starch catabolism	VVTU11679_at VVTU17278_at VVTU25878_at	5.91	5.47	5.92	6.21	5.95	6.11	6.16	6.53	5.16	9.24	9.17	9.29	9.84	9.71	9.64	9.76	9.56	9.68	8.67	8.67	8.62	5.54	5.74	5.39
POSIT	VVTU25447_s_at	VIT_11s0052g01250	Xyloglucan endotransglucosylase/hydrolase 23	Cellular process.Cellular component organization and biogenesis.Cell wall organization and biogenesis.Cell wall metabolism.Cell wall modification.Xyloglucan modification	VVTU1433_s_at VVTU25447_s_at VVTU27474_x_at	7.29	8.05	8.35	9.19	8.96	9.41	9.16	9.7	9.06	12.07	12.18	12.2	12.27	12.3	12.49	10.61	10.71	10.72	10.77	10.69	10.63	5.72	5.94	5.83
POSIT	VVTU18061_s_at	VIT_04s0023g03130	Histone H1	Cellular process.Cellular component organization and biogenesis.Chromosome organization and biogenesis.Chromatin assembly	VVTU18061_s_at VVTU3975_s_at	6.56	7.1	7.72	9.89	10.05	9.71	10.73	10.94	11.33	11.25	11.37	11.34	11.4	11.33	11.36	11.91	11.92	11.73	11.85	11.88	11.89	6.06	5.94	6.33
POSIT	VVTU39089_at	VIT_05s0165g00220	Protein binding protein	Diverse functions.Gene family with diverse functions.Ankyrin domain family	VVTU39089_at	4.17	4.93	4.03	4.58	4.2	4.13	4.49	4.93	4.41	4.56	4.48	4.16	8.33	8.19	8.46	8.41	8.84	8.76	7.93	8.02	8.26	4.09	4.03	4.33
POSIT	VVTU39426_x_at	TC53704	Ribosomal RNA 18S	Metabolism.Primary metabolism.Protein metabolism and modification.Translation	VVTU21754_s_at VVTU21754_x_at VVTU21763_s_at VVTU39426_x_at VVTU5876_s_at	3.82	5.34	4.25	4.44	4.33	3.96	4.71	4.31	5.04	7.63	5.81	6.53	7.4	7.09	8.11	9.78	8.48	7.99	8.08	7.03	9.23	4.91	3.9	4.12
POSIT	VVTU12359_at	VIT_19s0014g01370	Curculin (mannose-binding) lectin	Unknown	VVTU12359_at	6.02	6.25	5.85	6.86	6.28	6.66	5.49	5.64	4.76	8.13	7.99	8.12	11	11.03	11	9.64	9.53	9.55	7.8	8.16	7.84	5.59	5.71	5.34
POSIT	VVTU1433_s_at	VIT_11s0052g01250	Xyloglucan endotransglucosylase/hydrolase 23	Cellular process.Cellular component organization and biogenesis.Cell wall organization and biogenesis.Cell wall metabolism.Cell wall modification.Xyloglucan modification	VVTU1433_s_at VVTU25447_s_at VVTU27474_x_at	8.01	8.71	8.84	9.85	9.6	9.97	9.78	10.31	9.92	12.71	12.82	12.82	13	13.03	13.04	11.09	10.98	11.21	11.14	11.03	11.03	6.12	6.21	6.32
POSIT	VVTU11966_s_at	VIT_12s0059g00500	No hit	Unknown	VVTU11966_s_at VVTU17414_at VVTU3907_at	3.81	4.08	3.99	6.27	5.62	6.3	7.78	7.04	7.34	7.78	7.52	8.04	10.4	10.46	10.19	8.56	7.96	8.2	6.24	6.13	6.38	3.79	3.96	3.1
POSIT	VVTU1373_s_at	VIT_14s0066g00410	Aldose 1-epimerase	Metabolism.Primary metabolism.Carbohydrate metabolism.Monosaccharide metabolism	VVTU1373_s_at	8.22	7.92	8.36	8.99	9.71	9.57	9.76	9.77	9.98	12.29	12.26	12.22	12.18	12.12	12.19	12.2	12.14	12.27	12.27	12.33	12.16	8.06	8.07	7.87
POSIT	VVTU35004_at	VIT_18s0001g10690	BKI1 (BRI1 kinase inhibitor 1)	Signalling.Hormone signalling.Brassinosteroid signalling.Brassinosteroid-mediated signalling pathway	VVTU35004_at	4.8	5.37	5.33	5.76	6.19	5.41	5.39	4.83	5.07	7.16	7.48	7.34	9.05	8.94	9.04	9.08	8.83	9.09	8.77	8.72	8.52	4.67	4.66	5.03
POSIT	VVTU709_at	VIT_01s0026g02710	NAC domain-containing protein 29	Regulation overview.Regulation of gene expression.Regulation of transcription.Transcription factor.NAC family transcription factor	VVTU709_at	7.79	8.9	8.68	9.89	10.19	9.34	9.56	9.87	10.18	10.7	10.27	10.26	12.27	12.27	12.37	11.6	11.7	11.45	10.65	10.58	10.43	4.97	5.21	4.89
POSIT	VVTU21885_at	VIT_19s0015g01300	Amino acid permease 7	Transport overview.Macromolecule transport.Amino acid transport	VVTU11900_at VVTU16963_at VVTU21885_at	4.15	3.85	4.11	4.52	4.77	4.84	4.43	4.59	5.03	6.68	6.52	6.12	8.42	8.1	8.54	8.25	8.17	8.31	7.11	7.29	7.24	3.7	4.58	4.2
POSIT	VVTU11570_at	VIT_12s0059g02530	fringe-related protein	Unknown	VVTU11570_at	3.34	2.94	3.37	3.38	3.5	3.63	3.69	4.21	3.79	5.33	4.26	4.99	6.9	6.84	7.02	7.44	7.4	7.45	7.56	7.51	7.13	3.49	3.43	3.35
POSIT	VVTU25314_s_at	VIT_15s0046g01560	Unknown protein	Unknown	VVTU19843_x_at VVTU25314_s_at VVTU937_s_at	5.57	5.57	6.84	8.24	8	7.77	10.69	11.5	11.13	11.47	11.12	11.31	11.25	11.11	11.12	10.71	10.66	10.65	9.99	9.69	9.61	5.88	5.63	6.2
POSIT	VVTU31519_s_at	VIT_15s0048g02540	Pseudo-response regulator 9 (APRR9)	Signalling.Signalling pathway.Circadian clock signalling	VVTU17341_s_at VVTU31519_s_at VVTU40678_at	5.74	5.48	5.72	5.88	5.58	5.94	6.48	6.64	5.77	8.79	8.56	8.64	8.92	8.89	8.93	9.79	9.56	9.81	9.11	9.06	8.73	5.75	5.1	5.14
POSIT	VVTU15775_at	VIT_10s0003g01160	Basic helix-loop-helix (bHLH) family	Regulation overview.Regulation of gene expression.Regulation of transcription.Transcription factor.bHLH family transcription factor	VVTU15775_at	6.49	5.94	6.4	6.73	6.83	6.9	7.08	7.16	6.82	8.66	8.84	8.52	9.99	9.97	9.97	10.71	11.03	10.72	9.82	10.07	9.83	6.48	6.75	6.53
POSIT	VVTU11051_at	VIT_06s0004g06020	Alpha-glucan phosphorylase, H isozyme	Metabolism.Primary metabolism.Carbohydrate metabolism.Polysaccharide metabolism.Starch and sucrose metabolism.Starch biosynthesis and catabolism.Starch catabolism	VVTU11051_at VVTU6785_s_at	6.65	5.95	6.4	5.9	5.67	6.48	5.94	5.58	5.43	9.19	9.31	9.27	9.81	9.59	9.66	9.94	9.69	9.78	9.68	9.71	9.69	6.45	6.55	6.42
POSIT	VVTU4033_at	VIT_11s0016g04920	Early nodulin 93	Unknown	VVTU21422_s_at VVTU34700_s_at VVTU4033_at	6.25	6.41	6.78	7.54	7.85	7.41	7.76	7.95	7.88	9	9.05	9.02	10.76	10.72	10.84	10.6	10.79	10.63	9.48	9.76	9.23	5.94	5.87	5.9
POSIT	VVTU15788_at	VIT_18s0001g01110	Monooxygenase (MO2)	Unknown	VVTU15788_at	6.58	6.91	7.57	7.77	7.63	7.67	7.74	7.77	7.5	9.58	9.86	9.75	11.02	10.87	11.03	10.51	10.7	10.49	10.21	10.34	10.03	6.16	6.21	6.48
POSIT	VVTU22747_s_at	VIT_09s0002g03610	MYB divaricata	Development|Regulation overview.Regulation of gene expression.Regulation of transcription.Transcription factor.MYB family transcription factor	VVTU22747_s_at VVTU3464_at	8.06	7.86	7.94	9.32	9.31	9.1	9.39	9.23	9.18	10.37	10.17	10.25	11.79	11.72	11.71	12.4	12.31	12.4	12.2	12.27	12.18	8.18	7.82	7.56
POSIT	VVTU21652_s_at	VIT_01s0010g03680	Unknown protein	Unknown	VVTU16451_at VVTU21652_s_at VVTU24759_at	4.63	4.49	5.13	5.19	4.89	4.76	5.15	6.07	4.03	7.32	7.37	7.37	8.64	8.61	8.74	8.59	8.42	8.68	7.34	7.13	6.78	4.26	4.07	4.34
POSIT	VVTU21278_s_at	VIT_04s0008g05770	CBL-interacting protein kinase 25 (CIPK25)	Signalling.Signalling pathway.Protein kinase	VVTU21278_s_at VVTU5138_at	6.37	6.12	7.03	8.33	8.55	8.4	8.61	8.8	8.57	9.82	9.56	9.4	11.11	11.08	11.18	9.74	10.07	10	10.19	10.09	9.67	5.28	4.98	5.16
POSIT	VVTU9858_s_at	VIT_18s0001g08760	No hit	Unknown	VVTU9858_s_at	4.74	6.11	5.96	6.72	6.86	6.59	7.67	7.81	7.62	10.55	10.75	10.63	10.85	10.74	11.16	8.63	8.33	7.83	7.4	7.35	7.16	4.37	4.25	4.21
POSIT	VVTU15351_at	VIT_14s0060g02340	Heat shock protein 70	Metabolism.Primary metabolism.Protein metabolism and modification.Protein folding.Chaperone-mediated protein folding.HSP-mediated protein folding|Response to stimulus.Stress response.Abiotic stress response.Temperature stress response	VVTU15351_at	5.48	5.52	5.53	5.28	5.16	5.68	9.27	10.3	8.8	8.7	8.7	8.69	9.47	9.37	9.31	10	10.28	10.09	8.84	8.86	8.48	5.15	5.38	5.59
POSIT	VVTU11062_at	VIT_15s0046g02260	Myb family	Regulation overview.Regulation of gene expression.Regulation of transcription.Transcription factor.MYB-related family transcription factor	VVTU11062_at	8.22	8.22	8.31	8.87	8.98	8.74	9.25	9.18	9.27	11.63	11.68	11.71	11.96	11.85	11.93	11.95	11.84	11.73	11.14	11.08	11.07	7.4	7.51	7.47
POSIT	VVTU15006_at	VIT_18s0001g11130	Calmodulin-binding protein AR781	Signalling.Signalling pathway.Calcium sensors and signalling	VVTU15006_at	5.36	6.62	5.93	6.92	7.21	6.56	7.2	7.29	7.47	9.18	9.32	9.32	10.28	10.24	10.33	9.77	9.44	9.53	7.85	7.97	7.93	4.67	4.72	4.98
POSIT	VVTU2045_s_at	VIT_05s0077g01580	Pathogenesis protein 10 [Vitis vinifera]	Response to stimulus.Stress response.Biotic stress response	VVTU2045_s_at VVTU37406_s_at	9.94	10.65	10.62	12.5	12.32	12.44	12.32	12.65	12.5	13.86	14.08	13.96	14.52	14.48	14.45	14.2	14.34	14.27	13.65	13.77	13.67	9.14	9.52	8.81
POSIT	VVTU3833_x_at	VVTU3833_x_at	No hit	Unknown	VVTU3833_x_at	3.1	2.89	2.99	2.83	2.81	2.87	3.31	2.63	2.77	5.9	5.01	5.44	6.53	6.88	6.94	6.68	5.56	7.1	6.16	5.86	5.46	3.32	2.89	2.79
POSIT	VVTU5079_at	VIT_11s0118g00480	Leucine-rich repeat	Diverse functions.Gene family with diverse functions.NBS-LRR superfamily	VVTU16998_at VVTU5079_at	5.19	4.92	5.66	6.94	7.11	7.05	7.46	7.56	7.39	8.93	8.87	8.92	9.01	8.77	8.98	9.49	9.36	9.41	9.03	9.11	9	4.49	4.38	4.46
POSIT	VVTU22426_at	VIT_14s0108g00980	Cycling DOF factor 1	Regulation overview.Regulation of gene expression.Regulation of transcription.Transcription factor.C2C2-DOF family transcription factor	VVTU22426_at	7.1	7.37	6.83	7.56	7.73	7.66	7.89	7.63	8.13	10.27	10.09	10.12	10.35	10.25	10.25	10.54	10.29	10.26	10.09	10.02	10.04	5.3	5.93	5.57
POSIT	VVTU20378_at	VIT_05s0049g01950	Tetratricopeptide helical	Unknown	VVTU20378_at	7.13	7.09	6.99	7.59	7.52	7.88	8.2	8.04	8.14	10.83	10.88	10.79	11.33	11.23	11.29	10.68	10.65	10.68	9.89	9.84	9.82	6.95	7.17	6.97
POSIT	VVTU40391_at	TC68698	Ribosomal protein L14 (RPL14A) 60S	Metabolism.Primary metabolism.Protein metabolism and modification.Translation	VVTU40391_at	3.34	4.25	3.47	3.83	4.01	3.57	4.16	4.28	4.69	6.65	5.69	6.26	7.36	8.4	7.21	7.51	7.67	7.59	7.54	7.48	7.16	5.05	4.44	3.98
POSIT	VVTU21549_at	VIT_13s0019g03060	Glucosyltransferase-2	Metabolism.Primary metabolism.Carbohydrate metabolism.Glycosyl transference	VVTU21549_at	5.71	6.34	5.84	7.04	6.96	7.17	7.49	7.62	8.06	9.58	9.59	9.4	9.14	9.06	9.24	9.77	9.99	9.48	8.99	9.18	8.93	4.67	4.61	4.27
POSIT	VVTU17103_at	VIT_03s0063g01780	Extra-large G-protein (XLG1)	Signalling.Signalling pathway.G-protein signalling pathway	VVTU17103_at	5.42	5.4	5.81	6.73	6.24	5.75	6.7	6.55	6.43	8.14	8.13	8.21	9.24	9.12	9.05	9.57	9.33	9.34	8.65	8.52	8.56	5.07	4.84	4.72
POSIT	VVTU12942_at	VIT_16s0100g00010	Carboxyesterase 20 CXE20	Metabolism.Cellular metabolism.Esterase activity	VVTU12942_at	6.33	5.69	6.39	6.64	6.42	6.9	6.72	6.46	6.49	9.24	9.01	8.91	9.99	9.94	10.07	9.79	10.16	9.87	10.41	10.56	10.35	6.9	7.37	7.04
POSIT	VVTU16147_at	VVTU16147_at	flavonoid 3'-hydroxylase cytochrome P450	Metabolism.Secondary metabolism.Phenylpropanoid metabolism.Flavonoid metabolism.Flavonoid biosynthesis	VVTU16147_at	6.03	6.16	6.38	6.52	6.93	7.16	6.76	7.06	7.29	8.5	8.5	8.34	9.12	9.16	9.3	9.99	10.47	10.12	9.14	9.06	9.03	4.54	5.24	5.06
POSIT	VVTU34671_s_at	VIT_02s0025g04340	Osmotin	Response to stimulus.Stress response.Abiotic stress response.Osmotic stress response|Response to stimulus.Stress response.Biotic stress response	VVTU34671_s_at	7.48	8.93	9.07	9.72	10.03	9.57	9.43	9.8	9.72	12.49	12.42	12.37	12.55	12.52	12.67	11.29	10.78	10.66	10.18	10.04	9.89	5.26	6.26	5.47
POSIT	VVTU14064_s_at	VIT_18s0001g11260	Nucleobase-ascorbate transporter 3 (NAT3)	Transport overview.Macromolecule transport.Nucleobase or ascorbate transport	VVTU14064_s_at VVTU15657_s_at VVTU4059_s_at	6.97	6.5	6.84	8.14	7.65	8.38	8.57	8.72	8.33	10.21	10.19	10.17	10.63	10.46	10.41	10.71	10.62	10.74	10.96	11.09	10.87	6.74	6.78	6.42
POSIT	VVTU15066_at	VIT_14s0219g00040	Zinc finger (C3HC4-type ring finger)	Regulation overview.Regulation of gene expression.Regulation of transcription.Transcription factor.Zinc finger C3HC4 family transcription factor	VVTU15066_at	5.12	5.23	4.78	5.06	5.43	5.42	5.2	5.55	5.46	8.26	8.43	8.34	9.09	9.12	9.11	8.45	8.58	8.6	7.39	7.27	7.12	4.95	4.7	4.96
POSIT	VVTU13872_at	VIT_00s0477g00030	MATE efflux family protein ripening responsive	Transport overview.Macromolecule transport.Multidrug transport	VVTU13872_at	4.01	4.38	4.19	4.01	3.96	4.17	3.89	3.67	3.88	4.84	4.8	4.58	7.83	7.67	7.74	8.62	8.59	8.56	6.13	6.27	6.12	4.08	3.59	4.21
POSIT	VVTU4381_at	VIT_18s0001g01060	Zinc finger (C3HC4-type ring finger)	Regulation overview.Regulation of gene expression.Regulation of transcription.Transcription factor.Zinc finger C3HC4 family transcription factor	VVTU4381_at	4.7	3.81	4.34	5.34	4.98	5.04	5.11	5.16	4.92	6	6.4	6.37	8.58	8.53	8.41	8.52	8.76	8.74	7.96	7.68	7.78	5.2	4.96	4.99
POSIT	VVTU15509_at	VVTU15509_at	Heavy-metal-associated domain-containing protein	Unknown	VVTU15509_at	4.85	5.21	4.9	4.99	4.66	4.81	5.61	6.23	5.59	6.05	6.04	6.07	7.79	7.56	7.74	10.24	9.89	10.21	7.66	7.76	7.66	4.63	5.15	4.97
POSIT	VVTU23136_at	VIT_18s0001g07400	Carbonic anhydrase, chloroplast precursor	Metabolism.Cellular metabolism.One-carbon metabolism	VVTU23136_at	5.46	5.27	6.09	6.21	6.78	5.97	6.18	5.74	6	8.94	8.84	8.71	9.32	9.29	9.37	9.3	9.16	9.52	9.45	9.17	8.91	5.71	5.99	6.14
POSIT	VVTU37343_at	VVTU37343_at	26S ribosomal RNA protein	Metabolism.Primary metabolism.Protein metabolism and modification.Translation	VVTU37343_at	6.49	9.13	7.31	7.86	7.07	7.44	8.74	9.08	10.78	10.78	10.25	10.25	11.03	10.84	10.95	11.73	11.27	11.34	11.19	10.89	11.27	7.7	7.22	7.35
POSIT	VVTU22104_s_at	VVTU35343_at	Chitinase class IV	Response to stimulus.Stress response	VVTU22104_s_at VVTU35343_at	3.59	4.02	3.74	4.42	4.22	4.31	4.44	4.58	4.41	4.48	4.8	5.1	8.11	8.13	8.45	8.15	8.01	8.2	6.61	6.56	5.92	3.97	4.05	3.97
POSIT	VVTU15830_s_at	VIT_05s0077g00280	Beta-amylase	Metabolism.Primary metabolism.Carbohydrate metabolism.Polysaccharide metabolism.Starch and sucrose metabolism.Starch biosynthesis and catabolism.Starch catabolism	VVTU1222_at VVTU15830_s_at VVTU18587_s_at	6.92	6.8	6.71	6.47	6.25	6.72	8.24	8.71	8.01	9.1	8.92	8.83	10.4	9.98	10.04	11	11	11.08	9.46	9.59	9.67	6.82	6.54	6.43
POSIT	VVTU4174_s_at	VIT_18s0001g06070	Unknown protein	Unknown	VVTU4174_s_at	6.13	6.52	6.28	7.5	6.96	6.69	8.32	9.1	7.89	9.18	9.38	9.22	8.62	8.63	8.83	10	10.38	10.07	11.39	11.66	11.32	5.62	5.5	5.56
POSIT	VVTU1759_at	VIT_06s0004g06790	Gibberellin 2-beta-dioxygenase 7	Metabolism.Secondary metabolism.Terpenoid metabolism.Diterpenoid metabolism.Diterpenoid biosynthesis|Signalling.Hormone signalling.Gibberellic acid signalling.Gibberellic acid metabolism.Gibberellic acid catabolism	VVTU1759_at	6.41	6.25	7.18	8.22	8.2	8.37	8.61	8.48	8.14	10.68	11	10.8	10.08	10.12	10.08	10.24	10.07	10.24	10.55	10.59	10.43	5.5	5.94	5.84
POSIT	VVTU10263_at	VVTU10263_at	NADH dehydrogenase I subunit H	Metabolism.Primary metabolism.Generation of metabolite precursors and energy.Electron transport.Respiratory-chain phosphorylation	VVTU10263_at	4.66	3.63	4.39	5.56	5.38	5.03	6.22	6.64	5.68	7.27	7.03	7.15	8.25	8.19	8.23	9.01	8.42	9.16	7.41	7.22	7.32	4.12	4.63	4.54
POSIT	VVTU9008_at	VIT_05s0020g03330	Heat shock protein 70	Metabolism.Primary metabolism.Protein metabolism and modification.Protein folding.Chaperone-mediated protein folding.HSP-mediated protein folding|Response to stimulus.Stress response.Abiotic stress response.Temperature stress response	VVTU9008_at	6.09	6.08	6.45	6.54	6.99	7.05	11.52	12.02	11.58	10.59	10.7	10.69	10.86	10.77	10.57	10.74	10.72	10.77	10.09	9.87	9.89	6.48	6.53	6.54
POSIT	VVTU34913_at	VIT_16s0100g00810	Stilbene synthase [Vitis vinifera]	Metabolism.Cellular metabolism.Phytoalexin metabolism.Phytoalexin biosynthesis|Metabolism.Secondary metabolism.Phenylpropanoid metabolism.Stilbenoid metabolism.Stilbenoid biosynthesis	VVTU34913_at	3.77	3.49	4.21	5.81	4.62	4.49	4.65	4.09	4.15	4.22	4.03	4.6	8.76	8.45	9	8.16	6.88	6.98	8.25	9.45	6.51	4.59	4.02	4.16
POSIT	VVTU5429_at	VIT_11s0016g01480	Nuclear transcription factor Y subunit A-3	Regulation overview.Regulation of gene expression.Regulation of transcription.Transcription factor.CCAAT family transcription factor.HAP3-type-type	VVTU5429_at	8.69	8.74	8.61	9.12	9.13	8.89	9.82	9.5	9.7	12.35	12.41	12.38	12.63	12.57	12.55	11.83	11.88	11.85	11.18	11.25	11.28	8.12	8.13	8.22
POSIT	VVTU4293_at	VIT_00s0194g00070	Constans-like 10	Development.Reproductive development|Regulation overview.Regulation of gene expression.Regulation of transcription.Transcription factor.CO-like / B-box family transcriprion factor	VVTU4293_at VVTU8638_at	4.65	4.82	4.74	4.55	4.12	4.48	4.4	4.34	4.5	6.94	7.02	6.99	8.24	7.97	8.11	8.22	8.19	8.08	7.36	7.26	7.14	4.45	4.56	4.87
POSIT	VVTU6993_at	VIT_19s0014g01940	Unknown	Unknown	VVTU6993_at	5.2	5.39	6.12	6.87	6.84	6.5	5.61	5.94	6.11	6.76	6.7	6.85	9.33	9.36	9.35	9.78	9.94	9.87	9.13	9.25	9.03	5.58	5.67	5.98
POSIT	VVTU6000_at	VIT_02s0087g00710	ABA 8'-hydroxylase CYP707A1	Metabolism.Secondary metabolism.Terpenoid metabolism.Tetraterpenoid metabolism.Tetraterpenoid biosynthesis.Carotenoid biosynthesis|Signalling.Hormone signalling.ABA signalling.ABA metabolism.ABA catabolism	VVTU6000_at	4.43	5.79	4.88	5.97	5.85	6.51	4.66	5.31	5.16	4.44	4.31	4.56	10.57	10.44	10.44	7.91	8.33	7.95	7.75	7.81	7.72	4.24	4.33	4.66
POSIT	VVTU3933_at	VIT_18s0089g01030	Ethylene-responsive transcription factor	Regulation overview.Regulation of gene expression.Regulation of transcription.Transcription factor.AP2 family transcription factor.DREB subfamily transcription factor	VVTU3933_at	6.35	6.27	5.87	8.4	7.45	7.34	8.33	8.34	6.62	11.38	11.64	11.6	11.19	11.2	11.17	9.48	9.43	9.43	8.97	8.9	9.03	7.19	6.4	6.46
POSIT	VVTU34546_at	VIT_16s0100g01100	Stilbene synthase	Metabolism.Cellular metabolism.Phytoalexin metabolism.Phytoalexin biosynthesis|Metabolism.Secondary metabolism.Phenylpropanoid metabolism.Stilbenoid metabolism.Stilbenoid biosynthesis	VVTU34546_at VVTU35859_x_at	2.48	2.61	3.22	6.15	5.32	4.31	9.35	9.97	9.49	10.93	11.06	10.9	7.36	7.65	7.54	6.75	6.45	6.37	8.31	8.26	7.11	2.73	3.51	3.13
POSIT	VVTU40539_at	TC59731	SOD Cu/Zn superoxide dismutase	Cellular process.Cellular component organization and biogenesis.Organelle organization and biogenesis.Peroxisome organization and biogenesis.Peroxisome membrane organization and biogenesis	VVTU40539_at	4.19	4.83	4.14	4.73	4.28	4.72	4.74	5.2	5.12	8.63	7.66	8.15	7.24	8.29	6.9	7.82	8.23	8.11	7.52	7.37	7.33	4.41	5.02	4.25
POSIT	VVTU40375_at	VIT_06s0004g04790	MBD5 (methyl-CpG-binding domain 5)	Metabolism.Primary metabolism.Nucleobase, nucleoside, nucleotide, nucleic acid metabolism.Nucleic acid metabolism.DNA metabolism	VVTU40375_at	4.18	4.25	3.58	3.45	3.56	3.87	3.97	3.81	3.91	5.89	6.32	6	7.2	7.16	7.23	7.1	7.32	7.09	7	6.93	6.99	3.71	3.96	3.69
POSIT	VVTU12597_s_at	VVTU12597_s_at	No hit	Unknown	VVTU12597_s_at	4.56	4.42	4.37	4.43	4.93	4.6	7.31	7.47	6.91	7.73	8.03	7.98	7.81	7.92	7.71	8.38	8.33	8.46	8.26	7.84	7.67	4.29	4.33	4.45
POSIT	VVTU13948_s_at	TC53067	Dirigent protein	Response to stimulus.Stress response.Biotic stress response	VVTU13948_s_at	3.44	4.27	5.73	7.12	6.59	6.1	8.34	8.03	8.48	8.43	8.13	8.28	9.76	9.76	10.42	7.91	6.95	7.08	7.22	6.98	6.13	2.66	2.73	2.61
POSIT	VVTU18059_s_at	VIT_10s0116g00530	Thiazole biosynthetic enzyme, chloroplast (ARA6)	Metabolism.Primary metabolism.Coenzyme and prosthetic group metabolism.Thiamine metabolism.Thiamine biosynthesis	VVTU12410_at VVTU18059_s_at VVTU5985_s_at	7.55	7.71	7.37	6.29	6.26	7.11	6.37	5.68	5.51	9.24	9.24	9.49	10.3	10.28	10.24	11.35	10.97	11.25	10.51	10.42	10.58	8.37	8.8	8.65
POSIT	VVTU16333_at	VIT_06s0004g03270	Unknown protein	Unknown	VVTU16333_at VVTU8063_at	5.12	5.03	4.9	5.06	5.24	5.33	5.24	5.09	4.93	5.75	5.95	5.73	8.56	8.47	8.26	9.16	8.93	9.19	8.26	8.37	8.27	5.25	5.37	5.32
POSIT	VVTU3031_s_at	VIT_18s0001g15660	Pathogen-related	Unknown	VVTU3031_s_at	8.08	8.75	8.93	8.86	9.16	9.11	7.96	7.78	8.47	8.57	7.14	7.45	10.83	10.68	11.01	11.7	11.76	11.69	11.64	11.64	11.5	5.98	5.89	5.94
POSIT	VVTU14598_at	VIT_02s0025g00500	Unknown protein	Unknown	VVTU14598_at	4.86	4.8	4.77	4.64	5.08	5.4	6.45	6.56	6.63	7.6	7.97	7.71	10.2	9.91	10.06	8.09	7.98	7.79	6.16	5.9	5.7	4.51	4.56	4.43
POSIT	VVTU14303_s_at	VIT_08s0007g08210	Zinc finger (CCCH-type) family protein	Regulation overview.Regulation of gene expression.Regulation of transcription.Transcription factor.C3H family transcription factor	VVTU14303_s_at VVTU2678_at	6.44	6.23	6.67	6.39	6.31	6.68	6.76	7.27	6.18	8.69	8.79	8.7	9.95	9.61	9.8	10.44	10.24	10.14	9.24	9.44	9.31	7.03	6.82	6.65
POSIT	VVTU36993_at	VIT_03s0063g00380	ABA 8'-hydroxylase CYP707A1	Metabolism.Secondary metabolism.Terpenoid metabolism.Tetraterpenoid metabolism.Tetraterpenoid biosynthesis.Carotenoid biosynthesis|Signalling.Hormone signalling.ABA signalling.ABA metabolism.ABA catabolism	VVTU27988_at VVTU36993_at	4.68	4.92	4.72	5.26	5.25	5.01	5.04	4.67	5.04	6.07	6.04	6.56	7.53	7.33	7.41	9.64	9.45	9.61	8.38	8.47	8.43	5.63	5.75	5.51
POSIT	VVTU22767_at	VVTU22767_at	Abscisic acid receptor PYL9 RCAR1	Signalling.Hormone signalling.ABA signalling.ABA-mediated signalling pathway	VVTU22767_at	5.23	5.22	5.32	5.81	5.67	5.73	5.87	5.8	5.49	7.97	7.88	7.78	8.27	8.23	8.26	8.73	8.73	9.14	8.14	8.19	8.07	4.88	4.96	4.63
POSIT	VVTU35221_s_at	VIT_05s0049g00800	Unknown protein	Unknown	VVTU14926_x_at VVTU22055_x_at VVTU25703_x_at VVTU35221_s_at VVTU35221_x_at VVTU3622_s_at	5.03	9.11	7.33	5.55	5.3	4.71	5.2	5.55	5.08	6.83	7.37	6.54	8.99	8.89	9.13	9.87	8.45	8.88	9.74	10.07	9.94	5.53	5.18	5.76
POSIT	VVTU15176_at	VIT_08s0007g04890	ACT domain-containing protein	Unknown	VVTU15176_at	7.3	7.45	7.91	8.27	8.29	7.83	8.89	8.63	8.97	9.81	10.02	9.98	11.53	11.33	11.25	11.36	11.3	11.23	9.65	9.82	9.65	6.88	7.13	7.16
POSIT	VVTU3975_s_at	VIT_04s0023g03130	Histone H1	Cellular process.Cellular component organization and biogenesis.Chromosome organization and biogenesis.Chromatin assembly	VVTU18061_s_at VVTU3975_s_at	7.54	7.58	8.48	10.88	10.81	10.29	11.42	11.54	11.77	11.64	11.53	11.77	11.73	11.75	11.81	12.05	11.99	12.13	12.29	12.17	11.94	7.11	7.1	7.14
POSIT	VVTU19225_s_at	VVTU22768_s_at	No hit	Unknown	VVTU19225_s_at VVTU22768_s_at	6.94	4.95	5.97	7.22	6.38	6.6	7.99	7.68	5.96	11.24	10.79	10.82	10.35	10.67	10.78	8.9	8.96	9.48	9.42	8.58	8.38	7.64	6.82	6.64
POSIT	VVTU1735_s_at	VIT_09s0002g04280	Dynein light chain LC6, flagellar outer arm	Cellular process.Cellular component organization and biogenesis.Cytoskeleton organization and biogenesis.Microtubule organization and biogenesis.Microtubule-driven movement	VVTU1735_s_at	8.49	8.08	8.65	9.11	9.67	9.27	9.32	8.84	8.73	11.17	11.09	11.17	11.95	12	11.97	12.39	12.54	12.51	11.38	11.37	11.24	8.56	8.95	8.86
POSIT	VVTU21498_at	VIT_17s0000g08380	Unknown protein	Unknown	VVTU21498_at	7.04	6.2	6.19	7.68	8.09	7.79	8.66	8.23	7.75	9.78	9.86	9.97	10.17	10.46	10.23	10.81	10.62	10.68	9.84	9.68	9.53	7.15	6.72	6.67
POSIT	VVTU16573_at	VIT_09s0018g01680	Unknown protein	Unknown	VVTU16573_at	5.83	5.25	5.82	7.01	7.22	7.13	8.68	9.45	8.6	8.08	8.42	8.31	9.49	9.41	9.45	9.93	9.81	9.77	9.36	9.35	9.4	4.84	5.4	5.38
POSIT	VVTU13789_at	TC58150	Ribosomal protein S23 (RPS23B) 40S	Metabolism.Primary metabolism.Protein metabolism and modification.Translation	VVTU13789_at	4.13	4.86	4.74	4.93	4.33	4.84	5.18	5.68	5.01	8.89	8.05	8.42	7.89	8.59	7.76	7.71	8.25	7.62	7.05	7.21	6.92	5.04	4.57	4.66
POSIT	VVTU16060_at	VIT_00s0762g00030	S-locus lectin protein kinase	Signalling.Signalling pathway.Protein kinase	VVTU16060_at	3.77	4.17	3.77	5.83	5.73	6.08	6.04	6.46	6.22	7.3	7.4	7.26	7.71	7.72	7.95	7.74	7.95	7.9	7.48	7.45	7	3.47	3.59	3.4
POSIT	VVTU8656_at	VIT_04s0023g02610	Epoxide hydrolase 2	Metabolism.Cellular metabolism.Epoxide hydrolase family	VVTU8656_at	4.67	4.62	4.94	5.71	5.93	5.58	6.56	6.48	6.45	7.16	7.01	7.16	8.26	8.35	8.44	8.57	8.67	8.55	8.96	8.94	8.96	5.14	5.09	5.07
POSIT	VVTU2826_at	VIT_16s0098g01080	Growth-regulating factor 7	Regulation overview.Regulation of gene expression.Regulation of transcription.Transcription factor.GRF family transcription factor	VVTU2826_at	7.36	7.57	7.18	7.31	6.98	6.84	7.6	7.01	7.55	9.18	9.38	9.4	10.23	10.27	10.01	11.38	11.32	11.48	10.98	10.85	11.05	8.11	8.58	8.48
POSIT	VVTU14339_at	VIT_19s0014g01360	Curculin (mannose-binding) lectin	Unknown	VVTU14339_at	6.5	6.64	6.37	6.98	6.03	6.16	5.69	5.59	5.05	7.63	7.78	7.92	10.18	10.21	10.13	10.11	10.08	10.18	9.21	9.56	9.32	7.57	7.55	7.51
POSIT	VVTU14812_at	VIT_05s0020g03870	MLK/Raf-related protein kinase 1	Signalling.Signalling pathway.Protein kinase	VVTU14812_at VVTU7098_at	4.15	4.79	4.57	4.72	4.72	5.12	5.23	5.37	4.45	6.49	5.92	5.83	7.58	7.25	7.62	8.34	8.44	8.34	8.2	8.42	8.17	4.73	4.88	4.68
POSIT	VVTU16451_at	VIT_01s0010g03680	Unknown protein	Unknown	VVTU16451_at VVTU21652_s_at VVTU24759_at	4.83	5.47	5.26	4.87	4.68	4.87	5.56	5.93	4.75	7.11	7.37	7.17	8.56	8.43	8.71	8.45	8.25	8.37	6.98	6.96	7	4.4	4.62	4.76
POSIT	VVTU7619_x_at	VVTU7619_x_at	Stilbene synthase - grape	Metabolism.Cellular metabolism.Phytoalexin metabolism.Phytoalexin biosynthesis|Metabolism.Secondary metabolism.Phenylpropanoid metabolism.Stilbenoid metabolism.Stilbenoid biosynthesis	VVTU7619_x_at	3.4	4.25	3.52	3.68	3.36	3.41	3.51	3.61	3.95	4.11	3.52	3.7	7.28	6.38	7.58	8.33	7.69	6.28	5.94	6.33	5.78	3.29	3.44	3.37
POSIT	VVTU3622_s_at	VIT_05s0049g00800	Unknown protein	Unknown	VVTU14926_x_at VVTU22055_x_at VVTU25703_x_at VVTU35221_s_at VVTU35221_x_at VVTU3622_s_at	4.79	9.25	7.24	5.46	5.57	4.85	5.35	5.5	4.9	6.92	7.47	6.79	8.9	8.82	8.94	10.09	8.33	8.74	9.75	9.96	9.83	5.61	5.15	5.9
POSIT	VVTU39372_at	VIT_06s0004g01020	Dirigent protein	Response to stimulus.Stress response.Biotic stress response	VVTU21514_x_at VVTU39372_at	4.14	4.32	4.1	4.76	4.44	4.36	4.43	4.63	4.79	4.91	5.2	5.28	8.15	8.11	8.62	8.03	6.86	7.01	7.45	7.51	6.29	4.08	4.33	3.82
POSIT	VVTU2058_at	VIT_03s0063g02530	Unknown protein	Unknown	VVTU2058_at	6.99	7.01	7.42	7.49	7.74	7.34	7.49	7.46	7.44	9.82	9.93	9.86	9.43	9.43	9.5	10.01	10.26	10.06	10.31	10.48	10.35	6	6.05	5.87
POSIT	VVTU3801_s_at	VIT_12s0035g01910	Heat shock protein 18.2 kDa class II	Metabolism.Primary metabolism.Protein metabolism and modification.Protein folding.Chaperone-mediated protein folding.HSP-mediated protein folding	VVTU18269_s_at VVTU18390_s_at VVTU3801_s_at	5.27	4.61	6.65	6.32	5.91	6.95	12.56	12.96	12.08	10.93	10.59	10.57	10.28	10.35	10.4	10.48	10.75	10.86	9.36	8.82	8.72	6.46	6.49	7.94
NEGAT	VVTU9636_at	VIT_11s0016g02430	Dual-specific kinase DSK1	Signalling.Signalling pathway.Protein kinase	VVTU9636_at	8.81	8.42	8.59	8.71	8.77	8.91	8.92	8.72	8.76	7.39	7.22	7.48	5.06	4.84	5.15	4.69	4.75	6.01	7.38	7.86	7.86	9.32	9.48	9.38
NEGAT	VVTU38213_x_at	VVTU38213_x_at	No hit	Unknown	VVTU38213_x_at	11.26	11.25	11.38	11.5	11.41	11.34	11.22	11.09	11.27	8.17	7.89	7.72	6.88	7.47	7.85	8.29	7.73	8.47	10.4	10.01	10.05	11.51	11.46	11.1
NEGAT	VVTU3095_at	VIT_18s0001g08110	Glutamyl-tRNA reductase, chloroplast precursor	Metabolism.Primary metabolism.Cofactor metabolism.Tetrapyrrole metabolism	VVTU3095_at	10.69	10.73	10.78	10.06	10.36	10.13	9.53	9.48	9.74	7.88	7.94	7.82	7.04	6.84	6.95	7.22	7.24	7.21	7.28	7.56	7.76	10.03	10.3	10.41
NEGAT	VVTU11898_at	VIT_14s0083g00400	Leaf senescence protein	Unknown	VVTU11898_at VVTU3387_at	8.28	8.34	8.75	8.66	8.52	9.01	8.56	8.45	8.5	9.26	9.43	9.28	4.41	4.69	4.55	4.24	4.52	4.33	5	5.6	5.41	7.43	7.57	7.56
NEGAT	VVTU22372_at	VIT_08s0007g05240	Phosphatidylinositol-4-phosphate 5-kinase	Metabolism.Primary metabolism.Carbohydrate metabolism.Monosaccharide metabolism.Inositol phosphate metabolism	VVTU22372_at	7.27	7.27	7.68	6.65	6.87	6.66	6.13	5.77	5.96	2.98	3.42	3.37	3.21	3.36	3.56	3.87	3.4	3.7	3.14	3.52	3.85	5.28	5.81	5.83
NEGAT	VVTU1892_at	VIT_18s0001g09920	Cyclin delta-3 (CYCD3_1)	Regulation overview.Regulation of cell cycle	VVTU1892_at	8.59	7.61	7.93	7.98	7.8	8.44	8.89	8.83	8.61	6.6	6.74	6.95	5.17	5.02	4.98	4.94	5.07	5.37	7.12	7.91	7.98	10.12	10.42	10.33
NEGAT	VVTU17823_s_at	VIT_00s0904g00010	Photosystem II oxygen-evolving enhancer protein PSBQ	Metabolism.Primary metabolism.Generation of metabolite precursors and energy.Photosynthesis.Photosystem II	VVTU17823_s_at	10.21	10.33	10.45	9.36	9.72	9.35	8.81	8.69	9	8.11	8.2	8.17	5.99	5.77	5.74	5.9	6.39	6.08	7.39	7.61	7.71	9.2	9.42	9.39
NEGAT	VVTU2409_at	VIT_11s0065g00130	Taxane 10-beta-hydroxylase	Metabolism.Secondary metabolism.Terpenoid metabolism.Diterpenoid metabolism.Diterpenoid biosynthesis.Taxol biosynthesis	VVTU2409_at	6.56	7.71	7.98	9.97	10.01	10.12	10.15	10.06	10.68	7.33	6.87	7.44	3.97	4.67	4.44	4.51	4.83	4.13	4.91	4.28	4.17	5.26	5.2	5.21
NEGAT	VVTU13930_at	VIT_06s0004g04640	Metallothionein 2b	Cellular process.Cellular homeostasis.Heavy metal ion homeostasis	VVTU13930_at VVTU7280_s_at	10.67	10.3	10.42	9.52	9.35	10.59	9.58	9.57	9.87	8.52	8.55	8.67	5.84	5.89	5.82	7.32	7.25	7.72	9.81	10.14	9.97	11.82	12.1	11.83
NEGAT	VVTU7131_at	VIT_08s0032g00910	Fasciclin domain-containing protein FLA17	Cellular process.Cellular component organization and biogenesis.Cell wall organization and biogenesis.Cell wall structural protein	VVTU35529_s_at VVTU7131_at	10.57	10.39	10.84	11.11	10.96	11.06	10.99	10.84	10.29	9.37	9.64	9.63	7.98	8.09	7.74	6.19	6.46	6.35	7.01	7.04	6.86	9.57	9.39	9.45
NEGAT	VVTU40846_s_at	VIT_08s0007g02190	LHCB4 chlorophyll A-B binding protein CP29	Metabolism.Primary metabolism.Generation of metabolite precursors and energy.Photosynthesis.Antenna proteins	VVTU27073_x_at VVTU36179_s_at VVTU40846_s_at VVTU5350_s_at	11.89	12.28	12.03	11.08	11.49	11.38	10.45	10.5	11.13	9.95	9.83	9.91	8.14	8.2	8.13	7.81	8.15	7.86	8.95	9.05	9.35	11.15	11.64	11.73
NEGAT	VVTU11204_at	VIT_05s0020g03360	Unknown	Unknown	VVTU11204_at	7.29	6.89	7.81	7.99	8.29	7.82	8.09	7.96	7.5	4.37	4.72	4.47	4.25	3.68	3.97	4.1	3.93	3.92	3.96	3.64	4.3	5.55	5.76	5.52
NEGAT	VVTU1977_at	VIT_06s0009g00810	Periplasmic beta-glucosidase precursor	Cellular process.Cellular component organization and biogenesis.Cell wall organization and biogenesis.Cell wall metabolism.Cell wall modification.Beta-glucoside modification	VVTU1977_at VVTU24910_at	11.14	10.84	10.78	10.13	9.94	10.42	9.69	9.64	9.41	10.78	10.86	10.76	8.03	7.94	7.86	6.04	6	6.26	7.31	7.84	8.41	11.13	11.31	11.25
NEGAT	VVTU10_at	VIT_08s0007g00340	Kinesin family member 22	Cellular process.Cellular component organization and biogenesis.Cytoskeleton organization and biogenesis.Microtubule organization and biogenesis.Microtubule-driven movement	VVTU10998_at VVTU10_at	7.35	6.99	6.59	5.41	5.84	5.71	5.68	5.47	4.79	3.43	3.38	3.37	3.3	3.47	3.73	4.39	3.9	4.37	3.53	3.54	3.96	8.07	8.19	8.41
NEGAT	VVTU17450_s_at	VIT_12s0055g01110	LHCB6 (light harvesting complex PSII)	Metabolism.Primary metabolism.Generation of metabolite precursors and energy.Photosynthesis.Antenna proteins	VVTU17450_s_at	9.73	10.03	9.78	8.71	9.02	9.06	8.49	8.49	9.24	7.15	7.17	7.19	5.87	5.52	5.82	6.03	5.64	6.03	7.08	7.17	7.28	9	9.54	9.45
NEGAT	VVTU37123_s_at	VVTU37123_s_at	No hit	Unknown	VVTU11919_s_at VVTU37123_s_at	8.52	8.38	8.42	7.03	7.05	7.14	6.79	5.98	6.77	5.04	4.81	5.03	4.56	3.89	4.49	5.13	4.26	4.42	5.04	5.38	5.48	8.07	8.11	8.2
NEGAT	VVTU12470_at	VIT_07s0031g02270	Tonoplast monosaccharide transporter2	Transport overview.Macromolecule transport.Carbohydrate transport.Sugar transport	VVTU12470_at	8.64	8	8.49	7.02	7.46	7.43	5.15	4.35	4.82	3.9	4.15	4.34	4.28	4.34	4.22	3.95	4.18	4.49	3.82	4.25	4.11	7.06	7.16	7.25
NEGAT	VVTU12055_s_at	VIT_07s0005g04920	Photosystem I reaction center subunit IV B (PSAE B)	Metabolism.Primary metabolism.Generation of metabolite precursors and energy.Photosynthesis.Photosystem I	VVTU12055_s_at VVTU6684_s_at	10.97	10.7	11.24	10.19	10.16	10.08	9.86	9.82	9.77	8.41	8.32	8.31	7.32	7.14	7.63	6.37	6.59	7.19	8.17	8.07	7.59	10.46	10.29	10.4
NEGAT	VVTU20568_at	VIT_00s0532g00020	Kinesin family member C1	Cellular process.Cellular component organization and biogenesis.Cytoskeleton organization and biogenesis.Microtubule organization and biogenesis.Microtubule-driven movement	VVTU20568_at	8.57	8.37	7.97	6.93	7.13	7.53	7.38	6.96	6.56	4.59	4.71	5.37	4.9	4.48	4.4	5.12	5.88	5.12	4.96	5.86	6.61	9.5	9.42	9.38
NEGAT	VVTU345_at	VIT_18s0001g15550	Serine carboxypeptidase II	Metabolism.Primary metabolism.Protein metabolism and modification.Proteolysis.Peptidase-mediated proteolysis	VVTU345_at	8.36	8.38	8	7.86	8.18	8.11	7.46	7.28	7.51	5.37	5.33	5.12	5.36	4.99	5.04	5.21	4.74	4.95	4.97	4.93	4.9	8.45	8.36	8.08
NEGAT	VVTU1194_at	VIT_07s0005g04400	Photosystem II reaction centre W (PsbW)	Metabolism.Primary metabolism.Generation of metabolite precursors and energy.Photosynthesis.Photosystem II	VVTU1194_at	8.28	8.32	8.7	7.13	7.45	7	6.51	6.65	7.03	5.04	5.09	5.1	4.82	5.11	4.84	3.95	4.49	4.21	4.82	4.72	4.97	7.74	7.87	8.02
NEGAT	VVTU40802_s_at	VIT_06s0009g02020	Tubulin beta-4 chain	Cellular process.Cellular component organization and biogenesis.Cytoskeleton organization and biogenesis.Microtubule organization and biogenesis	VVTU19136_s_at VVTU40802_s_at	11.87	11.55	11.63	11.5	11.42	11.65	11.04	11.06	10.65	10.75	10.87	10.87	8.07	8.17	8.1	7.45	7.22	7.52	9.04	9.05	9.26	11.45	11.39	11.43
NEGAT	VVTU13006_at	GSVIVT00038055001	No hit	Unknown	VVTU13006_at VVTU34526_at	7.05	8.64	7.36	6.8	6.94	7.01	6.26	6	7.74	4.81	4.24	4.19	3.49	4.08	3.69	3.46	4.06	4.03	3.75	4.4	4.5	6.39	6.63	6.79
NEGAT	VVTU6408_at	VIT_00s0253g00040	Monocopper oxidase SKS17 (SKU5 Similar 17)	Metabolism.Cellular metabolism.Oxidation reduction.Copper oxidase family	VVTU37876_at VVTU6408_at	7.77	7.18	7.17	7.81	6.66	7.92	7.17	7.42	7.36	4.15	4.57	4.44	3.87	3.96	4.3	4.34	3.97	4.42	6.34	6.8	7	8.46	8.74	8.71
NEGAT	VVTU10786_at	VIT_16s0039g02400	Protein kinase FU (FUSED)	Signalling.Signalling pathway.Protein kinase	VVTU10786_at	8.08	8.12	7.46	6.64	6.92	7.2	7.09	7.07	6.57	5.03	4.41	4.72	4.12	4.55	4.12	5.33	4.72	4.64	4.75	5.16	5.62	8.54	8.94	8.85
NEGAT	VVTU6217_s_at	VIT_19s0014g03970	Calcium-binding EF-hand	Unknown	VVTU14922_s_at VVTU39643_s_at VVTU6217_s_at	8.45	8.04	8.84	5.05	6.33	4.94	5.94	4.9	4.56	3.54	3.57	3.55	3.72	3.82	3.75	3.92	3.43	3.64	3.75	3.58	4.03	6.83	6.9	6.83
NEGAT	VVTU1214_at	VIT_06s0004g00960	Unknown	Unknown	VVTU1214_at	9.23	9.01	9.92	9.22	9.68	8.62	7.5	6.83	7.2	5.52	5.88	6.19	5.05	4.88	4.64	5.3	4.99	4.79	5.59	5.06	5.31	6.7	6.87	6.61
NEGAT	VVTU894_at	VIT_14s0068g00510	Unknown	Unknown	VVTU894_at	8.48	8.48	8.96	7.48	7.84	7.52	6.57	6.42	5.35	3.87	4.28	4.66	5.44	5.5	5.2	4.06	3.59	5.25	6.29	6.93	6.99	9	9.17	9.5
NEGAT	VVTU8268_at	VIT_02s0025g04550	Glucose-methanol-choline (GMC) oxidoreductase	Metabolism.Cellular metabolism.Oxidation reduction	VVTU8268_at	10.83	10.68	11.15	10.62	10.7	10.47	9.93	9.77	9.74	8.67	8.93	9.02	7.29	7.63	7.35	6.05	6.37	6.75	8.58	8.65	8.81	10.59	10.51	10.57
NEGAT	VVTU13176_s_at	VIT_18s0001g08330	Erg28 like protein	Unknown	VVTU13176_s_at	9.29	9.08	9.08	8.53	8.61	8.59	8.17	8	7.6	6.57	7.03	6.93	5.91	6.11	5.99	4.18	4.95	4.71	6.89	7.76	7.89	9.72	9.62	9.63
NEGAT	VVTU7325_at	VIT_04s0023g01600	Membrane protein	Unknown	VVTU7325_at	9.06	8.51	8.93	5.6	6.67	5.55	6.11	5.72	6.22	3.79	4.19	4	3.88	3.94	4.18	4.27	4.62	4.07	4.42	4.13	4.09	7.03	7.32	7.13
NEGAT	VVTU1751_s_at	VVTU1751_s_at	No hit	Unknown	VVTU1751_s_at	12.38	11.88	12.33	12.17	12.21	12.25	11.69	11.7	11.11	10.93	11.21	11.08	8.56	8.58	8.5	8.16	8.2	8.28	9.46	9.89	9.99	12.1	12.05	12.08
NEGAT	VVTU5253_at	VIT_06s0080g00420	Glucan endo-1,3-beta-glucosidase 7 precursor	Metabolism.Primary metabolism.Carbohydrate metabolism.Polysaccharide metabolism.Beta-1,3 glucan metabolism.Beta-1,3 glucan catabolism	VVTU5253_at	8.79	8.56	8.31	8.17	7.85	8.45	7.23	7.58	6.8	6	5.52	4.96	3.86	4.57	4.36	4.09	4.87	4.62	5.37	6.07	5.49	7.38	7.22	7.18
NEGAT	VVTU25355_at	CO818805	Amidase	Metabolism.Cellular metabolism.Nitrogen metabolism|Metabolism.Cellular metabolism.Nitrogen metabolism.Amine metabolism	VVTU25355_at	8.01	7.92	7.83	7.12	7.32	7.29	6.57	6.29	6.23	4.45	3.99	4.46	4.48	4.03	4.24	3.53	4.76	4.66	4.98	5.48	5.67	7.88	8.25	8.11
NEGAT	VVTU12996_at	VIT_04s0008g01500	Heat shock protein 17.6 kDa class II	Metabolism.Primary metabolism.Protein metabolism and modification.Protein folding.Chaperone-mediated protein folding.HSP-mediated protein folding	VVTU12996_at VVTU12996_s_at	5.5	3.34	4.98	5.86	5.38	5.56	10.52	10.82	10.59	2.69	3.13	3.16	3.15	2.82	2.83	2.92	2.93	2.88	2.65	2.57	3.06	5.07	5.74	4.97
NEGAT	VVTU2113_at	VIT_03s0063g00860	Serine carboxypeptidase	Metabolism.Primary metabolism.Protein metabolism and modification.Proteolysis.Peptidase-mediated proteolysis	VVTU2113_at	9.06	8.79	9.12	8.87	8.63	9.46	8.35	8.85	8.73	7.12	7.05	6.66	4.76	5.17	5.14	4.98	5.56	5.84	7.61	8.3	8.36	9.59	9.65	9.63
NEGAT	VVTU11796_at	VIT_18s0122g00330	Unknown protein	Unknown	VVTU11796_at	9.8	9.68	9.49	9.51	9.44	9.26	9.24	9.05	8.64	8.84	8.9	8.82	6.56	6.48	6.23	4.99	5.22	5.21	6.01	6.14	6.52	8.82	9.07	9.08
NEGAT	VVTU28414_at	VIT_16s0050g01680	UDP-glucose: anthocyanidin 5,3-O-glucosyltransferase	Metabolism.Secondary metabolism.Phenylpropanoid metabolism.Flavonoid metabolism.Flavonoid biosynthesis.Anthocyanin biosynthesis.Anthocyanin-glycoside biosynthesis	VVTU28414_at	9.99	9.58	9.8	9.57	9.4	9.28	9.09	8.62	8.39	8.96	8.92	9	6.86	6.78	6.77	4.61	4.66	4.73	6.49	6.79	7.01	9.26	9.22	9.24
NEGAT	VVTU36133_at	VIT_19s0027g01880	Amino acid transport protein	Transport overview.Macromolecule transport.Amino acid transport	VVTU36133_at	8.92	9.07	8.55	8.2	8.37	8.16	7.55	7.6	7.69	6.77	7.15	7.19	5.1	5.76	4.93	4.34	4.54	5.08	6.36	6.4	6.69	8.99	9.15	9.15
NEGAT	VVTU12328_s_at	VIT_03s0038g02920	S-adenosyl-methionine-sterol-C-methyltransferase	Metabolism.Primary metabolism.Lipid metabolism.Steroid metabolism.Steroid biosynthesis	VVTU12328_s_at	10.16	9.98	10.13	9.32	9.4	9.66	8.88	8.88	8.57	8.01	8.12	8.12	6.8	6.91	6.57	6	5.53	5.95	7.41	7.75	7.79	10.43	10.48	10.43
NEGAT	VVTU21050_s_at	VIT_13s0067g01150	Unknown protein	Unknown	VVTU21050_s_at VVTU39644_at	8.53	8.26	8.16	7.52	7.59	7.75	7.44	7.24	7.46	6.54	6.39	6.46	5.49	5.45	5.34	4	4.09	4.54	4.76	4.88	5.62	8.57	8.64	8.79
NEGAT	VVTU4814_at	VIT_06s0004g01550	Phosphoribosylanthranilate transferase	Metabolism.Primary metabolism.Amino acid metabolism.Amino acid biosynthesis|Metabolism.Primary metabolism.Amino acid metabolism.Aromatic amino acid metabolism.Tryptophan metabolism.Tryptophan biosynthesis	VVTU4814_at	7.48	7.49	7.93	7.15	7.58	7.13	7.35	7.11	7.71	6.19	6.64	6.95	3.43	3.48	4.25	4.04	3.84	4.49	4	3.87	4.55	6.76	7.24	7.56
NEGAT	VVTU20668_s_at	VIT_16s0022g02090	Embryo-specific 3	Unknown	VVTU20668_s_at	8.67	8.67	9.13	4.82	6.95	4.28	4.15	3.8	4.06	3.13	3.35	3.2	3.48	3.72	3.32	3.47	3.83	3.4	3.49	3.3	3.48	6.09	6.54	6.68
NEGAT	VVTU1342_at	VIT_14s0060g00460	Receptor-like protein kinase	Signalling.Signalling pathway.Protein kinase	VVTU1342_at	9.01	8.57	9.08	8.75	8.83	8.92	8.49	8.27	7.78	6.62	6.84	6.92	5.4	5.67	5.43	5.05	4.89	4.98	6.38	6.38	6.43	8.71	8.79	8.86
NEGAT	VVTU2230_at	VIT_14s0060g01870	Unknown protein	Unknown	VVTU2230_at	8.07	9.01	8.26	6.09	7.03	5.52	4.38	3.61	4.22	3.87	3.76	3.89	3.17	3.75	3.46	3.82	3.45	3.99	3.59	3.84	3.7	6.63	6.7	6.91
NEGAT	VVTU19116_s_at	VIT_07s0104g00410	Endo-1,3;1,4-beta-D-glucanase precursor	Metabolism.Primary metabolism.Carbohydrate metabolism.Polysaccharide metabolism.Beta-1,3 glucan metabolism.Beta-1,3 glucan catabolism	VVTU19116_s_at	7.7	7.87	7.87	6.44	6.9	6.6	5.57	5.26	5.39	4.2	3.65	3.89	3.49	3.52	3.97	3.87	4.38	3.7	3.57	3.7	4.4	6.93	7	7.09
NEGAT	VVTU5350_s_at	VIT_08s0007g02190	LHCB4 chlorophyll A-B binding protein CP29	Metabolism.Primary metabolism.Generation of metabolite precursors and energy.Photosynthesis.Antenna proteins	VVTU27073_x_at VVTU36179_s_at VVTU40846_s_at VVTU5350_s_at	11.9	12.37	12.03	11.11	11.54	11.4	10.46	10.51	11.25	9.94	9.84	9.79	8.07	8.06	8.1	7.86	7.88	7.82	9.08	9.08	9.41	11.16	11.64	11.72
NEGAT	VVTU1728_s_at	VIT_11s0016g05460	BRI1-KD interacting protein	Signalling.Hormone signalling.Brassinosteroid signalling.Brassinosteroid-mediated signalling pathway	VVTU1728_s_at	8.72	8.74	8.76	8.81	8.75	8.51	8.92	8.67	9.03	7.7	7.87	7.89	5.28	5.17	5.4	4.52	4.76	4.39	6.15	6.4	6.61	8.25	8.55	8.5
NEGAT	VVTU7865_at	VIT_05s0049g01390	Unknown protein	Unknown	VVTU7865_at	8.25	7.71	7.69	6.59	6.59	7.23	7.08	6.83	6.42	3.85	4.09	4.31	4.87	4.63	4.45	4.6	5.09	4.72	4.51	4.84	5.52	8.77	9.1	8.84
NEGAT	VVTU8521_at	VVTU8521_at	Kinesin motor protein	Cellular process.Cellular component organization and biogenesis.Cytoskeleton organization and biogenesis.Microtubule organization and biogenesis.Microtubule-driven movement	VVTU8521_at	8.66	7.74	7.78	6.79	7.18	7.38	7.18	6.52	6.47	5.08	5.2	4.98	4.89	5.26	4.85	5.1	4.99	4.49	4.84	5.02	5.42	9.5	9.41	9.41
NEGAT	VVTU679_at	VIT_00s0229g00100	Unknown	Unknown	VVTU679_at	10.03	9.94	9.94	9.87	9.97	9.8	9.43	9.18	8.89	6.87	7.02	7.04	6.66	6.76	6.37	6.5	6.44	6.61	6.96	7.02	7.12	9.82	9.85	9.9
NEGAT	VVTU11973_s_at	VVTU11973_s_at	Glucan endo-1,3-beta-glucosidase 7 precursor	Metabolism.Primary metabolism.Carbohydrate metabolism.Polysaccharide metabolism.Beta-1,3 glucan metabolism.Beta-1,3 glucan catabolism	VVTU11973_s_at	10.32	9.46	9.5	9.16	9.02	9.37	9.29	8.97	9.31	7.19	7.81	7.93	6.05	6.04	6.11	6.23	5.71	6.66	8.43	8.78	8.94	11.02	11.21	11.17
NEGAT	VVTU37139_s_at	VIT_01s0026g00350	Basic helix-loop-helix (bHLH) family	Regulation overview.Regulation of gene expression.Regulation of transcription.Transcription factor.bHLH family transcription factor	VVTU12404_at VVTU37139_s_at	9.35	9.66	9.33	8.77	9.16	9.03	8.68	8.17	8.85	8.78	8.87	8.98	4.92	5	5.17	5.31	5.21	4.85	8.62	8.52	8.84	9.95	10.23	10.07
NEGAT	VVTU2249_at	VIT_01s0010g01200	Cell elongation protein / DWARF1 / DIMINUTO (DIM)	Metabolism.Primary metabolism.Lipid metabolism.Steroid metabolism.Steroid biosynthesis|Signalling.Hormone signalling.Brassinosteroid signalling.Brassinosteroid metabolism.Brassinosteroid biosynthesis	VVTU2249_at	10.52	9.65	9.92	9.35	9.11	9.55	9	9.07	8.45	7.19	7.41	7.6	6.32	6.52	5.98	6.77	6.49	6.69	7.31	8.02	8.03	10.93	10.84	10.89
NEGAT	VVTU27572_s_at	VIT_06s0004g02060	Aldehyde dehydrogenase 3B1	Metabolism.Primary metabolism.Lipid metabolism.Fatty acid metabolism|Metabolism.Primary metabolism.Organic acid metabolism.Carboxylic acid metabolism	VVTU27572_s_at	9.82	10.17	10.02	10.4	10.44	10.25	9.78	9.69	9.64	7	7.12	7.25	5.46	6.08	6.04	6.71	6.84	6.71	7.04	7.04	6.83	8.84	8.7	8.72
NEGAT	VVTU36179_s_at	VIT_08s0007g02190	LHCB4 chlorophyll A-B binding protein CP29	Metabolism.Primary metabolism.Generation of metabolite precursors and energy.Photosynthesis.Antenna proteins	VVTU27073_x_at VVTU36179_s_at VVTU40846_s_at VVTU5350_s_at	11.92	12.37	12.08	11.15	11.61	11.44	10.47	10.52	11.28	9.97	9.91	9.96	8.04	8.05	8.02	8	8.09	7.76	9.03	8.99	9.35	11.15	11.66	11.8
NEGAT	VVTU12821_s_at	VIT_00s0313g00040	PAS2 (PASTICCINO 2)	Regulation overview.Regulation of cell cycle|Signalling.Signalling pathway.Protein antiphosphatase	VVTU12821_s_at	11.82	11.59	11.97	11.59	11.6	11.61	10.83	10.75	10.4	9.87	10.07	10.17	8.61	8.63	8.61	7.27	7.21	7.32	8.88	9.1	9.15	11.51	11.5	11.59
NEGAT	VVTU19182_s_at	VIT_01s0011g00830	Nodulin	Unknown	VVTU19182_s_at VVTU19495_s_at VVTU30526_s_at	10.37	10.98	10.47	11.68	11.34	11.16	11.73	11.28	11.75	9.43	8.93	9.3	7.06	7.55	7.26	7.21	7.18	7.3	7.88	7.5	8.34	10.33	9.8	9.69
NEGAT	VVTU12771_s_at	VIT_11s0016g00560	Peroxiredoxin bcp	Response to stimulus.Stress response.Abiotic stress response.Oxidative stress response	VVTU12771_s_at	7.67	7.59	7.79	6.3	6.64	6.66	5.42	5.14	5.67	4.19	4.85	4.91	3.44	3.54	3.48	3.67	3.69	4.36	4.01	4.21	4.39	7.48	7.6	7.58
NEGAT	VVTU4489_at	VIT_04s0043g00630	Lipase GDSL	Unknown	VVTU4489_at	9.19	8.96	8.96	6.48	7.23	6.28	4.88	4.86	4.73	4.73	4.74	4.13	4.48	4.43	4.46	4.73	4.28	4.23	4.27	3.84	4.59	7.48	8.12	8.22
NEGAT	VVTU529_at	VIT_04s0044g00500	Unknown protein	Unknown	VVTU529_at	9.37	9.16	9.27	8.42	8.79	8.54	7.26	7.25	7.11	5.99	5.94	6.3	5.52	5.89	5.32	5.18	5.64	5.48	6.38	6.42	6.6	9.56	9.52	9.55
NEGAT	VVTU13462_s_at	VIT_18s0001g07910	No hit	Unknown	VVTU13462_s_at	7.57	7.79	7.94	8.04	8.7	7.89	6.1	5.81	6.25	3.74	4	4.02	3.37	3.95	3.78	4.09	4.99	4.28	3.7	3.92	4.11	5.92	6.16	6.52
NEGAT	VVTU26987_at	VIT_00s0895g00010	Glucan 1,3-beta-glucosidase	Metabolism.Primary metabolism.Carbohydrate metabolism.Oligosaccharide metabolism.Oligosaccharide catabolism	VVTU26987_at	8.42	8.46	8.44	8.42	8.45	8.24	6.91	6.54	5.55	5.77	6.04	5.76	4.59	4.37	4.64	4.83	4.69	4.76	4.07	3.99	4.18	7.44	7.31	7.42
NEGAT	VVTU21725_at	VIT_15s0046g03600	(+)-neomenthol dehydrogenase	Metabolism.Secondary metabolism.Terpenoid metabolism.Monoterpenoid metabolism.Monoterpenoid biosynthesis	VVTU21725_at VVTU40420_at	6.84	5.64	6.32	5.37	5.91	6.12	5.54	5.59	5.09	3.25	3.3	3.28	3.19	3.39	3.18	3.39	3.32	2.8	3.6	3.7	4.33	7.74	7.7	7.59
NEGAT	VVTU1367_at	VIT_05s0020g00440	Boron transporter-like protein 1	Transport overview.Ion transport.Anion transport	VVTU1367_at	8.7	8.14	8.64	9.46	8.79	8.54	9.06	8.89	7.68	5.54	5.29	5.45	5.41	5.51	5.71	4.84	5.02	4.67	6.75	6.64	7	8.93	8.53	8.59
NEGAT	VVTU10987_at	VIT_05s0102g00030	Ankyrin repeat protein family	Diverse functions.Gene family with diverse functions.Ankyrin domain family	VVTU10987_at VVTU20430_at	7.95	7.6	8.36	7.57	7.46	7.92	7.15	7.19	7.35	4.71	5.16	5.67	3.78	4.42	4.24	4.54	4.75	4.17	5.58	6.45	6.38	7.9	8.59	8.8
NEGAT	VVTU20864_at	VIT_14s0066g01960	Metalloendoproteinase 1 precursor	Metabolism.Primary metabolism.Protein metabolism and modification.Proteolysis.Peptidase-mediated proteolysis.Metallopeptidase-mediated proteolysis	VVTU20864_at VVTU24294_at	8.35	5.25	6.87	8.55	8.98	8.55	5.42	6.44	7.26	5.07	4.02	3.84	3.48	4.17	3.88	4.23	3.83	4.01	3.52	3.85	4.09	5.44	6.81	6.96
NEGAT	VVTU12896_at	VIT_10s0003g05380	Cytochrome b5-like Fatty acid hydroxylase	Unknown	VVTU12896_at	9.61	9.66	9.63	9.61	9.54	9.47	9.23	9.06	8.81	7.39	7.27	7.35	6.4	6.56	6.35	5.49	5.46	5.39	6.69	6.77	7	9.16	9.25	9.27
NEGAT	VVTU4853_at	VIT_11s0016g00500	Auxin-responsive SAUR37	Signalling.Hormone signalling.Auxin signalling.Auxin responsive	VVTU17888_s_at VVTU4853_at	8.54	8.55	9.09	8.36	8.35	8.29	7.32	6.94	6.77	4.1	4.11	4.57	4.53	4.18	5.2	5.09	4.81	5.15	5.91	6.11	5.96	7.88	8.18	7.75
NEGAT	VVTU21639_at	VIT_12s0057g01070	S-adenosyl-L-methionine:salicylic acid carboxyl methyltransferase	Metabolism.Secondary metabolism.Aromatic compound metabolism	VVTU21639_at	7.81	7.42	7.95	7.79	7.98	7.94	7.55	7.14	7.35	5.19	4.57	4.12	3.67	4.39	4.38	4.87	3.82	4.59	4.98	5.28	4.88	7.31	7.43	7.56
NEGAT	VVTU8017_at	VIT_14s0068g01570	Glutaredoxin-like	Response to stimulus.Stress response.Abiotic stress response.Oxidative stress response	VVTU8017_at	7.9	7.34	7.74	7.88	8.01	7.91	9.16	9.26	8.77	6.38	6.74	6.38	4.51	5.31	5.37	4.48	5.31	5.21	5.33	5.83	5.64	8.96	9.51	9.57
NEGAT	VVTU5900_at	VIT_09s0002g04130	Proton-dependent oligopeptide transport (POT) family protein	Transport overview.Macromolecule transport.Oligopeptide transport	VVTU29968_at VVTU5900_at	8.16	7.73	8.35	8.02	8.15	8.25	7.73	7.66	7.76	6.81	5.43	5.58	3.84	4.38	4.13	4.43	4.25	4.25	6.32	6.66	6.84	8.23	8.27	8.05
NEGAT	VVTU5992_s_at	GSVIVT00004894001	Auxin-responsive protein	Unknown	VVTU5992_s_at	9.25	9.03	9.12	10.01	9.42	9.63	10	9.55	9.6	7.07	7.36	7.07	6.2	6.29	6.22	5.75	5.46	5.94	6.66	6.55	6.9	9.41	9.26	9.21
NEGAT	VVTU37131_s_at	VIT_05s0077g00870	Lipase GDSL	Unknown	VVTU35790_s_at VVTU37131_s_at	8.14	8.29	8.13	7.29	7.33	7.41	6.31	5.87	6.02	5.29	6.02	6.11	3.87	4.14	3.88	4.11	4.82	3.63	5.26	5.75	6.28	8.48	8.58	8.58
NEGAT	VVTU33_at	VIT_04s0008g02570	Replicon protein A (ATRPA2/ROR1/RPA2)	Metabolism.Primary metabolism.Nucleobase, nucleoside, nucleotide, nucleic acid metabolism.Nucleic acid metabolism.DNA metabolism	VVTU33_at	8.46	8.07	7.69	6.88	6.65	7.06	6.86	6.62	6.36	4.71	4.4	4.45	4.69	4.27	4.3	4.41	4.96	4.64	4.83	5.55	6.16	9.12	9.21	8.95
NEGAT	VVTU38188_s_at	VIT_14s0060g01840	Unknown protein	Unknown	VVTU38188_s_at	8.33	7.94	8.75	6.05	7.27	5.87	4.31	3.84	3.97	3.47	3.62	3.68	3.54	3.33	3.33	3.38	3.76	3.51	3.44	3.48	3.93	6.31	6.62	6.38
NEGAT	VVTU21121_s_at	VIT_14s0068g00680	Glyceraldehyde-3-phosphate dehydrogenase A, chloroplast precursor	Metabolism.Primary metabolism.Carbohydrate metabolism.Glycolysis and gluconeogenesis	VVTU11859_s_at VVTU17859_s_at VVTU21121_s_at VVTU27512_x_at VVTU33738_s_at	10.23	11.16	10.56	8.68	9.41	8.96	7.66	7.2	8.59	7.62	6.45	6.8	5.77	5.64	5.82	6.39	6.36	6.25	7.37	7.52	7.68	9.81	9.97	10.07
NEGAT	VVTU9258_at	TC60871	Unknown protein	Unknown	VVTU9258_at	7.65	7.88	7.4	8.32	8.49	8.19	7.71	7.32	6.43	4.44	4.51	4.66	4.33	3.96	4.22	4.16	4.4	4.43	4.49	4.35	4.32	7.42	6.36	6.48
NEGAT	VVTU8952_at	VIT_14s0030g01870	NIMA protein kinase	Signalling.Signalling pathway.Protein kinase	VVTU8952_at	8.71	8.66	8.54	8.11	7.93	8.41	7.75	7.65	7.45	4.99	5.31	5.07	5.32	4.96	4.56	5.26	5.22	5.02	5.55	6.21	6.35	8.79	8.9	8.68
NEGAT	VVTU1440_at	VIT_02s0025g00260	Polygalacturonase GH28	Cellular process.Cellular component organization and biogenesis.Cell wall organization and biogenesis.Cell wall metabolism.Cell wall modification.Pectin modification	VVTU1440_at	8.13	7.5	7.52	7.65	7.79	8.68	7.43	8.05	8.5	7.37	6.72	7.39	4.3	4.96	4.62	4.68	4.89	4.96	3.95	4.46	4.5	8.28	8.63	8.71
NEGAT	VVTU7099_s_at	VIT_16s0050g00380	Tubulin beta-1	Cellular process.Cellular component organization and biogenesis.Cytoskeleton organization and biogenesis.Microtubule organization and biogenesis	VVTU21918_x_at VVTU39245_at VVTU7099_s_at	11.65	11.12	11.25	11.38	11.22	11.4	11.27	11.13	10.97	10.29	10.21	10.32	7.53	7.66	7.47	7.31	7.08	7.64	9.45	9.44	9.66	11.66	11.6	11.46
NEGAT	VVTU22829_at	VIT_06s0004g01480	Lipoxygenase LOX1	Metabolism.Primary metabolism.Lipid metabolism.Fatty acid metabolism.Oxylipin biosynthesis	VVTU22829_at	7.1	7.28	7.93	8.94	8.29	8.28	8.46	8.33	7.92	5.64	6.21	6.51	3.89	3.96	4.08	3.81	4.02	3.67	3.74	3.26	3.74	5.44	5.59	5.78
NEGAT	VVTU30293_at	VIT_12s0121g00230	Beta-D-xylosidase	Cellular process.Cellular component organization and biogenesis.Cell wall organization and biogenesis.Cell wall metabolism.Cell wall catabolism.Xylan catabolism	VVTU30293_at	9.01	8.62	7.94	7.17	6.91	7.41	6.03	6.13	5.71	5.02	5.26	5.17	4.53	4.65	4.44	4.68	4.86	4.28	5.12	5.63	6.08	9.19	9.15	9.14
NEGAT	VVTU9073_x_at	VIT_18s0041g01040	UDP-glycosyltransferase 88A4	Metabolism.Primary metabolism.Carbohydrate metabolism.Glycosyl transference	VVTU9073_x_at	7.69	6.77	8.72	7.39	7.67	7.15	6.57	6.39	5.9	4.65	4.49	4.34	4.09	4.14	3.93	3.78	3.79	4.02	4.73	4.92	4.81	7.54	7.02	7.81
NEGAT	VVTU3621_at	VIT_05s0051g00590	Pectate lyase	Cellular process.Cellular component organization and biogenesis.Cell wall organization and biogenesis.Cell wall metabolism.Cell wall catabolism.Pectin catabolism	VVTU16116_s_at VVTU3621_at VVTU39804_s_at	7.83	7.48	7.68	7.06	7.56	7.18	6.25	5.97	5.29	4.24	4.5	4.67	4.34	3.95	3.82	4.1	4.19	4.47	3.88	3.83	4.17	7.54	7.75	7.73
NEGAT	VVTU4547_at	VIT_03s0017g01280	ABC transporter G member 7	Transport overview.Macromolecule transport.Multidrug transport.Multidrug ABC transport	VVTU4547_at	9.23	9.19	9.34	8.61	9.13	8.67	8.09	8.3	8.24	7.01	6.36	6.19	5.59	5.05	5.07	5.05	5.55	5.65	4.93	5.26	5.43	7.93	8.07	7.96
NEGAT	VVTU35665_at	VIT_09s0002g02220	Protein kinase CDG1	Signalling.Signalling pathway.Protein kinase	VVTU35665_at	9.95	9.89	9.85	9.41	9.41	9.38	9.06	8.98	8.82	9.11	9.3	9.23	6.45	6.33	6.02	5.36	5.14	5.33	6.79	7.08	7.19	9.6	9.86	9.8
NEGAT	VVTU27095_s_at	VIT_08s0056g00640	Transposon protein, CACTA, En/Spm sub-class	Xenoprotein.Protein from transposable element	VVTU21853_at VVTU27095_s_at	9.05	9.11	9.33	8.88	9.07	8.79	8.25	7.88	7.84	6.65	6.67	6.72	5.02	4.99	5.12	5.16	5.36	5.23	6.4	6.33	6.48	8.56	8.61	8.68
NEGAT	VVTU6174_at	VIT_05s0062g01090	Unknown	Unknown	VVTU6174_at	8.89	9.27	9.37	8.93	9.29	8.89	8.21	8.19	8.6	5.25	5.73	5.97	6.06	5.61	5.45	5.37	5.9	5.61	5.33	5.42	5.66	8.36	8.33	8.5
NEGAT	VVTU38367_s_at	VIT_04s0008g00870	Phosphoethanolamine/phosphocholine phosphatase	Metabolism.Primary metabolism.Lipid metabolism.Glycerolipid metabolism.Glycerophospholipid metabolism	VVTU38367_s_at	8.69	8.67	8.92	7.04	7.77	7.28	6.12	5.66	5.46	5.2	4.61	4.55	4.65	4.77	4.64	5.08	5.16	4.45	4.93	4.92	5.25	8.66	8.85	9.08
NEGAT	VVTU3181_at	VIT_05s0020g01140	Ribosomal protein L18	Metabolism.Primary metabolism.Protein metabolism and modification.Translation	VVTU3181_at	10.58	10.49	10.35	8.92	9.19	9.14	8.89	8.7	8.74	7.44	7.68	7.83	6.23	6.59	6.55	6.32	6.24	6.42	7.42	7.49	7.71	10.54	10.7	10.8
NEGAT	VVTU13609_at	VIT_01s0026g02520	Ribonuclease T2	Metabolism.Primary metabolism.Nucleobase, nucleoside, nucleotide, nucleic acid metabolism.Nucleic acid metabolism.RNA metabolism.RNA catabolism	VVTU13609_at	7.7	7.89	8.29	7.88	8.3	8.14	6.83	6.59	6	4.7	4.97	4.65	4.13	4.79	3.46	4.82	4.36	3.65	3.42	4.24	3.99	6.52	6.64	6.79
NEGAT	VVTU1506_at	VIT_04s0023g03040	Lactoylglutathione lyase	Metabolism.Primary metabolism.Organic acid metabolism.Pyruvate fermentation|Response to stimulus.Stress response.Abiotic stress response.Oxidative stress response	VVTU1506_at	11.51	11.88	11.89	9.42	10.32	9.12	9.66	8.85	9.54	7.54	7.68	7.75	7.31	7.37	6.71	7.09	6.8	6.75	7.59	7.62	7.72	9.94	10.17	10.2
NEGAT	VVTU8505_at	VIT_19s0027g00790	Transglycosylase SLT domain containing protein	Unknown	VVTU14793_at VVTU8505_at	9.4	9.12	9.69	9.91	9.84	9.83	9.46	9.23	8.45	6.25	6.48	6.52	6.03	6.07	6.17	5.57	5.38	5.64	6.14	6.36	5.94	8.38	8.17	8.28
NEGAT	VVTU5337_at	VIT_01s0011g03210	Aspartyl protease	Metabolism.Primary metabolism.Protein metabolism and modification.Proteolysis.Peptidase-mediated proteolysis	VVTU5337_at	9.19	8.96	9.08	9.34	9.25	9.23	8.55	8.3	8.16	7.01	7.01	6.97	6.22	6.18	6.29	4.93	5.44	4.58	5.64	6.34	6.83	9.07	9.5	9.14
NEGAT	VVTU13614_at	VIT_12s0134g00160	Xyloglucan endotransglycosylase/hydrolase 16	Cellular process.Cellular component organization and biogenesis.Cell wall organization and biogenesis.Cell wall metabolism.Cell wall modification.Xyloglucan modification	VVTU13614_at	12.32	12.63	12.56	12.82	12.76	12.73	12.15	12.27	11.99	10.21	10.73	10.76	9.13	9.24	8.98	7.44	7.31	7.48	11.13	11.35	11.53	11.69	12.04	12.11
NEGAT	VVTU13008_at	VVTU13008_at	No hit	Unknown	VVTU13008_at	7.12	6.64	7.2	5.83	5.77	5.79	4.91	4.87	4.38	3.23	3.32	3.36	3.28	3.23	3.37	3.13	3.68	3.48	3.92	3.91	4.27	7.98	8.04	7.99
NEGAT	VVTU3295_at	VIT_19s0015g00530	fasciclin arabinogalactan-protein (FLA1)	Cellular process.Cellular component organization and biogenesis.Cell wall organization and biogenesis.Cell wall structural protein	VVTU3295_at	9.45	9.64	9.43	8.85	8.66	8.9	8.54	8.76	8.31	8.41	8.57	8.7	6.07	6	5.69	4.58	5.24	5.53	5.11	5.97	6.01	9.12	9.21	9.13
NEGAT	VVTU3249_at	VIT_04s0008g05300	Phosphate translocator	Transport overview.Ion transport.Anion transport.Phosphate transport|Transport overview.Macromolecule transport.Carbohydrate transport.Sugar transport	VVTU3249_at	9.5	9.44	9.34	9.01	8.85	9.26	8.45	8.35	8.01	6.03	6.13	6.21	6.02	6.08	6.02	6.18	6.41	6.51	5.76	6.18	6.36	9.96	10.15	10.12
NEGAT	VVTU7233_at	VIT_04s0008g05830	Armadillo/beta-catenin repeat	Unknown	VVTU26937_s_at VVTU7233_at	9.57	9.51	9.71	9.71	9.58	10.16	9.21	8.97	8.79	6.93	7.43	7.58	5.61	5.95	5.74	5.73	5.4	5.96	7.24	7.16	7.54	9.24	9.24	9.21
NEGAT	VVTU2582_at	VIT_08s0056g00210	Cyclin-dependent kinase B1;2	Regulation overview.Regulation of cell cycle	VVTU2582_at	10.14	9.55	9.58	8.67	8.83	8.98	9.27	8.92	8.37	5.38	5.82	5.55	5.8	6.06	6.11	7.2	7.55	7.08	5.83	6.4	7.57	10.64	10.79	10.72
NEGAT	VVTU8696_at	VIT_10s0116g00520	Xyloglucan endotransglucosylase/hydrolase 8	Cellular process.Cellular component organization and biogenesis.Cell wall organization and biogenesis.Cell wall metabolism.Cell wall modification.Xyloglucan modification	VVTU8696_at	7.94	8.5	8.18	7.61	7.4	7.65	6.49	6.4	6.1	4.73	3.92	4.25	4.82	4.26	3.46	4.42	4.89	4.08	5.45	6.03	6.13	8.21	8.49	8.63
NEGAT	VVTU3154_s_at	GSVIVT00002805001	Non-specific lipid-transfer protein	Transport overview.Macromolecule transport.Lipid transport	VVTU3154_s_at VVTU35454_s_at	13.2	13.01	13.07	12.86	13.05	13.09	12.2	11.92	11.58	10.93	11.13	11.13	9.66	9.87	9.5	8.97	8.61	9.13	9.64	9.94	10.34	13	12.84	12.84
NEGAT	VVTU7219_at	VIT_13s0067g03050	Leucine-rich repeat transmembrane protein kinase	Signalling.Signalling pathway.Protein kinase	VVTU7219_at	9.71	9.08	9.26	9.36	9.31	9.5	9.27	8.97	8.75	7.62	7.69	7.77	5.4	6.18	5.51	5.94	5.65	6.26	7.1	7.31	7.46	10.22	10.2	10.18
NEGAT	VVTU27716_at	VIT_17s0000g08160	Polygalacturonase BURP	Cellular process.Cellular component organization and biogenesis.Cell wall organization and biogenesis.Cell wall metabolism.Cell wall modification.Pectin modification	VVTU27716_at VVTU27744_at	7.64	6.99	7.06	7.66	7.79	7.61	6.94	6.39	5.97	4.08	4.55	4.46	4.16	4.02	4.23	3.84	3.73	3.78	4.44	5.1	5.19	7.85	7.86	7.76
NEGAT	VVTU38452_at	VIT_18s0072g00920	Caffeate 3-O-methyltransferase 1	Metabolism.Secondary metabolism.Phenylpropanoid metabolism.Phenylpropanoid biosynthesis	VVTU38452_at	8.46	7.97	8.36	7.39	7.64	7.62	7.06	6.93	7.03	4.7	5.2	4.87	4.29	4.46	4.88	4.85	5.06	4.82	4.81	5.19	4.97	8.66	8.5	8.74
NEGAT	VVTU22089_at	VIT_05s0094g00960	UDP-xylose phenolic glycosyltransferase	Metabolism.Secondary metabolism.Aromatic compound metabolism.Aromatic compound glycosidase	VVTU20823_at VVTU22089_at	8.8	8.22	9.26	8.9	8.83	8.43	7.98	7.45	7.57	6.42	6.74	6.76	5.2	5.03	5.21	5.2	4.81	4.17	6.02	5.7	5.45	8.43	8.49	8.72
NEGAT	VVTU999_s_at	VIT_06s0004g05020	Haloacid dehalogenase hydrolase	Metabolism	VVTU13938_at VVTU999_s_at	12.02	11.65	12.01	11.71	11.92	11.44	12.24	12.24	11.54	10.38	10.43	10.43	7.85	7.81	7.84	8.15	7.87	8.16	8.93	8.92	8.82	11.32	11.28	11.23
NEGAT	VVTU23642_at	VIT_18s0041g00680	Endomembrane protein 70	Cellular process.Cellular transport.Protein trafficking	VVTU23642_at	8.2	8.29	8.12	8.05	7.97	8.05	7.62	7.41	7.53	5.64	5.76	5.55	5.04	5.02	4.89	4.14	5.07	4.9	4.73	5.26	5.2	8.76	8.58	8.63
NEGAT	VVTU5281_at	VIT_18s0001g02730	Unknown	Unknown	VVTU28882_at VVTU5281_at	9.37	9.27	8.94	8.26	8.53	8.71	7.86	7.61	7.63	5.07	5.3	5.43	5.77	5.74	5.53	5.81	5.89	6.1	6.37	6.67	7.15	10.28	10.4	10.31
NEGAT	VVTU35454_s_at	GSVIVT00002805001	Non-specific lipid-transfer protein	Transport overview.Macromolecule transport.Lipid transport	VVTU3154_s_at VVTU35454_s_at	13.2	13.05	13.12	12.92	13.03	13.14	12.26	11.93	11.56	10.98	11.18	11.16	9.6	9.88	9.58	8.89	8.66	9.14	9.71	9.92	10.32	13	12.87	12.88
NEGAT	VVTU30545_at	VIT_14s0066g01590	NHL repeat-containing protein	Unknown	VVTU30545_at	7.68	7.62	7.65	7.12	7.36	7.41	7.48	7.3	7.27	5.26	5.08	5.6	4.24	3.83	4.18	4.16	3.8	4.38	4.37	4.73	5.31	7.78	8.09	8
NEGAT	VVTU10866_at	VIT_17s0000g09320	AAA-type ATPase	Diverse functions.Gene family with diverse functions.AAA-type ATPase domain family	VVTU10866_at	7.75	7.64	7.17	6.25	6.3	6.39	6.35	6.32	5.91	4.13	3.78	3.83	4.18	3.77	3.76	3.8	4.68	4.14	3.5	4.62	5.5	8.48	8.58	8.64
NEGAT	VVTU5384_at	VIT_06s0004g06240	Zinc finger (C2H2 type) family	Regulation overview.Regulation of gene expression.Regulation of transcription.Transcription factor.C2H2 family transcription factor	VVTU34895_at VVTU5384_at	9.61	9.79	9.86	9.09	9.3	8.86	8.15	7.88	8.09	6.6	6.79	6.92	5.83	6	5.68	5.25	4.86	5.46	6.03	6.04	6.53	8.38	8.89	8.89
NEGAT	VVTU16086_at	VIT_12s0028g03190	Reticulon family protein	Unknown	VVTU16086_at	8.17	7.75	7.81	6.32	6.65	7	6.21	5.91	6.04	4.57	4.52	4.35	4.28	4.19	4.15	4.52	4.54	4.48	4.71	4.68	5.39	9.41	9.14	9.02
NEGAT	VVTU18035_s_at	VIT_01s0026g01950	Homeobox-leucine zipper protein HB13	Regulation overview.Regulation of gene expression.Regulation of transcription.Transcription factor.Homeobox domain family transcription factor	VVTU17329_s_at VVTU18035_s_at	8.22	7.35	8.18	7.29	7.28	7.41	6.55	6.41	5.84	5.47	5.01	5.05	4.58	3.39	3.94	4.03	4.05	3.74	6.06	6.32	6.19	8.65	8.99	8.81
NEGAT	VVTU21369_s_at	VIT_01s0011g06290	Purple acid phosphatase 3 ATPAP3/PAP3	Metabolism.Cellular metabolism.Phosphate metabolism	VVTU12923_s_at VVTU21369_s_at	7.88	7.16	8.02	8.09	8.78	8.56	8.13	7.48	8.64	6.78	6.39	6.79	4.11	4.16	4.28	4.11	3.93	4.09	6.04	6.43	6.23	8.17	8.1	8.43
NEGAT	VVTU22510_at	VIT_16s0100g00230	Glucose-methanol-choline (GMC) oxidoreductase family protein	Metabolism.Cellular metabolism.Oxidation reduction	VVTU22510_at	8.54	8.43	8.31	8.98	9.29	9.08	8.89	8.8	8.58	5	4.96	5.22	5.52	5.07	4.64	5.15	4.92	5.14	5.19	5.39	4.62	7.46	7.08	7.45
NEGAT	VVTU38042_at	VIT_08s0007g07820	RLK902 (receptor-like kinase 902)	Signalling.Signalling pathway.Protein kinase	VVTU24096_at VVTU38042_at	9.32	8.87	8.34	8.2	8.26	8.54	8.48	7.98	8.33	5.48	5.53	5.53	4.85	5.36	5.49	5.56	5.91	5.85	6.63	6.89	7.35	10.01	10.43	10.15
NEGAT	VVTU6628_at	VIT_05s0020g00930	Soluble diacylglycerol acyltransferase	Metabolism.Primary metabolism.Lipid metabolism.Glycerolipid metabolism.Glycerolipid biosynthesis	VVTU6628_at	9.61	9.37	9.78	9.96	9.8	9.98	9.69	9.87	9.71	8.23	8.25	8.17	6.15	6.09	6.49	5.46	5.65	5.5	6.84	7.09	7.15	9.46	9.5	9.33
NEGAT	VVTU624_at	VIT_07s0005g01430	PROLIFERA protein	Metabolism.Primary metabolism.Nucleobase, nucleoside, nucleotide, nucleic acid metabolism.Nucleic acid metabolism.DNA metabolism|Regulation overview.Regulation of cell cycle	VVTU15007_at VVTU624_at	9.39	8.59	8.88	8.03	7.8	8.15	8.24	7.94	6.91	4.11	4.32	4.49	4.81	4.02	4.51	6.8	6.43	6.58	5.08	6.81	7.02	9.78	9.93	9.78
NEGAT	VVTU10597_at	VIT_01s0026g01020	Binding	Unknown	VVTU10597_at	8.52	8.85	8.59	8.41	8.36	8.51	7.87	7.8	8.18	5.91	5.3	5.28	3.9	4.38	3.98	4.54	5.26	5.01	6.93	7.27	7.48	8.45	8.66	8.62
NEGAT	VVTU9456_at	VVTU9456_at	Sialyltransferase	Metabolism.Primary metabolism.Carbohydrate metabolism.Oligosaccharide metabolism.N-Glycan metabolism.N-Glycan biosynthesis|Metabolism.Primary metabolism.Lipid metabolism.Sphingolipid metabolism.Glycosphingolipid metabolism.Glycosphingolipid biosynthesis	VVTU9456_at	9.45	9.55	9.47	9.5	9.59	9.38	9.2	9.21	9.31	7.3	7.44	7.58	6.05	6.28	6.21	5.52	5.29	5.39	6.68	6.83	6.77	9.44	9.4	9.53
NEGAT	VVTU32795_at	CB345242	Cytochrome b6f complex subunit petN	Metabolism.Primary metabolism.Generation of metabolite precursors and energy.Electron transport|Metabolism.Primary metabolism.Generation of metabolite precursors and energy.Photosynthesis.Photosynthetic-chain phosphorylation	VVTU32795_at	7.73	7.22	8.21	7.4	7.68	7.16	6.91	7.05	6.14	4.61	4.27	4.27	4.19	3.97	4.18	3.58	3.71	4.61	4.67	4.6	4.75	7.76	7.66	7.53
NEGAT	VVTU9220_at	VIT_01s0026g00030	Unknown protein	Unknown	VVTU9220_at	8.22	7.26	7.46	6.59	6.89	7.45	6.61	6.66	6.37	4.4	4.79	4.51	4.54	4.44	4.41	4.55	4.68	4.22	4.44	4.55	5.18	9.18	9.18	9.18
NEGAT	VVTU12071_at	VIT_08s0007g08020	No hit	Unknown	VVTU12071_at	9.28	8.77	9	8.7	8.21	9.03	9.14	9.03	8.64	5.48	5.53	5.62	5.7	5.99	5.54	5.21	5.62	4.42	8.09	7.89	8.16	10.02	10.09	10.14
NEGAT	VVTU26128_at	VIT_19s0015g01350	Stachyose synthase precursor	Metabolism.Primary metabolism.Carbohydrate metabolism.Oligosaccharide metabolism.Raffinose metabolism	VVTU26128_at	8.2	7.82	7.12	7.32	6.87	7.32	5.68	5.55	5.2	3.43	3.48	3.45	3.63	3.2	3.67	3.87	3.93	4	3.76	4.14	4.31	7.35	7.15	6.58
NEGAT	VVTU1409_at	VIT_05s0020g01830	UPF0497 family	Unknown	VVTU1409_at	10.82	11.17	10.94	12.57	12.52	12.57	12.67	12.76	12.95	10.26	10.14	10.37	8.61	8.73	8.92	6.87	7.17	6.79	6.93	6.68	6.63	9.65	9.36	9.26
NEGAT	VVTU35077_at	VIT_12s0059g00050	Ankyrin repeat	Diverse functions.Gene family with diverse functions.Ankyrin domain family	VVTU35077_at	8.47	9.04	8.76	8.77	9.14	8.91	8.27	8.14	8.46	6.5	7.02	6.86	5.14	5.44	5.11	4.84	4.66	4.6	4.52	4.55	4.49	7.48	7.52	7.64
NEGAT	VVTU3077_at	VIT_11s0037g00070	NADP-dependent glyceraldehyde-3-phosphate dehydrogenase	Metabolism.Primary metabolism.Carbohydrate metabolism.Glycolysis and gluconeogenesis.Glycolysis	VVTU3077_at	9.86	10.14	10.18	9.1	9.79	8.95	9.07	8.47	9.19	8.92	8.89	8.94	5.7	5.72	5.65	5.4	5.99	6.06	5.22	5.67	6.75	8.88	9.36	9.35
NEGAT	VVTU39643_s_at	VIT_19s0014g03970	Calcium-binding EF-hand	Unknown	VVTU14922_s_at VVTU39643_s_at VVTU6217_s_at	8.47	8.26	8.94	5.01	6.45	5.06	5.93	4.86	4.58	3.55	3.04	4.03	3.44	3.43	3.53	3.83	3.81	3.13	3.69	3.72	3.46	6.83	7.01	6.99
NEGAT	VVTU27750_at	VIT_12s0028g00940	Electron transfer flavoprotein alpha-subunit precursor (Alpha-ETF)	Metabolism.Primary metabolism.Generation of metabolite precursors and energy.Electron transport	VVTU27750_at VVTU7163_at	8	7.67	7.68	6.33	6.61	7	6.83	6.57	6.3	4.18	4.63	3.99	4.26	4.19	4.18	4.25	4.47	4	4.19	4.39	5.33	8.6	8.68	8.61
NEGAT	VVTU6717_at	VIT_00s1764g00020	Leucine-rich repeat transmembrane protein kinase	Signalling.Signalling pathway.Protein kinase	VVTU6717_at	7.94	7.52	7.87	7.83	7.77	7.81	7.25	7.18	6.54	5.39	5.49	5.63	4.45	4.26	4.15	4.21	4.22	3.99	4.58	4.84	5.12	8.25	8.13	8.12
NEGAT	VVTU7775_at	VIT_00s0211g00170	Unknown	Unknown	VVTU7775_at	10.08	9.81	9.87	9.16	9.38	9.37	8.87	8.52	8.62	9.87	10.14	9.96	6.77	6.49	6.05	4.87	4.18	4.39	7.49	7.79	7.78	10.21	10.55	10.6
NEGAT	VVTU9205_at	VIT_07s0031g00470	DNA polymerase alpha	Metabolism.Primary metabolism.Nucleobase, nucleoside, nucleotide, nucleic acid metabolism.Nucleic acid metabolism.DNA metabolism.DNA replication	VVTU9205_at	7.92	7.58	7.47	6.56	6.3	6.69	6.75	6.52	5.91	3.7	4.24	3.89	3.87	3.32	4.14	4.06	4.38	4.44	4.2	4.84	5.15	8.74	8.57	8.41
NEGAT	VVTU8462_at	VIT_08s0007g04950	Xyloglucan endotransglucosylase/hydrolase 32	Cellular process.Cellular component organization and biogenesis.Cell wall organization and biogenesis.Cell wall metabolism.Cell wall modification.Xyloglucan modification	VVTU8462_at	8.31	8.34	8.19	6.77	6.8	7.25	6.12	6.39	6.42	5.41	5.31	4.84	3.52	4.32	3.97	4.41	4.04	3.6	4	3.97	3.97	7.16	7.73	7.69
NEGAT	VVTU6362_at	VIT_17s0000g03910	flavonoid 3-monooxygenase	Metabolism.Secondary metabolism.Phenylpropanoid metabolism.Flavonoid metabolism.Flavonoid biosynthesis	VVTU6362_at	7.8	7.49	8.27	7.89	7.76	7.36	8.3	8.51	8.08	9.18	9.27	9.22	4.08	3.85	3.85	3.3	3.59	3.75	4.25	4.72	4.99	7.56	8.05	8.17
NEGAT	VVTU4300_at	VIT_00s0179g00320	Unknown protein	Unknown	VVTU4300_at	9.35	9.28	9.13	8.88	9.02	9.06	8.4	8.2	8.06	6.14	6.57	6.43	5.62	5.49	5.29	5.37	5.2	5.19	6.6	6.82	7.07	9.44	9.6	9.35
NEGAT	VVTU21314_at	VIT_10s0071g00890	Unknown protein	Unknown	VVTU21314_at	8.06	8.49	8.27	7.06	7.64	7.13	6.6	5.94	6.34	5.12	4.64	4.39	4	3.99	4.09	4.32	4.93	4.45	3.8	4.17	4.86	7.83	7.99	8.17
NEGAT	VVTU2375_at	VIT_10s0003g00620	Lipase GDSL	Unknown	VVTU2375_at	10.06	10.11	10.17	8.55	9.31	8.65	7.85	7.61	7.42	8.37	8.52	8.5	4.55	4.96	5.21	3.97	5.68	4.96	6.63	6.64	7.11	8.4	8.89	9.07
NEGAT	VVTU8231_at	VIT_09s0002g00130	H(+)-ATPase AHA10 (autoinhibited H(+)-ATPase isoform 10)	Metabolism.Primary metabolism.Generation of metabolite precursors and energy.Electron transport.Respiratory-chain phosphorylation|Transport overview.Ion transport.Cation transport.Proton transport	VVTU37355_at VVTU38437_at VVTU8231_at	10.49	10.43	10.32	10.01	10.2	10.15	9.64	9.47	9.09	7.6	7.86	7.77	6.87	6.78	6.93	6.42	6.64	6.67	6.87	6.92	7.42	10.58	10.37	10.56
NEGAT	VVTU28657_s_at	VIT_17s0000g05640	Nitrate transporter 1:2	Transport overview.Ion transport.Anion transport.Nitrate transport	VVTU14893_at VVTU15484_at VVTU28657_s_at	7.63	7.2	7.55	6.35	6.69	6.53	4.36	4.97	4.97	3.63	3.76	3.76	3.3	3.4	3.36	3.66	2.79	3.58	2.99	3.46	3.42	6.64	7.27	7.12
NEGAT	VVTU3650_s_at	VIT_16s0039g02040	4-coumarate-CoA ligase 3	Metabolism.Secondary metabolism.Phenylpropanoid metabolism.Phenylpropanoid biosynthesis	VVTU35421_at VVTU3650_s_at	11.79	11.65	11.77	11.19	11.32	10.87	10.59	10.28	10.59	8.69	8.95	8.92	8.77	8.71	8.87	7.34	7.33	7.21	7.19	7.59	8.05	11.21	11.53	11.71
NEGAT	VVTU12702_at	VIT_05s0020g03180	Photosystem I reaction center subunit II, chloroplast precursor	Metabolism.Primary metabolism.Generation of metabolite precursors and energy.Photosynthesis.Photosystem I	VVTU12702_at VVTU35303_s_at	10.41	10.69	10.48	9.64	10.07	9.91	9.21	9.05	9.7	8.27	8.21	8.17	6.28	6.29	6.4	6.02	6.47	6.07	7.11	7.19	7.5	9.71	10.12	10.14
NEGAT	VVTU1910_at	VIT_05s0020g04540	Beta-ketoacyl-CoA synthase	Metabolism.Primary metabolism.Lipid metabolism.Fatty acid metabolism.Fatty acid biosynthesis	VVTU1910_at	11.4	11.35	11.42	11.5	11.58	11.38	10.66	10.5	10.14	9.06	9.18	9.5	8.77	8.68	8.64	7.14	6.53	6.82	7.35	7.31	7.66	11.15	10.9	11.08
NEGAT	VVTU1551_at	VVTU1551_at	No hit	Unknown	VVTU1551_at	8.85	8.3	9.04	8.71	8.75	8.59	8.28	8.2	7.32	5.4	5.81	5.67	5.33	5.36	5.51	4.39	5.06	5.05	5.14	5.09	5.1	8.52	8.32	8.36
NEGAT	VVTU6501_s_at	VIT_08s0058g00960	Basic helix-loop-helix (bHLH) family	Regulation overview.Regulation of gene expression.Regulation of transcription.Transcription factor.bHLH family transcription factor	VVTU37991_at VVTU6501_s_at	8.64	7.85	8.24	7.97	7.68	8.41	7.32	6.75	6.54	4.48	4.29	4.78	4.13	3.8	4.6	4.2	4.01	4.54	5.32	6.26	6.11	8.13	7.94	8.22
NEGAT	VVTU35110_s_at	VIT_11s0016g03350	AP2/EREBP transcription factor TINY2	Regulation overview.Regulation of gene expression.Regulation of transcription.Transcription factor.AP2 family transcription factor.RAV subfamily transcription factor	VVTU34733_s_at VVTU35110_s_at	8.61	7.41	6.95	9.93	9.16	9.47	10.33	9.38	9.71	6.6	7.54	7.3	5.77	6.2	5.2	4.03	4.63	3.78	6.18	4.54	5.96	9.48	8.19	7.54
NEGAT	VVTU21524_at	VIT_06s0061g01500	No hit	Unknown	VVTU21524_at	9.2	9.11	9.22	8.18	8.71	8.54	7.38	7.52	7.37	5.66	6.01	5.73	5.23	5.16	5.07	4.97	5.21	5.17	5.66	5.7	5.93	9.04	9.03	8.98
NEGAT	VVTU15283_at	TC69381	Unknown protein	Unknown	VVTU15283_at	7.45	7.57	7.82	7.5	7.59	7.34	7.7	7.58	7.87	5.6	5.92	5.87	3.68	3.76	3.89	3.34	3.35	3.33	5.41	5.41	5.52	7.14	7.73	7.8
NEGAT	VVTU2370_at	VIT_12s0134g00670	Anthocyanin 5-aromatic acyltransferase	Metabolism.Secondary metabolism.Phenylpropanoid metabolism.Flavonoid metabolism.Flavonoid biosynthesis.Anthocyanin biosynthesis	VVTU16303_at VVTU2370_at	8.5	8.56	8.52	7.22	7.94	7.21	6	5.44	5.93	4.71	5.11	5.24	4.39	4.11	3.73	3.7	4.79	4.11	4.57	5.35	5.74	8.35	8.42	8.44
NEGAT	VVTU13172_at	VIT_16s0022g01210	Myb domain protein 85	Regulation overview.Regulation of gene expression.Regulation of transcription.Transcription factor.MYB family transcription factor	VVTU13172_at	8.71	8.64	9.17	8.24	8.84	8.35	7.88	7.62	7.65	5.87	5.75	6.12	4.92	4.88	4.07	4.96	5.4	4.87	5.29	5.9	5.82	8.28	8.75	8.85
NEGAT	VVTU152_at	VIT_02s0087g00460	Oxidoreductase, 2OG-Fe(II) oxygenase	Metabolism.Cellular metabolism.Oxidation reduction.2OG-Fe(II) oxygenase superfamily	VVTU152_at	9.82	9.94	9.86	9.71	9.88	9.67	9.38	9.26	9.55	7.44	7.47	7.45	5.72	5.18	5.62	6.31	6.37	6.47	6.33	6.61	6.71	9.31	9.54	9.43
NEGAT	VVTU1598_at	VIT_01s0011g04080	Zinc finger (C3HC4-type ring finger)	Regulation overview.Regulation of gene expression.Regulation of transcription.Transcription factor.Zinc finger C3HC4 family transcription factor	VVTU1598_at	8.97	8.64	9.21	8.77	8.41	8.8	7.94	8.03	7.56	4.56	5.06	5.18	5.19	4.82	4.94	5.2	5.95	5.56	5.8	5.88	6.72	9.11	9.09	9.37
NEGAT	VVTU6684_s_at	VIT_07s0005g04920	Photosystem I reaction center subunit IV B (PSAE B)	Metabolism.Primary metabolism.Generation of metabolite precursors and energy.Photosynthesis.Photosystem I	VVTU12055_s_at VVTU6684_s_at	12.34	12.26	12.49	11.63	11.86	11.7	11.26	11.23	11.39	9.4	9.48	9.47	8.44	8.47	8.39	8	7.91	8.07	8.91	8.94	9	11.61	11.86	11.95
NEGAT	VVTU27107_s_at	VIT_12s0134g00560	Unknown protein	Unknown	VVTU20229_s_at VVTU27107_s_at	10.06	9.82	10	9.85	9.86	10.21	9.54	9.12	9.39	8.28	8.06	7.96	5.61	6.13	5.54	5.79	6.22	5.4	7.85	7.84	8.29	10.04	10.11	10.07
NEGAT	VVTU1199_at	VIT_10s0071g00870	High mobility group B 6	Regulation overview.Regulation of gene expression.Regulation of transcription.Transcription factor.HMG family transcription factor	VVTU1199_at	9.85	9	9.42	7.98	8.2	8.75	7.88	7.79	6.83	4.02	4.73	4.66	5.45	5.49	5.64	6.6	6.05	6.63	5.29	6.39	6.65	10.58	10.49	10.41
NEGAT	VVTU2563_at	VIT_05s0077g02260	Nodulin MtN3 family	Unknown	VVTU2563_at	9.06	8.98	9.22	8.48	8.55	8.17	7.62	7.51	7.54	6.2	6.26	6.15	4.75	5.23	4.55	5.02	5.76	4.11	5.17	5.69	5.87	8.42	8.82	8.88
NEGAT	VVTU2389_at	VIT_06s0004g08210	Receptor protein kinase	Signalling.Signalling pathway.Protein kinase	VVTU2389_at	10.22	10.41	10.17	9.67	9.57	9.79	9.04	8.87	8.93	7.57	7.92	7.77	6.37	6.5	6.23	5.73	5.89	5.91	7.34	7.71	7.89	10.45	10.49	10.54
NEGAT	VVTU28131_s_at	VIT_05s0136g00260	Chalcone synthase	Metabolism.Secondary metabolism.Phenylpropanoid metabolism.Flavonoid metabolism.Flavonoid biosynthesis	VVTU21956_s_at VVTU28131_s_at VVTU4266_s_at	11.24	11.16	11.36	11.64	11.61	11.49	11.41	11.26	11.44	9.84	10.15	10.11	7.99	7.81	7.84	6.82	7.48	6.94	7.76	8.19	8.72	10.79	11.28	11.29
NEGAT	VVTU26937_s_at	VIT_04s0008g05830	Armadillo/beta-catenin repeat	Unknown	VVTU26937_s_at VVTU7233_at	10.43	10.6	10.71	10.51	10.67	10.77	10.16	9.96	9.95	7.48	7.82	7.96	6.5	6.47	6.29	6.74	6.24	6.89	7.82	7.92	8.2	10.16	10.04	10.13
NEGAT	VVTU6816_at	VIT_06s0004g07960	Glucose-6-phosphate/phosphate translocator	Transport overview.Ion transport.Anion transport.Phosphate transport|Transport overview.Macromolecule transport.Carbohydrate transport.Sugar transport	VVTU24208_s_at VVTU24377_at VVTU24749_s_at VVTU6816_at	9.67	9.81	10.3	7.54	8.2	7.84	7	6.76	6.72	6.07	6.23	6.48	4.65	3.92	5.32	5.27	5.32	5.09	4.89	4.93	5.13	8.09	8.32	8.71
NEGAT	VVTU20479_at	VIT_03s0038g00150	Beta-D-galactosidase	Metabolism.Primary metabolism.Carbohydrate metabolism.Monosaccharide metabolism.Galactose metabolism|Metabolism.Primary metabolism.Carbohydrate metabolism.Oligosaccharide metabolism.Glycan metabolism.Glycan catabolism|Metabolism.Primary metabolism.Lipid metabolism.Sphingolipid metabolism	VVTU20479_at	8.73	8.63	8.26	7.42	7.51	7.98	7.62	7.78	7.57	6.97	7.4	7.08	4.9	4.66	4.93	3.77	4.59	4.14	3.97	4.83	4.98	8.46	8.68	8.68
NEGAT	VVTU37876_at	VIT_00s0253g00040	Monocopper oxidase SKS17 (SKU5 Similar 17)	Metabolism.Cellular metabolism.Oxidation reduction.Copper oxidase family	VVTU37876_at VVTU6408_at	8.37	8.08	8.35	8.67	7.84	8.66	8.23	8.36	8.31	4.95	5.39	4.85	4.78	5.32	4.64	4.39	4.32	4.43	7.01	7.32	7.42	9.28	9.38	9.41
NEGAT	VVTU12455_at	VIT_18s0001g00760	Plastocyanin, chloroplast precursor	Metabolism.Primary metabolism.Generation of metabolite precursors and energy.Electron transport|Metabolism.Primary metabolism.Generation of metabolite precursors and energy.Photosynthesis.Photosynthetic-chain phosphorylation	VVTU12455_at	11.71	11.79	11.75	10.66	10.9	10.9	10.35	10.36	10.73	8.66	8.38	8.43	6.86	6.83	6.94	7.8	7.95	8.02	8.74	8.97	9.07	11.41	11.61	11.62
NEGAT	VVTU12127_s_at	VIT_11s0052g01140	Membrane protein	Unknown	VVTU12127_s_at	10.26	10.14	10.3	10.43	10.52	10.52	9.93	9.58	9.37	7.02	7.34	7.25	6.25	6.33	6.28	6.73	6.75	6.98	6.95	6.82	7.18	10.1	9.91	9.94
NEGAT	VVTU35335_at	VIT_08s0007g00440	Alpha-expansin 6 precursor	Cellular process.Cell growth and death.Cell growth|Cellular process.Cellular component organization and biogenesis.Cell wall organization and biogenesis.Cell wall metabolism.Cell wall modification	VVTU11987_s_at VVTU35335_at	7.19	8.89	7.21	6.92	7.2	6.69	6.98	6.54	7.69	4.19	3.76	3.9	3	3.37	3.47	3.84	4.17	3.83	4.02	4.54	4.54	7.15	6.88	7
NEGAT	VVTU1068_at	VIT_05s0020g03880	TSO1 (chinese for 'ugly')	Regulation overview.Regulation of gene expression.Regulation of transcription.Transcription factor.CPP family transcription factor	VVTU1068_at VVTU38036_at	9.33	9.47	8.97	8.78	8.9	8.61	8.65	8.48	8.62	6.97	7.04	7.13	5.07	5.19	5.59	5.33	5.81	4.66	5.58	6.21	6.81	9.36	9.45	9.42
NEGAT	VVTU21657_s_at	VIT_14s0068g00920	Chalcone synthase (CHS)	Metabolism.Secondary metabolism.Phenylpropanoid metabolism.Flavonoid metabolism.Flavonoid biosynthesis	VVTU21657_s_at VVTU6758_s_at	13.49	13.56	13.57	13.35	13.16	12.97	12.82	12.55	12.78	11.71	11.92	11.77	9.74	9.96	9.86	8.41	9.08	8.76	9.68	10.25	10.77	12.89	13.13	13.17
NEGAT	VVTU19090_s_at	VIT_03s0038g00950	Auxin-responsive SAUR9	Signalling.Hormone signalling.Auxin signalling.Auxin responsive	VVTU19090_s_at	9.02	9.63	9.59	8.85	9.22	9.01	8.01	8.18	8.09	7.24	7.59	7.67	4.31	3.95	3.99	5.18	5.01	5.08	7.31	7.43	7.96	8.36	9.23	9.49
NEGAT	VVTU12404_at	VIT_01s0026g00350	Basic helix-loop-helix (bHLH) family	Regulation overview.Regulation of gene expression.Regulation of transcription.Transcription factor.bHLH family transcription factor	VVTU12404_at VVTU37139_s_at	9.7	9.32	9.76	9.18	9.54	9.29	9.05	8.53	8.7	8.62	8.89	8.76	4.89	5.17	5.44	4.45	5.05	5.2	8.55	8.48	8.51	10.26	10.46	10.3
NEGAT	VVTU13070_at	VIT_11s0052g00750	Serine carboxypeptidase 1 precursor	Metabolism.Primary metabolism.Protein metabolism and modification.Proteolysis.Peptidase-mediated proteolysis	VVTU13070_at VVTU23509_at VVTU26152_at	8.92	6.78	6.82	4.6	5.08	7.59	4.44	4.11	4.07	3.47	4	3.97	3.72	3.56	3.41	3.79	3.66	3.67	4.01	6.14	6.47	10.14	10.39	10.4
NEGAT	VVTU8189_at	VIT_08s0040g01140	Serine carboxypeptidase K10B2.2 precursor	Metabolism.Primary metabolism.Protein metabolism and modification.Proteolysis.Peptidase-mediated proteolysis	VVTU8189_at	8.87	8.18	8.29	7.8	7.29	8.4	6.92	6.99	6.77	5.93	6.56	6.32	5.04	4.72	4.51	4.66	4.05	4.6	5.36	6.52	6.47	9.83	10.09	9.98
NEGAT	VVTU26691_at	VIT_13s0064g01640	Beta-primeverosidase	Metabolism.Secondary metabolism.Aromatic compound metabolism.Aromatic compound glycosidase	VVTU26035_at VVTU26691_at	8.46	7.9	8.57	6.38	6.87	6.79	4	4.19	4	3.43	3.08	3.35	3.4	3.71	3.56	3.8	3.73	3.13	3.4	3.5	3.23	6.86	7.03	7.24
NEGAT	VVTU12618_at	VIT_11s0016g04720	Blight-associated protein p12 precursor	Unknown	VVTU12618_at VVTU21955_s_at	8.09	8.59	8.44	8.22	8.23	8.09	7.44	7.11	7.03	4.75	4.51	4.95	4.56	4.2	3.99	4.47	4.51	4.12	4.2	4.01	3.85	7.1	6.89	6.95
NEGAT	VVTU6758_s_at	VIT_14s0068g00920	Chalcone synthase (CHS)	Metabolism.Secondary metabolism.Phenylpropanoid metabolism.Flavonoid metabolism.Flavonoid biosynthesis	VVTU21657_s_at VVTU6758_s_at	13.51	13.54	13.57	13.39	13.12	13.03	12.87	12.56	12.81	11.68	11.87	11.83	9.83	9.9	9.96	8.44	9	8.57	9.73	10.22	10.86	12.93	13.12	13.17
NEGAT	VVTU27034_at	VIT_11s0052g00800	Protein kinase family	Signalling.Signalling pathway.Protein kinase	VVTU27034_at	7.58	7.93	7.9	8	8.18	8.14	7.96	7.65	8.3	5.72	6.16	6.24	3.56	3.82	3.5	3.39	3.67	3.84	3.67	4.07	4.04	6.12	6.17	6.34
NEGAT	VVTU12122_at	VIT_14s0128g00440	Tangled	Unknown	VVTU12122_at	8.27	8.02	7.75	6.58	6.87	7.32	6.33	6.22	5.93	4.15	4.19	4.5	4.21	3.95	4.09	4.21	5.03	4.54	4.28	4.32	5.63	9.13	9.28	9.24
NEGAT	VVTU390_at	VIT_02s0025g01980	Cellulose synthase CSLG3	Cellular process.Cellular component organization and biogenesis.Cell wall organization and biogenesis.Cell wall metabolism.Cell wall biosynthesis.Cellulose biosynthesis	VVTU390_at	7.69	7.36	8.05	7.32	7.33	6.77	6.51	6.23	6.43	3.7	3.91	3.77	3.05	3.12	3.55	3.1	3.26	3.48	4.15	4.32	4.59	5.91	6.42	6.98
NEGAT	VVTU7517_s_at	VIT_03s0063g00010	LRX2 (leucine-rich repeat/extensin 2)	Cellular process.Cellular component organization and biogenesis.Cell wall organization and biogenesis.Cell wall structural protein	VVTU7517_s_at	8.76	9.11	8.9	9.56	9.64	9.94	9.5	9.72	10.13	8.14	8.45	8.49	6.06	6.38	5.79	4.13	5.02	4.96	5.4	5.07	5.23	8.28	8.7	8.71
NEGAT	VVTU34879_at	VVTU34879_at	No hit	Unknown	VVTU34879_at	8.97	9.45	9.2	8.95	8.97	8.91	8.87	8.83	8.5	6.17	6.37	6.33	5.06	5.68	5.53	4.81	5.14	5.07	5.87	6.35	5.84	8.91	8.8	8.66
NEGAT	VVTU10984_at	VIT_07s0129g00380	Phototropic-responsive NPH3	Signalling.Signalling pathway.Light signalling	VVTU10984_at	10.35	10.18	10.62	10.3	10.42	10.42	10.06	9.72	10.1	8.17	7	7.35	5.27	5.9	5.86	6.5	6.67	5.95	7.87	8.22	8.24	9.44	9.8	9.8
NEGAT	VVTU8772_at	VIT_02s0012g00140	Novel plant snare 11	Cellular process.Cellular transport.Protein trafficking.Vesicle-mediated trafficking	VVTU8772_at	9.44	8.72	9.41	8.98	8.8	9.08	8.52	8.63	8.08	6.04	6.6	6.41	5.83	5.45	5.76	5.25	5.25	5.66	5.62	6.33	6.17	9.73	9.69	9.65
NEGAT	VVTU8652_at	VIT_09s0002g08960	EREBP-4	Signalling.Hormone signalling.Ethylene signalling.Ethylene responsive	VVTU8652_at	7.34	7.91	7.53	7.02	7.25	7.06	6.72	6.32	6.88	3.69	4.3	4.31	3.54	3.44	4.13	3.55	4.52	3.94	3.48	3.93	4.25	7.58	7.53	7.61
NEGAT	VVTU545_at	VIT_06s0080g00120	Male sterility 2 (MS2) Acyl-CoA reductase	Unknown	VVTU545_at	7.06	6.36	6.53	5.97	6.3	6.23	9.11	9.2	9.3	8.12	8.6	8.8	3.31	4.05	3.22	3.16	3.46	3.16	3.2	3.49	3.55	8.58	8.37	8.29
NEGAT	VVTU14550_at	VIT_04s0023g03740	Tetratricopeptide repeat domain male sterility MS5	Unknown	VVTU14550_at	8.43	7.71	7.73	6.55	6.53	7.35	6.18	6.37	5.65	4.1	3.97	4.52	4.31	4.35	4.38	4.98	4.32	4.63	3.72	3.8	5.16	9.27	9.5	9.43
NEGAT	VVTU14580_at	VIT_07s0141g00330	F-box protein (FBL17)	Metabolism.Primary metabolism.Protein metabolism and modification.Proteolysis.Ubiquitin-mediated proteolysis	VVTU14580_at	8.95	8.58	8.48	7.69	7.47	7.93	7.85	7.66	6.91	5.06	4.94	5	4.87	4.48	4.72	4.65	4.99	5.17	5.42	6.01	6.47	9.83	9.41	9.37
NEGAT	VVTU5008_at	VIT_14s0066g00120	Unknown protein	Unknown	VVTU14236_at VVTU5008_at	8.56	7.98	7.85	6.73	7.33	8.35	5.6	6.8	6.46	5.12	5.19	4.18	4.44	4.62	4.62	5.12	4.61	4.64	4.38	4.1	4.23	9.44	9.37	9.17
NEGAT	VVTU35576_at	VIT_19s0014g04900	(-)-germacrene D synthase	Metabolism.Secondary metabolism.Terpenoid metabolism.Sesquiterpenoid metabolism.Sesquiterpenoid biosynthesis	VVTU22351_at VVTU35576_at	7.36	7.94	6.89	6.94	6.86	6.26	6.63	6.1	5.65	3.46	3.06	3	3.08	2.77	3.1	2.98	3.56	3.68	3.33	3.18	3.31	6.57	6.04	5.95
NEGAT	VVTU1082_at	VIT_13s0106g00250	Carboxylic ester hydrolase	Metabolism.Cellular metabolism.Esterase activity	VVTU1082_at	12.15	12.24	12.16	11.43	11.72	11.37	11.43	11.05	11.31	10.27	10.41	10.57	7.16	7.11	6.84	7.11	7.01	7.28	10.89	11	11.18	11.68	11.91	12
NEGAT	VVTU13617_at	VIT_13s0064g00460	Unknown protein	Unknown	VVTU13617_at VVTU16675_s_at VVTU40883_s_at	11.35	11.69	10.96	11.22	11.13	10.89	10.6	10.37	10.94	8.75	8.55	8.89	6.9	7.21	6.99	6.98	6.79	6.98	9.08	9.3	9.62	11.17	11.34	11.31
NEGAT	VVTU549_at	VIT_14s0068g00360	LNG1 (LONGIFOLIA1)	Cellular process.Cell growth and death.Cell growth	VVTU11775_at VVTU24107_at VVTU549_at	8.08	8.45	8.39	8.41	8.29	8.26	7.89	7.95	8.2	5.82	5.22	4.97	4.1	4.45	3.95	4.73	4.3	4.49	5.74	6.1	6.69	8.23	8.75	8.51
NEGAT	VVTU34819_s_at	VVTU34819_s_at	No hit	Unknown	VVTU34819_s_at	9.05	8.51	9.47	10.31	9.78	11.31	10.2	11.17	11.36	7.64	5.81	6.23	5.58	5.4	4.83	5.66	6.34	5.67	6.7	7.93	7.72	8.84	8.78	8.79
NEGAT	VVTU6361_at	VIT_18s0001g12500	Unknown protein	Unknown	VVTU6361_at	8.77	8.71	8.86	7.92	8.2	7.81	7.5	7.62	7.32	5.2	5.46	4.96	4.38	4.77	4.53	4.81	5.09	4.33	4.92	5.13	5.19	8.16	8.6	8.48
NEGAT	VVTU14609_x_at	VIT_18s0072g00380	Abscisic stress ripening protein 2 (ASR2)	Response to stimulus.Stress response.Abiotic stress response	VVTU14609_x_at VVTU16992_x_at VVTU25311_at VVTU25311_x_at VVTU27565_at VVTU27608_at VVTU27608_x_at VVTU32569_at VVTU8903_x_at VVTU9619_x_at	7.85	5.91	8.08	8.23	8.35	8.14	7.86	7.77	5.22	4.18	4.28	4.34	3.4	4.25	4.21	3.92	4.18	3.43	3.67	3.67	3.43	6.73	6.93	6.98
NEGAT	VVTU3815_at	VIT_12s0028g02240	Thioredoxin TTL3 (Tetratricopetide-repeat thioredoxin-like 3)	Cellular process.Cellular homeostasis.Cell redox homeostasis	VVTU19513_at VVTU3815_at	9.82	10.22	9.55	9.4	9.25	9.24	8.69	8.64	8.8	7.02	6.79	6.61	5.51	5.66	5.04	6.14	5.68	5.71	6.6	7.16	7.32	9.75	9.92	9.9
NEGAT	VVTU2751_s_at	VIT_07s0005g06160	No hit	Unknown	VVTU2751_s_at	8.63	8.31	9.07	8.85	8.91	9.28	8.71	9.02	8.89	7.11	6.95	7.28	4.65	4.42	4.89	4.55	4.29	4.86	5.93	5.91	5.79	8.26	8.45	8.2
NEGAT	VVTU8259_at	VIT_08s0007g04070	CYPLXXVIA2	Metabolism.Cellular metabolism.Oxidation reduction.Cytochrome P450 oxidoreductase	VVTU8259_at	8.64	8.44	8.63	7.95	8.02	8.09	7.77	7.35	7.45	6.87	7.04	7.1	4.2	4.82	4.76	4.28	4.79	4.04	5.48	5.7	6.05	9.2	9.48	9.48
NEGAT	VVTU35134_at	VIT_13s0019g02490	Subtilisin protease C1	Metabolism.Primary metabolism.Protein metabolism and modification.Proteolysis.Peptidase-mediated proteolysis.Subtilase-mediated proteolysis	VVTU24236_at VVTU35134_at VVTU9403_at	7.51	6.99	7.22	7.32	6.99	7.73	7.52	7.72	6.8	7.04	6.98	6.82	3.51	3.37	3.45	3.85	4.44	3.42	3.83	4.01	4.06	8.26	8.5	8.42
NEGAT	VVTU6884_at	VIT_05s0062g00840	RAB GTPase ARA4	Cellular process.Cellular transport.Protein trafficking.Vesicle-mediated trafficking	VVTU6884_at	9.68	8.97	9.73	9.49	9.44	9.72	9.15	8.86	8.01	6.4	6.35	6.54	5.68	6	5.92	5.81	5.32	5.42	6.9	7.18	7.24	10.25	10.02	10.04
NEGAT	VVTU38036_at	VIT_05s0020g03880	TSO1 (chinese for 'ugly')	Regulation overview.Regulation of gene expression.Regulation of transcription.Transcription factor.CPP family transcription factor	VVTU1068_at VVTU38036_at	7.87	7.22	7.45	7.11	7.09	7.24	6.99	6.86	6.24	5.26	5.49	5.4	3.64	4.17	3.47	3.25	3.28	3.74	3.51	4.39	5	7.99	7.93	7.9
NEGAT	VVTU19282_s_at	VIT_03s0038g02170	Thaumatin	Response to stimulus.Stress response	VVTU12226_at VVTU19282_s_at	9.56	9.2	9.22	8.95	8.87	9.67	8.56	8.51	8.44	7.62	7.88	7.77	4.81	4.48	4.92	4.51	5.69	5.42	6.2	7	7.09	9.27	9.61	9.33
NEGAT	VVTU26892_s_at	VVTU26892_at	Polyphenol oxidase	Metabolism.Primary metabolism.Amino acid metabolism.Amino acid catabolism|Metabolism.Primary metabolism.Amino acid metabolism.Aromatic amino acid metabolism.Tyrosine metabolism.Tyrosine catabolism|Metabolism.Secondary metabolism.Aromatic compound metabolism.Rosmarinic acid biosynthesis|Response to stimulus.Stress response.Abiotic stress response.Oxidative stress response	VVTU26892_at VVTU26892_s_at	10.81	10.81	9.64	9.6	8.64	9.38	9.98	10.13	9.21	8.78	8.95	9.29	5.83	5.81	5.52	5.95	5.79	6.04	7.57	7.93	8.16	10.74	10.96	10.71
NEGAT	VVTU1420_at	VIT_17s0000g04330	Kinesin family member 18/19	Cellular process.Cellular component organization and biogenesis.Cytoskeleton organization and biogenesis.Microtubule organization and biogenesis.Microtubule-driven movement	VVTU1420_at VVTU15576_at VVTU38257_at	8.2	7.55	7.69	6.49	6.85	6.98	6.57	6.46	5.66	4.15	4.07	4.77	4.22	3.9	3.62	4.41	4.81	4.11	4.29	3.76	5.11	8.99	9.22	9.22
NEGAT	VVTU19295_s_at	VIT_13s0064g00670	No hit	Unknown	VVTU19179_s_at VVTU19295_s_at	11.35	11.44	11.66	10.32	10.78	10.43	9.91	9.86	10.16	8.95	8.84	8.66	7.13	6.99	7.07	6.87	6.97	6.44	7.74	7.93	7.92	10.63	10.9	11.07
NEGAT	VVTU38288_at	VIT_03s0038g02800	Cyclin B2;4	Regulation overview.Regulation of cell cycle	VVTU38288_at	8.34	7.88	7.74	6.53	6.93	7.25	6.75	6.55	6.09	4.24	4.04	4.38	4.22	4.17	3.93	4.49	4.43	4.5	4.33	4.28	5.09	9.14	9.09	9.05
NEGAT	VVTU1904_at	VIT_04s0008g07110	Aspartic proteinase nepenthesin-2 precursor	Metabolism.Primary metabolism.Protein metabolism and modification.Proteolysis.Peptidase-mediated proteolysis	VVTU16616_at VVTU1904_at	8.19	7.67	8.32	8.58	8.61	8.76	8.51	8.5	7.95	6.62	6.38	6.66	4.74	3.89	4.23	3.92	4.73	4.14	4.45	4.08	4.58	7.28	7.66	7.64
NEGAT	VVTU16116_s_at	VIT_05s0051g00590	Pectate lyase	Cellular process.Cellular component organization and biogenesis.Cell wall organization and biogenesis.Cell wall metabolism.Cell wall catabolism.Pectin catabolism	VVTU16116_s_at VVTU3621_at VVTU39804_s_at	7.38	7.99	7.23	6.76	7.23	6.56	6.46	5.98	6.55	4.05	4.52	4.45	3.38	3.15	3.11	3.39	3.72	3.4	3.22	3.04	3.88	6.85	6.7	7.11
NEGAT	VVTU11578_at	VIT_17s0000g05570	Receptor protein kinase	Signalling.Signalling pathway.Protein kinase	VVTU10100_at VVTU11578_at	9.62	8.91	8.95	8.32	8.4	8.79	8.49	8.44	8.18	5.76	6.31	5.99	4.59	4.94	4.57	5.32	5.55	5.68	7.44	7.69	8	10.55	10.51	10.43
NEGAT	VVTU14963_s_at	VIT_03s0088g00380	Tubulin alpha chain	Cellular process.Cellular component organization and biogenesis.Cytoskeleton organization and biogenesis.Microtubule organization and biogenesis	VVTU14963_s_at VVTU16726_at	12.97	12.61	12.82	12.44	12.75	12.56	11.97	11.89	11.56	10.12	10.23	10.27	8.45	8.58	8.44	8.53	8.45	8.44	9.56	10.07	10.4	12.52	12.6	12.59
NEGAT	VVTU11054_at	VIT_13s0067g03140	WRKY DNA-binding protein 70	Regulation overview.Regulation of gene expression.Regulation of transcription.Transcription factor.WRKY family transcription factor	VVTU11054_at	7.84	7.62	7.9	9.29	9.03	8.56	9	8.56	7.93	5.96	6.37	6.43	4.49	4.34	4.37	4.38	4	3.84	4.46	4.47	4.21	8.08	7.08	6.81
NEGAT	VVTU27083_s_at	VIT_01s0137g00210	Photosystem II core complex proteins psbY, chloroplast precursor	Metabolism.Primary metabolism.Generation of metabolite precursors and energy.Photosynthesis.Photosystem II	VVTU27083_s_at	10.97	10.81	11.24	9.94	10.34	10.11	9.6	9.83	10.21	8.4	8.32	8.12	6.78	6.56	6.95	5.75	5.97	6.48	7.58	7.76	7.54	10.12	10.29	10.47
NEGAT	VVTU35062_at	VIT_17s0000g05840	Calmodulin binding IQD31 (IQ-domain 31)	Signalling.Signalling pathway.Calcium sensors and signalling	VVTU15152_s_at VVTU35062_at	8.22	7.82	8.19	7.99	7.97	7.96	7.48	7.12	6.96	4.45	4.92	4.72	4.3	3.83	3.84	3.96	3.97	4.31	5	5.34	5.57	8.02	8.02	8.04
NEGAT	VVTU538_at	VIT_14s0030g01950	Transferase	Unknown	VVTU538_at	10.43	10.51	10.45	10.15	10.34	9.95	9.21	9.03	8.53	8.41	8.7	8.77	7.14	7.16	6.93	5.26	5.11	5.5	6.74	6.75	6.98	10.26	10.19	10.41
NEGAT	VVTU3103_at	VIT_18s0001g03000	Universal stress protein (USP) family protein	Response to stimulus.Stress response	VVTU3103_at	9.81	9.66	9.51	9.11	9.36	9.36	8.95	8.41	8.94	5.68	6.44	6.35	5.61	5.34	5.32	5.29	5.88	5.67	7.7	8.23	8.48	10.4	10.51	10.47
NEGAT	VVTU6544_at	VIT_07s0151g00340	Sulfate transporter 3.1 (AST12) (AtST1)	Transport overview.Ion transport.Anion transport.Sulfate transport	VVTU6544_at	8.49	7.57	7.77	7.72	7.78	8.51	7.25	6.96	7.29	6.13	5.16	4.88	4.2	3.96	3.93	4.54	4.35	4.71	4.65	5.86	5.97	9.05	9.28	9.14
NEGAT	VVTU34927_s_at	VIT_16s0098g01900	Pectinesterase family	Cellular process.Cellular component organization and biogenesis.Cell wall organization and biogenesis.Cell wall metabolism.Cell wall modification.Pectin modification	VVTU16170_s_at VVTU34927_s_at VVTU35558_s_at	9.92	10	10.1	10.52	10.13	10.73	10.11	10.12	9.9	9.34	9.43	9.34	6.56	6.85	6.03	4.74	4.72	4.84	6.97	6.69	6.96	9.18	9.09	9.09
NEGAT	VVTU11774_s_at	VIT_15s0021g02300	Squamosa promoter-binding protein 8 (SPL8)	Regulation overview.Regulation of gene expression.Regulation of transcription.Transcription factor.SBP family transcription factor	VVTU11774_s_at	10.6	10.55	10.09	9.89	9.75	9.55	9.79	9.24	9.52	8.32	8.74	8.73	6.49	6.79	6.42	5.94	5.34	5.84	7.09	7.3	7.91	10.55	10.94	10.8
NEGAT	VVTU20401_at	VIT_07s0031g00770	Unknown protein	Unknown	VVTU20401_at	9.34	8.94	9.43	9.62	9.4	9.46	9.1	8.92	8.3	6.06	6.38	6.4	4.86	5.56	5.09	5.04	4.74	5.38	7.32	7.68	7.84	9.75	9.39	9.43
NEGAT	VVTU13411_at	VIT_11s0016g01320	Myb domain protein 13	Regulation overview.Regulation of gene expression.Regulation of transcription.Transcription factor.MYB family transcription factor	VVTU13411_at	8.04	8.8	8.25	6.87	7.29	6.78	6.41	6.29	6.84	4.71	4.82	5.03	4.55	4.27	3.64	3.8	4.19	4.41	4.09	5.02	5.49	8.53	9.03	9.11
NEGAT	VVTU27164_s_at	VIT_04s0023g00410	Photosystem I subunit XI (PSAL)	Metabolism.Primary metabolism.Generation of metabolite precursors and energy.Photosynthesis.Photosystem I	VVTU27164_s_at VVTU38119_s_at	11.17	11.19	11.41	10.17	10.62	10.31	9.9	9.76	9.95	8.73	8.76	8.74	6.47	6.47	6.67	6.43	6.28	6.64	7.87	7.93	8.05	10.35	10.6	10.73
NEGAT	VVTU12503_at	VIT_10s0003g00050	Squamosa promoter-binding protein 3 (SPL3)	Regulation overview.Regulation of gene expression.Regulation of transcription.Transcription factor.SBP family transcription factor	VVTU12503_at	9.73	10.26	9.76	9.22	9.56	9.35	8.99	8.57	9.17	6.72	6.97	6.61	5.47	5.36	5.89	5.65	6.29	5.9	6.26	6.53	6.59	9.69	9.77	9.8
NEGAT	VVTU5631_s_at	VIT_02s0025g04250	Osmotin	Response to stimulus.Stress response.Abiotic stress response.Osmotic stress response|Response to stimulus.Stress response.Biotic stress response	VVTU5631_s_at	10.06	10.05	10.87	10.38	10.42	10.82	9.75	10.16	9.67	7.83	6.99	7.38	4.88	5.36	6.54	7.19	6.62	7.17	6.7	5.79	6.63	9.3	9.35	9.6
NEGAT	VVTU35722_s_at	VIT_07s0005g02010	Nitrogen regulatory protein PII 1	Metabolism.Primary metabolism.Amino acid metabolism.Regulation of amino acid metabolism	VVTU11959_s_at VVTU35722_s_at	10.43	10.46	10.66	9.86	10.2	10.11	9.38	9.35	9.15	7.88	8.11	7.88	6.46	6.75	6.41	5.86	5.59	6.26	6.75	6.61	6.84	9.99	10.02	10.13
NEGAT	VVTU3092_s_at	VIT_13s0067g02910	Non-specific lipid-transfer protein	Transport overview.Macromolecule transport.Lipid transport	VVTU3092_s_at	9.57	9.54	10.09	7.45	8.21	7.39	4.92	5.12	5.42	4.27	4.57	4.19	4.49	4.37	4.22	4.65	4.44	4.24	4.18	4	4.52	7.03	7.7	8.1
NEGAT	VVTU1507_at	VIT_14s0030g00660	Shikimate dehydrogenase	Metabolism.Cellular metabolism.Shikimate metabolism	VVTU1507_at VVTU7853_at	9.51	8.77	8.71	8.64	8.47	8.85	8.72	8.68	8.78	5.99	6.58	6.71	5.46	5.25	5.28	5.12	5.77	5.72	6.11	7.05	7.36	10.54	10.64	10.98
NEGAT	VVTU1485_at	VIT_05s0102g00120	Glutathione peroxidase	Metabolism.Primary metabolism.Coenzyme and prosthetic group metabolism.Glutathione metabolism|Response to stimulus.Stress response.Abiotic stress response.Oxidative stress response	VVTU1485_at	10	10.2	10.12	10.05	9.87	10	9.49	9.47	8.99	7.19	7.61	7.56	6.84	6.78	6.79	5.2	5.24	5.5	6.61	6.85	6.93	10.05	9.81	10.01
NEGAT	VVTU11919_s_at	VVTU37123_s_at	No hit	Unknown	VVTU11919_s_at VVTU37123_s_at	7.44	7.29	7.3	6.05	6.46	6.13	5.61	5.64	5.24	3.73	3.57	3.49	2.52	2.55	2.41	2.97	3.24	2.74	3.93	4.27	4.05	7.09	6.97	7.01
NEGAT	VVTU15818_at	VIT_07s0005g00940	Kinesin motor protein	Cellular process.Cellular component organization and biogenesis.Cytoskeleton organization and biogenesis.Microtubule organization and biogenesis.Microtubule-driven movement	VVTU15818_at	8.97	8.91	8.87	8.89	8.78	9.11	8.49	8.22	7.98	4.89	5.2	5.46	5.15	5.46	5.05	5.5	5.08	5.29	4.89	5.45	5.65	9.15	8.86	8.78
NEGAT	VVTU7083_at	VIT_05s0020g01970	Vesicle-associated membrane protein 27 VAP27-2	Cellular process.Cellular transport.Protein trafficking.Vesicle-mediated trafficking	VVTU7083_at	8.55	8.58	8.91	8.45	8.65	8.65	8.62	8.49	8.56	6.56	6.89	6.98	4.33	4.57	4.41	4.14	4.67	5.05	5.18	5.07	4.59	7.94	8.18	8.29
NEGAT	VVTU15127_at	VIT_19s0014g02350	Squamosa promoter-binding protein 4 (SPL4)	Regulation overview.Regulation of gene expression.Regulation of transcription.Transcription factor.SBP family transcription factor	VVTU15127_at	8.93	8.95	9.15	8.6	8.95	8.45	7.65	7.13	7.4	4.89	5.39	5.17	4.51	5.32	4.68	4.97	5.62	5.39	5.5	5.53	5.78	9.15	9.31	9.46
NEGAT	VVTU12794_at	VIT_04s0044g01410	Photosystem I reaction center subunit N (PSAN)	Metabolism.Primary metabolism.Generation of metabolite precursors and energy.Photosynthesis.Photosystem I	VVTU12794_at VVTU20078_s_at VVTU21770_s_at	9.68	9.76	10.06	8.53	9.48	8.64	8.17	7.85	8.79	6.83	6.69	6.25	4.57	4.45	4.58	5.14	5.47	5.47	5.92	6.32	6.26	8.51	8.51	8.88
NEGAT	VVTU12164_at	VIT_11s0016g02940	Profilin 1	Cellular process.Cellular component organization and biogenesis.Cytoskeleton organization and biogenesis.Actin organization and biogenesis	VVTU12164_at	8.56	8.87	8.9	7.83	8.35	8.38	7.12	6.92	6.19	4.62	3.73	4.21	4.76	4.26	4.59	4.34	5.12	4.85	5.05	5.1	4.68	8.63	8.37	8.49
NEGAT	VVTU27518_s_at	VIT_08s0040g00390	Magnesium-protoporphyrin IX monomethyl ester [oxidative] cyclase	Metabolism.Primary metabolism.Cofactor metabolism.Tetrapyrrole metabolism.Chlorophyll metabolism.Chlorophyll biosynthesis|Metabolism.Primary metabolism.Generation of metabolite precursors and energy.Photosynthesis.Reaction center pigment biosynthesis	VVTU27518_s_at	11.56	11.49	11.79	10.64	11.03	10.69	10.2	10.08	10.34	8.42	8.18	8.13	6.14	6.14	6.42	7.35	7.53	7.56	8.94	9.19	9	11.26	11.29	11.29
NEGAT	VVTU1765_at	VIT_15s0046g03520	Phosphomannomutase	Metabolism.Primary metabolism.Carbohydrate metabolism.Monosaccharide metabolism.Fructose and mannose metabolism	VVTU1765_at	11.4	11.48	11.6	10.73	10.74	10.61	10.09	9.85	9.96	8.36	8.6	8.49	7.39	7.35	7.56	6.94	6.44	6.7	7.46	7.96	8.14	11.04	11.16	11.28
NEGAT	VVTU37898_at	VIT_12s0028g03480	Wax synthase	Metabolism.Primary metabolism.Lipid metabolism.Wax metabolism.Wax biosynthesis	VVTU37898_at	8.16	8.18	8.06	8.04	8.04	7.72	7.44	7.36	6.65	4.7	4.91	5.12	4.32	4.41	4.41	3.97	3.68	4.04	4.29	4.39	4.32	8.03	7.65	7.94
NEGAT	VVTU34739_s_at	VIT_03s0063g02360	Epicotyl-specific tissue protein	Unknown	VVTU11860_s_at VVTU34739_s_at VVTU34739_x_at	8.39	7.86	7.75	3.52	4.03	5.42	3.36	3.47	3.34	3.1	3.45	3.27	3.91	3.27	2.77	3.02	2.84	3.17	3.17	3.3	3.43	9.16	9.48	8.87
NEGAT	VVTU20857_at	VIT_19s0014g05070	Kinesin family member C1	Cellular process.Cellular component organization and biogenesis.Cytoskeleton organization and biogenesis.Microtubule organization and biogenesis.Microtubule-driven movement	VVTU20857_at	8.97	8.12	8.35	7.3	7.43	7.83	7.74	7.54	6.8	5.75	6.08	5.83	4.05	4.24	3.54	4.64	5.26	4.25	5.22	6.18	6.44	9.68	9.82	9.71
NEGAT	VVTU36_at	VIT_16s0022g02170	Alpha-L-fucosidase	Metabolism.Primary metabolism.Carbohydrate metabolism.Oligosaccharide metabolism.Glycan metabolism.Glycan catabolism	VVTU36_at	8.81	8.84	8.8	7.9	8.37	7.79	7.17	7.09	6.95	5.23	5.46	5.34	4.05	4.3	4.08	4.46	4.53	4.9	4.78	4.9	5.07	8.15	8.41	8.51
NEGAT	VVTU9265_at	VIT_02s0087g00630	Alcohol oxidase	Metabolism.Cellular metabolism.Oxidation reduction	VVTU9265_at	8.74	9.2	8.88	9.29	9.34	9.52	8.7	8.77	8.72	6.8	7.56	7.34	4.68	4.35	4.67	3.99	3.61	3.62	4.11	4.11	3.9	6.33	5.94	5.59
NEGAT	VVTU28001_at	VIT_14s0108g00710	Chromosome condensation protein	Metabolism.Primary metabolism.Nucleobase, nucleoside, nucleotide, nucleic acid metabolism.Nucleic acid metabolism.DNA metabolism.DNA replication	VVTU28001_at	8.39	7.81	7.77	6.76	6.77	7.07	7.03	6.82	6.28	3.9	4.16	4.28	3.64	4.03	3.62	3.94	4.97	4.25	3.83	4.73	5.6	9.05	9.06	8.7
NEGAT	VVTU147_at	VIT_03s0063g01880	Acyl-CoA synthetase long-chain member 2	Metabolism.Primary metabolism.Lipid metabolism.Fatty acid metabolism	VVTU147_at VVTU4601_at	9	9.31	8.84	8.74	8.81	8.8	8.29	8.04	7.97	7.56	7.86	7.98	4.77	4.72	4.69	4.31	4.95	4.41	5.95	5.44	5.85	9.31	9.09	9.13
NEGAT	VVTU7005_at	VIT_11s0118g00770	Unknown protein	Unknown	VVTU7005_at	8.19	7.78	7.56	6.02	6.5	6.48	5.7	5.97	5.45	3.56	3.35	3.92	3.71	4.19	3.78	4.16	3.74	3.98	3.79	3.43	4.63	8.87	8.99	9.14
NEGAT	VVTU2994_at	VIT_02s0012g01660	ATPase PGP2 (P-glycoprotein 2)	Transport overview.Macromolecule transport.Multidrug transport.Multidrug ABC transport	VVTU2994_at	9.46	9.55	9.43	9.63	9.64	9.59	8.8	8.71	8.59	6.47	7.09	6.97	6.47	6.33	6.05	4.68	4.92	4.12	5.25	5.46	5.39	8.93	8.68	8.76
NEGAT	VVTU688_at	VIT_10s0003g05480	SEC14 cytosolic factor	Signalling.Signalling pathway.Phosphatidylinositol signalling|Transport overview.Macromolecule transport.Lipid transport.Phosphatidylinositol/Phosphatidyl choline transport	VVTU688_at	9.31	8.44	8.69	7.33	7.65	8.29	7.42	7.02	7.2	5.2	5.22	4.85	5.33	4.87	4.68	5.88	4.54	4.55	4.84	5.14	6.28	10.09	10.09	10.14
NEGAT	VVTU2186_s_at	VIT_11s0016g03240	Avr9/Cf-9 rapidly elicited protein 146	Unknown	VVTU2186_s_at	7.23	7.23	7.01	7.07	7.22	7.1	7.85	8.36	8.19	5.09	4.75	4.7	4.06	4.2	3.94	3.79	3.69	3.55	4.25	4.11	4.04	8.58	8.51	8.25
NEGAT	VVTU3410_x_at	VVTU3410_x_at	No hit	Unknown	VVTU3410_x_at	7.76	7.87	7.86	7.57	7.45	8.44	7.58	8.12	8.1	7.01	6.86	6.79	3.8	3.82	3.95	2.74	2.92	3.52	6.75	7.13	6.95	9.07	9.24	9.27
NEGAT	VVTU9171_at	VIT_01s0011g03050	Unknown protein	Unknown	VVTU14841_at VVTU9171_at	9.9	9.75	9.5	10.06	9.79	9.8	9.59	8.94	8.4	6.07	6.74	6.92	6.49	6.03	6.21	4.39	4.87	4.49	7.67	7.71	8.12	10.11	9.73	9.67
NEGAT	VVTU5458_at	VIT_14s0060g01190	Nicotianamine synthase	Metabolism.Cellular metabolism.Amino acid derivative metabolism.Nicotianamine biosynthesis|Metabolism.Cellular metabolism.Iron metabolism.Iron assimilation|Metabolism.Primary metabolism.Amino acid metabolism.Methionine metabolism|Transport overview.Ion transport.Cation transport.Heavy metal ion transport.Iron transport	VVTU5458_at	9.19	8.96	9.4	9.05	9.38	9.59	8.16	8.69	8.88	7.26	7.08	7.03	2.98	2.91	3.71	4.91	5.56	5.05	8.14	8.54	8.49	9.1	9.2	9.35
NEGAT	VVTU21120_s_at	VIT_08s0007g03240	Carbonic anhydrase precursor	Metabolism.Cellular metabolism.One-carbon metabolism	VVTU13736_at VVTU21120_s_at	8.26	7.07	7.62	7.43	7.14	8.11	5.91	6.27	6.47	3.83	3.5	3.91	3.89	4.53	3.68	4.19	4.36	3.71	4.25	4.24	4.29	8.38	8.7	8.87
NEGAT	VVTU454_at	VIT_18s0001g09090	NPGR1 (no pollen germination related 1)	Signalling.Signalling pathway.Calcium sensors and signalling	VVTU454_at	8.9	9.01	8.74	8.54	8.63	8.68	7.84	7.76	7.32	4.96	5.16	4.9	4.41	4.56	4.83	5.01	5.32	5.08	5.26	5.96	6.24	9.21	9.29	9.32
NEGAT	VVTU8485_at	VIT_13s0320g00060	Carboxyl-terminal peptidase	Metabolism.Primary metabolism.Protein metabolism and modification.Proteolysis.Peptidase-mediated proteolysis	VVTU23533_s_at VVTU8485_at	9.45	9.69	9.77	8.78	9.17	9.09	8.14	8.16	8.46	6.43	6.69	6.56	5.32	5.01	5.06	5.18	4.9	5.19	5.86	6.42	6.5	8.99	9.55	9.57
NEGAT	VVTU1017_at	VIT_02s0154g00080	Multi-copper oxidase (SKU5)	Metabolism.Cellular metabolism.Oxidation reduction.Copper oxidase family	VVTU1017_at VVTU3113_at	9.21	8.83	8.75	8.23	7.87	8.37	7.5	7.39	6.42	5.23	5.78	5.88	4.48	4.41	4.38	4.87	4.79	4.33	5.45	6.52	6.86	9.74	9.74	9.62
NEGAT	VVTU4212_at	VIT_11s0052g00100	Basic helix-loop-helix (bHLH) family	Regulation overview.Regulation of gene expression.Regulation of transcription.Transcription factor.bHLH family transcription factor	VVTU17965_s_at VVTU4212_at	8.89	8.63	8.66	10.92	10.21	10	11.45	11.31	10.4	7.02	7.86	7.58	5.97	6.17	5.72	4.8	4.93	4.15	6.45	6.49	6.47	9.43	8.43	8.17
NEGAT	VVTU40583_s_at	VIT_02s0025g04330	Thaumatin VVTL1 [Vitis vinifera]	Response to stimulus.Stress response	VVTU40583_s_at	9.99	11.18	11.6	12.04	11.97	11.46	11.67	11.59	11.82	10.89	10.22	10.59	6.69	7.13	6.87	6.2	5.58	5.57	8.32	5.37	5.54	8.02	8.93	8.95
NEGAT	VVTU5530_at	VIT_05s0102g00450	MSS3 (multicopy suppressors of snf4 deficiency in yeast 3)	Response to stimulus.Stress response.Biotic stress response	VVTU5530_at	9.33	8.46	9.19	9.43	9	9.31	8.84	8.78	7.55	4.19	4.24	4.62	4.68	4.92	5.07	5.77	5.61	5.79	6.15	5.85	6.48	9.56	9.25	9.18
NEGAT	VVTU1936_at	VIT_09s0002g00450	Subtilase	Metabolism.Primary metabolism.Protein metabolism and modification.Proteolysis.Peptidase-mediated proteolysis.Subtilase-mediated proteolysis	VVTU1936_at	10.52	10.23	10.25	9.99	10.1	10.22	9.72	9.72	9.64	8.45	8.87	8.74	5.94	6.41	5.97	5.36	5.27	5.3	7.62	7.95	8.15	10.26	10.46	10.58
NEGAT	VVTU1314_at	VIT_12s0028g00040	Unknown protein	Unknown	VVTU1314_at	8.09	8.45	8.86	7.27	7.89	7.63	6.17	6.54	6.5	4.24	3.78	3.86	4.23	3.78	4.3	3.93	4.86	4.17	4	3.78	4.37	7.51	8.3	8.52
NEGAT	VVTU409_at	VIT_09s0002g08680	Unknown	Unknown	VVTU409_at	8.95	8.83	9.44	9.33	9.55	9.6	9.03	8.74	8.69	5.53	4.98	4.96	4.37	4.49	5.08	5.43	5.47	4.93	5.69	6.04	6.31	8.17	8.53	8.34
NEGAT	VVTU36932_s_at	VIT_05s0020g01980	Acyl carrier protein, mitochondrial 3	Metabolism.Primary metabolism.Lipid metabolism.Fatty acid metabolism	VVTU36932_s_at	12.07	12	12.05	11.99	12.12	12.1	11.68	11.56	11.5	9.67	9.89	10.05	7.74	7.82	7.78	7.73	7.8	7.84	8.41	8.5	8.65	11.82	11.71	11.75
NEGAT	VVTU20595_at	VIT_02s0025g04000	Scarecrow transcription factor 29 (SCL29)	Regulation overview.Regulation of gene expression.Regulation of transcription.Transcription factor.GRAS family transcription factor	VVTU20595_at	7.77	7.05	7.15	6.01	6.03	6.95	6.27	6.07	5.74	3.69	3.93	3.64	3.92	3.7	3.77	3.4	3.82	3.28	3.51	3.59	4.32	9.03	8.81	8.88
NEGAT	VVTU29589_x_at	VIT_13s0067g02930	Expansin [Vitis labrusca x Vitis vinifera] EXPA8	Cellular process.Cell growth and death.Cell growth|Cellular process.Cellular component organization and biogenesis.Cell wall organization and biogenesis.Cell wall metabolism.Cell wall modification	VVTU12273_at VVTU29407_s_at VVTU29469_s_at VVTU29589_s_at VVTU29589_x_at	7.76	8.49	8.8	8.04	8.49	8.07	7.84	7.07	7.89	4.1	3.95	4.26	3.69	4.31	3.79	4	4.33	3.88	4.15	3.62	3.78	6.34	7.03	6.71
NEGAT	VVTU19278_s_at	VIT_11s0016g01220	Auxin-binding protein ABP19a precursor	Signalling.Hormone signalling.Auxin signalling.Auxin-mediated signalling pathway	VVTU19278_s_at	9.95	9.14	9.78	7.7	8.4	9.11	5.05	4.8	5.14	6.5	4.36	4.7	4.62	4.96	5.24	4.77	4.86	4.84	5.37	5.66	6.34	10.01	10.36	10.27
NEGAT	VVTU6348_at	VIT_11s0016g05380	Acidic leucine-rich nuclear phosphoprotein 32 member E	Unknown	VVTU6348_at	7.8	7.74	8.13	8.77	9.3	8.39	8.91	8.88	9.7	7.08	5.9	6.08	3.51	4.47	3.83	4.13	4.44	4.04	4.21	4.29	4.28	6.99	7.55	7.32
NEGAT	VVTU35558_s_at	VIT_16s0098g01900	Pectinesterase family	Cellular process.Cellular component organization and biogenesis.Cell wall organization and biogenesis.Cell wall metabolism.Cell wall modification.Pectin modification	VVTU16170_s_at VVTU34927_s_at VVTU35558_s_at	8.7	8.26	8.88	9.17	9.02	9.09	8.85	8.82	8.37	7.74	7.43	7.6	4.81	5.15	5.08	2.87	3.13	3.56	5.34	5.37	5.42	7.97	7.73	7.65
NEGAT	VVTU26035_at	VIT_13s0064g01640	Beta-primeverosidase	Metabolism.Secondary metabolism.Aromatic compound metabolism.Aromatic compound glycosidase	VVTU26035_at VVTU26691_at	9.03	8.55	8.23	5.95	6.56	6.9	4.82	4.68	4.78	4.35	4.29	3.93	3.91	4.2	3.87	3.37	3.65	4.17	3.93	4.09	4.59	9.11	9.26	9.04
NEGAT	VVTU5453_at	VIT_14s0219g00090	Unknown protein	Unknown	VVTU5453_at	8.62	7.79	7.75	6.56	7	7.54	7.1	6.89	6.21	4.02	4.46	4.49	4.52	3.88	3.81	3.97	4.98	4.35	3.89	4.04	5.47	9.17	9.46	9.58
NEGAT	VVTU21814_s_at	VIT_06s0004g07970	Alpha-expansin 10 precursor	Cellular process.Cell growth and death.Cell growth|Cellular process.Cellular component organization and biogenesis.Cell wall organization and biogenesis.Cell wall metabolism.Cell wall modification	VVTU21814_s_at	8.97	9.73	9.43	6.9	7.35	7.16	6.38	6.06	6.86	6.27	6.27	6.62	3.5	3.29	4.05	3.39	4.21	3.92	3.7	3.89	4.15	7.06	7.57	7.93
NEGAT	VVTU3410_at	VVTU3410_at	No hit	Unknown	VVTU3410_at	8.07	8.06	8.33	7.76	7.77	8.7	7.97	8.35	8.37	6.83	6.9	6.97	3.94	4.19	3.97	3.17	3.39	3.32	6.88	7.48	7.02	9.24	9.46	9.54
NEGAT	VVTU7788_at	VIT_19s0090g01600	Kinesin motor protein	Cellular process.Cellular component organization and biogenesis.Cytoskeleton organization and biogenesis.Microtubule organization and biogenesis.Microtubule-driven movement	VVTU25030_at VVTU7788_at	9.17	8.92	8.32	7.12	7.17	7.94	7.21	6.87	7.1	4.62	4.7	5.1	3.9	5.22	4.68	4.99	5.21	5.14	4.42	4.63	5.6	10.07	10.1	10.11
NEGAT	VVTU10985_at	VIT_00s0125g00200	No hit	Unknown	VVTU10985_at	9.13	8.57	9.11	8.23	8.48	8.83	8.19	8.28	8.23	5.76	5.94	6.1	4.97	5.81	4.72	5.09	4.76	5.22	5.12	5.31	5.4	9.7	9.76	9.82
NEGAT	VVTU2764_s_at	VIT_09s0002g04840	Unknown	Unknown	VVTU2764_s_at	7.58	6.93	7.11	6.83	7.3	7.41	6.74	6.37	6.49	3.45	3.39	3.8	3.58	2.94	3.3	3.38	2.75	2.87	4.2	4.58	4.32	7.47	7.61	7.47
NEGAT	VVTU9614_at	VIT_08s0040g00930	Cyclin B-type	Regulation overview.Regulation of cell cycle	VVTU9614_at	8.82	8.32	8.07	6.95	7.42	7.49	7.08	6.98	6.95	4.36	4.36	4.31	4.26	4.29	4.31	4.78	4.34	4.32	4.5	5.07	5.49	9.28	9.56	9.69
NEGAT	VVTU3144_at	VIT_05s0020g00420	Polygalacturonase GH28	Cellular process.Cellular component organization and biogenesis.Cell wall organization and biogenesis.Cell wall metabolism.Cell wall modification.Pectin modification	VVTU3144_at	9.14	7.37	7.45	7.73	8.21	8.26	8.49	8.22	9.17	6.76	4.86	6.07	4.16	4.27	3.83	4.08	5.04	4.82	5.76	6.22	6.81	9.68	10.22	10.09
NEGAT	VVTU9288_at	VIT_00s0333g00060	Unknown protein	Unknown	VVTU9288_at	9.67	9.79	9.46	9.14	9.23	9.16	8.83	8.4	8.61	5.64	6.75	6.5	4.87	4.65	5.04	5.3	5.58	5.42	6.75	6.93	7.1	9.79	9.93	9.78
NEGAT	VVTU4761_at	VIT_17s0000g10060	Lipase GDSL	Unknown	VVTU4761_at	11.72	11.8	11.54	11.85	12.02	11.8	11.43	11.34	11.4	10.98	11	11.16	8.06	8.21	8	6.37	5.82	6.1	8.48	8.3	8.75	11.47	11.38	11.42
NEGAT	VVTU7878_at	VIT_08s0007g07790	UVI4 (polychome, UV-B-insensitive 4)	Response to stimulus.Stress response.Abiotic stress response.Light stress response	VVTU7878_at	8.05	7.55	7.52	6.28	6.51	6.71	6.21	5.99	5.43	3.64	3.14	3.83	3.38	3.44	3.48	3.96	3.72	3.49	3.22	3.97	4.96	8.62	8.69	8.73
NEGAT	VVTU25318_s_at	VVTU25318_s_at	Cytochrome b5 DIF-F	Unknown	VVTU25318_s_at	10.07	11.19	10.47	10.46	10.46	10.01	9.92	9.6	10.23	7.83	8.25	8.31	6.24	6.29	6.17	5.63	5.94	5.94	6	6.67	6.75	9.55	9.69	9.97
NEGAT	VVTU15080_at	VIT_14s0128g00110	Basic helix-loop-helix (bHLH) family	Regulation overview.Regulation of gene expression.Regulation of transcription.Transcription factor.bHLH family transcription factor	VVTU15080_at	8.96	8.52	8.78	8.77	8.63	9.24	8.46	8.56	8.7	5.61	5.71	5.28	3.87	4.22	4.49	4.46	5.23	5.04	6.51	7.47	7.42	9.45	9.7	9.62
NEGAT	VVTU27078_s_at	VVTU27078_s_at	Plastocyanin domain-containing protein	Metabolism.Primary metabolism.Generation of metabolite precursors and energy.Electron transport|Metabolism.Primary metabolism.Generation of metabolite precursors and energy.Photosynthesis.Photosynthetic-chain phosphorylation	VVTU27078_s_at VVTU27078_x_at	9.29	8.2	9.01	8.19	8.28	8.43	7.49	7.37	6.42	4.92	4.92	5.05	5.15	4.95	4.86	4.58	4.92	5.11	5.15	5.34	5.35	9.86	10.01	10.02
NEGAT	VVTU26004_x_at	VIT_05s0077g01750	SAG101 (senescence-associated gene 101)	Metabolism.Primary metabolism.Lipid metabolism.Glycerolipid metabolism.Glycerolipid catabolism	VVTU26004_x_at	9.58	9.58	9.95	11.2	10.99	10.95	11.11	10.85	10.23	8	7.7	7.68	5.81	6	6.17	5.49	5.26	6.04	6	5.6	5.82	8.97	8.47	8.32
NEGAT	VVTU7871_at	VIT_03s0038g01830	Proline-rich protein 4	Unknown	VVTU22615_at VVTU7871_at	10.15	9.84	9.2	9.66	9.97	10.44	8.62	8.5	8.93	7.78	7.79	7.95	5.07	4.99	5.19	4.65	5.65	4.91	5.28	4.81	5.61	8.14	8.65	8.57
NEGAT	VVTU12125_s_at	VIT_11s0016g03640	Rac-like GTP-binding protein ARAC7 (GTPase protein ROP9)	Signalling.Signalling pathway.G-protein signalling pathway	VVTU12125_s_at	9.31	8.5	8.94	8.27	7.89	8.96	8.41	7.92	7.88	5.6	5.97	6.24	4.34	4.1	4.14	5.28	4.71	5.32	6.25	6.66	6.83	10.16	10.22	10.19
NEGAT	VVTU32485_s_at	VIT_11s0118g00780	Zinc finger (C3HC4-type ring finger)	Regulation overview.Regulation of gene expression.Regulation of transcription.Transcription factor.Zinc finger C3HC4 family transcription factor	VVTU32485_s_at	9.31	8.72	9.78	9.1	9.63	9.68	8.71	8.59	9.06	7.92	7.33	7.19	3.58	4.56	4.59	4.22	3.62	3.78	7.38	7.72	7.32	8.42	8.54	8.67
NEGAT	VVTU10962_at	VIT_03s0063g00670	Cyclin-dependent kinase inhibitor ICK5	Regulation overview.Regulation of cell cycle	VVTU10962_at	7.85	7.8	7.95	7.57	7.83	7.91	6.64	6.37	5.71	3.96	4.3	4.23	3.65	3.56	3.58	3.53	3.67	3.87	3.82	3.95	3.85	7.86	7.66	7.85
NEGAT	VVTU12705_s_at	VIT_06s0004g02620	Phenylalanine ammonia-lyase	Metabolism.Secondary metabolism.Phenylpropanoid metabolism.Phenylpropanoid biosynthesis	VVTU12705_s_at	12.53	12.56	12.69	12.54	12.57	12.02	12.21	11.94	12.25	10.73	10.79	10.79	8.83	8.64	8.9	7.05	7.62	7.34	8.19	9.02	9.47	12.04	12.28	12.35
NEGAT	VVTU19655_s_at	VIT_04s0008g03950	RD22	Response to stimulus.Stress response.Abiotic stress response.Drought stress response	VVTU19655_s_at VVTU4269_s_at	11.09	10.67	11.36	11.15	11.32	10.83	11.2	10.89	10.11	9.7	9.9	9.82	6.38	6.66	5.99	6.07	5.59	5.56	6.78	6.56	6.4	9.29	9.03	9.18
NEGAT	VVTU668_x_at	VIT_13s0019g00800	Histone H4	Cellular process.Cellular component organization and biogenesis.Chromosome organization and biogenesis.Chromatin assembly	VVTU668_x_at	10.21	9.85	9.85	8.41	8.84	9.33	8.26	8.2	7.32	5.36	5.22	5.58	5.15	5.54	5.26	5.8	6.11	5.97	5.55	7.34	7.66	10.88	10.91	10.93
NEGAT	VVTU16185_s_at	VIT_04s0008g01910	ferredoxin-related	Metabolism.Primary metabolism.Generation of metabolite precursors and energy.Electron transport|Metabolism.Primary metabolism.Generation of metabolite precursors and energy.Photosynthesis.Photosynthetic-chain phosphorylation	VVTU12573_s_at VVTU16185_s_at VVTU35185_s_at VVTU38123_s_at	11.19	11.01	11.45	11.16	11.15	11.2	10.69	10.5	9.96	8.33	8.73	8.56	6.81	6.87	6.8	6.63	6.85	6.95	6.74	7.36	7.42	10.77	10.65	10.76
NEGAT	VVTU2376_at	VIT_08s0058g01030	Saposin B domain-containing protein	Metabolism.Primary metabolism.Lipid metabolism	VVTU2376_at	9.37	9.5	9.58	6.25	7.74	6.22	5.91	4.8	5.14	3.83	3.95	3.81	4.01	4.15	3.57	3.8	3.95	3.82	3.6	3.65	3.93	7.58	7.83	7.81
NEGAT	VVTU35520_s_at	VIT_12s0035g00880	Lactoylglutathione lyase	Metabolism.Primary metabolism.Organic acid metabolism.Pyruvate fermentation|Response to stimulus.Stress response.Abiotic stress response.Oxidative stress response	VVTU35520_s_at VVTU4829_s_at	9.59	9.4	9.85	10.29	10.22	10.21	10.74	10.66	10.34	8.38	8.64	8.93	5.44	5.82	5.58	4.85	5.39	5.16	4.95	4.83	4.68	8.22	8.09	8.42
NEGAT	VVTU35107_s_at	VIT_18s0001g09400	Cytochrome b5 DIF-F	Unknown	VVTU35107_s_at	10.71	11.26	11.14	11.14	11.15	10.82	10.63	10.25	10.88	8.91	9.32	9.37	6.95	6.93	6.97	5.99	6.29	6.02	6.97	6.82	7.48	10.24	10.56	10.63
NEGAT	VVTU22544_s_at	VIT_03s0110g00370	Copper transporter 2	Transport overview.Ion transport.Cation transport.Heavy metal ion transport	VVTU22544_s_at	10.25	10.7	10.41	5.79	7.66	5.68	6.04	5.05	6.33	4.39	4.11	3.57	4.05	4.04	4.43	3.81	4.82	4.56	4.09	4.05	3.7	7.83	8.04	8.05
NEGAT	VVTU8708_at	VIT_13s0019g00750	Annexin ANN4	Response to stimulus.Stress response.Abiotic stress response|Signalling.Signalling pathway.Calcium sensors and signalling	VVTU8708_at	8.61	8.49	9.42	8.61	8.88	8.67	7.24	7.51	7.16	5.13	5.63	5.7	4.69	3.9	3.99	3.83	3.68	3.78	3.83	3.71	4.03	6.89	6.95	6.86
NEGAT	VVTU19060_s_at	VIT_18s0001g13230	Beta-galactosidase BG1 [Vitis vinifera]	Metabolism.Primary metabolism.Carbohydrate metabolism.Monosaccharide metabolism.Galactose metabolism|Metabolism.Primary metabolism.Carbohydrate metabolism.Oligosaccharide metabolism.Glycan metabolism.Glycan catabolism|Metabolism.Primary metabolism.Lipid metabolism.Sphingolipid metabolism	VVTU19060_s_at VVTU6829_at	9.34	9.42	9.28	9.57	9.56	9.76	9.2	9.25	9.45	9.43	9.73	9.59	4.86	4.65	4.93	4.64	4.43	3.89	4.7	5.18	5.44	8.3	8.63	8.59
NEGAT	VVTU5704_at	VIT_04s0008g00530	Serine/threonine-protein kinase Aurora-1	Regulation overview.Regulation of cell cycle	VVTU5704_at	10.31	9.84	9.78	8.64	9	9.29	8.86	8.72	8.38	5.23	5.08	5.56	5.59	5.66	5.72	6.6	6.21	6.67	5.76	6.3	7.23	11.17	11.21	11.31
NEGAT	VVTU11771_at	VIT_11s0016g00290	Pectinesterase PME3	Cellular process.Cellular component organization and biogenesis.Cell wall organization and biogenesis.Cell wall metabolism.Cell wall modification.Pectin modification	VVTU11771_at	10.03	10.04	9.62	8.81	8.69	8.88	8.52	8.1	8.12	7.9	8.23	8.19	5.05	5.94	5.21	4.35	4.66	4.48	6.17	6.73	6.9	10.19	10.52	10.39
NEGAT	VVTU4177_s_at	VIT_14s0066g01650	Nodulin MtN21 family	Unknown	VVTU4177_s_at	8.52	8.22	8.76	8.98	9.24	9.34	8.49	8.51	8.87	6.78	5.47	5.52	4.16	4	3.95	4.46	4.42	4.3	4.91	5.56	5.6	7.71	8.15	8.3
NEGAT	VVTU3136_at	VIT_09s0018g01870	D-3-phosphoglycerate dehydrogenase, chloroplast precursor (3-PGDH)	Metabolism.Primary metabolism.Amino acid metabolism.Amino acid biosynthesis|Metabolism.Primary metabolism.Amino acid metabolism.Glycine, serine, and threonine metabolism.Glycine, serine, and threonine biosynthesis	VVTU3136_at	10.75	10.82	10.8	10.5	10.17	10.45	10.45	10.45	10.07	9.46	9.67	9.73	7.38	7.57	7.45	5.06	5.46	4.79	6.6	7.43	7.8	11.05	11.14	11.21
NEGAT	VVTU7149_at	VIT_18s0072g00800	Histone H3	Cellular process.Cellular component organization and biogenesis.Chromosome organization and biogenesis.Chromatin assembly	VVTU7149_at	10.73	10.5	10.15	9.14	9.41	9.82	9.23	8.97	8.64	4.91	5.5	5.8	5.49	5.35	5.57	7.21	7.04	6.88	6.29	7.56	8.27	11.36	11.44	11.43
NEGAT	VVTU37511_at	VIT_14s0066g01480	Cis-zeatin O-beta-D-glucosyltransferase	Signalling.Hormone signalling.Cytokinin signalling.Cytokinin metabolism.Cytokinin inactivation by glycosylation	VVTU37511_at	9.81	9.31	9.89	10.2	10.26	10.26	9.22	9.01	7.99	5.61	5.92	6.11	6.22	6.21	5.75	6.07	5.63	5.55	4.81	5.04	5.32	9.56	9.14	9.58
NEGAT	VVTU27570_s_at	VIT_00s1847g00010	Adenine phosphoribosyltransferase	Metabolism.Primary metabolism.Nucleobase, nucleoside, nucleotide, nucleic acid metabolism.Nucleotide metabolism.Purine metabolism	VVTU27570_s_at	9.33	8.44	9.24	8.16	8.26	8.55	7.75	7.56	6.86	4.46	5.29	4.77	4.33	4.4	3.86	5.11	4.74	5.41	5.68	6.27	6.33	9.81	9.98	9.97
NEGAT	VVTU21932_s_at	VIT_19s0014g04930	Germacrene-D synthase	Metabolism.Secondary metabolism.Terpenoid metabolism.Sesquiterpenoid metabolism.Sesquiterpenoid biosynthesis	VVTU21932_s_at VVTU37014_at VVTU8246_at	8.05	8.44	9.17	9.48	8.46	5.74	10.5	10.24	8.58	4.23	5.13	4.65	4.25	4.53	4.82	4	4.37	4.77	4.27	4.46	4.19	9.24	7.14	6.99
NEGAT	VVTU19236_s_at	VIT_12s0059g01830	Unknown	Unknown	VVTU19236_s_at VVTU19396_s_at VVTU19487_s_at VVTU7302_s_at	10.49	10.37	10.69	9.51	10.03	9.6	8.74	8.24	8.35	7.19	7.91	7.73	5.46	5.29	4.79	4.63	4.68	4.9	4.74	4.42	4.88	7.08	7.75	7.8
NEGAT	VVTU2697_at	VIT_06s0004g01770	Acetyl-CoA carboxylase, biotin carboxylase	Metabolism.Primary metabolism.Lipid metabolism.Fatty acid metabolism.Fatty acid biosynthesis	VVTU2697_at	10.52	10.52	10.35	10.47	10.21	10.24	9.77	9.39	9.48	7.7	8.01	7.71	5.47	5.45	5.43	5.87	5.75	5.77	7.77	8.26	8.46	10.6	10.64	10.62
NEGAT	VVTU8684_at	VIT_19s0014g03220	Unknown protein	Unknown	VVTU8684_at	8.38	8.55	8.69	7.35	7.78	6.57	5.3	5.39	5.45	3.88	3.65	3.65	3.75	3.52	3.9	3.46	4.44	3.83	3.83	4.15	4.71	8.4	8.85	8.77
NEGAT	VVTU11803_s_at	VIT_03s0180g00250	Cinnamyl alcohol dehydrogenase	Metabolism.Secondary metabolism.Phenylpropanoid metabolism.Phenylpropanoid biosynthesis	VVTU11803_s_at VVTU16099_at VVTU37094_at	6.76	5.82	7.28	7.44	7.29	7.25	6.86	6.34	5.39	2.56	2.65	2.71	2.93	2.71	2.31	2.67	2.69	2.76	3	2.57	2.55	6.55	5.91	6.03
NEGAT	VVTU7655_at	VIT_19s0090g01070	Glucan endo-1,3-beta-glucosidase 7 precursor	Metabolism.Primary metabolism.Carbohydrate metabolism.Polysaccharide metabolism.Beta-1,3 glucan metabolism.Beta-1,3 glucan catabolism	VVTU7655_at	9.04	9.08	9.25	9.16	9.33	9.43	8.56	8.56	8.07	5.54	5.76	6.07	3.52	3.91	3.68	5.78	5.08	4.5	5.91	5.84	6.21	8.39	8.59	8.48
NEGAT	VVTU14957_s_at	VIT_00s0357g00080	Glucan 1,3-beta-glucosidase	Metabolism.Primary metabolism.Carbohydrate metabolism.Oligosaccharide metabolism.Oligosaccharide catabolism	VVTU14957_s_at	9.06	8.74	8.83	8.8	9.15	8.7	7.34	7.02	6.01	5.08	5.64	5.13	4.29	3.72	4.18	4.06	4.2	4.68	4.2	4.2	4.19	7.82	7.84	7.88
NEGAT	VVTU19482_s_at	VIT_07s0031g00540	Rapid ALkalinization Factor RALFL34	Signalling.Signalling pathway.Signalling molecules.Signalling peptide	VVTU19482_s_at	10.61	10.68	10.84	10.69	10.62	10.76	10.12	9.92	9.92	7.79	8.32	8.19	5.82	5.9	5.7	5.99	5.17	5.87	8.2	8.55	8.95	10.44	10.69	10.66
NEGAT	VVTU21956_s_at	VIT_05s0136g00260	Chalcone synthase	Metabolism.Secondary metabolism.Phenylpropanoid metabolism.Flavonoid metabolism.Flavonoid biosynthesis	VVTU21956_s_at VVTU28131_s_at VVTU4266_s_at	10.96	11.45	11.11	11.32	11.3	11.18	11.09	10.91	11.46	9.7	9.83	9.76	7.35	7.13	7.25	5.9	5.85	5.89	7.06	7.55	8.23	10.54	11.04	10.89
NEGAT	VVTU27864_s_at	VIT_14s0081g00060	Photosystem II reaction centre W (PsbW)	Metabolism.Primary metabolism.Generation of metabolite precursors and energy.Photosynthesis.Photosystem II	VVTU27864_s_at VVTU7136_s_at	11.04	10.69	11.47	9.55	10.13	9.79	8.79	8.61	8.58	6.51	6.62	6.33	6.09	5.46	5.95	6.78	7.11	6.48	6.31	7.13	7.15	11.02	10.99	11.12
NEGAT	VVTU5935_at	VIT_06s0009g01320	L-ascorbate oxidase	Metabolism.Primary metabolism.Organic acid metabolism.Ascorbate and aldarate metabolism|Response to stimulus.Stress response.Abiotic stress response.Oxidative stress response	VVTU23718_at VVTU5935_at	8.75	8.15	8.34	8.25	8.04	8.75	8.41	8.41	8.23	7.79	7.9	7.67	4.43	4.18	4.1	3.68	3.93	3.65	5.2	6.69	6.84	9.82	10.06	10.06
NEGAT	VVTU8647_s_at	VIT_00s0181g00180	LHCB3 (light-harvesting chlorophyll binding protein 3)	Metabolism.Primary metabolism.Generation of metabolite precursors and energy.Photosynthesis.Antenna proteins	VVTU8647_s_at	9.45	9.39	9.91	6.78	8.12	7.75	5.67	5.68	6.2	4.85	4.01	4.48	4.34	4.34	3.79	3.94	4.98	4.36	4.12	3.99	4.31	7.89	8.85	8.95
NEGAT	VVTU12822_at	VIT_13s0064g01340	Histone H3	Cellular process.Cellular component organization and biogenesis.Chromosome organization and biogenesis.Chromatin assembly	VVTU12822_at	12.16	12.05	11.83	10.57	10.83	11.36	10.43	10.1	9.46	6.34	6.72	7.31	7.05	7.13	7.32	8.42	8.19	7.96	6.9	8.99	9.82	12.89	12.9	12.81
NEGAT	VVTU30526_s_at	VIT_01s0011g00830	Nodulin	Unknown	VVTU19182_s_at VVTU19495_s_at VVTU30526_s_at	11.93	11.67	12.14	12.59	12.45	12.13	12.79	12.55	12.25	10.17	9.71	10.05	7.37	8.11	7.92	7.24	7.04	7.47	8.74	8.49	8.9	11.96	11.48	11.37
NEGAT	VVTU4829_s_at	VIT_12s0035g00880	Lactoylglutathione lyase	Metabolism.Primary metabolism.Organic acid metabolism.Pyruvate fermentation|Response to stimulus.Stress response.Abiotic stress response.Oxidative stress response	VVTU35520_s_at VVTU4829_s_at	8.76	8.48	9.01	9.58	9.31	9.49	9.93	9.9	9.47	7.45	7.55	8.07	4.87	5.06	4.82	4.08	3.63	3.63	4.25	4.13	3.75	7.45	7.22	7.64
NEGAT	VVTU19248_s_at	VIT_18s0001g07340	Aspartic proteinase nepenthesin-1 precursor	Metabolism.Primary metabolism.Protein metabolism and modification.Proteolysis.Peptidase-mediated proteolysis	VVTU19248_s_at VVTU2368_at	9.86	9.24	9.12	8.71	8.65	9.53	8.08	8.09	9.08	5.66	4.42	5.61	5	4.28	4.69	4.75	5.33	5	6.32	7.05	7.59	9.74	10.25	10.12
NEGAT	VVTU12226_at	VIT_03s0038g02170	Thaumatin	Response to stimulus.Stress response	VVTU12226_at VVTU19282_s_at	10.35	10.05	10.36	10.18	10.18	10.64	9.82	9.68	9.69	8.07	8.2	8.3	5.52	5.53	5.47	6.23	4.95	5.06	7.24	7.56	7.75	10.19	10.49	10.46
NEGAT	VVTU12103_s_at	VIT_06s0061g00070	Ubiquitin-conjugating enzyme E2 C	Metabolism.Primary metabolism.Protein metabolism and modification.Proteolysis.Ubiquitin-mediated proteolysis	VVTU12103_s_at	9.07	8.69	8.5	7.28	7.58	8.05	7.13	6.8	6.58	3.82	3.99	4.33	3.97	4.25	5.08	4.45	5.31	5.18	4.11	4.25	5.68	10.1	10.12	10.17
NEGAT	VVTU3194_s_at	VVTU3194_s_at	No hit	Unknown	VVTU3194_s_at	9.94	10.34	10.6	10.55	10.33	11.07	9.94	10.44	10.06	8.26	8.45	8.39	5.26	5.34	5.44	5.19	5.31	5.21	7.34	7.3	7.19	9.18	9.42	9.79
NEGAT	VVTU10999_at	VIT_06s0061g00890	Carboxypeptidase	Metabolism.Primary metabolism.Protein metabolism and modification.Proteolysis.Peptidase-mediated proteolysis	VVTU10999_at	9.56	10.22	9.75	9.81	9.63	9.79	9.39	9.19	9.13	6.93	7.37	7.34	5.15	4.4	5.19	4.86	5.21	4.67	5.38	6.5	6.47	9	8.86	8.98
NEGAT	VVTU12175_at	VIT_04s0008g02770	Syntaxin-related protein KNOLLE	Cellular process.Cell growth and death.Cell division.Mitosis	VVTU12175_at	9.47	9.03	8.9	7.72	7.99	8.7	7.8	7.66	7.23	4.78	5.2	5.01	5.1	4.75	4.66	5.14	5.23	4.81	4.56	5.12	6.26	10.22	10.38	10.45
NEGAT	VVTU12093_s_at	VIT_13s0064g00430	Steroid sulfotransferase	Metabolism.Primary metabolism.Lipid metabolism.Steroid metabolism.Steroid modification	VVTU12093_s_at VVTU16283_s_at	8.58	7.55	8.44	7.92	7.73	8.44	6.92	6.85	5.23	3.48	3.64	4.02	4.23	4.06	3.32	4.02	3.64	3.55	4.22	4.99	5.03	8.69	8.7	8.39
NEGAT	VVTU19487_s_at	VIT_12s0059g01830	Unknown	Unknown	VVTU19236_s_at VVTU19396_s_at VVTU19487_s_at VVTU7302_s_at	10.4	10.45	10.66	9.44	10.02	9.52	8.64	8.16	8.2	7.2	7.72	7.78	5.1	5	4.8	5.04	3.98	4.46	4.54	4.91	4.54	7.1	7.73	7.8
NEGAT	VVTU9130_at	VIT_03s0091g01240	Serine carboxypeptidase S10	Metabolism.Primary metabolism.Protein metabolism and modification.Proteolysis.Peptidase-mediated proteolysis	VVTU9130_at	10.43	10.22	10.58	10.32	10.44	10.07	9.91	9.95	10.05	8.89	9.33	9.15	5.13	5.18	5.36	4.6	5.34	5.05	6.93	7.1	7.05	9.37	9.45	9.64
NEGAT	VVTU4269_s_at	VIT_04s0008g03950	RD22	Response to stimulus.Stress response.Abiotic stress response.Drought stress response	VVTU19655_s_at VVTU4269_s_at	10.76	10.02	10.98	10.73	10.72	10.46	10.66	10.41	9.45	9.47	9.45	9.64	5.42	5.72	5.54	5.05	4.69	5.31	6.31	6.37	6.24	9.15	8.87	8.9
NEGAT	VVTU17900_s_at	VIT_04s0008g05640	Protease inhibitor/seed storage/lipid transfer protein (LTP)	Transport overview.Macromolecule transport.Lipid transport	VVTU17900_s_at	10.63	10.52	10.62	9.69	10.06	9.99	8.9	8.9	8.75	6.24	6.55	6.68	5.86	5.78	6.05	6.37	5.9	6.18	5.92	6.86	7.45	10.66	10.93	11.09
NEGAT	VVTU35405_at	VIT_14s0083g00840	Lipase GDSL 7	Unknown	VVTU35405_at	9.18	9.03	9.31	9.86	10	9.8	9.02	8.66	8.19	4.62	4.23	4.23	4.7	4.62	4.33	4.63	4.64	4.14	4.38	3.94	4.43	6.53	6.55	6.65
NEGAT	VVTU15656_at	VIT_04s0023g02230	S-adenosyl-L-methionine:salicylic acid carboxyl methyltransferase	Metabolism.Secondary metabolism.Aromatic compound metabolism	VVTU15656_at	9.14	9.52	9.75	8.46	8.84	7.38	8.63	8.32	5.8	3.4	4.49	4.77	4.13	3.83	3.48	3.31	4.15	3.71	3.42	3.42	3.73	5.52	5.99	6.21
NEGAT	VVTU27512_s_at	VVTU27512_s_at	No hit	Unknown	VVTU27512_s_at	10.36	10.16	10.55	8.74	9.46	9.07	8.04	7.56	8.02	6.83	5.67	5.91	4.37	4.38	4.72	4.97	5.25	5.88	6.89	7.03	6.94	10.05	10.03	9.96
NEGAT	VVTU9125_at	VIT_18s0001g02060	Cyclin A1	Regulation overview.Regulation of cell cycle	VVTU9125_at	9.26	8.88	8.38	7.21	7.61	7.74	7.55	7.3	6.98	4.02	4.47	4.34	3.66	3.89	4.32	4.1	6.12	4.29	4.45	4.96	6.09	9.74	9.91	9.9
NEGAT	VVTU14567_at	VIT_01s0150g00390	Minichromosome maintenance protein 2	Metabolism.Primary metabolism.Nucleobase, nucleoside, nucleotide, nucleic acid metabolism.Nucleic acid metabolism.DNA metabolism|Regulation overview.Regulation of cell cycle	VVTU14567_at VVTU25944_at	9.34	8.58	8.71	7.93	7.64	8.07	7.93	7.79	7.01	3.53	4.09	4.23	4.16	4.42	4.07	4.58	4.78	4.79	4.22	6.4	6.34	9.8	9.82	9.63
NEGAT	VVTU1968_s_at	VIT_11s0037g00570	Anthranilate N-benzoyltransferase	Metabolism.Cellular metabolism.Phytoalexin metabolism.Phytoalexin biosynthesis|Metabolism.Secondary metabolism.Aromatic compound metabolism.Aromatic compound biosynthesis	VVTU1968_s_at VVTU34805_at	10.3	9.96	10.29	8.92	8.78	8.9	8.35	7.98	7.63	6.4	6.98	6.81	4.79	4.66	4.7	4.73	4.64	5.04	7.59	7.82	8.39	10.62	10.91	10.96
NEGAT	VVTU3005_at	VIT_14s0060g01780	Unknown protein	Unknown	VVTU3005_at	10.98	11.42	11.19	7.03	8.85	6.74	6.55	5.3	6.87	4.64	3.9	4.35	5.27	5.41	4.68	4.92	4.66	5.38	4.9	4.51	4.83	9.13	9.03	9.3
NEGAT	VVTU1491_s_at	VIT_04s0008g06670	Plastocyanin domain-containing protein	Metabolism.Primary metabolism.Generation of metabolite precursors and energy.Electron transport|Metabolism.Primary metabolism.Generation of metabolite precursors and energy.Photosynthesis.Photosynthetic-chain phosphorylation	VVTU1491_s_at VVTU21227_at	10.41	9.64	9.34	8.44	8.67	9.52	8.45	8.16	7.43	5.49	5.75	5.82	5.59	5.49	5.42	5.08	6.01	5.67	4.84	5.42	7.92	11.12	11.1	11.17
NEGAT	VVTU38140_s_at	VIT_10s0003g02900	LHCII type I CAB-1	Metabolism.Primary metabolism.Generation of metabolite precursors and energy.Photosynthesis.Antenna proteins	VVTU12543_s_at VVTU38140_s_at VVTU6510_s_at	12.21	12.57	12.61	11.34	11.86	11.61	10.89	11.08	11.53	10.59	10.5	10.53	7.61	7.21	7.67	6.68	7.42	6.88	8.18	8.51	8.84	11.71	12.39	12.5
NEGAT	VVTU3359_at	VVTU3359_at	No hit	Unknown	VVTU3359_at	9.62	9.66	10.05	10.52	10.69	10.51	10.56	10.42	10.65	8.93	7.03	7.25	4.97	4.93	5.01	4.64	4.3	4.35	7.24	7.63	7.53	8.75	8.54	8.67
NEGAT	VVTU19677_s_at	VIT_16s0022g00870	Invertase/pectin methylesterase inhibitor	Metabolism.Primary metabolism.Carbohydrate metabolism.Carbohydrate metabolism enzyme inhibitor.Invertase/pectin methylesterase inhibitor family	VVTU13247_at VVTU19677_s_at	8.2	8.26	8.6	9.05	8.87	9.65	8.83	9.02	8.8	4.07	4.94	4.91	3.56	3.37	3.45	3.85	3.68	3.54	3.87	3.34	3.7	5.41	5.69	5.91
NEGAT	VVTU12493_at	VIT_00s0179g00340	Histone H2A variant 1 HTA11	Cellular process.Cellular component organization and biogenesis.Chromosome organization and biogenesis.Chromatin assembly	VVTU12493_at VVTU35096_s_at	9.63	9.58	9.01	8.01	8.14	8.6	8.31	7.91	8.04	4.83	4.56	5.09	4.34	5.56	5.17	5.13	4.56	4.33	4.78	6.08	6.52	9.95	10.1	9.94
NEGAT	VVTU3387_at	VIT_14s0083g00400	Leaf senescence protein	Unknown	VVTU11898_at VVTU3387_at	9.91	10.14	10.4	10.33	10.37	10.72	10.25	10.2	10.13	10.29	10.41	10.21	5.16	5.47	5.53	4.52	4.42	4.28	5.89	6.28	6.56	8.96	9.13	9.25
NEGAT	VVTU8520_at	VIT_07s0031g02550	ABC transporter G member 14	Transport overview.Macromolecule transport.Multidrug transport.Multidrug ABC transport	VVTU8520_at	10.41	8.83	9.56	9.56	10.09	10.36	9.78	9.02	9.84	7.48	6.79	6.94	4.96	4.66	4.71	5.48	5.21	5.27	7.12	7.56	7.65	10.3	10.35	10.31
NEGAT	VVTU12616_s_at	VIT_13s0064g01260	DNA-damage-repair/toleration protein (DRT100)	Metabolism.Primary metabolism.Nucleobase, nucleoside, nucleotide, nucleic acid metabolism.Nucleic acid metabolism.DNA metabolism	VVTU12616_s_at VVTU19656_s_at VVTU37434_x_at VVTU37598_s_at	10.6	10.72	10.41	9.97	9.8	10.02	8.6	8.42	8.59	7.7	8.06	7.87	5.26	5.41	5.21	5.31	6.05	4.66	6.31	6.61	6.91	9.73	10.47	10.37
NEGAT	VVTU3072_at	VIT_18s0001g00470	Monocopper oxidase SKS5 (SKU5 Similar 5)	Metabolism.Cellular metabolism.Oxidation reduction.Copper oxidase family	VVTU3072_at	11.2	11.25	11.06	10.88	10.81	10.95	10.5	10.38	10.17	9.75	9.98	9.84	7.2	7.08	6.82	5.51	4.65	5.29	6.87	7.6	7.92	10.89	10.93	10.95
NEGAT	VVTU15152_s_at	VIT_17s0000g05840	Calmodulin binding IQD31 (IQ-domain 31)	Signalling.Signalling pathway.Calcium sensors and signalling	VVTU15152_s_at VVTU35062_at	10.15	9.42	10.32	10	10	10.11	9.54	9.34	8.37	5.71	6.48	6.38	4.61	4.94	4.92	6.09	5.38	5.66	6.63	7.11	7.04	10.06	9.93	9.91
NEGAT	VVTU11839_s_at	VIT_02s0025g03540	Tubulin beta-6 chain	Cellular process.Cellular component organization and biogenesis.Cytoskeleton organization and biogenesis.Microtubule organization and biogenesis	VVTU11839_s_at	10.5	10.22	10.42	10.43	10.06	10.65	10.42	10.19	9.3	5.78	6.27	6.37	5.89	5.59	5.35	5.88	5.24	5.76	6.78	7	6.9	9.66	9.51	9.41
NEGAT	VVTU11460_s_at	VIT_11s0103g00190	Phospholipase A2 alpha	Metabolism.Primary metabolism.Lipid metabolism.Glycerolipid metabolism.Glycerophospholipid metabolism.Glycerophospholipid catabolism	VVTU11460_s_at	11.11	10.76	10.71	10.58	10.43	10.52	10.1	9.62	9.68	7.77	7.74	7.71	6.08	5.59	5.83	5.93	6.84	6.18	6.73	7.54	7.63	10.86	11.04	11.01
NEGAT	VVTU35790_s_at	VIT_05s0077g00870	Lipase GDSL	Unknown	VVTU35790_s_at VVTU37131_s_at	9.74	9.92	9.88	9.03	9.28	9.02	8.2	8.01	8.21	6.77	7.38	7.23	4.66	4.59	4.07	4.04	5.27	4.25	6.71	7.4	7.68	10.12	10.09	10.25
NEGAT	VVTU35369_s_at	VIT_00s0187g00160	Ripening-related protein	Unknown	VVTU35369_s_at	11.98	11.61	11.74	11.42	10.95	12.52	9.63	10.6	10.99	8.47	8.53	7.9	4.38	4.25	4.62	7.66	8.15	8.13	10.99	11.27	11	12.28	12.21	12.51
NEGAT	VVTU17406_s_at	VIT_10s0003g01460	Nucleobase-ascorbate transporter 2 (NAT2)	Transport overview.Macromolecule transport.Nucleobase or ascorbate transport	VVTU17406_s_at	9.11	8.87	8.62	8.14	8.15	8.27	7.73	7.42	7.41	4.7	4.96	4.31	5.02	4.59	3.8	5	3.97	4.62	4.17	5.23	5.72	9.63	9.74	9.68
NEGAT	VVTU12543_s_at	VIT_10s0003g02900	LHCII type I CAB-1	Metabolism.Primary metabolism.Generation of metabolite precursors and energy.Photosynthesis.Antenna proteins	VVTU12543_s_at VVTU38140_s_at VVTU6510_s_at	12.25	12.63	12.64	11.36	11.97	11.65	10.98	11.17	11.56	10.65	10.52	10.58	7.61	7.32	7.68	6.81	7.27	6.67	8.24	8.66	8.84	11.77	12.46	12.58
NEGAT	VVTU13627_at	VIT_14s0108g01020	Alpha-expansin 1 precursor	Cellular process.Cell growth and death.Cell growth|Cellular process.Cellular component organization and biogenesis.Cell wall organization and biogenesis.Cell wall metabolism.Cell wall modification	VVTU13627_at VVTU14447_s_at	11.14	11.45	11.49	11.74	11.15	11.49	11.31	11.28	11.25	9.48	9.5	9.61	5.69	5.76	5.62	5.51	6.49	5.99	10.14	10.34	10.88	11.29	11.62	11.61
NEGAT	VVTU18113_s_at	VIT_04s0023g03360	Unknown protein	Unknown	VVTU18113_s_at VVTU2613_at	8.62	8.49	7.82	6.42	6.63	7.43	6.25	5.78	5.77	4.24	4.24	3.86	3.44	3.83	3.69	3.6	3.75	4.12	3.2	4.06	6.02	9.74	9.74	9.9
NEGAT	VVTU8855_at	VIT_06s0004g05870	Tubulin beta-3 chain	Cellular process.Cellular component organization and biogenesis.Cytoskeleton organization and biogenesis.Microtubule organization and biogenesis	VVTU27131_at VVTU8855_at	10.09	9.89	9.24	8.36	8.4	8.87	8.25	8.06	7.96	6.01	5.6	5.71	4.98	4.96	4.65	5.06	5.53	4.51	5.46	6.3	7.53	10.49	10.77	10.79
NEGAT	VVTU20431_s_at	VIT_12s0057g00200	Vesicle-associated membrane protein	Cellular process.Cellular transport.Protein trafficking.Vesicle-mediated trafficking	VVTU20431_s_at VVTU20906_at	9.12	8.44	9.04	7.95	8.19	8.24	7.13	6.86	6.41	3.66	4.88	4.34	4.29	3.96	4.19	4.84	5	4.05	5.11	5.21	5.71	9.98	9.99	10.08
NEGAT	VVTU6510_s_at	VIT_10s0003g02900	LHCII type I CAB-1	Metabolism.Primary metabolism.Generation of metabolite precursors and energy.Photosynthesis.Antenna proteins	VVTU12543_s_at VVTU38140_s_at VVTU6510_s_at	12.36	12.58	12.66	11.39	11.96	11.65	10.89	11.14	11.6	10.63	10.58	10.61	7.55	7.32	7.65	6.72	7.02	6.93	8.29	8.57	8.8	11.79	12.44	12.55
NEGAT	VVTU35545_s_at	VIT_08s0007g08380	Cellulose synthase CESA3	Cellular process.Cellular component organization and biogenesis.Cell wall organization and biogenesis.Cell wall metabolism.Cell wall biosynthesis.Cellulose biosynthesis	VVTU35545_s_at	9.17	8.25	9.04	8.68	8.7	8.75	7.84	7.88	6.42	6.23	6.38	6.51	4.26	4.69	4.26	4.3	3.46	3.4	4.76	5	4.96	9.31	8.91	9.06
NEGAT	VVTU8249_s_at	CF404110	Hydroxyproline-rich glycoprotein	Cellular process.Cellular component organization and biogenesis.Cell wall organization and biogenesis.Cell wall structural protein	VVTU8249_s_at	9.48	9.51	9.39	9.35	9.28	9.27	8.88	8.81	8.09	5.93	6.23	6.19	4.49	4.29	4.81	5.1	5.33	4.81	4.84	5.13	5.83	9.36	9.13	9.21
NEGAT	VVTU1835_s_at	VIT_08s0007g02470	Aspartyl protease	Metabolism.Primary metabolism.Protein metabolism and modification.Proteolysis.Peptidase-mediated proteolysis	VVTU1835_s_at	9.35	9.08	9.07	8.55	8.59	8.14	7.75	7.4	6.83	4.19	4.88	5.16	3.96	3.69	3.92	3.86	4.54	4.43	4.99	4.84	5.77	8.44	8.69	8.78
NEGAT	VVTU7155_at	VIT_01s0011g06430	NADPH-dependent codeinone reductase	Metabolism.Secondary metabolism.Alkaloid metabolism.Alkaloid biosynthesis	VVTU40687_s_at VVTU7155_at	9.33	8.98	9.23	7.72	8.17	7.54	6.03	5.77	6.14	4.65	4.32	4.17	4.18	4.66	4.3	4.93	4.52	4.41	4.54	4.65	4.45	9.96	10.19	10.28
NEGAT	VVTU21997_at	VVTU21997_at	EDS1 (Enhanced disease susceptibility 1)	Response to stimulus.Stress response.Biotic stress response|Signalling.Hormone signalling.Salicylic acid signalling.Salicylic acid-mediated signalling pathway	VVTU21997_at	8.37	8.21	8.73	9.44	9.29	9.37	9.12	9.15	7.99	6.93	6.47	6.62	4.01	3.62	4.33	3.93	3.62	3.51	4.17	3.75	3.91	7.8	7.33	7.01
NEGAT	VVTU15193_at	VIT_05s0062g00430	UDP-glucose:flavonoid 7-O-glucosyltransferase	Metabolism.Secondary metabolism.Phenylpropanoid metabolism.Flavonoid metabolism.Flavonoid biosynthesis.Flavonoid-glycoside biosynthesis	VVTU15193_at	9.31	9.04	9.65	9.55	9.58	9.95	8.72	8.4	8.76	8.32	8.18	8.25	5.17	4.72	5.01	3.62	3.9	3.93	3.74	4.03	4.07	8.14	7.96	8.09
NEGAT	VVTU3858_at	VIT_09s0002g01710	Zeta-cop, subunit of COP-I complex	Cellular process.Cellular transport.Protein trafficking.Vesicle-mediated trafficking	VVTU3858_at	9.55	10.07	9.55	8.62	8.61	8.53	7.6	7.55	7.48	5.83	5.85	5.78	5.51	5.08	4.24	4.19	4.91	4.41	4	5.28	5.7	9.66	9.56	9.51
NEGAT	VVTU4532_at	VIT_06s0004g04120	Aquaporin TIP1;3	Transport overview.Water transport.Aquaporins.TIP	VVTU4532_at	10.16	9.68	10.01	9.22	9.82	9.26	8.42	9.05	7.13	5.77	5.33	5.34	5.31	5.09	4.91	5.24	5.79	5.46	5.19	5.51	5.17	9.59	9.81	9.96
NEGAT	VVTU16283_s_at	VIT_13s0064g00430	Steroid sulfotransferase	Metabolism.Primary metabolism.Lipid metabolism.Steroid metabolism.Steroid modification	VVTU12093_s_at VVTU16283_s_at	8.58	7.33	8.48	7.85	7.72	8.49	6.78	6.81	5.18	3.41	4.19	3.89	3.46	3.65	3.32	3.71	3.39	3.35	4.38	4.97	4.41	8.64	8.58	8.35
NEGAT	VVTU20656_at	VIT_04s0008g01800	Myb domain protein 7	Regulation overview.Regulation of gene expression.Regulation of transcription.Transcription factor.MYB family transcription factor	VVTU20656_at	9.14	9.08	8.91	9.21	9.51	9.03	8.81	8.52	8.91	7.67	8.05	7.95	3.8	3.59	3.82	3.47	3.1	3.07	3.9	4.52	4.62	7.08	6.96	6.59
NEGAT	VVTU232_at	VIT_07s0141g00720	fimbrin 1	Cellular process.Cellular component organization and biogenesis.Cytoskeleton organization and biogenesis.Actin organization and biogenesis	VVTU232_at	8.28	8.03	8.13	6.94	7.45	7.36	6.56	6.48	6.08	3.86	3.53	3.29	3.3	3.46	3.31	4.09	3.74	3.47	3.53	3.89	4.59	8.64	8.97	8.68
NEGAT	VVTU33632_at	VVTU33632_at	Xyloglucan endotransglycosylase 6	Cellular process.Cellular component organization and biogenesis.Cell wall organization and biogenesis.Cell wall metabolism.Cell wall modification.Xyloglucan modification	VVTU33632_at	9.05	9.89	9.68	9.34	9.06	9.71	6.8	7.84	7.91	7.29	5.69	6.17	4.82	4.37	4.45	4.01	4.39	4.3	4.01	4.6	5.07	8.35	8.39	8.68
NEGAT	VVTU4776_at	VIT_00s1312g00010	Basic helix-loop-helix (bHLH) family	Regulation overview.Regulation of gene expression.Regulation of transcription.Transcription factor.bHLH family transcription factor	VVTU4776_at	10.25	10.05	10.34	10.11	10.33	10.65	9.95	9.73	10.15	7.82	7.99	7.87	5.17	5.14	5.36	5.16	4.93	5.06	8.01	8.24	8.25	10.41	10.66	10.65
NEGAT	VVTU17329_s_at	VIT_01s0026g01950	Homeobox-leucine zipper protein HB13	Regulation overview.Regulation of gene expression.Regulation of transcription.Transcription factor.Homeobox domain family transcription factor	VVTU17329_s_at VVTU18035_s_at	9.74	9.76	9.82	9.01	9.05	9.02	8.18	8.08	8.06	6.2	6.47	6.31	4.49	4.12	4.55	4.41	4.22	4.56	7.41	7.7	7.75	10.19	10.54	10.36
NEGAT	VVTU37598_s_at	VIT_13s0064g01260	DNA-damage-repair/toleration protein (DRT100)	Metabolism.Primary metabolism.Nucleobase, nucleoside, nucleotide, nucleic acid metabolism.Nucleic acid metabolism.DNA metabolism	VVTU12616_s_at VVTU19656_s_at VVTU37434_x_at VVTU37598_s_at	10.65	10.97	10.5	10.07	9.8	10.09	8.66	8.54	8.84	7.78	8.18	7.96	5.12	5.29	5.18	5.07	5.62	5.33	6.44	6.71	6.51	9.73	10.52	10.46
NEGAT	VVTU15000_s_at	VIT_02s0012g02220	Xyloglucan endotransglucosylase/hydrolase 30	Cellular process.Cellular component organization and biogenesis.Cell wall organization and biogenesis.Cell wall metabolism.Cell wall modification.Xyloglucan modification	VVTU15000_s_at VVTU18617_x_at VVTU2579_s_at	10.49	10.62	10.67	11.39	11.29	11.25	11.27	11.05	11	7.38	6.85	7.11	6.07	5.9	5.92	5.72	5.33	5.5	6.1	5.59	5.96	8.42	8.38	8.29
NEGAT	VVTU19396_s_at	VIT_12s0059g01830	Unknown	Unknown	VVTU19236_s_at VVTU19396_s_at VVTU19487_s_at VVTU7302_s_at	9.82	10.1	9.86	8.21	8.79	8.27	7.59	7.16	7.77	6.03	6.63	6.74	3.62	3.6	3.48	3.64	3.76	3.65	3.43	3.5	3.62	5.99	6.86	6.79
NEGAT	VVTU2760_at	VIT_16s0098g00790	Copper-binding family protein	Unknown	VVTU2760_at	8.85	9.4	8.9	8.12	8.75	8.46	7.7	7.33	7.53	5.18	5.22	5.16	3.79	3.99	3.9	3.81	3.79	3.3	3.66	3.75	3.76	7.4	7.38	7.24
NEGAT	VVTU8940_at	VIT_05s0062g01360	Unknown protein	Unknown	VVTU8940_at	9.63	9.6	9.49	8.41	8.26	8.73	8.11	7.88	8.95	4.49	4.73	5.05	4.75	4.44	3.61	5.14	4.55	4	6.86	7.28	7.33	9.88	10.25	10.12
NEGAT	VVTU4291_at	VIT_18s0001g00040	Unknown protein	Unknown	VVTU4291_at	9.6	9.23	9.17	7.65	8.03	8.48	7.57	7.39	6.95	4.37	4.41	4.75	4.75	4.17	5.05	4.74	5.14	5.11	4.57	4.78	6.4	10.47	10.57	10.67
NEGAT	VVTU20701_at	VIT_09s0002g02210	Adhesion of calyx edges (ACE)	Unknown	VVTU20701_at	8.7	7.75	8.82	9.18	9.16	8.96	8.69	8.32	7.45	3.93	4.44	4.76	4.63	4.57	4.24	3.76	4.09	4.34	4.47	3.99	3.9	8.45	8.03	8.16
NEGAT	VVTU7340_at	VIT_06s0004g06570	Calcium/proton exchanger CAX3	Transport overview.Ion transport.Cation transport	VVTU7340_at	9.56	9.39	9.69	5.88	7.59	5.87	7.09	5.64	6.13	3.1	3.25	3.5	3.3	3.44	3.63	3.51	4.33	3.32	3.09	3.42	3.62	7.73	7.52	7.62
NEGAT	VVTU7154_at	VIT_03s0110g00360	Copper transporter 2	Transport overview.Ion transport.Cation transport.Heavy metal ion transport	VVTU7154_at	10.11	10.75	10.54	6.77	8.17	6.37	7.39	6.17	7.66	4.46	3.95	4.07	3.72	4.18	4.07	4.75	4.66	4.25	3.84	3.89	4.36	8.04	8.27	8.17
NEGAT	VVTU38173_at	VIT_15s0046g02110	Late embryogenesis abundant protein Lea14-A	Response to stimulus.Stress response.Abiotic stress response.Desiccation stress response	VVTU38173_at	9.07	8.74	8.95	10.75	10.19	9.16	11.45	10.98	11.17	5.4	5.63	5.94	4.55	5.53	4.99	4.9	4.6	4.8	6.09	5.55	5.98	9.36	8.27	8.26
NEGAT	VVTU9128_at	VVTU9128_at	Beta-ketoacyl-CoA synthase	Metabolism.Primary metabolism.Lipid metabolism.Fatty acid metabolism.Fatty acid biosynthesis	VVTU9128_at	8.5	8.12	8.6	9.34	9.06	9.28	9.06	9.07	8.35	5.18	5.56	5.8	4.41	4.17	4.16	4.04	3.81	4.17	4.5	5.07	4.95	8.5	8.41	8.54
NEGAT	VVTU6523_at	VIT_04s0008g01550	Small molecular heat shock protein 17.5	Metabolism.Primary metabolism.Protein metabolism and modification.Protein folding.Chaperone-mediated protein folding.HSP-mediated protein folding	VVTU6523_at	9.36	7.49	8.4	9.2	8.7	9.65	12.98	13.05	12.99	7.1	7.46	7.01	5.98	4.78	4.86	4.48	4.96	4.64	5.51	5.04	5.23	9.09	9.22	9.28
NEGAT	VVTU2098_at	VIT_18s0122g00980	Glucan endo-1,3-beta-glucosidase 7 precursor	Metabolism.Primary metabolism.Carbohydrate metabolism.Polysaccharide metabolism.Beta-1,3 glucan metabolism.Beta-1,3 glucan catabolism	VVTU2098_at	9.75	8.33	9.45	8.24	7.68	9.72	7.74	7.86	7.41	5.34	4.85	4.52	4.91	5.19	3.91	5.65	4.42	4.57	4.74	5.24	5.69	10.28	10.41	10.17
NEGAT	VVTU4189_at	VIT_07s0005g04130	Acid phosphatase class B	Metabolism.Cellular metabolism.Phosphate metabolism	VVTU4189_at	9.91	10.07	10.06	8.75	8.72	9.59	8.15	8.31	8.61	5.76	5.23	5.16	4.26	4.01	4.38	4.54	5.9	4.58	6.77	7.04	7.38	9.81	10.03	9.93
NEGAT	VVTU7332_at	VIT_18s0001g06690	Gibberellin 20 oxidase 2	Metabolism.Secondary metabolism.Terpenoid metabolism.Diterpenoid metabolism.Diterpenoid biosynthesis|Signalling.Hormone signalling.Gibberellic acid signalling.Gibberellic acid metabolism.Gibberellic acid biosynthesis	VVTU7332_at	8.72	8.96	9.12	7.64	9.39	7.92	5.28	5.27	5.56	3.97	3.6	3.58	3.38	3.41	3.54	3.74	3.34	3.15	3.95	3.92	3.89	6.99	7.79	7.9
NEGAT	VVTU19179_s_at	VIT_13s0064g00670	No hit	Unknown	VVTU19179_s_at VVTU19295_s_at	9.14	8.82	9.78	8.22	8.55	8.06	7.91	8.03	7.91	6.1	6.27	5.87	3.58	4.1	4.92	3.48	3.36	4.12	4.87	4.94	4.6	8.87	8.61	8.61
NEGAT	VVTU12776_at	VIT_11s0016g02900	Leucine-rich repeat family protein / extensin	Cellular process.Cellular component organization and biogenesis.Cell wall organization and biogenesis.Cell wall structural protein	VVTU12776_at	9.61	9.35	9.44	8.87	8.88	9.03	8.34	8.2	8.22	5.77	5.8	5.81	3.79	4.13	3.83	4.2	5.05	4.39	5.83	6.24	6.38	9.23	9.44	9.43
NEGAT	VVTU15318_at	VIT_19s0015g01230	Unknown protein	Unknown	VVTU15318_at	9.56	9.21	8.9	7.67	8.19	8.66	7.59	7.5	7.42	4.73	4.51	4.44	3.84	4.36	4.17	4.35	5.71	4.67	4.98	5.6	6.85	10.34	10.5	10.46
NEGAT	VVTU11808_at	VIT_11s0016g01850	Anthocyanidin-3-glucoside rhamnosyltransferase	Metabolism.Secondary metabolism.Phenylpropanoid metabolism.Flavonoid metabolism.Flavonoid biosynthesis.Anthocyanin biosynthesis.Anthocyanin-glycoside biosynthesis	VVTU11808_at	9.09	8.72	9.02	8.43	8.66	8.96	8.25	8.18	8.27	6.17	6.57	6.43	3.25	3.7	3.75	3.75	4.66	3.73	4.15	4.95	5.1	8.06	8.54	8.63
NEGAT	VVTU1273_at	VIT_01s0127g00850	Polygalacturonase BURP	Cellular process.Cellular component organization and biogenesis.Cell wall organization and biogenesis.Cell wall metabolism.Cell wall modification.Pectin modification	VVTU1273_at	10.32	10.28	10.04	10.05	9.78	10.05	9.42	9.2	8.86	6.17	6.28	6.1	4.92	5.46	5.12	5.32	5.28	5.73	7.15	7.67	7.73	10.64	10.97	10.89
NEGAT	VVTU1203_at	VIT_18s0001g14360	Tubulin beta-1 chain	Cellular process.Cellular component organization and biogenesis.Cytoskeleton organization and biogenesis.Microtubule organization and biogenesis	VVTU1203_at	11.47	11.3	11.58	11.62	11.63	11.75	10.67	10.56	10.15	9.05	9.11	9.03	6.26	6.73	6.57	6.41	6.54	6.35	6.91	6.88	6.98	11	10.9	10.91
NEGAT	VVTU10376_at	VIT_04s0008g04260	Cyclin A2	Regulation overview.Regulation of cell cycle	VVTU10376_at	9.63	9.57	9.3	8.31	8.34	8.54	8.01	7.52	7.4	4.84	4.83	5.94	4.44	4.36	4.53	4.58	5.21	4.6	4.27	5.59	6.88	10.14	10.35	10.31
NEGAT	VVTU12439_at	VIT_02s0025g03610	Phosphoribosylanthranilate transferase	Metabolism.Primary metabolism.Amino acid metabolism.Amino acid biosynthesis|Metabolism.Primary metabolism.Amino acid metabolism.Aromatic amino acid metabolism.Tryptophan metabolism.Tryptophan biosynthesis	VVTU12439_at	9.44	9.56	9.13	9.02	9.01	8.84	9.27	8.83	8.91	5.71	6.43	6.14	4.24	4.29	4.15	4.58	5.04	4.63	6.38	6.8	6.98	10.18	10.22	10.31
NEGAT	VVTU9087_at	VIT_19s0014g03240	Beta-mannosidase 4	Metabolism.Primary metabolism.Carbohydrate metabolism.Oligosaccharide metabolism.Glycan metabolism.Glycan catabolism	VVTU9087_at	9.49	9.45	9.7	8.59	9.13	8.63	8.59	8.32	8.26	5.62	5.96	5.83	4.28	4.47	4.17	4.22	4.67	4.34	4.75	5.52	5.39	8.87	9.06	9.17
NEGAT	VVTU6789_s_at	VIT_03s0088g00260	Serine carboxypeptidase S10	Metabolism.Primary metabolism.Protein metabolism and modification.Proteolysis.Peptidase-mediated proteolysis	VVTU6789_s_at	10.47	10.42	10.52	10.35	10.32	9.86	10.16	10.12	10.03	8.77	8.83	8.87	6.02	6.17	6.14	4.26	4.46	4.1	6.4	6.9	7.27	10.21	10.3	10.23
NEGAT	VVTU15369_at	VIT_01s0010g02430	Mitotic spindle checkpoint protein (MAD2)	Regulation overview.Regulation of cell cycle.Regulation of mitosis	VVTU15369_at	8.6	9.05	8.22	6.91	7.23	7.67	6.61	6.51	6.18	3.47	3.98	3.68	3.32	4.23	3.23	3.97	4.07	4.04	3.57	3.93	5.39	9.46	9.47	9.49
NEGAT	VVTU2374_x_at	VIT_15s0048g02500	Thylakoid membrane phosphoprotein 14 kda, chloroplast precursor	Unknown	VVTU16615_x_at VVTU2374_x_at	9.93	9.47	10.07	7.99	8.93	8.2	6.27	5.91	6.27	6.1	5.25	5.2	3.68	4.07	4.03	3.53	4.78	4.05	3.88	4.87	4.72	8.9	8.9	8.94
NEGAT	VVTU916_at	VIT_10s0003g01070	Unknown protein	Unknown	VVTU916_at	9.35	8.9	9.42	9.57	9.28	9.42	9.07	8.87	7.92	5.25	5.1	4.78	5.07	5.22	4.96	4.05	4.39	4	4.09	4.28	4.58	8.66	8.36	8.36
NEGAT	VVTU38248_at	VIT_02s0025g03780	Remorin	Unknown	VVTU38248_at	8.33	8.06	8.84	8.55	8.99	8.94	8.03	7.97	7.34	4.81	5.5	5.46	3.61	3.55	3.43	4.15	3.61	3.71	3.83	3.65	3.76	8.05	7.63	8.04
NEGAT	VVTU1973_s_at	VIT_14s0068g01620	Pollen proteins Ole e I	Unknown	VVTU1973_s_at	7.85	7.7	8.15	8.79	8.86	9.19	8.98	8.77	9.26	4.87	5.05	4.98	4.03	3.97	3.96	4.14	3.81	3.47	3.9	4.1	4.73	8.11	8.52	8.6
NEGAT	VVTU15110_at	VIT_13s0106g00550	flavonol 3-sulfotransferase	Metabolism.Secondary metabolism.Phenylpropanoid metabolism.Flavonoid metabolism.Flavonoid biosynthesis.Flavonoid-sulfate biosynthesis	VVTU15110_at	8.66	8.16	8.86	9.98	9.7	9.6	9.32	8.89	8.11	4.18	4.38	4.15	3.71	3.26	3.75	3.87	4.9	4.01	3.66	3.81	3.69	6.91	6.63	6.49
NEGAT	VVTU16303_at	VIT_12s0134g00670	Anthocyanin 5-aromatic acyltransferase	Metabolism.Secondary metabolism.Phenylpropanoid metabolism.Flavonoid metabolism.Flavonoid biosynthesis.Anthocyanin biosynthesis	VVTU16303_at VVTU2370_at	9.9	9.82	10.12	9.01	9.57	8.82	7.52	7.4	7.69	5.36	5.69	5.91	4.65	4.84	4.41	4.25	4.45	4.66	5.44	6.24	6.47	9.84	9.84	9.93
NEGAT	VVTU10521_at	VIT_17s0000g06630	Unknown protein	Unknown	VVTU10521_at	9.08	9.06	9.39	9.3	9.42	9.1	9.1	8.9	8.43	8.02	7.98	7.79	4.12	3.9	3.87	3.49	3.88	3.63	3.6	4.17	4.01	7.9	7.85	7.74
NEGAT	VVTU4884_at	VIT_01s0010g03510	Caffeoyl-CoA O-methyltransferase	Metabolism.Secondary metabolism.Phenylpropanoid metabolism.Phenylpropanoid biosynthesis	VVTU4884_at	9.22	9	9.14	8.8	9	8.66	7.88	7.46	6.51	4.47	4.24	4.58	4.34	3.92	3.95	3.71	4.22	4.01	4.3	4.4	4.15	8.48	8.16	8.31
NEGAT	VVTU8408_at	VIT_08s0007g04820	Pectate lyase	Cellular process.Cellular component organization and biogenesis.Cell wall organization and biogenesis.Cell wall metabolism.Cell wall catabolism.Pectin catabolism	VVTU8408_at	8.87	8.3	8.6	7.47	7.58	8.46	6.78	6.89	6.47	4.66	4.22	4.78	4.31	4.02	3.6	3.49	3.66	4.25	4.07	4.05	4.7	9.37	9.7	9.8
NEGAT	VVTU35696_s_at	VIT_14s0108g00740	GASA4	Diverse functions.Gene family with diverse functions.GASA family	VVTU35696_s_at	12.74	12.52	12.88	12.71	12.67	12.72	12.7	12.61	12.67	10.27	10.54	10.47	6.61	6.9	6.79	7.75	7.37	8.03	9.97	10.48	10.48	12.59	12.73	12.89
NEGAT	VVTU3113_at	VIT_02s0154g00080	Multi-copper oxidase (SKU5)	Metabolism.Cellular metabolism.Oxidation reduction.Copper oxidase family	VVTU1017_at VVTU3113_at	10.31	10.14	9.92	9.48	9.47	9.56	8.79	8.89	8.61	5.87	5.98	6.29	4.65	5.04	5.07	5.14	5.14	4.69	6.61	7.31	7.72	10.66	10.85	10.82
NEGAT	VVTU12686_at	VVTU12686_at	No hit	Unknown	VVTU12686_at	9.14	9.21	9.4	7.31	8	7.66	6.56	6.54	6.8	5.2	4.91	4.84	2.97	3.15	4.19	3.55	3.68	3.38	3.94	4.1	4.04	8.02	8.45	8.58
NEGAT	VVTU22231_at	VVTU22231_at	No hit	Unknown	VVTU22231_at	9.19	9.49	9.25	8.13	8.83	8.76	6.55	6.74	6.55	4.4	3.99	4.05	3.9	3.85	3.54	3.65	5.34	3.84	3.82	4.2	3.97	8.62	8.19	8.45
NEGAT	VVTU12483_at	VIT_09s0054g00430	Unknown protein	Unknown	VVTU12483_at	10.94	11.05	11.27	11.38	11.6	11.16	10.39	10.14	10.32	7.6	8.3	8.29	7	7.21	6.79	4.33	4.37	4.9	6.2	6.68	6.67	9.47	9.62	9.74
NEGAT	VVTU6691_at	VIT_09s0002g06110	Zinc finger (Ran-binding)	Regulation overview.Regulation of gene expression.Regulation of transcription.Transcription factor.Zinc finger family transcription factor	VVTU6691_at	9.23	8.09	8.4	7.57	7.91	8.36	7.34	7.11	7.03	3.37	4.25	4.32	4.25	4.05	3.47	3.58	3.94	3.82	5	7.34	7.2	10.61	10.65	10.64
NEGAT	VVTU39787_s_at	VIT_04s0023g03370	Flavonone- 3-hydroxylase	Metabolism.Secondary metabolism.Phenylpropanoid metabolism.Flavonoid metabolism.Flavonoid biosynthesis	VVTU17926_at VVTU39787_s_at	12.68	12.69	12.77	12.53	12.63	12.42	12.07	11.84	12.1	9.57	9.89	9.86	7.84	7.89	7.74	7.17	6.8	7.36	8.4	8.97	9.49	12.37	12.44	12.53
NEGAT	VVTU32849_s_at	VVTU32849_s_at	No hit	Unknown	VVTU32849_s_at	12.09	11.84	12.4	11.1	11.49	11.22	9.55	9.81	9.95	8.73	6.49	7.42	5.69	5.7	5.84	7	7.61	7.35	7.99	7.91	7.74	11.59	11.57	11.81
NEGAT	VVTU10955_at	VIT_07s0104g00890	IMK2 (inflorescence meristem receptor-like kinase 2)	Signalling.Signalling pathway.Protein kinase|Signalling.Signalling pathway.Signalling receptor	VVTU10955_at	8.97	9.38	8.73	9	9.03	9.08	8.51	8.23	8.07	4.46	5.08	5.24	4.36	4.52	4.12	4.32	4.1	3.93	4.82	5.03	5.16	8.97	8.96	9.1
NEGAT	VVTU13015_s_at	VIT_18s0075g00250	Unknown protein	Unknown	VVTU13015_s_at	8.97	9.42	9.74	9.4	9.48	9.59	9.4	9.21	9.54	7.59	7.37	7.63	4.23	4.61	4.31	3.88	4.56	3.31	4.76	5.41	5.82	8.58	8.92	9.02
NEGAT	VVTU14625_s_at	VIT_06s0004g01510	Lipoxygenase (LOX2)	Metabolism.Primary metabolism.Lipid metabolism.Fatty acid metabolism.Oxylipin biosynthesis	VVTU14625_s_at VVTU22687_s_at VVTU22687_x_at VVTU38354_x_at VVTU3931_s_at VVTU5964_s_at VVTU8427_s_at	9.99	9.66	9.69	9.35	9.28	9.62	8.79	8.8	8.52	7.27	7.82	8.02	4.75	4.36	4.35	3.69	4.22	3.83	6	6.05	6.33	9.66	9.68	9.37
NEGAT	VVTU3672_at	VIT_06s0004g07680	Nodulin	Unknown	VVTU18914_s_at VVTU3672_at	9.2	9.15	9.55	8.05	8.88	7.87	6.43	6.15	6.56	4.56	4.19	4.34	4.29	3.67	3.95	3.82	4.32	4.49	3.67	3.94	4.66	8.72	9.33	9.66
NEGAT	VVTU2579_s_at	VIT_02s0012g02220	Xyloglucan endotransglucosylase/hydrolase 30	Cellular process.Cellular component organization and biogenesis.Cell wall organization and biogenesis.Cell wall metabolism.Cell wall modification.Xyloglucan modification	VVTU15000_s_at VVTU18617_x_at VVTU2579_s_at	10.29	10.62	10.53	11.51	11.29	11.43	11.33	11.19	10.92	7.88	7.19	7.34	5.89	5.5	5.72	4.56	5.61	4.46	5.17	5.76	5.63	8.16	8.11	8.04
NEGAT	VVTU2834_at	VIT_03s0180g00040	Cyclin D3_2	Regulation overview.Regulation of cell cycle	VVTU2834_at	10.27	10.33	9.88	9.52	9.43	9.41	9.57	9.16	9.48	6.56	6.43	6.77	4.65	4.21	4.24	4.61	4.81	5.03	7.1	7.74	8.27	10.46	10.63	10.52
NEGAT	VVTU4248_at	VIT_01s0150g00460	Xyloglucan endotransglucosylase/hydrolase precursor	Cellular process.Cellular component organization and biogenesis.Cell wall organization and biogenesis.Cell wall metabolism.Cell wall modification.Xyloglucan modification	VVTU4248_at	12.2	12.2	12.18	12.01	12.18	12.37	10.95	10.67	10.94	8.51	8.62	8.6	6.86	6.91	6.6	6.88	6.72	7.24	8.16	9	9.33	12.22	12.13	12.19
NEGAT	VVTU1462_at	VIT_03s0091g01290	Serine carboxypeptidase S10	Metabolism.Primary metabolism.Protein metabolism and modification.Proteolysis.Peptidase-mediated proteolysis	VVTU1462_at	10.66	10.6	10.78	10.76	10.85	10.17	10.16	10.11	10.24	8.12	8.35	8.4	5.91	5.7	6.4	5.08	5.77	4.61	5.5	6.77	7.25	10.35	10.74	10.88
NEGAT	VVTU36178_s_at	VIT_02s0025g04720	Leucoanthocyanidin dioxgenase	Metabolism.Secondary metabolism.Phenylpropanoid metabolism.Flavonoid metabolism.Flavonoid biosynthesis.Anthocyanin biosynthesis	VVTU20575_s_at VVTU36178_s_at VVTU4914_at	11.99	11.98	12.06	11.68	11.75	11.5	11.26	10.87	11.01	9.38	9.79	9.56	7.17	6.94	7.13	5.72	5.64	5.9	7.76	8.68	9.43	11.65	11.99	12.03
NEGAT	VVTU9280_at	VIT_02s0025g01220	High mobility group HMG1/2	Regulation overview.Regulation of gene expression.Regulation of transcription.Transcription factor.HMG family transcription factor	VVTU9280_at	8.66	8.24	8.2	7.02	7.18	7.93	7.17	6.78	6.4	3.38	3.67	3.85	3.48	4.17	3.79	3.86	3.31	3.54	3.74	3.68	5	9.54	9.6	9.67
NEGAT	VVTU1788_at	VIT_09s0018g00520	Plastocyanin domain-containing protein	Metabolism.Primary metabolism.Generation of metabolite precursors and energy.Electron transport|Metabolism.Primary metabolism.Generation of metabolite precursors and energy.Photosynthesis.Photosynthetic-chain phosphorylation	VVTU1788_at	9.23	8.95	8.8	7.84	8.03	8.4	7.02	6.98	6.49	4.36	4.24	4.67	4.05	4.12	3.29	3.71	4.07	4.21	4.43	4.82	5.51	9.68	9.84	9.8
NEGAT	VVTU7941_at	VIT_14s0068g00270	Hydroxyproline-rich glycoprotein	Unknown	VVTU7941_at	9.07	9.11	8.84	7.6	7.72	8.19	7.38	7.41	7.18	3.71	3.98	4.48	4	3.93	3.77	4.01	4.53	4.41	3.77	3.73	5.66	9.55	9.72	9.83
NEGAT	VVTU1071_at	VIT_07s0104g01800	Glutathione S-transferase 13 GSTF13	Metabolism.Primary metabolism.Coenzyme and prosthetic group metabolism.Glutathione metabolism|Response to stimulus.Stress response.Abiotic stress response.Oxidative stress response	VVTU1071_at	11.22	11.16	11.36	11.25	11.18	10.97	10.87	10.65	10.73	8.33	8.72	8.75	5.63	5.4	5.41	5.48	5.13	5.65	7.99	8.62	8.97	10.87	10.79	10.91
NEGAT	VVTU15902_at	VIT_18s0041g00900	UDP-glycosyltransferase 88A4	Metabolism.Primary metabolism.Carbohydrate metabolism.Glycosyl transference	VVTU15902_at	9.06	9.15	9.02	9.01	9.21	9.25	8.25	8.04	7.44	4.86	4.51	4.58	3.97	4.43	4.07	4.13	4.49	4.74	4.01	4.12	4.47	9.14	8.73	8.85
NEGAT	VVTU4440_at	VIT_13s0064g00560	DNA topoisomerase, ATP-hydrolyzing	Metabolism.Primary metabolism.Nucleobase, nucleoside, nucleotide, nucleic acid metabolism.Nucleic acid metabolism.DNA metabolism	VVTU4440_at	9.33	8.88	8.45	7.33	7.74	8.3	7.68	7.53	7.06	3.72	4.45	3.83	4.1	3.65	3.69	4.9	4.58	3.8	3.95	4.6	6.32	10.24	10.25	10.3
NEGAT	VVTU22282_at	VIT_11s0052g00870	IAA33	Signalling.Hormone signalling.Auxin signalling.Auxin-mediated signalling pathway	VVTU22282_at	9.17	9.39	9.8	9.94	9.95	9.51	9.17	9.16	9.02	6.2	6.05	6.38	4.72	4.27	4.28	4.21	4.47	3.82	3.82	3.78	4.01	7.8	7.72	8.05
NEGAT	VVTU34596_at	VIT_06s0004g01690	Histone H3	Cellular process.Cellular component organization and biogenesis.Chromosome organization and biogenesis.Chromatin assembly	VVTU34596_at	9.88	9.57	9.7	8.27	8.54	8.67	8.23	7.97	6.81	4.06	4.3	4.17	3.99	3.91	4.03	5.13	5.17	4.91	4.32	6.3	7.33	10.52	10.52	10.46
NEGAT	VVTU71_at	VIT_01s0011g02930	DNA-binding protein, chloroplast nucleoid	Metabolism.Primary metabolism.Nucleobase, nucleoside, nucleotide, nucleic acid metabolism.Nucleic acid metabolism.DNA metabolism	VVTU71_at	9.97	9.15	9.37	9.19	8.47	8.91	8.98	7.88	7.52	4.61	4.62	4.55	4.34	4.61	4	3.86	4.94	4.25	6.37	6.73	7.34	10.61	10.57	10.58
NEGAT	VVTU2217_at	VIT_15s0046g01360	No hit	Unknown	VVTU2217_at	9.3	9.15	9.32	8.68	8.5	9.24	8.01	7.94	7.7	4.16	4.46	4.66	3.38	4.24	4.27	4.72	5.69	4.58	4.02	5.12	5.46	9.94	9.96	10.03
NEGAT	VVTU2586_s_at	VIT_17s0000g09800	No hit	Unknown	VVTU2586_s_at	9.09	9.2	9.92	9.5	9.7	9.84	9.92	9.8	9.94	9.18	9.04	9.31	4.28	4.19	3.87	3.33	4.15	2.87	5.06	6.23	5.8	8.85	9.2	9.11
NEGAT	VVTU3452_at	VIT_18s0001g11710	Photosystem II PsbO protein	Metabolism.Primary metabolism.Generation of metabolite precursors and energy.Photosynthesis.Photosystem II	VVTU3452_at	10.08	10.6	10.47	8.67	9.34	8.76	6.86	7.35	8.17	5.44	4.65	4.75	4.61	4.22	4.28	4.45	5.71	4.83	5.07	4.83	5.45	9.47	9.84	10.19
NEGAT	VVTU6893_s_at	VIT_15s0046g02000	Polygalacturonase GH28	Cellular process.Cellular component organization and biogenesis.Cell wall organization and biogenesis.Cell wall metabolism.Cell wall modification.Pectin modification	VVTU6893_s_at	10.05	9.54	9.52	9.13	9.23	10.08	8.69	8.9	9.93	6.09	4.11	4.69	3.51	3.45	3.84	4.14	4.15	4.99	7.71	8.43	8.64	9.84	10.1	10.1
NEGAT	VVTU22194_at	VVTU22194_at	Unknown	Unknown	VVTU22194_at	9.88	9.73	11.02	10.01	10.45	9.65	7.4	6.57	6.59	3.77	4.38	4.6	3.92	3.88	3.7	4.67	4.44	3.88	4.42	4.5	4.49	7.26	7.62	7.32
NEGAT	VVTU3056_at	VIT_07s0104g00960	Histone H2AXb HTA3	Cellular process.Cellular component organization and biogenesis.Chromosome organization and biogenesis.Chromatin assembly	VVTU3056_at	11.54	11.4	10.81	9.74	10.08	10.16	10.03	9.71	9.6	5.68	6.05	6.29	5.87	5.81	5.97	6.41	6.64	6.27	5.5	7.35	8.16	11.78	12	11.96
NEGAT	VVTU2351_at	VIT_12s0059g01590	Lipase GDSL	Unknown	VVTU1459_at VVTU2351_at VVTU30983_s_at VVTU35684_s_at	9.98	9.87	10.42	8.91	9.69	9.14	7.84	7.49	6.43	6.77	7.32	7.07	4.12	3.83	4.2	3.58	3.46	3.74	3.81	4.14	3.91	8.13	7.99	8.28
NEGAT	VVTU12374_at	VIT_06s0004g06730	Microsomal omega-3 fatty acid desaturase	Metabolism.Primary metabolism.Lipid metabolism.Fatty acid metabolism.Fatty acid biosynthesis.Unsaturated fatty acid biosynthesis	VVTU12374_at	9.31	9.68	9.4	7.66	8.11	8.18	6.57	6.61	5.62	4.41	4.55	4.29	3.95	4.12	4.21	3.81	4.27	4.08	4.12	4.47	4.66	10.06	9.98	10.16
NEGAT	VVTU2298_at	VVTU2298_at	Endo-1,3;1,4-beta-D-glucanase precursor	Metabolism.Primary metabolism.Carbohydrate metabolism.Polysaccharide metabolism.Beta-1,3 glucan metabolism.Beta-1,3 glucan catabolism	VVTU2298_at	10.46	9.76	10.6	9.24	9.86	9.42	7.92	7.57	7.42	5.49	4.8	5.04	4.12	5.4	4.44	4.77	5.54	4.84	4.15	5.73	5.43	9.56	9.93	10.04
NEGAT	VVTU15242_at	VIT_13s0064g01660	Prunasin hydrolase isoform PHA precursor	Metabolism.Cellular metabolism.Amino acid derivative metabolism.Cyanoamino acid metabolism	VVTU15242_at	10.07	9.33	9.92	7.56	8.35	8	6.03	5.54	4.74	3.65	4.11	4.21	4.49	3.57	4.27	3.83	3.6	3.98	4.24	4.28	4.67	9.85	9.68	9.72
NEGAT	VVTU38354_x_at	VIT_06s0004g01510	Lipoxygenase (LOX2)	Metabolism.Primary metabolism.Lipid metabolism.Fatty acid metabolism.Oxylipin biosynthesis	VVTU14625_s_at VVTU22687_s_at VVTU22687_x_at VVTU38354_x_at VVTU3931_s_at VVTU5964_s_at VVTU8427_s_at	9.56	9.36	9.56	9.33	9.35	9.16	8.8	8.76	8.37	6.6	6.78	7.12	4.14	4.06	3.74	3.87	3.73	3.94	5.3	5.26	5.47	9.24	9.14	9.19
NEGAT	VVTU3046_s_at	VIT_15s0046g00170	MYBPA1 protein [Vitis vinifera]	Regulation overview.Regulation of gene expression.Regulation of transcription.Transcription factor.MYB family transcription factor	VVTU3046_s_at	11.86	12.16	12.04	12.59	12.59	12.1	12.7	12.6	13.11	11	11.39	11.29	8.1	7.97	7.88	5.56	5.07	5.19	7.51	7.75	8.23	11.21	11.49	11.57
NEGAT	VVTU24167_at	VIT_16s0050g00830	Beta-ketoacyl-CoA synthase	Metabolism.Primary metabolism.Lipid metabolism.Fatty acid metabolism.Fatty acid biosynthesis	VVTU24167_at	9.85	9.51	9.71	9.84	9.93	10.19	9.45	9.14	8.64	6.27	6.74	6.81	4.92	4.72	4.66	4.07	4.03	3.74	5.4	5.65	5.63	9.36	9.2	9.13
NEGAT	VVTU1336_at	VIT_05s0020g01270	Unknown protein	Unknown	VVTU1336_at	9.97	9.37	9.34	7.86	8.06	8.76	7.62	7.31	7.08	4.67	4.85	5.04	4.91	4.53	4.03	4.47	4.57	4.6	4.07	4.77	6.2	10.82	10.88	10.96
NEGAT	VVTU12377_s_at	GSVIVT00024736001	Unknown	Unknown	VVTU12377_s_at	9.49	9.28	9.33	8.03	8.61	8.73	8.1	7.7	7.94	3.91	3.99	3.93	4.41	4.23	4.17	4.34	3.82	4.85	4.42	4.27	4.9	9.28	9.67	9.68
NEGAT	VVTU11779_at	VIT_13s0019g02020	Thaumatin	Response to stimulus.Stress response	VVTU11779_at	9.41	8.71	9.14	8.56	8.67	9.19	7.97	7.86	7.84	5.91	3.87	4.58	3.6	3.91	4.01	4.48	3.73	4.77	3.75	3.88	4.6	9.2	9.19	9.13
NEGAT	VVTU10087_at	VIT_04s0079g00790	Acyl-CoA synthetases (Acyl-activating enzyme 11)	Metabolism.Primary metabolism.Lipid metabolism.Fatty acid metabolism	VVTU10087_at VVTU37090_at	8.97	9.32	9	8.45	8.79	7.87	8.18	7.91	6.88	4.75	4.4	4.22	3.38	3.85	3.47	3.6	4.15	3.23	3.51	3.7	3.44	7.92	8.2	8.28
NEGAT	VVTU1057_at	VIT_18s0041g02150	Lipase GDSL	Unknown	VVTU1057_at	12.21	12.37	11.98	11.76	11.94	11.74	11.12	10.84	11.05	6.68	7.07	7	6.25	6.56	6.05	7.31	7.16	7.61	8.18	8.55	8.8	12.27	12.18	12.25
NEGAT	VVTU24548_at	VIT_06s0004g04000	Beta-ketoacyl-CoA synthase	Metabolism.Primary metabolism.Lipid metabolism.Fatty acid metabolism.Fatty acid biosynthesis	VVTU16209_at VVTU24548_at	8.65	8.58	8.63	8.96	8.77	8.85	8.46	8.33	6.88	3.88	4.19	4.34	3.55	3.62	3.46	3.48	3.21	3.53	3.46	3.66	3.77	7.97	7.72	7.85
NEGAT	VVTU6829_at	VIT_18s0001g13230	Beta-galactosidase BG1 [Vitis vinifera]	Metabolism.Primary metabolism.Carbohydrate metabolism.Monosaccharide metabolism.Galactose metabolism|Metabolism.Primary metabolism.Carbohydrate metabolism.Oligosaccharide metabolism.Glycan metabolism.Glycan catabolism|Metabolism.Primary metabolism.Lipid metabolism.Sphingolipid metabolism	VVTU19060_s_at VVTU6829_at	11.2	10.81	11.36	11.5	11.5	11.68	11.16	11.15	10.81	11.18	11.35	11.25	6.21	6.48	6.39	4.12	4.2	4.32	6.54	6.92	7.19	10.56	10.69	10.63
NEGAT	VVTU12668_at	VIT_04s0008g03550	Aquaporin TIP4;1	Transport overview.Water transport.Aquaporins.TIP	VVTU12668_at	10.82	11.17	11.24	7.37	8.88	7.34	6.96	6.09	6.98	4.18	4.38	3.7	4.36	4.03	4.13	3.92	5.05	4.51	4.19	4.07	4.28	8.69	9.15	9.2
NEGAT	VVTU39804_s_at	VIT_05s0051g00590	Pectate lyase	Cellular process.Cellular component organization and biogenesis.Cell wall organization and biogenesis.Cell wall metabolism.Cell wall catabolism.Pectin catabolism	VVTU16116_s_at VVTU3621_at VVTU39804_s_at	10.56	10.76	10.56	10.43	10.63	10.76	9.94	9.88	9.67	8.11	8.37	8.15	5.43	5.49	5.7	4.49	6.19	4.53	4.95	5.71	6.12	10.46	10.44	10.6
NEGAT	VVTU1134_at	VIT_16s0022g02200	Subtilase	Metabolism.Primary metabolism.Protein metabolism and modification.Proteolysis.Peptidase-mediated proteolysis.Subtilase-mediated proteolysis	VVTU1134_at	11.66	11.58	11.35	10.25	10.55	10.4	9.3	9.13	9.12	8.18	8.19	8.28	6.07	6.17	5.79	4.8	4.58	5.35	7.3	7.86	8.35	12.02	11.94	12
NEGAT	VVTU1895_at	VIT_08s0007g02000	Glycerol-3-phosphate acyltransferase 8	Metabolism.Primary metabolism.Lipid metabolism.Glycerolipid metabolism.Glycerophospholipid metabolism.Glycerophospholipid biosynthesis	VVTU1895_at	9.19	9.12	9.17	9.1	9.16	9.19	9.02	8.88	8.77	6.48	6.77	7.14	3.6	3.88	3.07	3.24	4.22	3.84	3.63	3.77	3.84	8.25	8.19	8.2
NEGAT	VVTU4809_at	VIT_03s0110g00430	No hit	Unknown	VVTU4809_at	10.53	10.62	10.72	5.56	7.75	5.72	6.07	5.32	6.18	3.39	3.49	3.57	4.06	3.76	3.27	3.24	3.82	3.28	3.5	3.3	3.53	8.48	8.92	8.63
NEGAT	VVTU5506_s_at	VIT_06s0004g01710	Histone H3	Cellular process.Cellular component organization and biogenesis.Chromosome organization and biogenesis.Chromatin assembly	VVTU5506_s_at	11.19	10.8	10.74	9.13	9.5	10.12	9.25	8.96	8.49	5.31	5.26	5.64	5.26	4.52	5.14	6.13	5.38	5.59	4.81	8.06	9.03	11.82	11.66	11.59
NEGAT	VVTU1347_s_at	VIT_03s0091g00040	Limonoid UDP-glucosyltransferase	Metabolism.Cellular metabolism.Phytoalexin metabolism.Phytoalexin biosynthesis|Metabolism.Secondary metabolism.Terpenoid metabolism.Tetranortriterpenoid metabolism	VVTU1347_s_at	9.59	9.59	9.71	9.33	9.24	8.96	8.71	8.56	8.87	4.94	5.31	5.34	4.7	4.14	4.82	4.3	4.07	4.09	3.92	4.5	5.4	9.16	9.45	9.45
NEGAT	VVTU25516_s_at	VIT_19s0014g00090	Glucan endo-1,3-beta-glucosidase 4 precursor	Metabolism.Primary metabolism.Carbohydrate metabolism.Polysaccharide metabolism.Beta-1,3 glucan metabolism.Beta-1,3 glucan catabolism	VVTU25516_s_at VVTU3175_at	9.4	9.21	9.45	8.35	8.35	8.88	8.45	8.58	8.24	8.68	8.97	8.56	3.43	3.46	3.58	3.68	3.68	3.16	3.85	3.33	3.3	8.95	9.26	9.26
NEGAT	VVTU33522_s_at	VIT_18s0089g01170	LHCB5 (light harvesting complex of photosystem ii 5)	Metabolism.Primary metabolism.Generation of metabolite precursors and energy.Photosynthesis.Antenna proteins	VVTU27602_s_at VVTU33522_s_at	11.09	10.87	11.23	10.25	10.57	10.3	9.35	9.72	9.83	6.31	6.22	5.97	4.36	4.59	4.72	5.83	6.12	5.94	6.72	6.96	7.01	10.36	10.83	10.93
NEGAT	VVTU22490_s_at	VIT_05s0062g01260	No hit	Unknown	VVTU22490_s_at	10.47	9.6	10.34	10.1	10.09	10.74	10.07	10.47	10.64	8.32	6.83	7.73	4.65	4.72	4.45	4.41	4.39	4.48	5.17	6.33	6.06	9.68	9.48	9.4
NEGAT	VVTU2343_at	VIT_09s0002g05930	Unknown protein	Unknown	VVTU2343_at	10.54	10.39	10.47	10.36	10.16	10.07	9.86	9.62	9.43	5.74	6.19	5.92	4.67	4.8	4.61	4.86	5.62	4.89	6.93	7.65	7.86	10.73	11.12	11.15
NEGAT	VVTU2459_at	VIT_13s0067g03890	Beta-ketoacyl-CoA synthase	Metabolism.Primary metabolism.Lipid metabolism.Fatty acid metabolism.Fatty acid biosynthesis	VVTU2459_at	11.02	11.4	11.58	11.88	12.07	11.62	11.26	11.04	11.55	9.3	9.15	9.25	6.92	7.13	7.09	3.33	3.8	4.16	6.95	7.1	6.65	9.55	9.93	10.01
NEGAT	VVTU7793_at	VIT_12s0059g02420	Peroxidase ATP11A (gb|X98802).	Response to stimulus.Stress response.Abiotic stress response.Oxidative stress response	VVTU7793_at	9.69	9.92	10.04	9.06	9.14	9.25	8.3	7.92	7.78	8.03	8.33	8.31	4.05	4.12	3.07	3.3	3.48	3.07	4.18	4.34	4.38	8.5	8.99	9.08
NEGAT	VVTU12072_s_at	VIT_05s0020g02480	Glutamine synthetase	Metabolism.Primary metabolism.Amino acid metabolism.Amino acid biosynthesis|Metabolism.Primary metabolism.Amino acid metabolism.Glutamine metabolism.Glutamine biosynthesis	VVTU12072_s_at	10.7	10.76	10.49	9	9.56	9.55	8.96	8.88	9.08	7.69	6.81	7.1	4.26	4.11	4.37	4.85	5.46	4.71	5.21	5.19	5.17	10.14	10.2	10.15
NEGAT	VVTU2958_at	VIT_15s0048g00370	Transketolase, chloroplast precursor	Metabolism.Primary metabolism.Carbohydrate metabolism.Monosaccharide metabolism.Monosaccharide catabolism.Pentose-phosphate shunt|Metabolism.Primary metabolism.Generation of metabolite precursors and energy.Photosynthesis.Calvin cycle	VVTU22268_s_at VVTU2958_at	11.29	10.96	11.32	10.51	10.72	10.64	9.73	9.56	9.64	5.91	5.86	6.07	5.06	5.32	5.51	5.71	5.8	5.98	6.66	7.26	7.68	11.29	11.37	11.36
NEGAT	VVTU2395_at	VIT_09s0002g00320	Pectinesterase PME3	Cellular process.Cellular component organization and biogenesis.Cell wall organization and biogenesis.Cell wall metabolism.Cell wall modification.Pectin modification	VVTU2395_at	10.81	10.61	10.56	10.5	10.8	10.78	8.84	8.58	7.91	5.77	4.83	5.17	5.1	5.23	5.04	4.71	5.07	5.37	5.6	5.79	6.22	10.19	10.06	10.21
NEGAT	VVTU13038_s_at	VIT_13s0067g01450	Lateral organ boundaries domain 21	Regulation overview.Regulation of gene expression.Regulation of transcription.Transcription factor.AS2 family transcription factor	VVTU13038_s_at	9.61	9.81	9.89	9.23	9.59	9.1	7.51	6.93	8.08	3.87	3.34	3.9	3.42	3.82	3.39	4.04	4.26	4.09	5.33	5.41	5.63	8.79	9.08	9.26
NEGAT	VVTU29469_s_at	VIT_13s0067g02930	Expansin [Vitis labrusca x Vitis vinifera] EXPA8	Cellular process.Cell growth and death.Cell growth|Cellular process.Cellular component organization and biogenesis.Cell wall organization and biogenesis.Cell wall metabolism.Cell wall modification	VVTU12273_at VVTU29407_s_at VVTU29469_s_at VVTU29589_s_at VVTU29589_x_at	9.64	10.16	10.41	9.92	10.26	9.92	9.6	9.17	9.63	5.47	4.91	6.06	4.58	4.72	3.87	4.67	4.36	4.18	4.53	4.65	4.71	8.14	8.85	8.76
NEGAT	VVTU1253_at	VIT_16s0050g01620	ABC transporter G member 14	Transport overview.Macromolecule transport.Multidrug transport.Multidrug ABC transport	VVTU1253_at	9.74	9.51	9.38	8.98	9.24	9.28	8.65	8.34	8.74	5.12	4.94	5.27	3.5	3.44	2.89	3.28	4.28	4.25	5.37	6.66	6.57	9.35	9.64	9.6
NEGAT	VVTU2398_at	VIT_11s0016g00960	Subtilase	Metabolism.Primary metabolism.Protein metabolism and modification.Proteolysis.Peptidase-mediated proteolysis.Subtilase-mediated proteolysis	VVTU2398_at	11.31	10.91	10.8	11.23	10.91	11.78	10.99	11.17	10.75	8.66	8.27	8.35	4.85	4.81	5.08	5.13	6.1	5.38	7.54	8.45	8.76	11.48	11.68	11.56
NEGAT	VVTU13334_s_at	VIT_08s0032g00890	Alpha-L-arabinosidase	Metabolism.Primary metabolism.Carbohydrate metabolism.Oligosaccharide metabolism.Glycan metabolism.Glycan catabolism	VVTU13334_s_at	10.69	10.38	9.98	9.13	8.76	9.33	7.56	7.46	7.32	5.34	5.68	5.8	4.13	3.7	3.72	4.36	4.24	4.83	5.15	6.33	6.56	10.73	10.68	10.66
NEGAT	VVTU19656_s_at	VIT_13s0064g01260	DNA-damage-repair/toleration protein (DRT100)	Metabolism.Primary metabolism.Nucleobase, nucleoside, nucleotide, nucleic acid metabolism.Nucleic acid metabolism.DNA metabolism	VVTU12616_s_at VVTU19656_s_at VVTU37434_x_at VVTU37598_s_at	11.34	11.54	11.26	10.72	10.74	10.65	9.51	9.23	9.33	8.33	8.69	8.5	5.29	4.86	5.27	4.5	4.71	4.96	6.68	6.83	7.51	10.59	11.16	11.11
NEGAT	VVTU3170_s_at	VIT_17s0053g00990	Alpha-expansin 1 precursor	Cellular process.Cell growth and death.Cell growth|Cellular process.Cellular component organization and biogenesis.Cell wall organization and biogenesis.Cell wall metabolism.Cell wall modification	VVTU3170_s_at	9.5	8.5	9.52	8.96	8.56	9.14	8.94	8.9	8.67	3.69	4.02	4.2	3.23	3.24	3.28	3.89	3.71	3.8	6.92	7.77	7.86	10.22	10.55	10.48
NEGAT	VVTU2386_at	VIT_04s0044g00560	Histone H3	Cellular process.Cellular component organization and biogenesis.Chromosome organization and biogenesis.Chromatin assembly	VVTU2386_at	11.43	10.8	10.83	9.44	9.7	10.12	9.26	9.1	7.97	4.98	5.27	5.67	4.77	4.6	4.7	6.05	5.63	5.6	5.32	7.52	8.61	11.88	11.87	11.88
NEGAT	VVTU4793_s_at	VIT_04s0044g00190	Mannitol dehydrogenase	Metabolism.Primary metabolism.Carbohydrate metabolism.Monosaccharide metabolism.Fructose and mannose metabolism	VVTU4793_s_at	10.82	10.89	10.57	9.65	9.9	9.86	8.63	8.31	8.03	6.9	7.27	6.95	4.87	4.8	4.44	4.1	4.97	4.9	5.27	5.79	6.33	10.94	10.85	10.92
NEGAT	VVTU5552_at	VIT_13s0019g02710	Rho guanyl-nucleotide exchange factor ROPGEF5	Signalling.Signalling pathway.G-protein signalling pathway	VVTU5552_at	9.51	9.54	9.14	8.69	9.07	8.94	8.41	8.3	7.97	5.11	5.01	4.42	4.15	3.98	3.92	4.37	4.19	3.55	4.07	3.66	6.14	9.9	9.88	9.92
NEGAT	VVTU3256_at	VIT_06s0004g00980	Dirigent protein pDIR9	Response to stimulus.Stress response.Biotic stress response	VVTU3256_at	9.41	9.33	10.38	9.58	9.73	9.64	9.47	9.23	9.02	7.21	7.06	7.03	3.99	3.3	3.72	3.56	3.9	3.21	3.96	3.9	4.05	8.09	8.23	8.35
NEGAT	VVTU20461_x_at	VIT_12s0059g02180	MATE efflux family protein	Transport overview.Macromolecule transport.Multidrug transport	VVTU20461_x_at	9.95	9.78	10.11	9.42	9.65	10.01	9.02	8.84	8.93	5.1	5.83	5.64	4.38	3.76	4.08	4.13	4.3	3.41	4.77	4.52	4.62	8.66	8.72	8.99
NEGAT	VVTU4625_at	VIT_12s0028g03120	No hit	Unknown	VVTU4625_at	9.84	10.14	10.36	9.6	9.81	10.23	9.06	9.3	9.44	8.04	7.76	8.76	3.67	3.23	3.9	3.72	3.01	4.14	5.28	5.76	5.64	9.19	9.27	9.21
NEGAT	VVTU35174_at	VIT_17s0000g01290	RGP1 (reversibly glycosylated polypeptide 1)	Cellular process.Cellular component organization and biogenesis.Cell wall organization and biogenesis.Cell wall metabolism.Cell wall biosynthesis.Cellulose biosynthesis|Metabolism.Primary metabolism.Protein metabolism and modification.Protein processing.Protein glycosylation	VVTU35174_at	11.45	11.32	11.17	9.9	10.54	10.31	8.72	8.56	8.69	8.42	8.79	8.84	5.89	6.1	5.86	4.53	5.41	5.2	4.17	5.4	5.47	11.61	12.02	11.86
NEGAT	VVTU7662_at	VIT_07s0005g04960	Lipase GDSL	Unknown	VVTU7662_at	10.75	10.79	10.93	10.33	10.54	10.05	9.24	8.79	8.69	8.69	9.15	9.14	4.08	4.02	4.06	3.82	4.46	3.01	4.54	4.46	5.72	8.75	8.8	8.92
NEGAT	VVTU13002_s_at	GSVIVT00011190001	Protease inhibitor/seed storage/lipid transfer protein (LTP)	Transport overview.Macromolecule transport.Lipid transport	VVTU13002_s_at	11.14	10.68	10.71	10.46	11	10.79	10.86	10.02	10.54	6.14	6.33	6.4	5.15	4.06	4.43	5.44	4.91	5.57	7.51	8.1	7.97	10.79	11.1	11.05
NEGAT	VVTU27602_s_at	VIT_18s0089g01170	LHCB5 (light harvesting complex of photosystem ii 5)	Metabolism.Primary metabolism.Generation of metabolite precursors and energy.Photosynthesis.Antenna proteins	VVTU27602_s_at VVTU33522_s_at	12.03	11.88	12.2	11.31	11.65	11.34	10.57	10.65	11.08	7.74	7.52	7.54	5.1	5.19	5.36	6.35	6.49	6.3	7.76	8.02	8.13	11.51	11.71	11.81
NEGAT	VVTU769_s_at	VIT_12s0055g00810	Cationic peroxidase	Response to stimulus.Stress response.Abiotic stress response.Oxidative stress response	VVTU769_s_at	9.53	8.94	9.53	9.08	9.28	9.24	7.88	7.76	6.94	4.06	3.76	3.64	3.93	3.44	3.37	3.4	4.31	3.64	3.51	3.29	3.55	8.72	8.47	8.7
NEGAT	VVTU4018_s_at	VIT_00s0259g00110	ATFP3 (Arabidopsis thaliana farnesylated protein 3	Unknown	VVTU4018_s_at	11.89	11.59	11.86	11.37	11.55	11.22	10.74	10.23	10.63	7.24	7.3	7.24	4.12	4.5	4.36	6.03	5.8	6.13	8.99	9.34	9.45	11.77	11.73	11.88
NEGAT	VVTU11947_at	VIT_06s0061g01380	Pop3 peptide	Unknown	VVTU11947_at	9.63	9.37	9.97	10.08	9.35	11.28	8.9	10.34	10.7	5.26	4.84	4.99	4.65	5.23	4.36	4.14	5.13	4.5	4.75	5.55	5.45	10.06	10.39	10.39
NEGAT	VVTU34940_at	VIT_19s0014g03660	LHCII type III, chloroplast precursor	Metabolism.Primary metabolism.Generation of metabolite precursors and energy.Photosynthesis.Antenna proteins	VVTU34940_at	11.2	11.49	11.33	9.77	10.42	9.99	8.97	8.95	9.76	7.15	6.95	6.91	4.85	4.98	4.33	5.01	5.39	3.99	5.27	5.86	6.61	10.19	10.69	10.83
NEGAT	VVTU7180_s_at	VIT_18s0122g00550	Cyclin-dependent kinase B2;1	Regulation overview.Regulation of cell cycle	VVTU7180_s_at	9.86	9.59	9.25	8.07	8.32	8.75	8.38	8.09	7.88	3.6	4.39	4.63	4.03	3.96	3.46	4.16	4	3.97	3.91	4.85	6.87	10.7	10.88	10.9
NEGAT	VVTU14013_at	VIT_03s0038g03660	Armadillo/beta-catenin repeat protein / U-box domain-containing	Unknown	VVTU14013_at	9.12	8.55	9.26	10.01	9.3	9.89	9.84	9.86	9.25	5.21	5.62	5.62	3.7	2.97	3.32	3.18	3.08	3.4	4.57	5.37	5.61	9.05	8.87	8.76
NEGAT	VVTU20937_at	VIT_13s0067g03230	CENP-E like kinetochore protein	Unknown	VVTU20937_at	9.62	9.12	9.27	8.25	8.18	8.76	8.43	8.2	7.27	3.7	3.96	4.54	3.6	3.32	3.69	3.69	3.81	3.47	3.11	5.08	5.77	10.12	10.22	10.12
NEGAT	VVTU39764_s_at	VIT_06s0004g04860	Alpha-expansin 6 precursor	Cellular process.Cell growth and death.Cell growth|Cellular process.Cellular component organization and biogenesis.Cell wall organization and biogenesis.Cell wall metabolism.Cell wall modification	VVTU39764_s_at	10.14	10	9.73	9.57	9.53	10.61	9.41	9.54	9.75	7.36	6.77	7.47	4.2	3.37	3.94	3.96	3.57	4.03	4.68	5.66	5.94	10.03	10.13	9.96
NEGAT	VVTU13247_at	VIT_16s0022g00870	Invertase/pectin methylesterase inhibitor	Metabolism.Primary metabolism.Carbohydrate metabolism.Carbohydrate metabolism enzyme inhibitor.Invertase/pectin methylesterase inhibitor family	VVTU13247_at VVTU19677_s_at	9.77	9.44	10.1	10.46	10.35	10.81	10.31	10.38	10.33	5.35	6.19	5.68	3.21	3.55	3.74	3.44	3.81	3.51	3.51	3.54	4.13	6.68	7	7.24
NEGAT	VVTU12273_at	VIT_13s0067g02930	Expansin [Vitis labrusca x Vitis vinifera] EXPA8	Cellular process.Cell growth and death.Cell growth|Cellular process.Cellular component organization and biogenesis.Cell wall organization and biogenesis.Cell wall metabolism.Cell wall modification	VVTU12273_at VVTU29407_s_at VVTU29469_s_at VVTU29589_s_at VVTU29589_x_at	10.34	10.97	11.14	10.81	10.97	10.71	10.45	10.03	10.42	5.61	5.54	6.88	4.41	4.74	4.94	4.83	4.86	4.93	5.12	4.95	4.94	9.01	9.65	9.77
NEGAT	VVTU38181_at	VIT_09s0070g00480	LRX2 (leucine-rich repeat/extensin 2)	Cellular process.Cellular component organization and biogenesis.Cell wall organization and biogenesis.Cell wall structural protein	VVTU38181_at	10.37	10.46	10.01	9.79	9.55	9.99	8.62	8.74	8.11	4.82	5.24	5	3.94	3.98	3.93	3.84	4.21	3.89	5.34	6.19	6.79	10.42	10.27	10.28
NEGAT	VVTU26944_at	VIT_09s0054g01410	Beta-amyrin synthase	Metabolism.Secondary metabolism.Terpenoid metabolism.Triterpenoid metabolism.Triterpenoid biosynthesis	VVTU26944_at	10.99	10.75	10.9	10.71	10.95	10.75	10.34	9.97	9.5	7.2	7.63	7.52	5.84	5.81	5.58	3.09	5.04	4.82	4.71	4.64	4.33	10.62	10.17	10.27
NEGAT	VVTU12438_s_at	VIT_08s0007g07330	No hit	Unknown	VVTU12438_s_at	10.6	9.88	10.74	10.54	10.56	10.75	9.79	9.67	8.35	4.71	5.39	4.99	4.23	4.71	4.76	4.53	4.95	4.28	5.24	5.74	5.54	10.43	10.21	10.13
NEGAT	VVTU2161_s_at	VIT_17s0000g06350	LHCA4 (Photosystem I light harvesting complex gene 4)	Metabolism.Primary metabolism.Generation of metabolite precursors and energy.Photosynthesis.Antenna proteins	VVTU16734_at VVTU2161_s_at	11.1	11.38	11.34	10.12	10.63	10.37	9.31	9.38	10.19	7.83	7.92	7.85	4.22	3.61	4.17	4.59	4.58	4.56	6.26	6.33	6.41	10.1	10.7	10.92
NEGAT	VVTU22268_s_at	VIT_15s0048g00370	Transketolase, chloroplast precursor	Metabolism.Primary metabolism.Carbohydrate metabolism.Monosaccharide metabolism.Monosaccharide catabolism.Pentose-phosphate shunt|Metabolism.Primary metabolism.Generation of metabolite precursors and energy.Photosynthesis.Calvin cycle	VVTU22268_s_at VVTU2958_at	11.86	12.14	11.79	11.05	11.32	11.15	10.45	10.24	10.72	6.14	6.18	6.41	5.47	5.12	5.14	5.71	5.55	5.88	6.96	7.96	8.34	11.72	11.88	11.9
NEGAT	VVTU24268_s_at	VIT_01s0026g00570	Bet v I allergen	Unknown	VVTU24268_s_at	10.12	10.94	10.36	9.95	10	9.83	9.33	9.25	9.63	8.21	8.66	8.65	4.45	4.43	3.41	3.77	3.54	3.61	4.58	5.15	6.51	10.71	10.64	10.58
NEGAT	VVTU861_s_at	VIT_06s0061g00730	Aquaporin GAMMA-TIP3/TIP1;3	Transport overview.Water transport.Aquaporins.TIP	VVTU35872_at VVTU861_s_at	12.13	12.51	12.27	11.66	11.77	11.81	10.56	10.41	10.28	6.5	6.94	6.61	5.84	6.1	5.88	5.79	5.97	4.9	6.39	7.27	8.16	11.49	11.68	11.76
NEGAT	VVTU38197_s_at	VIT_05s0062g01160	Pectinesterase family	Cellular process.Cellular component organization and biogenesis.Cell wall organization and biogenesis.Cell wall metabolism.Cell wall modification.Pectin modification	VVTU38197_s_at VVTU8209_at	10.34	9.81	9.64	11.21	10.95	10.91	10.48	10.76	9.79	7.83	8.78	8.78	3.61	3.99	3.44	3.58	3.85	3.64	3.92	3.39	4.04	8.91	8.56	8.14
NEGAT	VVTU5564_at	VIT_14s0083g01150	COBRA protein	Cellular process.Cellular component organization and biogenesis.Cell wall organization and biogenesis	VVTU5564_at	10.84	10.68	10.84	11.08	10.9	10.92	10.85	10.8	10.25	6.65	7.11	7.3	4.71	4.76	4.64	3.91	4.19	4.58	4.97	4.71	4.81	9.52	9.4	9.53
NEGAT	VVTU13590_s_at	VIT_13s0084g00820	Pepsin A	Metabolism.Primary metabolism.Protein metabolism and modification.Proteolysis.Peptidase-mediated proteolysis	VVTU13590_s_at	12.57	12.65	12.05	11.47	11.53	11.97	11.3	11	11.44	8.65	8.87	9.18	5.72	6.15	5.85	5.08	4.67	4.9	7.88	8.52	9.14	12.14	12.57	12.37
NEGAT	VVTU5969_at	VIT_05s0077g01250	Endochitinase A2 precursor	Response to stimulus.Stress response	VVTU5969_at	11	11.13	11.46	12.04	12.03	12.09	12	11.88	11.47	6.97	7.46	7.45	4.69	5.53	4.52	4.59	4.75	4.9	5.45	5.79	5.35	9.37	9.16	9.16
NEGAT	VVTU2368_at	VIT_18s0001g07340	Aspartic proteinase nepenthesin-1 precursor	Metabolism.Primary metabolism.Protein metabolism and modification.Proteolysis.Peptidase-mediated proteolysis	VVTU19248_s_at VVTU2368_at	11.85	11.38	11.42	11.2	11.19	11.46	10.31	10.42	11.25	7.05	5.97	6.84	4.28	4.2	4.02	5.69	5.17	5.08	7.72	8.9	9.57	11.83	12.05	12.12
NEGAT	VVTU14370_at	VIT_17s0000g05830	Unknown protein	Unknown	VVTU14370_at	10.66	10.12	10.1	9.25	9.51	9.89	9.82	9.65	9.2	4.72	5.22	6.17	4.53	4.18	3.48	4.44	3.91	3.94	4.09	5.66	7.05	11.09	11.07	10.95
NEGAT	VVTU5522_s_at	VIT_05s0062g00250	Xyloglucan endotransglucosylase/hydrolase 15	Cellular process.Cellular component organization and biogenesis.Cell wall organization and biogenesis.Cell wall metabolism.Cell wall modification.Xyloglucan modification	VVTU5522_s_at	9.46	9.9	9.62	10.28	10.53	10.27	8.99	8.7	8.92	3.88	4.14	4.02	3.89	3.51	3.88	3.6	3.59	3.93	3.88	3.77	3.74	9.18	8.86	9.04
NEGAT	VVTU2613_at	VIT_04s0023g03360	Unknown protein	Unknown	VVTU18113_s_at VVTU2613_at	10.9	10.4	10.51	8.62	9.09	9.61	8.42	8.3	7.81	4.29	4.51	4.6	4.72	4.12	3.77	4.22	4.42	4.43	4.32	4.82	7.17	11.91	11.81	11.89
NEGAT	VVTU13268_at	VIT_08s0040g01970	fasciclin arabinogalactan-protein (FLA11)	Cellular process.Cellular component organization and biogenesis.Cell wall organization and biogenesis.Cell wall structural protein	VVTU13268_at	11.02	10.93	11.31	11.56	11.54	11.53	11.61	11.42	11.05	5.66	5.94	6.22	5.5	5.31	4.93	4.56	5.62	4.15	4.74	4.9	4.42	9.77	9.51	9.66
NEGAT	VVTU7013_at	VIT_09s0002g03140	Lipase GDSL	Unknown	VVTU7013_at	13.18	13.24	13.1	13	13.06	12.82	12.22	11.96	12.07	9.36	9.71	9.69	6.88	7.09	6.75	5.49	5.84	6.4	6.78	6.92	7.69	12.25	12.29	12.28
NEGAT	VVTU12298_at	VIT_11s0016g01400	PSBX (photosystem II subunit X)	Metabolism.Primary metabolism.Generation of metabolite precursors and energy.Photosynthesis.Photosystem II	VVTU12298_at	12.43	12.7	12.75	11.52	11.96	11.61	10.75	10.58	11.23	8.77	8.44	8.5	5.97	5.83	6.01	4.21	4.88	4.81	6.98	7.34	7.38	11.55	11.68	11.95
NEGAT	VVTU2592_x_at	VIT_02s0025g03680	Tubulin beta-8 chain	Cellular process.Cellular component organization and biogenesis.Cytoskeleton organization and biogenesis.Microtubule organization and biogenesis	VVTU20728_x_at VVTU2592_x_at	11.49	10.98	11.27	11.28	11.13	11.38	11.14	11.01	10.27	5.95	6.48	6.68	4.58	4.43	4.21	4.31	4.78	4.5	6.82	8.19	8.23	11.43	11.4	11.34
NEGAT	VVTU3931_s_at	VIT_06s0004g01510	Lipoxygenase (LOX2)	Metabolism.Primary metabolism.Lipid metabolism.Fatty acid metabolism.Oxylipin biosynthesis	VVTU14625_s_at VVTU22687_s_at VVTU22687_x_at VVTU38354_x_at VVTU3931_s_at VVTU5964_s_at VVTU8427_s_at	12.81	12.53	12.77	12.68	12.6	12.65	12.02	11.88	11.56	10.14	10.57	10.79	6.26	6.05	6.03	4.72	4.45	4.38	8.37	8.67	8.94	12.47	12.46	12.45
NEGAT	VVTU7799_s_at	VIT_10s0116g01040	Stigma-specific Stig1	Unknown	VVTU7799_s_at	10.47	10.9	11.38	10.14	10.52	9.86	8.08	6.71	7.05	4.2	4.59	3.69	3.22	3.93	3.52	3.25	3.03	2.94	3.27	3.09	3.53	7.68	8.14	7.86
NEGAT	VVTU1815_at	VIT_01s0011g05200	Phosphoethanolamine N-methyltransferase 1	Metabolism.Primary metabolism.Lipid metabolism.Glycerolipid metabolism.Glycerophospholipid metabolism	VVTU1815_at	12.5	12.34	12.71	12.4	12.76	12.56	12.1	11.39	11.46	7.96	8.53	8.76	5.36	5.05	5.45	5.93	5.86	5.19	7.02	7.67	8.11	11.64	11.99	11.97
NEGAT	VVTU15305_s_at	VIT_11s0016g05840	Protease inhibitor/seed storage/lipid transfer protein (LTP)	Transport overview.Macromolecule transport.Lipid transport	VVTU15305_s_at VVTU25821_s_at VVTU34580_x_at	12.6	11.82	11.7	11.05	11.46	11.65	10.28	10.15	10.16	4.99	5	4.77	5.06	4.63	5	4.93	5.42	4.99	7.32	8.49	8.46	11.63	12.23	11.88
NEGAT	VVTU38185_x_at	VIT_15s0046g00520	Wax synthase	Metabolism.Primary metabolism.Lipid metabolism.Wax metabolism.Wax biosynthesis	VVTU38185_x_at	9.44	8.86	9.6	9	9.48	8.76	8.16	7.89	6.5	2.62	2.69	2.87	2.75	2.99	2.76	3.05	2.87	2.52	2.96	2.91	2.52	8.75	8.32	8.39
NEGAT	VVTU11987_s_at	VIT_08s0007g00440	Alpha-expansin 6 precursor	Cellular process.Cell growth and death.Cell growth|Cellular process.Cellular component organization and biogenesis.Cell wall organization and biogenesis.Cell wall metabolism.Cell wall modification	VVTU11987_s_at VVTU35335_at	11.05	10.93	10.77	10.68	11.01	10.89	10.21	9.97	10.13	4.82	4.99	5.05	3.76	3.62	4.47	3.75	5.27	3.97	5.83	6.42	6.92	10.5	10.73	10.69
NEGAT	VVTU5964_s_at	VIT_06s0004g01510	Lipoxygenase (LOX2)	Metabolism.Primary metabolism.Lipid metabolism.Fatty acid metabolism.Oxylipin biosynthesis	VVTU14625_s_at VVTU22687_s_at VVTU22687_x_at VVTU38354_x_at VVTU3931_s_at VVTU5964_s_at VVTU8427_s_at	12.78	12.56	12.75	12.64	12.54	12.63	11.93	11.87	11.5	10.04	10.54	10.78	5.9	6.21	5.7	4.07	4	4.47	8.41	8.62	8.94	12.37	12.41	12.42
NEGAT	VVTU2595_s_at	VIT_14s0108g00440	Tubulin alpha chain	Cellular process.Cellular component organization and biogenesis.Cytoskeleton organization and biogenesis.Microtubule organization and biogenesis	VVTU2595_s_at	11.52	11.42	11.04	9.86	10.24	10.9	9.99	9.77	9.61	5.59	5.72	6.15	4.73	4.38	4.29	4.13	5.07	4.4	4.75	6.85	8.99	12.17	12.3	12.27
NEGAT	VVTU1464_at	VIT_01s0127g00800	Polyamine oxidase precursor	Metabolism.Secondary metabolism.Polyamine metabolism.Polyamine catabolism	VVTU1464_at	11.17	10.8	10.71	8.68	9.34	9.68	9.04	8.51	8.42	4.02	4.91	5.35	3.7	3.84	4.15	3.59	4.81	4.2	3.74	5.37	7.49	11.85	11.95	11.97
NEGAT	VVTU8427_s_at	VIT_06s0004g01510	Lipoxygenase (LOX2)	Metabolism.Primary metabolism.Lipid metabolism.Fatty acid metabolism.Oxylipin biosynthesis	VVTU14625_s_at VVTU22687_s_at VVTU22687_x_at VVTU38354_x_at VVTU3931_s_at VVTU5964_s_at VVTU8427_s_at	12.47	12.23	12.42	12.34	12.29	12.33	11.66	11.56	11.17	9.83	10.23	10.36	5.67	6.15	5.53	4.04	3.28	3.47	8.21	8.19	8.47	12.11	12.15	12.15
NEGAT	VVTU40811_s_at	VIT_04s0008g04060	RD22	Response to stimulus.Stress response.Abiotic stress response.Drought stress response	VVTU12211_at VVTU40811_s_at	11	11.41	10.96	10.66	10.96	10.96	7.53	7.81	7.16	4.64	3.36	3.87	3.24	3.48	3.81	4.24	3.56	3.47	3.8	3.37	3.82	8.41	9.22	8.72
NEGAT	VVTU22687_s_at	VIT_06s0004g01510	Lipoxygenase (LOX2)	Metabolism.Primary metabolism.Lipid metabolism.Fatty acid metabolism.Oxylipin biosynthesis	VVTU14625_s_at VVTU22687_s_at VVTU22687_x_at VVTU38354_x_at VVTU3931_s_at VVTU5964_s_at VVTU8427_s_at	12.6	12.79	12.37	12.27	12.23	12.05	11.64	11.61	11.92	9.21	9.63	9.78	5.2	5.51	5.26	3.95	4.6	4.56	7.83	7.96	8.14	11.91	12.16	12.08
NEGAT	VVTU16209_at	VIT_06s0004g04000	Beta-ketoacyl-CoA synthase	Metabolism.Primary metabolism.Lipid metabolism.Fatty acid metabolism.Fatty acid biosynthesis	VVTU16209_at VVTU24548_at	10.69	11.05	10.8	11.15	11.17	11.11	10.51	10.59	10.24	4.91	5.26	5.61	4.5	4.38	4	3.94	4.34	4.26	4.38	4.33	4.45	9.99	9.68	9.92
NEGAT	VVTU2861_at	TC69543	No hit	Unknown	VVTU2861_at	9.93	9.04	9.33	8.93	9.07	9.9	6.3	7.75	7.88	3.05	3.21	3.26	3.32	3.13	2.93	2.89	3.52	3.45	2.7	3.05	3.38	10.36	10.38	10.08
NEGAT	VVTU12570_at	VIT_02s0154g00310	Protease inhibitor/seed storage/lipid transfer protein (LTP)	Transport overview.Macromolecule transport.Lipid transport	VVTU12570_at	12.36	11.86	11.7	10.65	10.8	11.09	9.79	9.48	9.9	5.02	4.6	4.99	4.8	3.95	4	4.24	4.55	4.24	7.68	9.59	9.51	12.47	12.62	12.6
NEGAT	VVTU35096_s_at	VIT_00s0179g00340	Histone H2A variant 1 HTA11	Cellular process.Cellular component organization and biogenesis.Chromosome organization and biogenesis.Chromatin assembly	VVTU12493_at VVTU35096_s_at	11.02	10.49	10.52	9.31	9.47	9.89	9.69	9.55	9.26	3.57	4.18	4.51	4.47	3.51	3.43	3.25	3.94	3.49	3.74	6.48	7.41	11.27	11.32	11.15
NEGAT	VVTU22615_at	VIT_03s0038g01830	Proline-rich protein 4	Unknown	VVTU22615_at VVTU7871_at	12.31	12.74	12.18	12.35	12.6	12.6	11.56	11.31	11.63	9.68	9.81	9.82	5.66	6.36	5.85	4.42	4.9	4.28	4.59	4.33	4.71	11.09	11.05	11.14
NEGAT	VVTU13187_at	VIT_16s0022g00670	Vacuolar invertase 1, GIN1	Metabolism.Primary metabolism.Carbohydrate metabolism.Polysaccharide metabolism.Starch and sucrose metabolism.Sucrose catabolism	VVTU1234_at VVTU13187_at	11.26	11.24	11.08	10.47	10.58	10.82	9.13	9.03	8.72	4.4	4.99	5.24	3.95	3.87	4	3.94	3.71	3.64	4.53	5.51	5.45	10.87	10.77	10.82
NEGAT	VVTU34526_at	GSVIVT00038055001	No hit	Unknown	VVTU13006_at VVTU34526_at	12.04	12.15	12.04	11.66	12.07	12.31	11.03	10.72	11.29	8.32	6.73	6.56	3.94	4.25	4.03	4.02	4.86	4.28	5.75	7.17	7.59	11.3	11.35	11.44
NEGAT	VVTU37412_s_at	VIT_11s0052g01650	Pathogenesis-related protein 1 precursor (PRP 1)	Response to stimulus.Stress response.Biotic stress response|Signalling.Hormone signalling.Salicylic acid signalling.Salicylic acid-responsive	VVTU37412_s_at	11.43	10.65	11.14	11.81	12.39	12.23	12.17	11.86	12.63	8.54	6.82	8.25	4.4	4.71	3.78	4.28	4.7	4.25	4.6	5.42	4.76	10.69	11.02	11.25
NEGAT	VVTU3076_at	VIT_11s0037g00290	Plastocyanin domain-containing protein	Metabolism.Primary metabolism.Generation of metabolite precursors and energy.Electron transport|Metabolism.Primary metabolism.Generation of metabolite precursors and energy.Photosynthesis.Photosynthetic-chain phosphorylation	VVTU3076_at	11.57	11.79	12.46	11.52	11.85	11.15	9.21	7.41	7.89	4.55	6.05	5.45	3.51	3.88	3.2	3.64	3.38	3.43	3.92	3.92	3.45	9.01	9.09	8.98
NEGAT	VVTU14420_at	VIT_19s0090g01160	Lipase GDSL	Unknown	VVTU14420_at VVTU40224_at	10.83	10.96	10.81	10.83	11.2	10.76	10.29	10.12	10.36	5.87	6.12	6.98	3.72	3.63	3.16	3.76	3.68	3.31	2.97	3.45	3.52	9.93	9.76	9.95
NEGAT	VVTU7974_at	VIT_09s0018g01800	Acid phosphatase	Metabolism.Cellular metabolism.Phosphate metabolism	VVTU7974_at	11.61	11.46	11.71	9.72	10.66	9.68	9.25	8.54	8.55	4.22	4.97	5.31	3.03	2.82	2.84	3.54	3.53	3.22	3.2	2.88	2.82	8.77	9.12	9.25
NEGAT	VVTU22364_at	VIT_05s0094g00740	Stearoyl-acyl-[acyl-carrier-protein] desaturase	Metabolism.Primary metabolism.Lipid metabolism.Fatty acid metabolism.Fatty acid biosynthesis.Unsaturated fatty acid biosynthesis	VVTU22364_at	11.71	11.72	11.78	11	11.38	11.16	9.91	9.56	9.17	4.63	4.49	4.81	4.84	3.63	3.93	4.07	5.05	4.35	4.68	4.16	4.24	11.31	11.09	11.2
NEGAT	VVTU13164_at	VVTU13164_at	No hit	Unknown	VVTU13164_at	11.67	11.17	11.41	10.47	10.52	11.06	10.5	10.26	9.83	5.17	5.88	6.31	2.91	3.82	3.67	3.77	3.6	3.39	4.38	7.19	9.16	12.22	12.05	11.88
NEGAT	VVTU27124_s_at	VVTU2010_s_at	No hit	Unknown	VVTU2010_s_at VVTU27124_s_at	11.97	11.54	12.41	10.06	11.09	10.49	7.89	8.57	8.09	3.56	4.44	4.42	4.32	4.13	3.7	4.3	3.98	3.74	3.48	4.76	5.21	11.24	11.71	11.97
NEGAT	VVTU3727_at	VIT_04s0043g00620	Lipase GDSL	Unknown	VVTU3727_at VVTU8744_s_at	11.83	11.79	11.88	12.16	12.2	11.97	11.53	11.06	10.88	6.74	7.69	7.95	3.3	3.02	3.54	3.87	3.72	3.4	3.84	4.38	5.35	9.14	9.53	9.74
NEGAT	VVTU2010_s_at	VVTU2010_s_at	No hit	Unknown	VVTU2010_s_at VVTU27124_s_at	12	11.56	12.38	10.09	11.1	10.44	7.8	8.45	7.96	3.74	3.89	4.02	4.46	3.92	3.58	3.54	3.73	4.25	3.2	4.62	5.14	11.25	11.72	11.96
NEGAT	VVTU37889_at	VIT_18s0122g01460	CYP87A3	Metabolism.Cellular metabolism.Oxidation reduction.Cytochrome P450 oxidoreductase	VVTU37889_at	12.25	12.38	12.38	13.12	13.25	12.83	12.29	11.96	12.23	4.78	5.14	5.14	4.58	4.34	4.49	4.55	4.99	3.74	4.26	3.98	4.23	9.48	9.28	9.23
NEGAT	VVTU12791_s_at	VIT_13s0019g04140	LHCA1	Metabolism.Primary metabolism.Generation of metabolite precursors and energy.Photosynthesis.Antenna proteins	VVTU12791_s_at	11.9	11.91	12.16	11.06	11.54	11.02	9.67	9.91	10.85	6.86	6.21	7.11	3.25	2.98	3.26	3.47	3.88	3.34	4.94	4.73	5.08	10.87	11.23	11.45
NEGAT	VVTU35104_s_at	VIT_10s0003g00220	Unknown	Unknown	VVTU35104_s_at	12.33	12.18	12.37	12.83	12.63	12.66	12.6	12.4	12.1	8.29	8.85	9.45	4.77	4.85	4.5	3.58	3.66	3.85	5.09	5.46	5.97	12.19	11.74	11.89
NEGAT	VVTU34911_s_at	VIT_04s0043g00670	Lipase GDSL	Unknown	VVTU34911_s_at VVTU37923_at	12.19	12.12	12.04	11.73	11.76	11.59	10.64	10.3	9.69	4.44	4.71	4.58	3.58	3.67	3.91	3.87	4.1	3.68	3.76	3.98	4.06	11.8	11.64	11.75
NEGAT	VVTU3020_at	VIT_12s0028g02990	fasciclin arabinogalactan-protein (FLA13)	Cellular process.Cellular component organization and biogenesis.Cell wall organization and biogenesis.Cell wall structural protein	VVTU3020_at	12.93	12.8	12.95	13.1	13.07	13.24	12.62	12.38	11.99	5.98	6.87	7.13	4.36	4.55	4.57	3.96	4.41	4.07	3.73	4.02	4.35	11.82	11.64	11.68
NEGAT	VVTU37923_at	VIT_04s0043g00670	Lipase GDSL	Unknown	VVTU34911_s_at VVTU37923_at	13.1	13.01	13.03	12.83	12.92	12.68	11.72	11.36	10.95	4.5	4.89	4.44	3.67	4.52	3.92	3.69	4.27	4.88	3.75	4.13	4.63	12.66	12.65	12.72
