# Supplementary material for: Transcriptome variation along bud development in grapevine (Vitis vinifera L.)
Source: BMC Plant Biol. 2012 Oct 5;12:181. doi: 10.1186/1471-2229-12-181 (PMC3519583; doi:10.1186/1471-2229-12-181)
Supplement: Additional file 3 — Table containing the RMA normalized expression values for the probesets selected by PC2 component score (both positive and negative values) in the analyzed samples. [file 1471-2229-12-181-S3.xls]

## Sheet: Hoja1
PC2-CLUSTER	Grapegen probeset	Grapegen unique ID	Annotation	Grapegen Functional Categories	Redundant probesets	MAY-1	MAY-2	MAY-3	JUN-1	JUN-2	JUN-3	JUL-1	JUL-2	JUL-3	SEP-1	SEP-2	SEP-3	NOV-1	NOV-2	NOV-3	JAN-1	JAN-2	JAN-3	MAR-1	MAR-2	MAR-3	APR-1	APR-2	APR-3	PC2 score
NEGAT	VVTU1329_at	VIT_18s0164g00100	Laccase	Metabolism.Secondary metabolism.Phenylpropanoid metabolism.Lignin metabolism|Response to stimulus.Stress response.Abiotic stress response.Oxidative stress response	VVTU1329_at	8.054	8.428	8.208	10.171	9.829	10.563	11.072	11.054	10.625	11.437	11.354	11.46	4.522	5.291	5.093	4.566	4.198	3.823	4.818	4.743	4.454	5.925	6.105	5.727	-10.910843
NEGAT	VVTU519_at	VIT_13s0320g00050	Lipid transfer protein 3	Transport overview.Macromolecule transport.Lipid transport	VVTU519_at	5	5.147	6.517	7.636	7.862	6.951	10.198	10.172	10.569	8.504	8.987	9.316	4.797	5.249	4.913	4.862	4.63	4.222	4.214	3.954	3.781	4.058	3.561	3.736	-10.537194
NEGAT	VVTU8280_at	VIT_07s0151g00740	Non-specific lipid-transfer protein	Transport overview.Macromolecule transport.Lipid transport	VVTU8280_at	4.966	5.94	6.768	7.946	8.659	7.5	10.439	10.217	10.815	8.785	8.972	9.643	4.936	4.624	4.905	5.588	6.15	5.686	4.651	4.697	4.274	4.146	3.682	4.037	-10.058503
NEGAT	VVTU544_at	VIT_06s0004g06210	CYP86A1	Metabolism.Cellular metabolism.Oxidation reduction.Cytochrome P450 oxidoreductase	VVTU544_at	4.951	5.405	6.831	7.363	8.44	7.385	9.948	9.744	10.229	9.479	9.84	10.108	5.158	5.472	4.905	4.307	4.774	4.534	4.393	4.881	4.518	4.289	4.435	4.504	-10.028741
NEGAT	VVTU34546_at	VIT_16s0100g01100	Stilbene synthase	Metabolism.Cellular metabolism.Phytoalexin metabolism.Phytoalexin biosynthesis|Metabolism.Secondary metabolism.Phenylpropanoid metabolism.Stilbenoid metabolism.Stilbenoid biosynthesis	VVTU34546_at VVTU35859_x_at	2.479	2.611	3.221	6.153	5.321	4.312	9.347	9.973	9.494	10.934	11.058	10.902	7.363	7.65	7.539	6.751	6.453	6.371	8.309	8.261	7.113	2.727	3.508	3.134	-9.642853
NEGAT	VVTU7754_at	VVTU7754_at	Laccase	Metabolism.Secondary metabolism.Phenylpropanoid metabolism.Lignin metabolism|Response to stimulus.Stress response.Abiotic stress response.Oxidative stress response	VVTU7754_at	5.972	5.16	6.21	7.878	7.291	8.4	8.83	9.085	7.882	9.719	9.813	9.986	4.022	3.513	3.573	3.196	3.599	2.702	3.55	4.01	3.855	4.318	4.279	4.597	-9.564936
NEGAT	VVTU35635_at	VIT_01s0010g01090	Peroxidase ATP23a	Response to stimulus.Stress response.Abiotic stress response.Oxidative stress response	VVTU35635_at	3.8	4.535	6.007	6.765	7.693	5.836	8.781	8.401	9.42	7.347	7.857	8.179	3.617	3.673	4.106	4.443	4.091	4.537	3.764	3.996	3.832	2.907	2.961	3.332	-9.144328
NEGAT	VVTU39093_at	VIT_18s0001g15220	Unknown protein	Unknown	VVTU39093_at	5.326	6.281	6.965	9.696	9.57	9.495	10.565	10.708	10.538	8.418	6.994	7.88	7.282	6.709	7.232	5.572	5.749	5.32	6.181	6.087	5.835	4.379	4.321	4.258	-9.128329
NEGAT	VVTU473_at	VIT_08s0040g02840	ABC transporter G member 29	Transport overview.Macromolecule transport.Multidrug transport.Multidrug ABC transport	VVTU473_at	4.882	5.88	6.477	7.665	8.037	6.678	9.522	9.422	10.458	8.703	8.827	9.332	5.11	5.364	4.934	4.975	4.483	4.837	4.748	4.89	4.333	4.27	4.653	4.496	-9.011574
NEGAT	VVTU5464_at	VIT_13s0067g01970	Laccase	Metabolism.Secondary metabolism.Phenylpropanoid metabolism.Lignin metabolism|Response to stimulus.Stress response.Abiotic stress response.Oxidative stress response	VVTU5464_at	5.824	7.201	7.312	8.701	9.272	8.155	9.904	9.686	10.21	8.635	8.658	9.159	4.842	4.939	4.687	4.632	5.399	4.762	4.875	5.642	5.12	4.673	4.755	4.787	-8.715804
NEGAT	VVTU5618_at	VIT_17s0000g00950	Hydroxycinnamoyl-CoA quinate hydroxycinnamoyltransferase	Metabolism.Cellular metabolism.Phytoalexin metabolism.Phytoalexin biosynthesis|Metabolism.Secondary metabolism.Phenylpropanoid metabolism.Phenylpropanoid biosynthesis	VVTU5618_at	4.752	6.036	6.383	7.112	7.908	6.919	9.04	9.071	9.232	8.613	8.984	9.402	4.304	4.336	4.353	4.029	4.201	4.149	4.624	4.273	3.997	4.522	4.364	4.634	-8.6803
NEGAT	VVTU9637_at	VIT_08s0007g07780	Polygalacturonase PG1	Cellular process.Cellular component organization and biogenesis.Cell wall organization and biogenesis.Cell wall metabolism.Cell wall modification.Pectin modification	VVTU9637_at	6.838	8.01	9.403	10.422	9.952	9.209	9.032	8.708	8.914	7.408	7.03	8.424	4.775	4.742	4.361	4.581	3.526	4.218	4.258	3.843	3.898	3.961	3.76	3.882	-8.643438
NEGAT	VVTU11165_at	VIT_05s0077g01330	Unknown	Unknown	VVTU11165_at	3.98	4.674	5.002	6.061	6.735	5.658	9.012	8.586	9.413	7.477	7.904	8.139	4.225	4.192	4.302	4.67	4.104	4.06	3.569	3.834	3.885	3.506	3.929	3.381	-8.603433
NEGAT	VVTU38269_at	VIT_00s0259g00170	Unknown protein	Unknown	VVTU38269_at	4.198	4.833	5.531	6.392	7.278	6.077	8.954	8.971	9.337	7.933	8.187	8.542	3.482	4.119	3.774	3.704	3.506	3.873	4.741	4.911	4.745	4.142	4.046	4.246	-8.463826
NEGAT	VVTU13787_at	VIT_15s0048g02870	Homeobox-leucine zipper protein HB-7	Regulation overview.Regulation of gene expression.Regulation of transcription.Transcription factor.Homeobox domain family transcription factor	VVTU13787_at	5.885	5.517	6.028	8.345	8.958	8.485	10.5	10.5	10.272	11.036	11.055	11.119	8.588	8.65	8.499	6.977	6.669	7.088	7.689	7.5	7.454	5.652	5.572	5.476	-8.444362
NEGAT	VVTU22210_at	VIT_03s0017g00250	No hit	Unknown	VVTU22210_at VVTU35479_at	5.462	7.591	7.104	8.791	9.286	8.22	9.599	9.439	10.126	7.884	7.468	8.271	4.367	4.929	4.52	4.442	4.975	4.69	4.744	5.171	4.65	4.633	4.64	4.311	-8.37485
NEGAT	VVTU2409_at	VIT_11s0065g00130	Taxane 10-beta-hydroxylase	Metabolism.Secondary metabolism.Terpenoid metabolism.Diterpenoid metabolism.Diterpenoid biosynthesis.Taxol biosynthesis	VVTU2409_at	6.556	7.71	7.975	9.969	10.009	10.115	10.145	10.059	10.678	7.329	6.865	7.442	3.969	4.671	4.444	4.509	4.833	4.126	4.91	4.28	4.167	5.259	5.196	5.21	-8.364174
NEGAT	VVTU27205_s_at	VIT_05s0049g00510	Ethylene response factor ERF1	Signalling.Hormone signalling.Ethylene signalling.Ethylene-mediated signalling pathway	VVTU15120_x_at VVTU27173_x_at VVTU27205_s_at VVTU34291_x_at	7.446	9.22	9.204	9.558	10.237	9.985	9.597	10.336	10.95	11.152	11.24	11.319	7.763	7.957	7.926	7.594	6.161	6.175	7.744	7.222	6.849	6.299	5.285	5.401	-8.330634
NEGAT	VVTU5971_at	VIT_09s0002g06790	Small heat shock protein (HSP26.5-P) 26.5 kDa class I	Metabolism.Primary metabolism.Protein metabolism and modification.Protein folding.Chaperone-mediated protein folding.HSP-mediated protein folding	VVTU5971_at	5.571	5.356	6.183	7.545	8.402	8.63	11.747	12.109	12.195	12.643	12.634	12.647	12.518	12.449	12.533	11.162	11.299	11.239	10.629	10.655	10.474	4.947	5.128	5.549	-8.272857
NEGAT	VVTU39580_at	VIT_17s0000g06290	Lipase GDSL	Unknown	VVTU19537_at VVTU39580_at	4.271	5.399	5.872	6.852	7.699	6.523	8.992	8.593	8.812	7.852	7.718	8.099	4.442	4.823	4.737	4.238	4.375	4.234	4.438	4.846	4.383	3.752	3.598	3.919	-8.238605
NEGAT	VVTU4165_s_at	VIT_18s0001g10620	No hit	Unknown	VVTU13798_s_at VVTU4165_s_at	3.542	3.801	3.7	5.462	6.022	6.357	8.014	8.35	8.063	7.664	8.251	8.017	6.538	6.761	6.491	4.32	4.361	4.419	4.845	5.433	4.633	3.165	3.397	3.091	-7.953262
NEGAT	VVTU16741_at	VIT_06s0004g01180	Peroxidase	Response to stimulus.Stress response.Abiotic stress response.Oxidative stress response	VVTU16741_at VVTU35548_s_at	9.097	9.387	9.229	9.855	9.254	10.407	10.899	11.038	10.717	12.866	12.986	12.904	10.808	10.83	10.619	6.194	5.496	6.01	7.221	7.504	7.392	7.968	7.812	7.735	-7.852014
NEGAT	VVTU14996_at	VIT_07s0151g00700	EDA4 (embryo sac development arrest 4)	Transport overview.Macromolecule transport.Lipid transport	VVTU14996_at	4.133	4.801	5.301	6.586	6.7	6.152	8.393	8.112	8.935	6.814	7.163	7.459	3.44	3.629	3.487	3.541	4.175	3.798	4.082	3.52	3.997	3.832	3.645	3.628	-7.802816
NEGAT	VVTU35548_s_at	VIT_06s0004g01180	Peroxidase	Response to stimulus.Stress response.Abiotic stress response.Oxidative stress response	VVTU16741_at VVTU35548_s_at	8.159	8.274	8.322	8.865	8.189	9.446	10.051	10.188	9.885	12.242	12.351	12.201	9.858	9.872	9.55	5.116	5.137	5.096	6.71	6.848	6.551	7.286	7.148	6.981	-7.739954
NEGAT	VVTU20271_at	VIT_11s0016g00330	Pectinesterase family	Cellular process.Cellular component organization and biogenesis.Cell wall organization and biogenesis.Cell wall metabolism.Cell wall modification.Pectin modification	VVTU20271_at	8.227	8.281	8.135	7.934	8.064	8.097	8.395	8.144	8.002	12.008	12.136	11.898	4.818	4.775	4.89	4.846	4.495	3.916	5.243	5.303	5.303	5.607	5.563	5.547	-7.710743
NEGAT	VVTU773_s_at	VIT_04s0008g01580	Heat shock protein 17.6 kDa class II	Metabolism.Primary metabolism.Protein metabolism and modification.Protein folding.Chaperone-mediated protein folding.HSP-mediated protein folding	VVTU773_at VVTU773_s_at VVTU773_x_at	6.922	4.364	7.742	7.912	8.516	8.067	12.085	12.374	11.246	9.565	9.744	9.645	8.898	9.037	8.736	6.517	6.623	7.058	6.693	6.546	6.103	6.978	6.757	7.008	-7.676868
NEGAT	VVTU11544_at	VIT_10s0092g00220	Integral membrane family protein UPF0497	Unknown	VVTU11544_at	4.153	4.42	5.329	6.137	6.796	6.092	8.723	8.188	9.403	7.356	7.671	7.986	4.685	4.344	4.346	4.63	4.84	4.526	4.344	4.131	4.161	3.948	4.079	3.804	-7.675936
NEGAT	VVTU9828_at	VIT_01s0011g04820	Molecular chaperone DnaJ	Metabolism.Primary metabolism.Protein metabolism and modification.Protein folding.Chaperone-mediated protein folding.HSP-mediated protein folding.HSP-mediated protein folding co-chaperone	VVTU9828_at	5.914	5.705	5.503	7.471	7.339	7.833	11.674	12.217	12.136	10.634	10.622	10.543	9.312	9.482	9.412	8.731	8.792	8.857	8.834	8.524	8.492	5.774	5.935	6.123	-7.63792
NEGAT	VVTU10470_at	VIT_08s0007g01550	Laccase	Metabolism.Secondary metabolism.Phenylpropanoid metabolism.Lignin metabolism|Response to stimulus.Stress response.Abiotic stress response.Oxidative stress response	VVTU10470_at VVTU26414_at	7.798	8.213	8.713	10.68	9.675	10.127	9.946	9.997	9.286	6.366	6.647	7.074	4.718	5.351	4.156	4.884	4.671	4.49	5.074	4.448	4.23	4.976	4.569	4.471	-7.630527
NEGAT	VVTU492_at	VIT_07s0255g00030	Lipase GDSL	Unknown	VVTU492_at	5.079	5.861	6.33	7.173	7.971	6.697	9.586	9.507	9.717	8.429	8.654	9.073	5.076	5.084	4.886	4.985	5.082	5.087	4.403	4.318	4.23	5.356	5.846	5.692	-7.38111
NEGAT	VVTU36791_s_at	VIT_05s0049g00520	No hit	Unknown	VVTU12246_s_at VVTU14656_s_at VVTU15120_s_at VVTU15968_s_at VVTU16453_s_at VVTU16453_x_at VVTU16634_s_at VVTU1992_s_at VVTU21448_s_at VVTU21490_s_at VVTU21493_s_at VVTU21493_x_at VVTU21692_s_at VVTU21757_s_at VVTU21757_x_at VVTU21765_s_at VVTU21774_s_at VVTU22695_s_at VVTU22718_s_at VVTU25472_s_at VVTU26560_s_at VVTU27173_s_at VVTU27205_x_at VVTU33847_s_at VVTU34291_s_at VVTU35288_s_at VVTU35298_…	6.936	9.395	8.349	8.624	9.412	9.352	8.862	9.492	10.809	11.068	11.138	11.349	8.068	7.98	8.084	7.904	6.518	6.625	7.569	7.476	7.083	5.754	5.658	5.401	-7.339197
NEGAT	VVTU30110_s_at	VIT_01s0011g05170	Major Latex Protein Family	Unknown	VVTU30110_s_at	9.775	9.979	10.339	11.117	11.426	11.387	11.481	11.385	11.808	11.186	11.151	11.204	7.905	8.014	8.068	6.901	6.899	7.32	7.517	7.292	7.053	7.519	7.688	8.054	-7.336521
NEGAT	VVTU15778_at	VIT_17s0000g03660	NAC domain containing protein 58	Regulation overview.Regulation of gene expression.Regulation of transcription.Transcription factor.NAC family transcription factor	VVTU15778_at	5.972	6.797	6.606	7.931	7.851	7.369	8.128	7.905	8.399	6.547	6.592	6.982	3.424	3.989	3.645	3.33	3.811	3.451	3.611	3.575	3.441	3.946	3.592	3.783	-7.32358
NEGAT	VVTU6495_at	VIT_13s0019g02760	Heat shock protein 17.6 kDa class I	Metabolism.Primary metabolism.Protein metabolism and modification.Protein folding.Chaperone-mediated protein folding.HSP-mediated protein folding	VVTU6495_at VVTU6495_x_at	6.189	4.553	4.624	6.455	6.891	7.578	12.027	12.075	12.077	8.886	8.787	8.585	6.84	6.989	6.857	6.705	7.19	7.381	7.475	7.013	6.811	6.039	6.771	5.971	-7.285046
NEGAT	VVTU16453_s_at	VIT_05s0049g00520	No hit	Unknown	VVTU12246_s_at VVTU14656_s_at VVTU15120_s_at VVTU15968_s_at VVTU16453_s_at VVTU16453_x_at VVTU16634_s_at VVTU1992_s_at VVTU21448_s_at VVTU21490_s_at VVTU21493_s_at VVTU21493_x_at VVTU21692_s_at VVTU21757_s_at VVTU21757_x_at VVTU21765_s_at VVTU21774_s_at VVTU22695_s_at VVTU22718_s_at VVTU25472_s_at VVTU26560_s_at VVTU27173_s_at VVTU27205_x_at VVTU33847_s_at VVTU34291_s_at VVTU35288_s_at VVTU35298_…	5.991	7.641	7.78	7.807	8.424	8.592	8.001	8.577	9.035	9.863	9.979	10.119	6.839	6.849	7.012	6.414	4.843	4.771	6.18	6.154	5.331	4.974	5.017	4.78	-7.281441
NEGAT	VVTU40589_s_at	VIT_05s0049g00520	No hit	Unknown	VVTU12246_s_at VVTU14656_s_at VVTU15120_s_at VVTU15968_s_at VVTU16453_s_at VVTU16453_x_at VVTU16634_s_at VVTU1992_s_at VVTU21448_s_at VVTU21490_s_at VVTU21493_s_at VVTU21493_x_at VVTU21692_s_at VVTU21757_s_at VVTU21757_x_at VVTU21765_s_at VVTU21774_s_at VVTU22695_s_at VVTU22718_s_at VVTU25472_s_at VVTU26560_s_at VVTU27173_s_at VVTU27205_x_at VVTU33847_s_at VVTU34291_s_at VVTU35288_s_at VVTU35298_…	6.626	9.269	8.255	8.483	9.315	9.204	8.676	9.33	10.551	10.994	11.004	11.217	7.94	7.907	7.98	7.793	6.874	6.556	7.442	7.324	6.762	5.53	5.535	5.32	-7.255666
NEGAT	VVTU31524_at	CB341554	Hsp20.0 protein	Metabolism.Primary metabolism.Protein metabolism and modification.Protein folding.Chaperone-mediated protein folding.HSP-mediated protein folding	VVTU31524_at VVTU31524_x_at	5.327	4.601	4.936	6.083	6.277	7.111	11.511	11.842	11.794	10.102	10.067	9.978	7.528	7.88	7.942	8.088	8.512	8.161	8.718	8.421	8.465	5.604	5.831	5.759	-7.228143
NEGAT	VVTU33818_at	VIT_02s0154g00490	Heat shock 22 kDa protein mitochondrial	Metabolism.Primary metabolism.Protein metabolism and modification.Protein folding.Chaperone-mediated protein folding.HSP-mediated protein folding	VVTU33818_at	3.395	3.345	3.229	3.638	3.581	3.466	10.14	10.972	10.695	3.645	4.002	3.766	3.436	3.595	3.663	3.968	3.578	3.366	3.625	3.423	3.488	3.286	3.394	3.631	-7.20582
NEGAT	VVTU6495_x_at	VIT_13s0019g02760	Heat shock protein 17.6 kDa class I	Metabolism.Primary metabolism.Protein metabolism and modification.Protein folding.Chaperone-mediated protein folding.HSP-mediated protein folding	VVTU6495_at VVTU6495_x_at	6.017	3.846	4.485	6.298	6.81	7.363	11.819	11.948	11.928	8.798	8.641	8.616	6.716	6.955	6.794	6.797	6.959	7.222	7.475	7.057	6.836	5.879	6.784	6.05	-7.188515
NEGAT	VVTU39937_s_at	VIT_05s0049g00520	No hit	Unknown	VVTU12246_s_at VVTU14656_s_at VVTU15120_s_at VVTU15968_s_at VVTU16453_s_at VVTU16453_x_at VVTU16634_s_at VVTU1992_s_at VVTU21448_s_at VVTU21490_s_at VVTU21493_s_at VVTU21493_x_at VVTU21692_s_at VVTU21757_s_at VVTU21757_x_at VVTU21765_s_at VVTU21774_s_at VVTU22695_s_at VVTU22718_s_at VVTU25472_s_at VVTU26560_s_at VVTU27173_s_at VVTU27205_x_at VVTU33847_s_at VVTU34291_s_at VVTU35288_s_at VVTU35298_…	6.123	7.697	7.714	7.857	8.389	8.378	7.959	8.547	9.105	9.848	9.864	10.03	6.952	6.909	6.874	6.385	4.697	4.744	6.346	5.951	5.718	5.227	4.933	4.692	-7.155589
NEGAT	VVTU40583_s_at	VIT_02s0025g04330	Thaumatin VVTL1 [Vitis vinifera]	Response to stimulus.Stress response	VVTU40583_s_at	9.989	11.182	11.595	12.039	11.97	11.464	11.667	11.591	11.817	10.89	10.22	10.594	6.694	7.131	6.867	6.196	5.576	5.571	8.322	5.368	5.541	8.019	8.934	8.945	-7.120891
NEGAT	VVTU19537_at	VIT_17s0000g06290	Lipase GDSL	Unknown	VVTU19537_at VVTU39580_at	4.043	4.772	4.936	6.154	6.519	5.367	7.877	7.43	7.987	7.395	7.51	7.716	4.104	3.77	3.592	4.09	4.321	3.509	3.777	4.131	3.791	3.509	3.914	3.763	-7.106757
NEGAT	VVTU7414_x_at	VIT_04s0008g01590	Heat shock protein 17.6 kDa class II	Metabolism.Primary metabolism.Protein metabolism and modification.Protein folding.Chaperone-mediated protein folding.HSP-mediated protein folding	VVTU7414_x_at	6.008	5.834	7.924	7.575	8.438	8.194	12.642	12.813	12.736	11.323	11.39	11.222	10.221	10.228	10.063	10.491	10.449	10.767	10.196	10.017	9.916	5.873	6.175	7.097	-7.100745
NEGAT	VVTU8129_s_at	VIT_05s0049g00520	No hit	Unknown	VVTU12246_s_at VVTU14656_s_at VVTU15120_s_at VVTU15968_s_at VVTU16453_s_at VVTU16453_x_at VVTU16634_s_at VVTU1992_s_at VVTU21448_s_at VVTU21490_s_at VVTU21493_s_at VVTU21493_x_at VVTU21692_s_at VVTU21757_s_at VVTU21757_x_at VVTU21765_s_at VVTU21774_s_at VVTU22695_s_at VVTU22718_s_at VVTU25472_s_at VVTU26560_s_at VVTU27173_s_at VVTU27205_x_at VVTU33847_s_at VVTU34291_s_at VVTU35288_s_at VVTU35298_…	6.128	7.575	7.719	7.848	8.512	8.427	7.99	8.467	8.721	9.867	9.893	9.986	6.853	6.851	6.904	6.265	5.043	4.857	6.353	6.171	5.426	5.129	4.449	4.984	-7.096437
NEGAT	VVTU13948_s_at	TC53067	Dirigent protein	Response to stimulus.Stress response.Biotic stress response	VVTU13948_s_at	3.439	4.265	5.729	7.117	6.59	6.1	8.341	8.03	8.484	8.434	8.127	8.282	9.759	9.755	10.421	7.906	6.946	7.08	7.22	6.984	6.126	2.66	2.729	2.606	-7.061702
NEGAT	VVTU9776_s_at	VIT_05s0049g00520	No hit	Unknown	VVTU12246_s_at VVTU14656_s_at VVTU15120_s_at VVTU15968_s_at VVTU16453_s_at VVTU16453_x_at VVTU16634_s_at VVTU1992_s_at VVTU21448_s_at VVTU21490_s_at VVTU21493_s_at VVTU21493_x_at VVTU21692_s_at VVTU21757_s_at VVTU21757_x_at VVTU21765_s_at VVTU21774_s_at VVTU22695_s_at VVTU22718_s_at VVTU25472_s_at VVTU26560_s_at VVTU27173_s_at VVTU27205_x_at VVTU33847_s_at VVTU34291_s_at VVTU35288_s_at VVTU35298_…	6.131	7.582	7.8	7.981	8.444	8.404	8.113	8.691	8.976	9.959	9.957	10.047	6.96	7.082	7.109	6.471	5.167	4.774	6.256	6.37	5.552	5.438	4.783	5.167	-7.013031
NEGAT	VVTU10655_at	VIT_15s0048g00510	Pectinesterase family	Cellular process.Cellular component organization and biogenesis.Cell wall organization and biogenesis.Cell wall metabolism.Cell wall modification.Pectin modification	VVTU10655_at	6.548	7.562	8.546	10.145	9.791	9.225	9.624	9.418	9.966	7.335	6.463	7.177	5.083	4.049	4.637	4.485	4.178	4.986	5.596	5.745	5.421	5.17	5.305	5.318	-6.998227
NEGAT	VVTU19064_s_at	VIT_11s0037g00510	Heat shock protein 70	Metabolism.Primary metabolism.Protein metabolism and modification.Protein folding.Chaperone-mediated protein folding.HSP-mediated protein folding|Response to stimulus.Stress response.Abiotic stress response.Temperature stress response	VVTU12548_s_at VVTU12548_x_at VVTU19064_s_at VVTU35346_s_at VVTU9415_s_at	5.544	5.153	6.546	7.127	7.473	8.196	11.62	12.172	11.801	11.973	11.787	11.935	12.198	12.181	12.199	12.076	11.996	12.038	11.059	10.815	10.891	5.046	4.902	5.449	-6.946551
NEGAT	VVTU31524_x_at	CB341554	Hsp20.0 protein	Metabolism.Primary metabolism.Protein metabolism and modification.Protein folding.Chaperone-mediated protein folding.HSP-mediated protein folding	VVTU31524_at VVTU31524_x_at	5.002	5.456	4.823	5.577	5.815	6.216	11.22	11.604	11.267	9.167	9.141	8.964	7.117	7.273	7.351	7.622	7.882	7.842	7.772	7.593	7.261	5.315	5.39	5.181	-6.903324
NEGAT	VVTU16581_at	VIT_17s0000g08080	Armadillo/beta-catenin repeat protein / U-box domain-containing protein	Unknown	VVTU16581_at	6.038	5.071	4.936	8.378	8.005	7.472	11.339	11.629	11.191	8.33	8.709	8.645	8.957	9.273	9.101	8.719	8.318	8.122	7.641	7.102	7.226	5.907	5.702	5.188	-6.900301
NEGAT	VVTU5898_s_at	VIT_17s0119g00150	Alpha-amylase/subtilisin inhibitor	Metabolism.Primary metabolism.Carbohydrate metabolism.Polysaccharide metabolism.Starch and sucrose metabolism.Starch biosynthesis and catabolism.Starch catabolism inhibitor|Metabolism.Primary metabolism.Protein metabolism and modification.Proteolysis.Protease inhibition	VVTU5898_s_at	9.03	9.389	10.067	11.704	11.117	11.05	10.8	11.103	10.22	8.669	8.792	8.549	6.488	8.31	6.423	6.5	5.571	5.568	9.472	7.087	6.985	6.419	6.159	6.507	-6.793351
NEGAT	VVTU10601_at	VIT_13s0019g01990	Phospholipid/glycerol acyltransferase	Metabolism.Primary metabolism.Lipid metabolism.Glycerolipid metabolism.Glycerophospholipid metabolism.Glycerophospholipid biosynthesis	VVTU10601_at	4.633	6.362	6.353	6.812	6.965	6.577	8.068	8.077	8.167	7.4	7.789	8.344	4.278	5.224	4.741	4.362	4.778	4.736	4.604	4.518	4.359	4.01	4.291	3.932	-6.779052
NEGAT	VVTU10747_at	GSVIVT00007276001	Myb domain protein 85	Regulation overview.Regulation of gene expression.Regulation of transcription.Transcription factor.MYB family transcription factor	VVTU10747_at	4.416	4.139	5.195	5.618	5.934	5.57	8.159	8.623	8.096	8.597	9.089	8.621	4.884	5.474	5.298	4.856	4.699	4.552	5.277	5.072	5.057	4.45	4.479	4.696	-6.765314
NEGAT	VVTU1409_at	VIT_05s0020g01830	UPF0497 family	Unknown	VVTU1409_at	10.824	11.171	10.944	12.568	12.522	12.568	12.667	12.761	12.947	10.263	10.14	10.368	8.611	8.732	8.924	6.872	7.174	6.791	6.925	6.681	6.625	9.651	9.359	9.264	-6.74874
NEGAT	VVTU13941_at	VIT_19s0085g01050	Heat shock protein 17.6 kDa class I	Metabolism.Primary metabolism.Protein metabolism and modification.Protein folding.Chaperone-mediated protein folding.HSP-mediated protein folding	VVTU13941_at	6.197	5.789	5.71	6.062	6.196	6.538	12.319	12.879	12.901	7.69	7.814	7.466	6.663	6.81	6.678	6.818	7.041	6.71	6.911	6.813	6.838	6.33	6.436	6.337	-6.737976
NEGAT	VVTU3953_s_at	VIT_01s0010g02290	Heat shock protein 26a, chloroplast	Metabolism.Primary metabolism.Protein metabolism and modification.Protein folding.Chaperone-mediated protein folding.HSP-mediated protein folding|Response to stimulus.Stress response.Abiotic stress response.Temperature stress response	VVTU3953_s_at	7.773	6.32	7.427	7.338	7.817	8.442	13.457	13.749	13.473	9.117	9.219	9.06	8.297	8.363	8.229	7.753	7.911	8.064	8.32	7.949	7.824	7.303	7.528	8.132	-6.712045
NEGAT	VVTU34700_s_at	VIT_11s0016g04920	Early nodulin 93	Unknown	VVTU21422_s_at VVTU34700_s_at VVTU4033_at	8.781	9.117	9.294	11.01	10.899	10.847	11.173	10.615	11.031	11.17	11.356	11.147	12.177	12.134	12.245	7.249	7.254	7.282	9.089	9.079	9.318	6.939	7.387	7.406	-6.697425
NEGAT	VVTU1771_at	VIT_13s0084g00130	CXE carboxylesterase	Metabolism.Cellular metabolism.Esterase activity	VVTU1771_at	7.526	7.86	8.17	9.28	9.493	9.409	9.91	9.717	10.261	7.775	6.922	7.41	5.566	5.517	5.649	4.478	5.377	5.014	5.03	5.245	4.88	5.97	5.737	5.683	-6.693196
NEGAT	VVTU15444_at	VIT_02s0025g02540	Unknown protein	Unknown	VVTU15444_at	6.991	7.391	8.371	8.767	9.744	8.589	10.527	10.479	10.971	8.773	9.191	9.799	4.935	5.48	5.366	5.834	5.152	5.517	5.4	5.456	5.762	7.142	7.492	7.384	-6.671198
NEGAT	VVTU13085_at	VIT_05s0077g01150	Beta-1,3-glucanase	Metabolism.Primary metabolism.Carbohydrate metabolism.Polysaccharide metabolism.Beta-1,3 glucan metabolism.Beta-1,3 glucan catabolism	VVTU13085_at	4.996	6.21	6.266	7.754	7.561	7.08	6.956	7.933	8.892	8.119	7.318	6.814	4.147	5.707	6.94	4.126	4.378	4.189	7.346	6.163	5.428	3.538	3.883	3.667	-6.669486
NEGAT	VVTU21422_s_at	VIT_11s0016g04920	Early nodulin 93	Unknown	VVTU21422_s_at VVTU34700_s_at VVTU4033_at	8.46	8.694	8.996	10.708	10.503	10.536	10.885	10.236	10.561	10.937	11.025	10.969	11.919	11.902	12.038	6.88	6.951	7.096	8.865	8.769	9.089	6.708	6.837	7.214	-6.655417
NEGAT	VVTU299_at	VIT_09s0002g06770	Unknown protein	Unknown	VVTU299_at	6.25	6.388	6.805	7.655	8.16	7.615	8.458	8.346	8.365	10.488	10.558	10.56	9.119	9.22	9.186	7.638	7.193	7.691	7.178	6.938	6.943	4.36	4.47	4.197	-6.631557
NEGAT	VVTU1704_at	VIT_08s0007g00950	No hit	Unknown	VVTU1704_at	5.978	5.887	6.528	6.665	6.519	6.709	9.273	9.019	9.232	7.264	7.918	7.929	4.181	3.683	3.535	4.039	4.902	3.754	3.65	4.103	3.612	5.298	5.522	5.335	-6.609543
NEGAT	VVTU13940_s_at	VIT_19s0014g03290	NAC domain containing protein 19	Regulation overview.Regulation of gene expression.Regulation of transcription.Transcription factor.NAC family transcription factor	VVTU13940_s_at VVTU2853_s_at VVTU37106_s_at	6.458	6.425	6.447	9.425	9.59	8.613	10.858	11.299	10.548	10.442	10.37	10.426	12.302	12.327	12.243	11.785	11.573	11.627	9.83	9.848	9.634	5.069	4.513	4.202	-6.571339
NEGAT	VVTU12996_s_at	VIT_04s0008g01500	Heat shock protein 17.6 kDa class II	Metabolism.Primary metabolism.Protein metabolism and modification.Protein folding.Chaperone-mediated protein folding.HSP-mediated protein folding	VVTU12996_at VVTU12996_s_at	6.547	6.027	5.814	6.411	6.384	6.865	11.981	12.37	12.31	5.679	5.87	5.813	5.976	5.625	5.312	5.12	5.024	5.143	5.117	5.658	4.788	6.285	6.472	5.855	-6.564563
NEGAT	VVTU5322_at	VIT_02s0025g00350	Heavy-metal-associated domain-containing protein	Unknown	VVTU5322_at	5.705	5.691	6.44	7.927	8.031	7.52	8.398	9.002	9.096	6.595	5.172	5.91	5.586	5.231	5.921	4.15	4.084	4.002	5.081	5.066	4.81	4.517	4.273	3.815	-6.554255
NEGAT	VVTU16002_at	VIT_07s0005g01080	Unknown protein	Unknown	VVTU16002_at	3.825	4.239	3.693	5.064	5.434	5.456	10.114	10.999	10.795	9.135	9.081	9.081	9.445	9.395	9.428	9.237	9.177	9.301	8.236	8.091	7.994	4.403	4.169	4.079	-6.550587
NEGAT	VVTU14941_at	VIT_09s0002g02230	Harpin-induced 1	Response to stimulus.Stress response.Biotic stress response.Virus stress response	VVTU14941_at	8.777	9.178	8.929	9.664	9.31	9.796	9.915	9.78	9.641	8.831	9.199	9.181	7.113	7.128	7.087	4.393	4.442	3.994	4.615	4.48	4.723	7.133	7.097	7.042	-6.542864
NEGAT	VVTU15752_at	VIT_02s0025g00750	Pinoresinol forming dirigent protein	Metabolism.Secondary metabolism.Phenylpropanoid metabolism.Lignan metabolism.Lignan biosynthesis	VVTU15752_at	9.204	9.616	10.237	10.249	10.573	10.05	10.36	9.979	10.48	10.483	10.564	10.452	8.979	8.799	9.198	5.539	5.38	5.876	5.817	6.237	6.137	7.554	7.564	7.582	-6.542272
NEGAT	VVTU773_x_at	VIT_04s0008g01580	Heat shock protein 17.6 kDa class II	Metabolism.Primary metabolism.Protein metabolism and modification.Protein folding.Chaperone-mediated protein folding.HSP-mediated protein folding	VVTU773_at VVTU773_s_at VVTU773_x_at	4.699	4.563	5.411	5.458	5.839	5.63	10.025	10.698	9.189	7.236	7.201	7.209	6.516	7.001	6.619	5.234	5.443	5.754	5.291	4.896	5.006	4.817	4.902	4.956	-6.522192
NEGAT	VVTU17551_at	VIT_03s0088g00700	Pathogenesis related protein 1 precursor (pr1 gene)	Response to stimulus.Stress response.Biotic stress response|Signalling.Hormone signalling.Salicylic acid signalling.Salicylic acid-responsive	VVTU17551_at VVTU28231_at	4.866	5.524	7.326	8.311	7.293	7.703	7.769	8.092	7.178	7.767	5.278	6.182	3.62	3.825	4.525	3.855	4.361	3.93	4.754	3.508	4.221	3.723	4.148	3.458	-6.516055
NEGAT	VVTU12582_at	VIT_02s0087g00750	Proteinase inhibitor I4, serpin	Metabolism.Primary metabolism.Protein metabolism and modification.Proteolysis.Protease inhibition	VVTU12582_at	4.254	5.154	5.279	5.835	6.692	5.529	9.156	9.439	9.181	6.212	6.773	6.428	4.95	5.322	4.9	4.516	4.985	5.013	5.319	4.64	4.534	4.223	4.221	4.422	-6.501224
NEGAT	VVTU9364_at	VIT_00s0270g00120	Alpha-amylase/subtilisin inhibitor	Metabolism.Primary metabolism.Carbohydrate metabolism.Polysaccharide metabolism.Starch and sucrose metabolism.Starch biosynthesis and catabolism.Starch catabolism inhibitor|Metabolism.Primary metabolism.Protein metabolism and modification.Proteolysis.Protease inhibition	VVTU9364_at	5.315	6.674	7.319	9.451	8.971	7.912	9.564	9.501	10.218	9.848	9.678	9.693	7.009	8.318	7.96	7.417	6.886	6.56	9.365	8.591	7.905	5.338	5.701	5.896	-6.495513
NEGAT	VVTU16714_at	VIT_03s0091g01050	Nucleobase-ascorbate transporter 4 (NAT4)	Transport overview.Macromolecule transport.Nucleobase or ascorbate transport	VVTU16714_at	7.641	7.226	7.874	8.014	8.454	7.374	9.388	9.073	9.395	8.085	8.375	8.876	4.798	4.737	5.191	4.168	3.994	4.386	4.645	4.382	4.44	5.911	6.23	5.98	-6.489037
NEGAT	VVTU13404_at	VIT_01s0011g02320	Unknown protein	Unknown	VVTU13404_at	6.799	6.914	7.101	9.318	9.174	9.109	9.614	9.593	9.957	8.482	7.822	8.033	8.122	7.78	8.509	6.982	6.936	6.106	7.438	7.32	7.016	5.353	5.282	4.39	-6.457562
NEGAT	VVTU5856_at	VIT_09s0002g02970	Unknown	Unknown	VVTU5856_at	6.431	8.564	8.936	10.005	9.89	8.724	9.594	8.966	10.546	9.308	8.96	8.878	7.534	7.86	8.252	8.387	7.704	7.124	8.797	8.345	7.895	4.972	5.01	4.152	-6.447677
NEGAT	VVTU21791_s_at	VIT_04s0023g02480	Dehydrin 1b	Response to stimulus.Stress response.Abiotic stress response.Desiccation stress response	VVTU17064_s_at VVTU21791_s_at VVTU21791_x_at VVTU35300_s_at VVTU35995_s_at	6.145	6.651	7.392	10.965	11.016	12.066	11.585	11.706	10.934	13.866	13.563	13.7	13.717	13.7	13.766	13.7	13.526	13.715	13.786	13.659	13.601	6.143	6.293	6.034	-6.443365
NEGAT	VVTU16560_s_at	VIT_16s0050g02700	Receptor kinase homolog LRK10	Signalling.Signalling pathway.Protein kinase	VVTU16560_s_at	5.3	5.751	6.368	7.212	7.763	7.547	7.839	7.785	8.704	8.234	5.267	6.196	4.337	4.25	4.779	4.343	4.026	3.912	4.517	4.75	4.142	3.948	4.177	4.3	-6.43046
NEGAT	VVTU5830_at	VIT_17s0000g07560	EDS1 (Enhanced disease susceptibility 1)	Response to stimulus.Stress response.Biotic stress response|Signalling.Hormone signalling.Salicylic acid signalling.Salicylic acid-mediated signalling pathway	VVTU5830_at	7.606	8.041	8.455	9.203	9.1	8.927	9.283	9.14	8.929	8.018	7.644	7.55	5.988	6.137	6.688	4.699	3.797	4.257	4.908	5.017	4.322	5.692	5.844	5.672	-6.416801
NEGAT	VVTU635_at	VIT_02s0025g04200	Unknown	Unknown	VVTU635_at	5.668	5.723	6.507	8.451	8.534	8.527	9.121	9.257	9.39	8.069	7.374	7.265	6.201	6.054	6.564	5.735	5.578	5.491	6.744	6.786	6.684	4.902	5.06	4.753	-6.409165
NEGAT	VVTU7622_at	VIT_02s0025g02650	Cellulase CEL2	Cellular process.Cellular component organization and biogenesis.Cell wall organization and biogenesis.Cell wall metabolism.Cell wall catabolism.Cellulose catabolism	VVTU7622_at	6.378	7.922	8.549	9.38	9.087	8.159	8.452	8.704	9.897	8.097	6.347	7.074	3.507	4.469	4.476	4.439	4.739	4.686	4.532	4.498	4.126	5.115	5.43	5.57	-6.386065
NEGAT	VVTU1686_s_at	VIT_00s0256g00110	Ankyrin repeat protein	Diverse functions.Gene family with diverse functions.Ankyrin domain family	VVTU1686_s_at	6.572	6.462	6.97	8.102	8.103	7.689	9.253	9.431	9.678	9.251	9.369	9.395	5.568	5.255	6.102	5.263	4.985	4.961	6.237	5.719	6.116	6.403	6.32	6.334	-6.38003
NEGAT	VVTU2059_s_at	VIT_08s0007g08280	Remorin	Unknown	VVTU2059_s_at	7.664	7.183	7.647	9.532	9.916	9.547	11.209	11.333	11.083	11.728	11.696	11.591	10.785	10.748	10.846	10.854	10.957	10.847	10.68	10.518	10.463	5.883	5.893	6.046	-6.342427
NEGAT	VVTU9812_at	TC61540	Polcalcin Jun o 2	Unknown	VVTU9812_at	4.232	4.581	4.841	7.272	7.71	7.538	7.28	7.689	7.972	7.835	8.223	7.677	8.656	8.856	8.813	6.615	6.823	6.889	5.195	5.99	5.142	3.265	3.242	3.899	-6.342079
NEGAT	VVTU2945_at	VIT_16s0050g01150	Heat shock protein 90-1	Metabolism.Primary metabolism.Protein metabolism and modification.Protein folding.Chaperone-mediated protein folding.HSP-mediated protein folding	VVTU2945_at	4.835	3.944	4.53	5.179	5.011	6.203	11.414	12.136	11.67	7.94	8.003	7.769	8.13	7.862	7.999	8.269	8.324	8.393	7.04	6.654	6.284	5.456	5.284	5.692	-6.340819
NEGAT	VVTU937_s_at	VIT_15s0046g01560	Unknown protein	Unknown	VVTU19843_x_at VVTU25314_s_at VVTU937_s_at	5.952	5.95	7.317	8.725	8.55	8.249	11.121	11.7	11.259	11.178	11.019	11.158	11.002	10.909	10.933	10.532	10.459	10.406	9.964	9.755	9.303	6.119	5.857	6.582	-6.279131
NEGAT	VVTU40193_s_at	VVTU40193_s_at	No hit	Unknown	VVTU40193_s_at	9.367	8.181	10.076	10.153	9.759	10.216	13.365	13.488	13.349	11.233	11.403	11.304	10.318	10.24	10.062	9.272	9.016	9.458	9.028	8.801	8.733	8.497	8.764	9.402	-6.278893
NEGAT	VVTU9700_at	VIT_06s0004g01380	S-receptor kinase	Signalling.Signalling pathway.Protein kinase	VVTU3374_at VVTU9700_at	9.179	8.87	9.67	10.483	10.43	10.391	10.808	10.779	10.84	10.683	10.488	10.487	8.74	8.911	9.072	6.996	7.144	6.915	8.7	8.735	8.165	7.185	7.192	7.19	-6.231496
NEGAT	VVTU22868_s_at	VVTU22868_s_at	No hit	Unknown	VVTU22868_s_at	9.336	8.24	9.987	10.072	9.613	10.249	13.248	13.496	13.261	11.182	11.319	11.262	10.162	10.174	10.08	9.315	8.898	9.414	9.028	8.803	8.63	8.412	8.727	9.381	-6.229222
NEGAT	VVTU13743_s_at	VIT_13s0019g02770	Heat shock protein 17.6 kDa class I	Metabolism.Primary metabolism.Protein metabolism and modification.Protein folding.Chaperone-mediated protein folding.HSP-mediated protein folding	VVTU13743_s_at	8.382	6.428	7.267	8.59	9.329	9.561	13.607	13.686	13.533	12.061	11.84	11.919	10.247	10.447	10.367	10.761	11.098	10.933	10.628	10.289	10.407	7.983	8.873	8.36	-6.227122
NEGAT	VVTU25314_s_at	VIT_15s0046g01560	Unknown protein	Unknown	VVTU19843_x_at VVTU25314_s_at VVTU937_s_at	5.571	5.567	6.836	8.236	8.003	7.767	10.691	11.499	11.127	11.467	11.115	11.313	11.25	11.112	11.122	10.711	10.657	10.647	9.989	9.686	9.614	5.883	5.633	6.196	-6.212671
NEGAT	VVTU9099_s_at	VIT_08s0040g02660	RARE-cold-inducible 2A	Response to stimulus.Stress response.Abiotic stress response.Osmotic stress response|Response to stimulus.Stress response.Abiotic stress response.Temperature stress response.Cold stress response	VVTU9099_s_at	9.567	9.455	9.822	10.514	11.069	11.206	11.607	11.487	11.377	12.591	12.531	12.529	12.006	11.964	11.909	10.463	9.857	10.315	10.611	10.495	10.322	6.958	7.469	7.294	-6.13461
NEGAT	VVTU12080_s_at	VIT_01s0137g00240	Pectate lyase	Cellular process.Cellular component organization and biogenesis.Cell wall organization and biogenesis.Cell wall metabolism.Cell wall catabolism.Pectin catabolism	VVTU12080_s_at	8.874	9.492	9.213	9.277	9.076	9.756	9.265	9.408	9.573	10.88	10.922	10.76	6.117	6.51	6.004	4.668	5.674	5.188	5.201	5.207	5.236	7.466	7.574	7.703	-6.125736
NEGAT	VVTU10862_at	VIT_07s0151g00760	Lipid transfer protein	Transport overview.Macromolecule transport.Lipid transport	VVTU10862_at VVTU22402_at	4.537	5.177	5.26	6.164	6.784	6.062	7.745	7.587	8.122	6.1	6.717	7.124	4.038	3.841	4.054	3.986	4.778	4.136	4.399	4.274	3.932	3.924	3.81	4.015	-6.125318
NEGAT	VVTU14477_at	VIT_03s0038g03410	NAC domain containing protein 36	Regulation overview.Regulation of gene expression.Regulation of transcription.Transcription factor.NAC family transcription factor	VVTU14477_at	7.412	7.73	7.971	9.672	8.906	8.839	10.29	10.29	9.558	8.628	8.574	8.307	6.524	6.372	6.941	5.815	5.764	5.471	7.248	7.083	7.134	6.648	6.053	5.763	-6.123591
NEGAT	VVTU1412_at	VIT_02s0025g04060	Rab/Ypt GTPase Ara4-interacting protein	Signalling.Signalling pathway.G-protein signalling pathway.RAB-GTPase regulation	VVTU1412_at	4.989	4.438	5.165	6.193	6.269	6.388	10.103	10.605	10.646	8.581	8.711	8.739	7.654	7.57	7.66	7.871	7.83	7.903	8.259	8.07	8.04	4.722	4.783	5.377	-6.105581
NEGAT	VVTU38197_s_at	VIT_05s0062g01160	Pectinesterase family	Cellular process.Cellular component organization and biogenesis.Cell wall organization and biogenesis.Cell wall metabolism.Cell wall modification.Pectin modification	VVTU38197_s_at VVTU8209_at	10.336	9.813	9.637	11.209	10.952	10.907	10.483	10.761	9.791	7.829	8.779	8.783	3.605	3.987	3.438	3.583	3.845	3.636	3.918	3.387	4.037	8.907	8.557	8.139	-6.097485
NEGAT	VVTU39676_at	VIT_17s0000g01160	Nodulin	Unknown	VVTU11683_at VVTU39676_at	4.902	4.953	5.608	6.273	5.871	6.034	7.545	7.383	7.855	7.834	8.006	8.151	4.594	4.594	4.506	4.258	4.282	4.413	4.268	4.467	4.62	4.494	4.459	4.221	-6.067749
NEGAT	VVTU37721_at	VIT_08s0007g04000	Unknown protein	Unknown	VVTU37721_at	4.263	4.178	4.153	4.804	4.903	5.594	9.846	10.693	9.519	10.229	10.135	10.067	10.169	10.061	10.063	9.43	9.299	9.637	8.468	8.442	8.235	4.133	4.263	4.856	-6.041121
NEGAT	VVTU1997_at	VIT_07s0005g01980	Glycosyl transferase family 8 protein	Metabolism.Primary metabolism.Carbohydrate metabolism.Glycosyl transference	VVTU1997_at	6.264	6.401	6.758	8.118	8.381	8.64	11.733	12.578	12.054	11.382	11.145	11.32	12.741	12.835	12.868	12.871	13.068	13.07	12.365	12.331	12.106	5.031	5.062	5.349	-5.995165
NEGAT	VVTU1996_x_at	VIT_12s0034g01870	Cupin	Unknown	VVTU1996_x_at VVTU25662_x_at	7.92	7.495	8.985	9.663	8.968	9.178	9.27	9.457	9.715	9.388	9.233	9.591	7.239	8.238	7.152	6.751	6.758	6.557	8.465	7.112	6.451	5.741	6.009	5.615	-5.977062
NEGAT	VVTU35300_s_at	VIT_04s0023g02480	Dehydrin 1b	Response to stimulus.Stress response.Abiotic stress response.Desiccation stress response	VVTU17064_s_at VVTU21791_s_at VVTU21791_x_at VVTU35300_s_at VVTU35995_s_at	6.952	6.162	7.947	11.409	11.366	12.15	11.783	11.963	10.507	13.73	13.244	13.451	13.455	13.675	13.595	13.221	13.205	13.496	13.625	13.176	13.112	6.807	6.773	6.846	-5.959658
NEGAT	VVTU13266_s_at	VIT_18s0001g12690	Isoflavone reductase protein 4	Metabolism.Secondary metabolism.Phenylpropanoid metabolism.Flavonoid metabolism.Isoflavonoid metabolism.Isoflavonoid biosynthesis	VVTU13266_s_at	5.726	5.345	6.225	7.748	6.997	7.987	9.16	9.78	9.906	9.162	9.325	9.357	4.83	4.51	4.627	3.869	4.609	4.447	6.003	6.154	5.853	7.288	7.575	7.316	-5.956775
NEGAT	VVTU5239_s_at	VIT_15s0048g02430	Naringenin,2-oxoglutarate 3-dioxygenase	Metabolism.Secondary metabolism.Phenylpropanoid metabolism.Flavonoid metabolism.Flavonoid biosynthesis	VVTU5239_s_at	6.78	7.09	7.419	9.37	8.904	7.681	9.195	8.294	8.477	6.36	7.094	7.228	4.987	5.175	5.199	5.806	5.777	4.782	5.227	4.674	4.947	4.521	4.768	4.676	-5.951615
NEGAT	VVTU3768_x_at	VIT_04s0008g01510	Heat shock protein 17.6 kDa class II	Metabolism.Primary metabolism.Protein metabolism and modification.Protein folding.Chaperone-mediated protein folding.HSP-mediated protein folding	VVTU3768_x_at	6.451	6.094	6.079	6.899	7.312	7.401	11.828	12.188	12.169	5.242	5.508	5.148	5.252	4.893	5.171	5.312	5.464	5.166	4.813	4.958	5.572	6.391	6.572	6.65	-5.931267
NEGAT	VVTU12996_at	VIT_04s0008g01500	Heat shock protein 17.6 kDa class II	Metabolism.Primary metabolism.Protein metabolism and modification.Protein folding.Chaperone-mediated protein folding.HSP-mediated protein folding	VVTU12996_at VVTU12996_s_at	5.499	3.342	4.979	5.858	5.377	5.56	10.523	10.821	10.585	2.693	3.134	3.158	3.154	2.816	2.827	2.917	2.925	2.88	2.654	2.568	3.059	5.074	5.737	4.974	-5.929804
NEGAT	VVTU10469_at	VIT_14s0030g01890	Unknown	Unknown	VVTU10469_at	4.495	4.71	5.626	7.185	6.973	6.43	7.753	8.151	8.337	7.119	6.292	6.439	5.658	4.863	5.835	4.769	4.531	4.44	5.238	5.393	5.23	4.151	4.294	4.089	-5.911021
NEGAT	VVTU6523_at	VIT_04s0008g01550	Small molecular heat shock protein 17.5	Metabolism.Primary metabolism.Protein metabolism and modification.Protein folding.Chaperone-mediated protein folding.HSP-mediated protein folding	VVTU6523_at	9.363	7.487	8.395	9.196	8.701	9.645	12.982	13.05	12.99	7.1	7.457	7.013	5.981	4.783	4.855	4.477	4.956	4.635	5.512	5.041	5.227	9.085	9.216	9.28	-5.909795
NEGAT	VVTU14850_at	VIT_12s0028g02530	Zinc finger (C3HC4-type ring finger)	Regulation overview.Regulation of gene expression.Regulation of transcription.Transcription factor.Zinc finger C3HC4 family transcription factor	VVTU14850_at	6.447	6.968	7.12	8.765	8.141	8.236	8.824	8.848	8.504	7.54	6.842	7.263	6.246	6.09	6.319	5.805	5.313	4.631	6.487	6.135	6.005	4.338	4.682	4.944	-5.892863
NEGAT	VVTU13290_at	VIT_00s0510g00030	Peroxidase 64	Response to stimulus.Stress response.Abiotic stress response.Oxidative stress response	VVTU13290_at	4.709	3.944	6.233	7.978	5.269	8.982	7.718	8.507	7.684	4.343	4.588	4.538	3.583	3.36	3.672	4.125	3.689	3.484	3.48	3.628	3.468	3.7	3.81	3.853	-5.877675
NEGAT	VVTU38553_x_at	VIT_15s0046g01570	Acidic endochitinase (CHIB1)	Response to stimulus.Stress response	VVTU38553_at VVTU38553_x_at	6.096	5.522	7.694	7.952	7.832	6.895	9.036	9.49	7.901	7.319	5.997	6.537	5.063	4.864	4.356	4.998	4.284	4.232	4.85	5.003	4.18	4.667	5.147	5.161	-5.869702
NEGAT	VVTU13759_at	VIT_03s0088g00710	Pathogenesis-related protein 1 precursor (PRP 1)	Response to stimulus.Stress response.Biotic stress response|Signalling.Hormone signalling.Salicylic acid signalling.Salicylic acid-responsive	VVTU13759_at	4.86	4.656	7.696	7.45	6.633	6.417	6.862	7.118	6.37	7.951	6.179	7.742	4.67	4.114	6.442	3.883	3.848	3.765	6.07	4.117	3.844	3.741	3.826	3.804	-5.853825
NEGAT	VVTU13220_at	VIT_09s0002g04490	PDX1 (pyridoxine biosynthesis 1.3)	Metabolism.Primary metabolism.Coenzyme and prosthetic group metabolism.Pyridoxine metabolism	VVTU13220_at VVTU5947_s_at	7.512	6.63	7.469	7.517	7.312	8.094	11.491	12.161	11.737	8.884	9.085	8.909	8.417	8.395	8.306	7.333	7.122	7.596	7.306	7.001	7.145	7.056	7.25	7.152	-5.823199
NEGAT	VVTU2853_s_at	VIT_19s0014g03290	NAC domain containing protein 19	Regulation overview.Regulation of gene expression.Regulation of transcription.Transcription factor.NAC family transcription factor	VVTU13940_s_at VVTU2853_s_at VVTU37106_s_at	7.415	6.868	7.843	9.974	10.182	9.327	10.707	10.853	10.405	10.45	10.314	10.458	12.461	12.482	12.248	11.755	11.995	11.912	9.872	9.946	9.769	5.757	4.572	4.507	-5.82211
NEGAT	VVTU3801_s_at	VIT_12s0035g01910	Heat shock protein 18.2 kDa class II	Metabolism.Primary metabolism.Protein metabolism and modification.Protein folding.Chaperone-mediated protein folding.HSP-mediated protein folding	VVTU18269_s_at VVTU18390_s_at VVTU3801_s_at	5.269	4.606	6.651	6.317	5.907	6.954	12.564	12.957	12.079	10.925	10.588	10.573	10.279	10.354	10.399	10.475	10.75	10.857	9.364	8.816	8.715	6.455	6.489	7.943	-5.808145
NEGAT	VVTU3405_at	GSVIVT00024728001	Unknown protein	Unknown	VVTU3405_at	6.387	6.181	7.524	9.789	9.029	9.349	9.774	9.848	8.826	7.659	7.617	7.805	7.015	7.234	7.204	6.876	7.076	6.812	7.068	6.463	6.064	5.83	5.391	5.174	-5.788129
NEGAT	VVTU23039_at	VIT_12s0057g00430	Auxin-responsive	Unknown	VVTU23039_at	3.789	4.049	4.758	4.976	6.094	4.904	7.219	6.642	7.091	5.982	6.139	6.64	3.463	3.639	3.592	3.583	3.817	3.696	3.707	3.5	3.231	3.522	3.597	3.399	-5.772281
NEGAT	VVTU2732_s_at	VIT_02s0025g00280	Heat shock protein 90-1	Metabolism.Primary metabolism.Protein metabolism and modification.Protein folding.Chaperone-mediated protein folding.HSP-mediated protein folding|Response to stimulus.Stress response.Biotic stress response	VVTU2732_s_at	7.87	8.036	7.288	8.394	7.81	8.966	12.172	12.48	12.585	7.729	7.594	7.637	7.068	7.064	6.639	6.821	6.695	6.664	6.561	6.26	6.164	7.391	7.612	7.945	-5.769619
NEGAT	VVTU28000_at	VIT_12s0034g02560	DNA (cytosine-5)-methyltransferase (ATHIM)	Metabolism.Primary metabolism.Amino acid metabolism.Methionine metabolism|Metabolism.Primary metabolism.Nucleobase, nucleoside, nucleotide, nucleic acid metabolism.Nucleic acid metabolism.DNA metabolism.DNA modification.DNA methylation	VVTU28000_at	5.41	6.131	5.902	7.61	7.383	7.68	7.16	7.041	7.465	6.784	4.143	4.912	3.383	3.524	3.414	3.33	3.384	3.566	3.517	3.305	3.452	3.383	3.864	3.818	-5.766596
NEGAT	VVTU37583_at	VIT_09s0002g00700	Dormancy/auxin associated protein	Unknown	VVTU37583_at	6.267	7.235	7.487	8.363	8.747	8.436	8.581	8.293	8.994	9.72	9.374	9.427	8.015	7.953	8.382	7.851	7.938	7.704	8.589	8.61	8.481	4.142	4.416	4.297	-5.755268
NEGAT	VVTU2747_at	TC56379	Unknown	Unknown	VVTU2747_at	7.314	7.007	7.804	9.365	9.513	9.489	10.018	9.999	9.802	10.933	11.039	10.914	10.243	10.257	10.262	7.884	8.061	8.088	9.526	9.488	9.278	6.707	6.463	6.328	-5.753225
NEGAT	VVTU9265_at	VIT_02s0087g00630	Alcohol oxidase	Metabolism.Cellular metabolism.Oxidation reduction	VVTU9265_at	8.74	9.202	8.875	9.286	9.342	9.523	8.702	8.768	8.716	6.802	7.564	7.341	4.684	4.351	4.671	3.99	3.61	3.617	4.105	4.107	3.896	6.334	5.94	5.588	-5.747192
NEGAT	VVTU10981_at	VIT_02s0154g00260	Nitrate transporter	Transport overview.Ion transport.Anion transport.Nitrate transport	VVTU10981_at	7.278	7.241	7.294	8.041	8.661	8.773	8.324	8.546	8.568	9.118	9.091	9.11	5.575	5.922	5.755	5.028	4.778	5.002	6.509	6.744	6.543	5.72	5.931	5.569	-5.736018
NEGAT	VVTU8738_s_at	VIT_08s0007g05000	S-adenosylmethionine synthetase	Metabolism.Primary metabolism.Amino acid metabolism.Methionine metabolism	VVTU8738_s_at	8.039	7.652	8.302	9.091	9.308	8.615	10.359	10.112	10.089	9.327	9.447	9.852	4.819	4.886	4.799	5.052	4.915	4.864	6.63	6.545	6.399	8.096	7.7	7.59	-5.729545
NEGAT	VVTU18768_s_at	VIT_07s0031g00350	Caffeoyl-CoA O-methyltransferase 1	Metabolism.Secondary metabolism.Phenylpropanoid metabolism.Phenylpropanoid biosynthesis	VVTU12000_s_at VVTU18768_s_at VVTU2903_s_at	7.09	7.334	8.2	9.248	9.595	9.029	10.648	10.691	10.662	10.736	10.818	10.624	8.27	8.142	8.607	8.454	8.613	8.268	7.877	7.369	7.021	7.433	7.512	7.435	-5.724524
NEGAT	VVTU30983_s_at	VIT_12s0059g01590	Lipase GDSL	Unknown	VVTU1459_at VVTU2351_at VVTU30983_s_at VVTU35684_s_at	8.569	8.465	8.736	9.498	9.402	9.334	9.307	9.252	8.721	10.536	10.641	10.635	8.299	8.291	8.193	6.059	5.442	5.906	6.567	6.141	6.621	6.958	7.147	6.989	-5.707944
NEGAT	VVTU37106_s_at	VIT_19s0014g03290	NAC domain containing protein 19	Regulation overview.Regulation of gene expression.Regulation of transcription.Transcription factor.NAC family transcription factor	VVTU13940_s_at VVTU2853_s_at VVTU37106_s_at	4.828	3.979	4.928	7.623	7.721	6.989	9.194	9.706	8.223	9.287	9.182	9.157	11.192	11.084	11.162	10.582	10.266	10.478	8.643	8.796	8.562	3.324	3.586	3.708	-5.701551
NEGAT	VVTU4829_s_at	VIT_12s0035g00880	Lactoylglutathione lyase	Metabolism.Primary metabolism.Organic acid metabolism.Pyruvate fermentation|Response to stimulus.Stress response.Abiotic stress response.Oxidative stress response	VVTU35520_s_at VVTU4829_s_at	8.763	8.477	9.014	9.584	9.305	9.49	9.934	9.896	9.466	7.449	7.549	8.068	4.865	5.06	4.818	4.078	3.629	3.63	4.247	4.131	3.746	7.446	7.221	7.636	-5.700012
NEGAT	VVTU14205_at	VIT_01s0137g00780	Unknown protein	Unknown	VVTU14205_at	8.813	7.848	7.875	10.384	10.337	9.679	12.009	11.805	11.33	11.927	12.047	12.017	10.752	10.881	10.827	10.036	9.791	10.007	9.866	9.392	9.382	9.092	7.691	7.501	-5.695669
NEGAT	VVTU37621_s_at	VIT_06s0004g04470	Heat shock protein 70	Metabolism.Primary metabolism.Protein metabolism and modification.Protein folding.Chaperone-mediated protein folding.HSP-mediated protein folding|Response to stimulus.Stress response.Abiotic stress response.Temperature stress response	VVTU32683_x_at VVTU37621_s_at VVTU40251_s_at	7.114	6.962	6.775	8.68	8.314	9.197	12.27	12.737	12.44	9.74	9.759	9.867	9.337	9.377	9.225	9.85	9.81	9.914	9.914	9.537	9.52	7.114	7.141	7.096	-5.691507
NEGAT	VVTU13247_at	VIT_16s0022g00870	Invertase/pectin methylesterase inhibitor	Metabolism.Primary metabolism.Carbohydrate metabolism.Carbohydrate metabolism enzyme inhibitor.Invertase/pectin methylesterase inhibitor family	VVTU13247_at VVTU19677_s_at	9.766	9.441	10.099	10.457	10.349	10.807	10.305	10.38	10.333	5.345	6.193	5.678	3.212	3.549	3.737	3.444	3.812	3.513	3.509	3.535	4.125	6.679	7.004	7.244	-5.686548
NEGAT	VVTU6048_at	VIT_00s0304g00080	Trehalose-6-phosphate phosphatase	Metabolism.Primary metabolism.Carbohydrate metabolism.Oligosaccharide metabolism.Trehalose metabolism	VVTU6048_at	6.791	6.619	6.799	9.355	8.633	8.752	9.954	9.977	10.134	6.957	7.206	6.712	5.954	6.096	6.128	5.167	5.332	5.014	5.26	5.319	5.074	7.038	6.529	6.25	-5.682494
NEGAT	VVTU40371_s_at	VIT_02s0025g04300	Thaumatin	Response to stimulus.Stress response	VVTU40371_s_at	9.428	10.69	11.304	11.861	11.532	11.19	10.91	11.033	10.473	11.479	9.135	9.51	7.298	7.193	8.676	8.816	7.837	7.55	9.332	8.252	7.81	7.092	7.335	7.004	-5.649127
NEGAT	VVTU9041_at	VIT_13s0084g00670	Unknown protein	Unknown	VVTU9041_at	4.089	4.218	5.024	7.066	6.961	6.358	8.725	8.613	8.449	8.102	8.551	8.426	8.685	8.827	8.806	8.33	7.697	7.271	7.109	6.768	6.355	4.478	4.16	4.272	-5.644765
NEGAT	VVTU4901_at	VIT_16s0098g01060	Heat shock protein 26a, chloroplast	Metabolism.Primary metabolism.Protein metabolism and modification.Protein folding.Chaperone-mediated protein folding.HSP-mediated protein folding|Response to stimulus.Stress response.Abiotic stress response.Temperature stress response	VVTU4901_at	4.767	4.628	4.458	5.387	5.211	7.019	11.444	11.939	11.228	11.216	11.264	11.108	11.943	11.884	11.873	11.319	11.456	11.386	10.356	10.477	10.166	5.403	5.648	6.05	-5.63467
NEGAT	VVTU9884_at	VIT_07s0129g00960	Protein kinase pto	Signalling.Signalling pathway.Protein kinase	VVTU37727_at VVTU9884_at	6.941	6.568	7.314	9.222	9.371	9.124	9.313	9.238	9.173	8.06	7.668	7.786	6.112	6.03	6.4	5.316	5.992	5.515	7.126	6.963	6.732	6.04	5.858	5.488	-5.628508
NEGAT	VVTU34558_at	VIT_03s0038g03400	Endochitinase 1, basic	Response to stimulus.Stress response	VVTU34558_at	5.539	5.188	6.244	7.826	8.298	8.075	9.222	9.689	9.149	12.876	12.753	12.775	12.787	12.733	12.693	11.486	11.148	11.31	10.385	10.189	10.182	5.663	5.554	5.056	-5.627896
NEGAT	VVTU21883_at	VIT_00s0411g00020	Ankyrin repeat protein	Diverse functions.Gene family with diverse functions.Ankyrin domain family	VVTU21883_at	6.489	6.825	6.666	7.669	7.688	7.275	8.374	8.36	9.009	9.803	10.019	9.894	5.831	6.225	6.511	5.124	6.168	5.731	6.452	6.435	6.22	5.97	6.031	6.146	-5.621425
NEGAT	VVTU16126_s_at	VIT_06s0061g00550	Xyloglucan endotransglucosylase/hydrolase 32	Cellular process.Cellular component organization and biogenesis.Cell wall organization and biogenesis.Cell wall metabolism.Cell wall modification.Xyloglucan modification	VVTU12717_s_at VVTU16126_s_at	5.259	5.144	6.533	8.465	7.822	8.048	7.871	7.929	7.034	5.435	4.488	5.144	3.883	3.703	3.852	3.6	3.532	3.346	3.574	4.022	3.737	4.217	4.076	4.405	-5.604099
NEGAT	VVTU1856_at	VIT_07s0031g01680	CYP86A1	Metabolism.Cellular metabolism.Oxidation reduction.Cytochrome P450 oxidoreductase	VVTU1856_at	8.397	8.227	8.721	9.056	9.007	9.085	9.594	9.334	9.404	11.121	11.179	11.267	9.173	9.464	9.293	6.327	6.362	6.989	9.361	8.998	9.122	6.483	6.554	6.578	-5.597425
NEGAT	VVTU5331_at	VIT_01s0146g00150	BCL-2-associated athanogene 5	Cellular process.Cell growth and death.Cell death	VVTU5331_at	8.027	6.413	7.428	8.518	8.142	9.271	12.912	13.171	13.282	9.542	9.875	9.683	9.085	9.072	8.83	9.202	8.955	9.337	9.472	9.055	8.968	7.972	8.003	8.347	-5.591427
NEGAT	VVTU730_s_at	VIT_18s0041g00370	Double strand break repair protein (XRCC4)	Metabolism.Primary metabolism.Nucleobase, nucleoside, nucleotide, nucleic acid metabolism.Nucleic acid metabolism.DNA metabolism.DNA repair	VVTU730_s_at	3.677	4.118	3.71	4.572	4.18	4.23	4.833	6.405	6.331	8.326	8.229	8.478	4.516	4.345	4.38	4.055	3.339	3.826	3.926	3.524	3.82	3.489	3.63	3.639	-5.570624
NEGAT	VVTU25724_at	VIT_01s0010g00710	Armadillo/beta-catenin repeat protein / U-box domain-containing protein,	Unknown	VVTU25724_at	7.306	7.441	7.561	8.316	8.385	8.001	8.712	8.663	8.552	8.629	8.609	8.754	7.684	7.741	7.706	5.652	5.695	6.082	6.489	6.532	6.125	5.208	5.346	5.303	-5.556519
NEGAT	VVTU34671_s_at	VIT_02s0025g04340	Osmotin	Response to stimulus.Stress response.Abiotic stress response.Osmotic stress response|Response to stimulus.Stress response.Biotic stress response	VVTU34671_s_at	7.479	8.933	9.07	9.717	10.034	9.571	9.434	9.803	9.717	12.486	12.415	12.37	12.545	12.52	12.669	11.291	10.779	10.658	10.182	10.038	9.887	5.259	6.262	5.468	-5.555335
NEGAT	VVTU2579_s_at	VIT_02s0012g02220	Xyloglucan endotransglucosylase/hydrolase 30	Cellular process.Cellular component organization and biogenesis.Cell wall organization and biogenesis.Cell wall metabolism.Cell wall modification.Xyloglucan modification	VVTU15000_s_at VVTU18617_x_at VVTU2579_s_at	10.292	10.619	10.527	11.512	11.287	11.43	11.328	11.194	10.923	7.879	7.186	7.341	5.886	5.497	5.718	4.561	5.609	4.457	5.173	5.761	5.63	8.157	8.112	8.042	-5.544281
NEGAT	VVTU35520_s_at	VIT_12s0035g00880	Lactoylglutathione lyase	Metabolism.Primary metabolism.Organic acid metabolism.Pyruvate fermentation|Response to stimulus.Stress response.Abiotic stress response.Oxidative stress response	VVTU35520_s_at VVTU4829_s_at	9.594	9.4	9.845	10.293	10.217	10.214	10.738	10.655	10.339	8.38	8.64	8.934	5.435	5.817	5.582	4.85	5.39	5.158	4.948	4.827	4.681	8.223	8.093	8.419	-5.521161
NEGAT	VVTU151_at	VIT_04s0023g01330	Homeobox protein 5	Regulation overview.Regulation of gene expression.Regulation of transcription.Transcription factor.Homeobox domain family transcription factor	VVTU151_at	4.936	5.416	5.334	7.563	8.122	7.411	7.966	8.083	8.683	7.498	7.143	6.666	5.788	5.874	5.869	5.244	5.569	5.36	5.54	5.615	5.689	4.882	4.823	4.799	-5.511008
NEGAT	VVTU9858_s_at	VIT_18s0001g08760	No hit	Unknown	VVTU9858_s_at	4.737	6.111	5.961	6.724	6.864	6.585	7.673	7.805	7.622	10.545	10.753	10.627	10.85	10.735	11.155	8.629	8.328	7.83	7.397	7.348	7.16	4.371	4.249	4.211	-5.507305
NEGAT	VVTU40251_s_at	VIT_06s0004g04470	Heat shock protein 70	Metabolism.Primary metabolism.Protein metabolism and modification.Protein folding.Chaperone-mediated protein folding.HSP-mediated protein folding|Response to stimulus.Stress response.Abiotic stress response.Temperature stress response	VVTU32683_x_at VVTU37621_s_at VVTU40251_s_at	7.377	6.307	7.481	9.116	8.683	9.328	12.37	12.921	12.49	9.436	9.483	9.474	9.152	9.235	9.096	9.635	9.628	9.814	9.741	9.473	9.287	7.599	7.231	7.508	-5.507271
NEGAT	VVTU1608_at	VVTU1608_at	No hit	Unknown	VVTU1608_at	8.248	6.955	7.146	8.607	8.356	8.52	11.787	12.038	12.149	7.948	8.438	8.217	7.999	7.959	7.894	7.59	7.472	7.584	6.068	5.947	6.366	7.704	7.931	7.381	-5.4979
NEGAT	VVTU12000_s_at	VIT_07s0031g00350	Caffeoyl-CoA O-methyltransferase 1	Metabolism.Secondary metabolism.Phenylpropanoid metabolism.Phenylpropanoid biosynthesis	VVTU12000_s_at VVTU18768_s_at VVTU2903_s_at	7.709	8.597	8.718	9.72	10.195	9.676	11.034	11.115	11.695	10.868	10.785	10.708	8.542	8.391	8.873	8.777	8.88	8.694	8.17	7.844	7.609	8.052	8.181	7.866	-5.493851
NEGAT	VVTU3046_s_at	VIT_15s0046g00170	MYBPA1 protein [Vitis vinifera]	Regulation overview.Regulation of gene expression.Regulation of transcription.Transcription factor.MYB family transcription factor	VVTU3046_s_at	11.862	12.159	12.039	12.588	12.593	12.096	12.7	12.598	13.107	10.995	11.388	11.289	8.104	7.97	7.882	5.557	5.074	5.194	7.514	7.75	8.227	11.206	11.487	11.57	-5.472222
NEGAT	VVTU2903_s_at	VIT_07s0031g00350	Caffeoyl-CoA O-methyltransferase 1	Metabolism.Secondary metabolism.Phenylpropanoid metabolism.Phenylpropanoid biosynthesis	VVTU12000_s_at VVTU18768_s_at VVTU2903_s_at	7.81	8.629	8.771	9.752	10.202	9.711	11.101	11.128	11.665	10.902	10.83	10.705	8.551	8.389	8.897	8.827	9.036	8.703	8.196	8.005	7.882	8.071	8.196	7.699	-5.471003
NEGAT	VVTU5503_s_at	VIT_04s0023g03470	DNAJ heat shock N-terminal domain-containing protein	Metabolism.Primary metabolism.Protein metabolism and modification.Protein folding.Chaperone-mediated protein folding.HSP-mediated protein folding.HSP-mediated protein folding co-chaperone	VVTU5503_s_at	8.072	7.565	7.783	9.944	9.718	9.336	10.036	9.802	8.806	10.633	10.579	10.733	10.2	10.35	10.315	7.557	7.433	6.999	9.377	9.34	9.165	6.944	6.561	5.966	-5.464818
NEGAT	VVTU3094_at	TC68360	Unknown protein	Unknown	VVTU3094_at	8.651	6.677	6.987	9.833	9.557	9.298	12.303	12.515	12.705	8.394	9.026	8.686	8.617	8.854	8.824	8.218	8.076	7.878	8.803	8.34	8.364	9.003	8.058	7.164	-5.455229
NEGAT	VVTU17064_s_at	VIT_04s0023g02480	Dehydrin 1b	Response to stimulus.Stress response.Abiotic stress response.Desiccation stress response	VVTU17064_s_at VVTU21791_s_at VVTU21791_x_at VVTU35300_s_at VVTU35995_s_at	7.4	7.422	8.598	11.519	11.645	12.293	11.924	12.062	10.979	13.322	13.164	13.253	13.273	13.33	13.338	13.224	13.071	13.248	13.335	13.171	13.062	7.373	7.155	7.457	-5.452881
NEGAT	VVTU5947_s_at	VIT_09s0002g04490	PDX1 (pyridoxine biosynthesis 1.3)	Metabolism.Primary metabolism.Coenzyme and prosthetic group metabolism.Pyridoxine metabolism	VVTU13220_at VVTU5947_s_at	8.959	8.406	8.879	8.895	8.681	9.387	12.647	13.158	12.793	10.272	10.427	10.295	9.886	9.892	9.678	8.563	8.345	8.746	8.589	8.374	8.263	8.634	8.626	8.749	-5.441959
NEGAT	VVTU4678_at	VIT_11s0016g04160	Sulfate transporter 3.5	Transport overview.Ion transport.Anion transport.Sulfate transport	VVTU4678_at	3.28	3.758	4.566	5.685	6.021	4.688	6.154	6.16	6.726	6.436	5.231	5.204	3.427	3.252	3.328	3.596	2.99	3.244	3.879	3.252	3.352	3.262	3.001	3.397	-5.427162
NEGAT	VVTU5874_s_at	VIT_13s0156g00150	Unknown	Unknown	VVTU5874_s_at	7.989	7.35	7.668	10.52	10.128	9.399	10.962	10.478	9.72	7.986	8.308	8.608	7.8	7.852	8.137	7.571	7.286	6.539	6.694	6.586	5.982	7.962	6.713	6.409	-5.413874
NEGAT	VVTU35346_s_at	VIT_11s0037g00510	Heat shock protein 70	Metabolism.Primary metabolism.Protein metabolism and modification.Protein folding.Chaperone-mediated protein folding.HSP-mediated protein folding|Response to stimulus.Stress response.Abiotic stress response.Temperature stress response	VVTU12548_s_at VVTU12548_x_at VVTU19064_s_at VVTU35346_s_at VVTU9415_s_at	5.577	6.272	6.354	6.791	6.838	7.341	10.604	11.129	10.428	10.537	10.388	10.506	11.107	11.069	11.025	10.747	10.861	11.044	9.891	9.62	9.429	5.204	5.387	5.065	-5.368492
NEGAT	VVTU32015_s_at	VIT_13s0019g03160	Heat shock protein 17.6 kDa class I	Metabolism.Primary metabolism.Protein metabolism and modification.Protein folding.Chaperone-mediated protein folding.HSP-mediated protein folding|Response to stimulus.Stress response.Abiotic stress response.Temperature stress response	VVTU32015_s_at	7.493	6.874	8.168	7.546	7.566	8.366	13.953	14.086	13.94	10.885	11.055	10.781	11.334	11.092	11.338	11.356	11.613	11.402	10.382	10.338	10.145	7.87	7.697	8.936	-5.361946
NEGAT	VVTU12717_s_at	VIT_06s0061g00550	Xyloglucan endotransglucosylase/hydrolase 32	Cellular process.Cellular component organization and biogenesis.Cell wall organization and biogenesis.Cell wall metabolism.Cell wall modification.Xyloglucan modification	VVTU12717_s_at VVTU16126_s_at	5.796	5.604	7.087	8.804	8.073	8.418	8.286	8.34	7.209	5.645	4.964	5.014	4.08	4.335	3.637	4.018	3.81	3.405	4.05	3.961	3.911	4.57	5.03	4.588	-5.36125
NEGAT	VVTU27203_at	VIT_14s0068g00030	feronia receptor-like kinase	Signalling.Signalling pathway.Protein kinase	VVTU27203_at	6.971	7.04	7.31	8.781	8.509	8.808	9.283	9.4	9.348	8.363	8.438	8.372	4.399	5.026	5.323	4.051	4.489	4.387	6.442	6.583	6.375	6.985	7.117	6.967	-5.354892
NEGAT	VVTU13128_x_at	VIT_13s0019g03000	Heat shock protein 17.6 kDa class I	Metabolism.Primary metabolism.Protein metabolism and modification.Protein folding.Chaperone-mediated protein folding.HSP-mediated protein folding|Response to stimulus.Stress response.Abiotic stress response.Temperature stress response	VVTU13128_x_at	7.674	6.185	8.696	9.018	9.593	10.294	13.36	13.692	13.412	13.159	13.203	13.159	13.364	13.334	13.265	13.285	13.205	13.344	13.187	13.154	12.962	7.831	7.964	9.007	-5.353241
NEGAT	VVTU25623_s_at	VIT_00s0258g00090	Brassinosteroid insensitive 1-associated receptor kinase 1	Signalling.Hormone signalling.Brassinosteroid signalling.Brassinosteroid-mediated signalling pathway	VVTU25623_s_at	6.029	6.319	6.273	7.97	7.644	7.918	7.17	7.383	6.727	7	3.751	5.141	4.258	4.008	4.497	4.233	3.91	3.723	3.702	3.201	4.044	3.855	3.642	3.481	-5.352394
NEGAT	VVTU15273_at	VIT_17s0000g07670	Betaine-aldehyde dehydrogenase	Metabolism.Cellular metabolism.Amino acid derivative metabolism.Glycine betaine biosynthesis|Response to stimulus.Stress response.Abiotic stress response.Osmotic stress response	VVTU15273_at	6.219	5.949	5.756	7.999	8.182	7.69	10.534	11.081	10.855	6.147	6.802	6.8	7.865	7.983	7.854	7.78	7.289	6.901	7.316	7.408	6.86	6.032	5.44	5.446	-5.332135
NEGAT	VVTU20656_at	VIT_04s0008g01800	Myb domain protein 7	Regulation overview.Regulation of gene expression.Regulation of transcription.Transcription factor.MYB family transcription factor	VVTU20656_at	9.141	9.084	8.912	9.211	9.51	9.03	8.806	8.518	8.912	7.671	8.047	7.946	3.804	3.587	3.821	3.468	3.104	3.07	3.895	4.516	4.616	7.078	6.959	6.59	-5.329624
NEGAT	VVTU6947_at	VIT_02s0033g00800	Nitrilase 4 (NIT4)	Metabolism.Cellular metabolism.Nitrogen metabolism	VVTU29567_s_at VVTU6947_at	5.881	6.834	7.576	8.495	8.452	7.649	8.093	8.278	8.992	8.562	8.422	8.411	6.692	7.76	6.846	7.847	7.64	7.575	8.461	7.052	6.452	4.137	4.251	4.629	-5.319153
NEGAT	VVTU3222_at	VIT_07s0005g00870	Erg-1	Response to stimulus.Stress response.Abiotic stress response	VVTU3222_at	5.305	6.655	7.555	8.935	8.812	8.555	7.57	8.54	7.597	5.718	5.673	5.625	6.931	6.844	7.114	4.845	4.783	4.12	4.886	5.091	4.901	4.122	4.469	4.678	-5.318872
NEGAT	VVTU2839_at	VIT_03s0091g00690	Salt tolerance zinc finger	Regulation overview.Regulation of gene expression.Regulation of transcription.Transcription factor.C2H2 family transcription factor	VVTU2839_at	7.122	6.392	5.94	8.587	9.023	8.506	10.148	10.007	9.587	9.809	10.299	10.319	11.045	11.045	10.974	9.931	9.644	9.745	9.152	8.761	8.88	6.668	5.201	4.898	-5.315557
NEGAT	VVTU35944_at	VIT_09s0018g00240	WRKY DNA-binding protein 40	Regulation overview.Regulation of gene expression.Regulation of transcription.Transcription factor.WRKY family transcription factor	VVTU35944_at	6.871	6.685	5.987	10.262	8.839	7.785	10.741	10.562	9.732	7.605	7.807	7.652	9.763	9.544	9.843	7.789	7.618	7.371	6.186	6.961	6.26	7.912	5.728	5.392	-5.313885
NEGAT	VVTU4771_s_at	VIT_15s0046g03090	DTA2 (downstream target of AGL15 2)	Unknown	VVTU4771_s_at	6.32	6.656	7.05	7.688	7.763	7.169	7.969	7.854	8.155	8.223	7.91	8.023	8.437	8.252	8.556	6.517	5.762	5.967	6.255	6.025	5.809	4.195	4.394	4.698	-5.312415
NEGAT	VVTU17057_s_at	GSVIVT00032572001	Unknown protein	Unknown	VVTU17057_s_at	5.694	6.135	6.806	8.044	7.979	7.346	8.378	8.248	8.6	7.797	7.664	7.53	6.307	6.394	6.419	6.637	6.341	6.53	6.364	5.774	5.835	4.695	4.618	4.753	-5.303761
NEGAT	VVTU8330_at	VIT_02s0025g03310	Arsenite transport protein (ArsB)	Transport overview.Ion transport.Anion transport	VVTU8330_at	5.8	6.293	6.774	8.027	8.114	7.595	8.304	8.495	8.658	7.256	5.494	6.422	4.786	5.097	5.645	5.828	6.555	5.401	6.503	6.525	6.32	3.832	4.122	4.272	-5.271238
NEGAT	VVTU1998_at	VIT_09s0002g08540	Serine-rich protein	Unknown	VVTU1998_at	7.174	7.139	7.014	8.163	8.425	8.174	10.067	10.407	10.675	8.334	8.39	8.554	7.217	7.554	7.341	6.015	5.75	5.718	7.328	7.101	7.426	6.983	7.005	6.918	-5.26557
NEGAT	VVTU8191_at	VIT_16s0050g02680	Protein phosphatase 2C	Signalling.Signalling pathway.Protein phosphatase.PP2C	VVTU8191_at	7.51	7.325	7.697	9.525	9.605	9.15	10.897	10.894	10.54	11.907	11.909	11.969	10.924	11.02	10.822	10.798	10.883	10.79	10.814	10.632	10.768	6.55	6.823	6.63	-5.256264
NEGAT	VVTU35684_s_at	VIT_12s0059g01590	Lipase GDSL	Unknown	VVTU1459_at VVTU2351_at VVTU30983_s_at VVTU35684_s_at	8.409	8.456	8.527	9.323	9.272	9.226	9.162	9.119	8.637	10.266	10.475	10.409	8.213	8.28	8.03	6.378	5.649	6.081	6.672	6.466	6.52	7.054	6.98	7.14	-5.255707
NEGAT	VVTU2004_s_at	VIT_13s0067g01240	Em protein GEA6 (EM6)	Metabolism.Primary metabolism.Generation of metabolite precursors and energy.Storage proteins	VVTU2004_s_at	8.226	7.512	8.205	8.904	9.772	9.511	10.334	9.542	9.758	9.018	9.279	9.324	8.016	8.051	7.732	8.594	8.349	8.704	9.18	8.829	9.008	5.468	5.273	5.29	-5.243818
NEGAT	VVTU6829_at	VIT_18s0001g13230	Beta-galactosidase BG1 [Vitis vinifera]	Metabolism.Primary metabolism.Carbohydrate metabolism.Monosaccharide metabolism.Galactose metabolism|Metabolism.Primary metabolism.Carbohydrate metabolism.Oligosaccharide metabolism.Glycan metabolism.Glycan catabolism|Metabolism.Primary metabolism.Lipid metabolism.Sphingolipid metabolism	VVTU19060_s_at VVTU6829_at	11.199	10.807	11.36	11.501	11.502	11.684	11.164	11.147	10.813	11.182	11.347	11.249	6.205	6.481	6.393	4.117	4.2	4.32	6.535	6.921	7.188	10.562	10.685	10.628	-5.242761
NEGAT	VVTU9076_at	VIT_19s0015g01550	Phenylalanine-tRNA ligase	Metabolism.Primary metabolism.Protein metabolism and modification.Translation.Amino acid activation	VVTU9076_at	4.354	4.852	5.178	6.493	6.145	6.375	7.264	7.318	6.864	7.365	7.42	7.506	5.193	5.098	5.25	4.375	4.757	4.182	4.904	4.847	4.839	4.032	4.808	4.637	-5.213458
NEGAT	VVTU14066_at	VIT_14s0006g01580	Unknown protein	Unknown	VVTU14066_at	7.127	6.668	6.211	8.816	8.769	9.651	9.924	10.277	8.331	12.832	12.765	12.903	13.146	13.212	13.144	12.645	12.55	12.683	11.538	11.208	11.295	5.079	4.9	5.208	-5.209792
NEGAT	VVTU3387_at	VIT_14s0083g00400	Leaf senescence protein	Unknown	VVTU11898_at VVTU3387_at	9.912	10.142	10.397	10.326	10.373	10.718	10.249	10.196	10.125	10.288	10.405	10.209	5.157	5.466	5.529	4.516	4.418	4.275	5.889	6.275	6.555	8.96	9.134	9.25	-5.20836
NEGAT	VVTU2459_at	VIT_13s0067g03890	Beta-ketoacyl-CoA synthase	Metabolism.Primary metabolism.Lipid metabolism.Fatty acid metabolism.Fatty acid biosynthesis	VVTU2459_at	11.019	11.402	11.575	11.883	12.07	11.621	11.264	11.039	11.546	9.302	9.148	9.254	6.921	7.125	7.091	3.328	3.803	4.156	6.954	7.099	6.648	9.548	9.929	10.012	-5.207765
NEGAT	VVTU18269_s_at	VIT_12s0035g01910	Heat shock protein 18.2 kDa class II	Metabolism.Primary metabolism.Protein metabolism and modification.Protein folding.Chaperone-mediated protein folding.HSP-mediated protein folding	VVTU18269_s_at VVTU18390_s_at VVTU3801_s_at	4.92	5.7	5.09	4.82	5.047	5.498	10.773	11.479	10.608	9.66	9.354	9.353	8.804	8.754	8.851	9.449	9.694	9.704	8.043	7.805	7.72	5.285	4.909	6.342	-5.200636
NEGAT	VVTU2804_s_at	VIT_08s0058g01390	WRKY DNA-binding protein 70	Regulation overview.Regulation of gene expression.Regulation of transcription.Transcription factor.WRKY family transcription factor	VVTU2804_s_at VVTU34083_at	8.59	9.391	9.499	10.33	10.372	9.689	10.526	10.119	10.481	8.051	8.27	8.321	6.879	7.049	7.434	5.84	5.534	5.712	6.119	5.925	5.568	8.044	7.536	7.333	-5.191093
NEGAT	VVTU14652_s_at	VIT_06s0004g05770	Heat shock protein 17.6 kDa class I	Metabolism.Primary metabolism.Protein metabolism and modification.Protein folding.Chaperone-mediated protein folding.HSP-mediated protein folding	VVTU14652_s_at VVTU32737_x_at	9.004	10.122	10.441	9.463	10.26	10.532	11.924	12.266	12.557	13.781	13.858	13.798	13.875	13.848	13.932	13.272	13.263	13.332	12.483	12.587	12.442	7.153	7.175	7.556	-5.177536
NEGAT	VVTU9415_s_at	VIT_11s0037g00510	Heat shock protein 70	Metabolism.Primary metabolism.Protein metabolism and modification.Protein folding.Chaperone-mediated protein folding.HSP-mediated protein folding|Response to stimulus.Stress response.Abiotic stress response.Temperature stress response	VVTU12548_s_at VVTU12548_x_at VVTU19064_s_at VVTU35346_s_at VVTU9415_s_at	5.433	5.976	6.081	6.55	6.708	7.464	10.404	10.982	10.237	10.694	10.448	10.531	11.022	11.093	11.026	10.825	10.904	10.99	9.813	9.616	9.436	5.308	5.088	5.57	-5.174721
NEGAT	VVTU14858_s_at	VIT_18s0166g00250	No hit	Unknown	VVTU14858_s_at VVTU2855_at	11.681	11.446	11.701	12.968	12.902	12.805	13.175	13.271	13.253	13.581	13.565	13.537	13.052	12.994	13.073	11.169	11.368	11.329	10.504	10.442	9.777	10.302	10.511	10.623	-5.164421
NEGAT	VVTU22859_at	VIT_18s0122g01480	CYP87A2	Metabolism.Cellular metabolism.Oxidation reduction.Cytochrome P450 oxidoreductase	VVTU22859_at	6.393	5.926	7.049	8.876	8.738	8.697	8.888	9.104	8.447	8.083	5.778	6.739	7.393	7.444	7.871	6.125	6.469	6.46	8.006	8.309	7.899	4.753	4.288	4.195	-5.162446
NEGAT	VVTU33390_s_at	VIT_03s0017g00830	2OG-Fe(II) oxygenase	Metabolism.Cellular metabolism.Oxidation reduction.2OG-Fe(II) oxygenase superfamily	VVTU33390_s_at	5.526	5.188	6.036	7.01	6.991	6.91	8.193	8.494	8.853	9.983	10.087	10.03	9.202	9.087	9.276	8.242	8.529	8.292	8.308	8.363	8.152	4.995	4.502	4.75	-5.15721
NEGAT	VVTU9162_x_at	VIT_01s0127g00560	Protein disulfide isomerase	Metabolism.Primary metabolism.Protein metabolism and modification.Protein folding.Disulfide bond rearrangement	VVTU9162_x_at	5.639	4.721	6.676	8.093	7.564	7.387	7.705	7.705	6.295	6.525	6.446	6.376	5.207	5.027	4.834	5.37	5.069	5.462	4.966	4.479	4.275	4.212	3.673	4.022	-5.149518
NEGAT	VVTU1433_s_at	VIT_11s0052g01250	Xyloglucan endotransglucosylase/hydrolase 23	Cellular process.Cellular component organization and biogenesis.Cell wall organization and biogenesis.Cell wall metabolism.Cell wall modification.Xyloglucan modification	VVTU1433_s_at VVTU25447_s_at VVTU27474_x_at	8.009	8.713	8.844	9.85	9.603	9.97	9.78	10.312	9.918	12.711	12.823	12.815	13.002	13.032	13.041	11.093	10.98	11.21	11.137	11.034	11.026	6.115	6.209	6.315	-5.148354
NEGAT	VVTU34285_at	VIT_04s0008g00440	Clavata1 receptor kinase (CLV1)	Signalling.Signalling pathway.Protein kinase	VVTU34285_at	4.254	4.471	4.535	6.142	6.171	5.945	6.727	6.665	6.669	6.438	5.359	6.004	3.507	3.61	3.91	3.476	4.092	3.057	3.506	3.654	3.376	4.422	3.8	3.671	-5.148116
NEGAT	VVTU18061_s_at	VIT_04s0023g03130	Histone H1	Cellular process.Cellular component organization and biogenesis.Chromosome organization and biogenesis.Chromatin assembly	VVTU18061_s_at VVTU3975_s_at	6.557	7.104	7.716	9.892	10.045	9.709	10.729	10.944	11.334	11.246	11.369	11.342	11.395	11.328	11.357	11.905	11.922	11.732	11.849	11.876	11.887	6.057	5.94	6.332	-5.145596
NEGAT	VVTU39581_s_at	VIT_05s0020g03860	Homocysteine S-methyltransferase 3	Metabolism.Primary metabolism.Amino acid metabolism.Methionine metabolism	VVTU17126_s_at VVTU39581_s_at	4.873	4.354	5.798	7.389	7.222	7.255	8.082	8.197	7.91	9.162	9.089	9.046	7.881	7.936	7.875	7.894	7.9	8.159	8.562	8.615	8.014	4.34	3.856	4.293	-5.132672
NEGAT	VVTU31483_s_at	VIT_01s0011g02720	No hit	Unknown	VVTU31483_at VVTU31483_s_at	8.139	8.501	7.999	8.862	9.152	9.732	9.026	9.509	9.921	10.18	10.592	10.396	5.245	5.896	5.097	5.166	5.46	4.774	5.151	5.362	5.245	8.556	8.782	8.579	-5.120066
NEGAT	VVTU5291_at	VIT_05s0077g00500	Myb domain protein 108	Regulation overview.Regulation of gene expression.Regulation of transcription.Transcription factor.MYB family transcription factor	VVTU5291_at	6.116	6.219	6.508	7.839	8.108	7.949	8.405	8.543	8.288	7.232	7.387	7.329	7.884	7.746	7.611	5.859	5.859	6.004	6.59	6.319	6.124	4.839	4.899	4.713	-5.115263
NEGAT	VVTU17478_at	VIT_05s0077g01280	Glycosyl hydrolase family 3 beta xylosidase BXL1	Cellular process.Cellular component organization and biogenesis.Cell wall organization and biogenesis.Cell wall metabolism.Cell wall catabolism	VVTU17478_at VVTU26440_at	7.461	7.193	7.568	9.125	8.795	8.123	8.251	8.368	8.095	6.561	5.242	5.662	4.944	5.036	4.995	4.512	4.047	4.254	4.65	4.343	4.605	4.691	4.834	5.295	-5.11281
NEGAT	VVTU9467_at	VIT_18s0041g01230	Heat shock protein 70	Metabolism.Primary metabolism.Protein metabolism and modification.Protein folding.Chaperone-mediated protein folding.HSP-mediated protein folding|Response to stimulus.Stress response.Abiotic stress response.Temperature stress response	VVTU9467_at	7.376	7.111	7.063	8.209	8.316	8.262	11.91	12.553	12.582	9.148	9.307	9.32	9.025	9.076	8.828	8.976	9.118	9.042	9.14	9.164	9.049	7.422	7.498	7.56	-5.110394
NEGAT	VVTU6536_at	VIT_01s0011g05120	Major latex	Unknown	VVTU6536_at	3.833	4.195	3.649	4.272	3.675	3.922	4.624	6.604	5.833	9.946	10.521	10.253	4.249	4.138	4.501	4.072	4.703	3.998	5.082	4.844	4.848	4.502	4.279	4.397	-5.092426
NEGAT	VVTU22829_at	VIT_06s0004g01480	Lipoxygenase LOX1	Metabolism.Primary metabolism.Lipid metabolism.Fatty acid metabolism.Oxylipin biosynthesis	VVTU22829_at	7.098	7.28	7.933	8.941	8.293	8.284	8.461	8.327	7.924	5.637	6.206	6.513	3.889	3.964	4.084	3.807	4.018	3.674	3.737	3.256	3.735	5.439	5.593	5.777	-5.089749
NEGAT	VVTU17304_at	VIT_05s0020g03750	Protease inhibitor/seed storage/lipid transfer protein (LTP)	Transport overview.Macromolecule transport.Lipid transport	VVTU17304_at	4.92	6.388	5.822	6.494	7.208	6.159	7.702	7.511	7.976	6.497	6.222	6.453	4.079	4.193	4.514	4.293	5.004	4.461	4.662	4.598	4.591	4.193	4.35	4.559	-5.06018
NEGAT	VVTU5969_at	VIT_05s0077g01250	Endochitinase A2 precursor	Response to stimulus.Stress response	VVTU5969_at	11.001	11.131	11.464	12.041	12.027	12.094	12.002	11.882	11.471	6.973	7.459	7.454	4.694	5.527	4.516	4.586	4.746	4.901	5.445	5.785	5.35	9.367	9.16	9.161	-5.057883
NEGAT	VVTU14662_at	VIT_05s0020g01100	Myb domain protein 61	Regulation overview.Regulation of gene expression.Regulation of transcription.Transcription factor.MYB family transcription factor	VVTU14662_at	4.944	5.704	5.85	5.954	6.188	6.129	7.013	7.137	7.151	10.866	11.035	10.869	9.538	9.462	9.484	6.916	6.91	6.859	7.617	7.241	7.197	4.367	4.933	4.817	-5.040386
NEGAT	VVTU1459_at	VIT_12s0059g01590	Lipase GDSL	Unknown	VVTU1459_at VVTU2351_at VVTU30983_s_at VVTU35684_s_at	9.026	9.334	9.135	9.87	9.887	9.932	9.747	9.719	9.391	10.624	10.797	10.731	8.626	8.643	8.613	6.563	6.962	6.751	7.109	6.858	7.083	7.522	7.848	7.729	-5.038907
NEGAT	VVTU3224_at	VIT_07s0031g00110	Unknown protein	Unknown	VVTU3224_at	3.682	3.408	4.34	4.873	4.049	4.761	7.269	7.586	6.837	6.613	7.265	7.522	3.324	3.292	3.552	3.082	3.996	3.411	3.685	3.625	3.893	4.732	4.908	4.98	-5.036911
NEGAT	VVTU18390_s_at	VIT_12s0035g01910	Heat shock protein 18.2 kDa class II	Metabolism.Primary metabolism.Protein metabolism and modification.Protein folding.Chaperone-mediated protein folding.HSP-mediated protein folding	VVTU18269_s_at VVTU18390_s_at VVTU3801_s_at	4.282	5.363	5.012	4.617	4.422	5.358	10.802	11.402	9.859	9.499	9.308	9.328	8.78	8.744	8.878	9.288	9.638	9.648	8.079	7.623	7.548	5.377	4.785	6.125	-5.034105
NEGAT	VVTU2373_at	VIT_09s0002g00640	Small heat stress protein class CIII	Metabolism.Primary metabolism.Protein metabolism and modification.Protein folding.Chaperone-mediated protein folding.HSP-mediated protein folding	VVTU2373_at	8.997	8.13	8.341	9.307	9.288	9.498	12.527	12.712	12.71	10.414	10.332	10.176	8.67	8.896	8.755	8.826	8.825	8.926	9.027	8.579	8.612	8.836	8.851	8.872	-5.033092
NEGAT	VVTU9008_at	VIT_05s0020g03330	Heat shock protein 70	Metabolism.Primary metabolism.Protein metabolism and modification.Protein folding.Chaperone-mediated protein folding.HSP-mediated protein folding|Response to stimulus.Stress response.Abiotic stress response.Temperature stress response	VVTU9008_at	6.091	6.079	6.448	6.541	6.993	7.05	11.516	12.019	11.581	10.588	10.697	10.686	10.863	10.769	10.572	10.744	10.718	10.768	10.089	9.868	9.891	6.483	6.526	6.538	-5.03036
NEGAT	VVTU7906_at	VIT_07s0141g00690	ERF/AP2 transcription factor sub B-1(ATERF-3)	Signalling.Hormone signalling.Ethylene signalling.Ethylene responsive	VVTU7906_at	7.092	6.755	6.693	8.757	7.877	7.535	9.656	9.639	8.509	8.577	8.927	8.752	7.163	7.266	7.379	4.771	4.505	4.83	5.31	5.503	5.415	8.186	7.134	7.131	-5.013586
NEGAT	VVTU5257_x_at	VIT_16s0013g00900	Ethylene-responsive transcription factor ERF105	Regulation overview.Regulation of gene expression.Regulation of transcription.Transcription factor.AP2 family transcription factor.ERF subfamily transcription factor	VVTU5257_x_at	6.923	6.512	7.136	8.047	8.426	8.349	8.714	8.509	7.348	8.433	8.893	8.875	6.174	6.21	6.048	4.687	5.331	4.434	6.048	5.681	5.568	6.72	6.059	6.18	-5.008051
NEGAT	VVTU26414_at	VIT_08s0007g01550	Laccase	Metabolism.Secondary metabolism.Phenylpropanoid metabolism.Lignin metabolism|Response to stimulus.Stress response.Abiotic stress response.Oxidative stress response	VVTU10470_at VVTU26414_at	5.392	6.277	6.404	8.363	7.292	8.264	7.788	7.682	6.731	4.784	4.665	5.028	3.92	4.245	3.939	4.13	4.351	4.002	4.365	3.914	3.845	3.959	3.931	3.815	-5.004272
NEGAT	VVTU20850_at	VIT_19s0014g04510	S-locus protein kinase	Signalling.Signalling pathway.Protein kinase	VVTU20850_at	4.828	5.358	5.577	6.237	6.588	5.743	6.014	6.405	6.6	6.197	5.405	5.371	3.493	3.37	3.822	3.315	3.717	3.597	4.014	3.829	3.853	3.12	3.228	3.397	-4.978724
NEGAT	VVTU5179_at	VIT_09s0002g03690	Avr9/Cf-9 rapidly elicited protein 146	Unknown	VVTU5179_at	6.813	6.456	7.242	8.089	7.908	8.17	9.115	9.335	8.688	9.615	9.861	9.754	7.661	7.793	7.646	5.635	5.31	5.783	7.513	7.354	7.299	7.169	6.861	6.764	-4.976916
NEGAT	VVTU13708_at	VVTU13708_at	No hit	Unknown	VVTU13708_at	6.566	5.734	6.559	7.005	6.557	7.369	10.902	11.35	11.005	5.121	5.672	5.506	5.843	5.665	5.198	6.023	5.161	6.212	4.776	4.004	4.216	6.257	6.406	7.012	-4.967961
NEGAT	VVTU773_at	VIT_04s0008g01580	Heat shock protein 17.6 kDa class II	Metabolism.Primary metabolism.Protein metabolism and modification.Protein folding.Chaperone-mediated protein folding.HSP-mediated protein folding	VVTU773_at VVTU773_s_at VVTU773_x_at	2.839	3.242	2.795	2.948	2.996	2.751	7.093	7.75	6.131	4.137	4.049	4.305	3.897	3.743	4.232	3.238	2.988	3.09	2.99	2.869	2.763	2.295	2.981	2.698	-4.95179
NEGAT	VVTU14440_at	VIT_06s0004g08190	Ethylene-responsive transcription factor cytokinin response factor 1	Regulation overview.Regulation of gene expression.Regulation of transcription.Transcription factor.AP2 family transcription factor	VVTU14440_at	7.461	6.9	7.601	9.105	8.973	8.84	9.47	9.283	8.895	8.85	8.998	9.035	8.404	8.404	8.552	7.7	7.562	7.258	7.618	7.776	7.583	6.119	5.821	5.56	-4.939719
NEGAT	VVTU16387_at	VIT_02s0012g00390	Norcoclaurine synthase	Metabolism.Secondary metabolism.Alkaloid metabolism.Alkaloid biosynthesis	VVTU16387_at	7.126	7.466	7.761	8.536	7.939	7.754	8.822	9.151	8.433	9.648	10.041	9.757	9.269	9.244	9.542	6.78	6.881	6.614	7.121	7.21	6.951	6.243	5.983	6.212	-4.929271
NEGAT	VVTU12548_s_at	VIT_11s0037g00510	Heat shock protein 70	Metabolism.Primary metabolism.Protein metabolism and modification.Protein folding.Chaperone-mediated protein folding.HSP-mediated protein folding|Response to stimulus.Stress response.Abiotic stress response.Temperature stress response	VVTU12548_s_at VVTU12548_x_at VVTU19064_s_at VVTU35346_s_at VVTU9415_s_at	5.485	6.808	6.016	6.491	7.031	7.335	10.522	10.9	10.372	10.552	10.44	10.4	10.991	11.03	10.972	10.778	10.751	10.901	9.845	9.54	9.55	5.716	5.129	5.777	-4.924837
NEGAT	VVTU8185_at	VIT_17s0000g00070	Unknown protein	Unknown	VVTU8185_at	5.304	4.634	4.944	5.877	6.984	6.97	9.612	10.538	9.648	9.886	9.895	10.025	10.644	10.606	10.573	10.668	10.492	10.555	9.973	10.009	9.863	4.738	5	4.396	-4.922383
NEGAT	VVTU3727_at	VIT_04s0043g00620	Lipase GDSL	Unknown	VVTU3727_at VVTU8744_s_at	11.828	11.786	11.877	12.155	12.203	11.966	11.525	11.058	10.882	6.735	7.687	7.945	3.296	3.023	3.539	3.874	3.715	3.401	3.843	4.38	5.351	9.135	9.528	9.743	-4.904623
NEGAT	VVTU22134_at	VIT_16s0013g01090	Ethylene-responsive transcription factor ERF105	Regulation overview.Regulation of gene expression.Regulation of transcription.Transcription factor.AP2 family transcription factor.ERF subfamily transcription factor	VVTU22134_at	4.089	3.991	3.934	5.252	6.149	6.164	6.827	7.527	7.821	4.809	5.595	5.186	4.043	3.895	4.069	3.78	3.602	4.219	4.467	4.174	4.296	4.474	3.783	3.727	-4.890912
NEGAT	VVTU21737_at	VIT_11s0016g00670	AP2 domain-containing transcription factor	Regulation overview.Regulation of gene expression.Regulation of transcription.Transcription factor.AP2 family transcription factor.DREB subfamily transcription factor	VVTU21737_at	7.265	5.174	5.311	8.863	8.323	8.015	9.981	8.991	9.009	6.519	7.034	7.039	5.886	6.145	5.899	5.192	5.943	4.774	5.931	5.311	5.313	7.688	6.177	5.564	-4.888212
NEGAT	VVTU1563_at	VIT_06s0004g05460	Protein phosphatase 2C DBP	Regulation overview.Regulation of gene expression.Regulation of transcription.Transcription factor.DBP family transcription factor	VVTU1563_at VVTU8989_at	8.161	7.711	8.029	9.696	9.776	9.946	11.102	10.953	10.965	11.569	11.611	11.542	10.458	10.508	10.509	9.764	9.737	9.768	10.476	10.085	10.444	7.936	7.666	7.437	-4.88397
NEGAT	VVTU40222_at	VIT_12s0028g03760	UPF0497 family	Unknown	VVTU40222_at	4.012	4.438	4.873	5.629	5.774	4.914	6.906	6.793	7.265	5.791	5.955	6.925	3.475	4.245	4.118	3.908	4.359	4.204	4.024	4.008	4.209	3.884	3.854	4.137	-4.883431
NEGAT	VVTU35529_s_at	VIT_08s0032g00910	Fasciclin domain-containing protein FLA17	Cellular process.Cellular component organization and biogenesis.Cell wall organization and biogenesis.Cell wall structural protein	VVTU35529_s_at VVTU7131_at	10.344	10.289	10.393	10.973	10.676	11.288	11.065	10.944	10.445	10.224	10.485	10.386	8.116	7.963	7.877	6.261	6.236	5.899	7.27	7.239	7.42	9.092	9.181	9.03	-4.880215
NEGAT	VVTU11294_at	VIT_00s0216g00060	Nuclear transport factor 2 (NTF2)	Transport overview.Nucleocytoplasmic transport	VVTU11294_at	8.339	8.224	7.922	9.231	9.593	8.964	10.975	10.9	10.883	10.906	10.927	10.891	9.703	9.919	9.608	9.679	9.596	9.464	10.485	10.165	10.508	6.998	6.798	6.875	-4.878557
NEGAT	VVTU14774_s_at	VIT_13s0019g03170	Heat shock protein 16.9 kDa class I	Metabolism.Primary metabolism.Protein metabolism and modification.Protein folding.Chaperone-mediated protein folding.HSP-mediated protein folding	VVTU14774_s_at	9.38	9.387	9.504	10.061	9.963	10.453	12.51	12.73	12.521	10.511	10.725	10.706	8.934	8.969	8.91	8.901	8.731	8.831	8.947	8.513	8.832	9.099	9.26	9.403	-4.877861
NEGAT	VVTU3420_at	VVTU3420_at	Heat shock transcription factor A6B	Regulation overview.Regulation of gene expression.Regulation of transcription.Transcription factor.HSF family transcription factor|Response to stimulus.Stress response.Abiotic stress response.Temperature stress response	VVTU3420_at	8.121	8.302	8.144	8.812	8.558	9.073	11.975	12.36	12.613	9.62	9.749	9.745	9.229	9.299	9.12	9.409	9.287	9.54	9.032	8.963	8.983	7.33	7.796	8.228	-4.873639
NEGAT	VVTU14626_s_at	VIT_03s0017g02170	Zinc transporter ZIP5	Transport overview.Ion transport.Cation transport.Heavy metal ion transport.Zinc transport	VVTU14626_s_at	7.096	7.822	8.521	9.091	9.003	9.122	9.288	9.401	8.89	9.223	8.721	8.774	8.722	8.611	8.88	6.898	6.768	6.671	7.978	8.034	7.893	5.869	6.134	6.041	-4.87259
NEGAT	VVTU3975_s_at	VIT_04s0023g03130	Histone H1	Cellular process.Cellular component organization and biogenesis.Chromosome organization and biogenesis.Chromatin assembly	VVTU18061_s_at VVTU3975_s_at	7.538	7.582	8.48	10.875	10.807	10.285	11.421	11.541	11.772	11.641	11.528	11.771	11.726	11.747	11.813	12.053	11.988	12.125	12.292	12.171	11.937	7.111	7.098	7.139	-4.86985
NEGAT	VVTU14214_s_at	VIT_15s0021g01390	Uclacyanin 3	Cellular process.Cellular homeostasis.Cell redox homeostasis	VVTU14214_s_at	4.541	5.461	5.253	6.293	6.681	5.665	7.437	6.851	7.372	6.686	6.436	7.258	4.276	4.463	4.268	4.212	4.996	4.41	5.273	5.448	5.102	4.169	4.051	4.267	-4.865746
NEGAT	VVTU35458_at	VIT_08s0007g03680	Unknown	Unknown	VVTU35458_at	6.027	6.029	6.954	6.669	7.53	6.402	8.421	8.372	8.52	7.861	8.058	8.056	4.641	5.286	5.162	5.356	5.523	5.005	5.209	5.652	5.067	5.58	5.678	5.853	-4.863336
NEGAT	VVTU17126_s_at	VIT_05s0020g03860	Homocysteine S-methyltransferase 3	Metabolism.Primary metabolism.Amino acid metabolism.Methionine metabolism	VVTU17126_s_at VVTU39581_s_at	4.659	4.641	5.653	6.905	7.123	7.051	7.906	8.05	8.168	9.043	9.065	9.018	7.556	7.804	7.703	7.934	7.902	7.918	8.223	8.343	8.032	4.321	4.41	4.385	-4.852968
NEGAT	VVTU24741_x_at	VIT_16s0100g01110	Resveratrol synthase (RS1)	Metabolism.Cellular metabolism.Phytoalexin metabolism.Phytoalexin biosynthesis|Metabolism.Secondary metabolism.Phenylpropanoid metabolism.Stilbenoid metabolism.Stilbenoid biosynthesis	VVTU24741_x_at	4.122	4.749	4.022	4.9	4.498	4.372	6.86	6.948	6.612	8.84	9.04	9.005	6.149	5.702	6.295	5.093	5.701	5.207	6.354	6.703	5.784	3.923	4.39	3.842	-4.852457
NEGAT	VVTU35411_at	VIT_03s0017g01940	Unknown	Unknown	VVTU35411_at	6.779	7.499	7.164	8.879	9.011	8.723	9.549	9.757	9.935	9.58	9.738	9.496	10.205	10.151	10.345	9.331	9.046	8.829	8.347	8.354	8.454	6.125	6.079	5.661	-4.851467
NEGAT	VVTU27441_at	VIT_01s0010g03020	Calcium-binding protein CML	Response to stimulus.Stress response.Biotic stress response	VVTU27441_at	4.03	3.311	2.773	4.28	4.408	4.276	8.477	8.803	8.544	2.831	3.247	3.105	3.483	3.383	3.354	3.005	3.081	2.941	3.068	2.941	2.968	5.447	3.627	3.28	-4.847872
NEGAT	VVTU4212_at	VIT_11s0052g00100	Basic helix-loop-helix (bHLH) family	Regulation overview.Regulation of gene expression.Regulation of transcription.Transcription factor.bHLH family transcription factor	VVTU17965_s_at VVTU4212_at	8.891	8.63	8.656	10.917	10.209	10.004	11.452	11.311	10.399	7.023	7.855	7.582	5.969	6.167	5.724	4.802	4.928	4.15	6.449	6.493	6.473	9.43	8.433	8.172	-4.846625
NEGAT	VVTU13021_s_at	VIT_09s0002g08090	Oxidoreductase, 2OG-Fe(II) oxygenase	Metabolism.Cellular metabolism.Oxidation reduction.2OG-Fe(II) oxygenase superfamily	VVTU13021_s_at VVTU17338_s_at VVTU17338_x_at VVTU3363_at	5.79	5.331	7.134	7.738	7.389	8.114	8.366	8.757	8.358	8.618	8.617	8.303	5.681	5.57	6.24	6.248	6.169	6.181	8.583	8.796	8.369	5.062	4.942	5.348	-4.846511
NEGAT	VVTU2855_at	VIT_18s0166g00250	No hit	Unknown	VVTU14858_s_at VVTU2855_at	4.72	3.794	3.904	5.089	5.184	5.623	6.028	6.925	7.186	5.755	5.603	5.107	4.561	3.725	4.214	3.489	3.428	3.227	3.535	3.438	3.592	3.836	3.713	3.658	-4.846139
NEGAT	VVTU22615_at	VIT_03s0038g01830	Proline-rich protein 4	Unknown	VVTU22615_at VVTU7871_at	12.314	12.736	12.183	12.351	12.596	12.597	11.561	11.306	11.628	9.676	9.81	9.822	5.664	6.363	5.853	4.419	4.902	4.284	4.594	4.331	4.714	11.086	11.053	11.137	-4.835615
NEGAT	VVTU13149_s_at	VIT_13s0019g02930	Heat shock protein 17.6 kDa class I	Metabolism.Primary metabolism.Protein metabolism and modification.Protein folding.Chaperone-mediated protein folding.HSP-mediated protein folding	VVTU13149_s_at VVTU32398_s_at	4.505	5.732	5.241	5.62	5.683	6.181	10.309	11.127	9.727	10.536	10.421	10.43	10.354	10.52	10.418	10.506	10.929	10.95	10.313	10.09	9.846	4.84	4.948	5.534	-4.822757
NEGAT	VVTU1524_at	VIT_01s0011g02790	IDA (inflorescence deficient in abscission)	Signalling.Signalling pathway.Signalling molecules.Signalling peptide.Ligand peptide	VVTU1524_at	5.729	5.882	6.258	7.822	7.827	7.515	8.028	7.987	7.711	6.533	5.503	5.919	4.506	3.791	4.506	4.23	5.095	4.285	4.25	4.177	4.415	5.758	5.037	4.386	-4.809196
NEGAT	VVTU35546_s_at	VIT_00s0194g00330	Proline-rich family protein	Unknown	VVTU35546_s_at	7.597	8.021	8.101	8.922	9.36	9.01	9.292	9.355	9.24	9.427	9.394	9.396	8.608	8.263	8.974	7.607	7.614	7.748	7.939	7.691	7.086	6.358	6.074	6.191	-4.804567
NEGAT	VVTU35500_s_at	VIT_00s1677g00010	Peroxidase 64	Response to stimulus.Stress response.Abiotic stress response.Oxidative stress response	VVTU35500_s_at	4.916	4.666	5.639	7.656	5.069	8.62	7.378	8.151	7.481	4.897	5.1	4.784	3.799	3.879	3.784	4.53	4.684	4.383	3.946	4.017	4.263	4.086	4.158	4.209	-4.794486
NEGAT	VVTU39891_s_at	VIT_05s0049g00520	No hit	Unknown	VVTU12246_s_at VVTU14656_s_at VVTU15120_s_at VVTU15968_s_at VVTU16453_s_at VVTU16453_x_at VVTU16634_s_at VVTU1992_s_at VVTU21448_s_at VVTU21490_s_at VVTU21493_s_at VVTU21493_x_at VVTU21692_s_at VVTU21757_s_at VVTU21757_x_at VVTU21765_s_at VVTU21774_s_at VVTU22695_s_at VVTU22718_s_at VVTU25472_s_at VVTU26560_s_at VVTU27173_s_at VVTU27205_x_at VVTU33847_s_at VVTU34291_s_at VVTU35288_s_at VVTU35298_…	5.93	7.005	7.304	7.298	7.655	8	7.265	7.703	7.468	10.579	10.674	10.894	7.71	7.783	7.92	7.642	7.228	6.935	7.676	7.518	7.026	5.446	5.285	5.231	-4.783641
NEGAT	VVTU6887_at	VIT_01s0026g00880	Transducin protein	Unknown	VVTU6887_at	7.572	7.136	7.52	7.781	7.986	8.271	7.893	8.128	8.147	8.457	9.012	8.888	8.109	8.286	8.466	5.607	6.341	5.929	6.612	6.736	6.688	5.324	5.277	5.281	-4.773826
NEGAT	VVTU1614_at	VIT_09s0002g01320	Germin-like protein	Metabolism.Primary metabolism.Generation of metabolite precursors and energy.Storage proteins	VVTU1614_at	7.551	7.938	8.639	10.018	9.377	9.066	9.266	9.694	9.263	8.599	8.341	8.756	6.165	7.133	6.537	6.777	6.387	6.13	8.688	7.054	7.103	6.361	6.638	6.653	-4.765313
NEGAT	VVTU32398_s_at	VIT_13s0019g02930	Heat shock protein 17.6 kDa class I	Metabolism.Primary metabolism.Protein metabolism and modification.Protein folding.Chaperone-mediated protein folding.HSP-mediated protein folding	VVTU13149_s_at VVTU32398_s_at	4.595	5.265	5.263	5.562	5.572	6.272	10.164	11.105	9.655	10.469	10.305	10.375	10.278	10.52	10.363	10.488	10.944	10.834	10.294	10.041	9.798	4.789	4.777	5.756	-4.742596
NEGAT	VVTU2586_s_at	VIT_17s0000g09800	No hit	Unknown	VVTU2586_s_at	9.089	9.203	9.92	9.503	9.697	9.843	9.918	9.804	9.942	9.182	9.035	9.306	4.28	4.189	3.871	3.33	4.15	2.873	5.058	6.226	5.804	8.854	9.204	9.109	-4.740129
NEGAT	VVTU19060_s_at	VIT_18s0001g13230	Beta-galactosidase BG1 [Vitis vinifera]	Metabolism.Primary metabolism.Carbohydrate metabolism.Monosaccharide metabolism.Galactose metabolism|Metabolism.Primary metabolism.Carbohydrate metabolism.Oligosaccharide metabolism.Glycan metabolism.Glycan catabolism|Metabolism.Primary metabolism.Lipid metabolism.Sphingolipid metabolism	VVTU19060_s_at VVTU6829_at	9.335	9.423	9.278	9.565	9.562	9.764	9.199	9.252	9.447	9.429	9.728	9.585	4.858	4.645	4.934	4.64	4.429	3.888	4.702	5.18	5.442	8.297	8.631	8.594	-4.730212
NEGAT	VVTU40570_s_at	VIT_05s0049g00520	No hit	Unknown	VVTU12246_s_at VVTU14656_s_at VVTU15120_s_at VVTU15968_s_at VVTU16453_s_at VVTU16453_x_at VVTU16634_s_at VVTU1992_s_at VVTU21448_s_at VVTU21490_s_at VVTU21493_s_at VVTU21493_x_at VVTU21692_s_at VVTU21757_s_at VVTU21757_x_at VVTU21765_s_at VVTU21774_s_at VVTU22695_s_at VVTU22718_s_at VVTU25472_s_at VVTU26560_s_at VVTU27173_s_at VVTU27205_x_at VVTU33847_s_at VVTU34291_s_at VVTU35288_s_at VVTU35298_…	5.827	6.742	7.296	7.272	7.553	8.014	7.398	7.678	7.46	10.63	10.681	10.848	7.884	7.78	7.964	7.665	7.552	6.872	7.664	7.463	7.229	5.626	5.213	5.327	-4.716245
NEGAT	VVTU16624_at	VIT_03s0038g01650	ABA-responsive protein (HVA22a)	Response to stimulus.Stress response.Abiotic stress response|Signalling.Hormone signalling.ABA signalling.ABA-responsive	VVTU16624_at	5.878	5.044	5.535	8.459	7.445	7.318	9.068	8.971	8.932	6.278	6.27	6.368	5.495	5.357	5.597	5.851	5.232	5.668	6.019	6.082	5.669	6.484	5.424	4.834	-4.712622
NEGAT	VVTU14995_at	VIT_17s0000g06200	Mini zinc finger 1 MIF1	Regulation overview.Regulation of gene expression.Regulation of transcription.Transcription factor.zf-HD family transcription factor	VVTU14995_at	3.895	4.285	4.21	5.262	5.382	6.005	6.302	6.827	6.385	7.104	7.465	6.921	5.234	5.571	5.425	4.827	5.167	5.279	5.031	5.555	5.152	3.838	3.322	3.569	-4.711582
NEGAT	VVTU35995_s_at	VIT_04s0023g02480	Dehydrin 1b	Response to stimulus.Stress response.Abiotic stress response.Desiccation stress response	VVTU17064_s_at VVTU21791_s_at VVTU21791_x_at VVTU35300_s_at VVTU35995_s_at	2.947	2.387	3.271	6.233	6.42	7.219	6.781	7.391	5.608	3.812	3.484	3.697	3.63	3.479	3.584	4.089	4.051	4.132	5.047	4.226	4.88	2.954	2.747	2.727	-4.709472
NEGAT	VVTU8989_at	VIT_06s0004g05460	Protein phosphatase 2C DBP	Regulation overview.Regulation of gene expression.Regulation of transcription.Transcription factor.DBP family transcription factor	VVTU1563_at VVTU8989_at	7.207	6.615	7.005	8.614	8.617	9.011	9.838	9.829	9.406	10.741	10.987	10.924	9.556	9.602	9.476	8.983	8.913	8.949	9.639	9.452	9.624	6.866	6.503	6.303	-4.708719
NEGAT	VVTU17965_s_at	VIT_11s0052g00100	Basic helix-loop-helix (bHLH) family	Regulation overview.Regulation of gene expression.Regulation of transcription.Transcription factor.bHLH family transcription factor	VVTU17965_s_at VVTU4212_at	7.854	7.119	7.411	9.661	8.841	8.731	10.209	9.982	8.935	7.37	7.736	7.814	5.615	5.849	5.362	4.899	4.227	4.966	6.202	5.943	5.826	8.447	7.211	6.951	-4.706748
NEGAT	VVTU35727_s_at	VIT_16s0050g00390	4-coumarate-CoA ligase	Metabolism.Secondary metabolism.Phenylpropanoid metabolism.Phenylpropanoid biosynthesis	VVTU35727_s_at	5.299	4.856	5.833	7.517	8.145	7.426	8.597	9.418	9.203	11.046	10.702	10.801	11.995	11.954	11.93	12.076	11.975	12.055	10.551	10.336	10.233	4.415	4.443	4.079	-4.702657
NEGAT	VVTU15203_at	VIT_00s0179g00150	Heat shock transcription factor A6B	Regulation overview.Regulation of gene expression.Regulation of transcription.Transcription factor.HSF family transcription factor|Response to stimulus.Stress response.Abiotic stress response.Temperature stress response	VVTU15203_at VVTU16515_s_at VVTU29252_at	5.981	5.688	5.051	5.835	5.634	6.038	10.194	10.541	10.939	7.813	8.015	7.783	7.411	7.154	7.456	7.532	7.154	7.493	6.519	6.088	6.522	6.237	6.448	6.127	-4.699165
NEGAT	VVTU7114_at	VIT_04s0008g02920	Desiccation protein PCC13-62 precursor	Response to stimulus.Stress response.Abiotic stress response.Desiccation stress response	VVTU7114_at	10.903	10.959	11.126	11.987	11.932	11.96	11.694	11.57	11.314	11.231	11.352	11.258	10.161	10.034	10.46	8.02	8.094	7.887	8.032	7.86	7.715	9.828	9.941	9.661	-4.694642
NEGAT	VVTU876_at	VIT_13s0067g00260	Nematode-resistance protein	Response to stimulus.Stress response.Biotic stress response	VVTU876_at	9.265	8.74	8.568	11.202	11.396	11.359	12.071	12.234	12.338	10.941	11.135	11.207	11.767	11.897	11.786	11.45	11.46	11.311	10.569	10.157	10.33	9.233	8.108	7.707	-4.690799
NEGAT	VVTU8177_at	VIT_01s0010g01840	GEM-like protein 5	Unknown	VVTU8177_at	7.722	7.44	8.063	9.496	9.35	9.356	11.815	12.358	12.289	9.919	10.112	10.149	10.618	10.542	10.461	10.831	10.842	10.904	10.415	10.277	10.396	7.448	7.22	7.417	-4.688723
NEGAT	VVTU1776_at	VVTU1776_at	No hit	Unknown	VVTU1776_at	9.218	8.653	9.445	9.937	10.055	9.997	9.962	10.037	9.612	9.33	9.327	9.163	7.31	7.372	7.51	6.729	6.493	6.683	6.129	5.722	5.633	7.898	7.746	7.877	-4.688374
NEGAT	VVTU35298_s_at	VIT_05s0049g00520	No hit	Unknown	VVTU12246_s_at VVTU14656_s_at VVTU15120_s_at VVTU15968_s_at VVTU16453_s_at VVTU16453_x_at VVTU16634_s_at VVTU1992_s_at VVTU21448_s_at VVTU21490_s_at VVTU21493_s_at VVTU21493_x_at VVTU21692_s_at VVTU21757_s_at VVTU21757_x_at VVTU21765_s_at VVTU21774_s_at VVTU22695_s_at VVTU22718_s_at VVTU25472_s_at VVTU26560_s_at VVTU27173_s_at VVTU27205_x_at VVTU33847_s_at VVTU34291_s_at VVTU35288_s_at VVTU35298_…	5.59	6.866	7.288	7.375	7.647	8.024	7.356	7.693	7.589	10.633	10.82	10.98	7.855	7.775	7.95	7.61	7.274	7.035	7.637	7.462	7.013	5.476	6.052	5.363	-4.68187
NEGAT	VVTU19677_s_at	VIT_16s0022g00870	Invertase/pectin methylesterase inhibitor	Metabolism.Primary metabolism.Carbohydrate metabolism.Carbohydrate metabolism enzyme inhibitor.Invertase/pectin methylesterase inhibitor family	VVTU13247_at VVTU19677_s_at	8.203	8.26	8.6	9.045	8.871	9.645	8.831	9.023	8.796	4.066	4.941	4.909	3.563	3.366	3.445	3.853	3.682	3.543	3.868	3.339	3.7	5.411	5.687	5.908	-4.667232
NEGAT	VVTU25447_s_at	VIT_11s0052g01250	Xyloglucan endotransglucosylase/hydrolase 23	Cellular process.Cellular component organization and biogenesis.Cell wall organization and biogenesis.Cell wall metabolism.Cell wall modification.Xyloglucan modification	VVTU1433_s_at VVTU25447_s_at VVTU27474_x_at	7.285	8.047	8.347	9.185	8.961	9.412	9.159	9.703	9.063	12.072	12.181	12.199	12.27	12.299	12.49	10.607	10.713	10.724	10.767	10.691	10.632	5.721	5.942	5.829	-4.665578
NEGAT	VVTU4279_s_at	VIT_04s0008g00120	Chitinase precursor	Response to stimulus.Stress response	VVTU40682_at VVTU4279_s_at	8.124	7.69	8.01	10.227	9.921	10.158	9.046	9.722	8.228	8.774	8.965	8.612	8.073	8.196	8.073	5.768	5.915	5.667	5.35	5.475	5.434	6.789	8.032	8.019	-4.65494
NEGAT	VVTU11587_at	VIT_07s0005g01950	Myb domain protein 78	Regulation overview.Regulation of gene expression.Regulation of transcription.Transcription factor.MYB family transcription factor	VVTU11587_at	4.693	5.018	4.889	6.615	7.021	6.836	6.345	6.443	7.113	9.079	6.093	6.648	4.18	4.355	5.45	4.662	4.648	4.378	5.68	5.562	5.365	4.432	4.35	4.437	-4.641721
NEGAT	VVTU22215_s_at	VIT_12s0134g00490	Myb domain protein 14	Regulation overview.Regulation of gene expression.Regulation of transcription.Transcription factor.MYB family transcription factor	VVTU22215_s_at	6.393	6.037	5.447	8.599	8.001	7.215	9.224	9.026	7.868	4.522	4.468	4.822	4.193	4.267	3.999	4.553	4.429	4.024	4.141	4.229	4.089	6.245	4.883	4.685	-4.636288
NEGAT	VVTU19655_s_at	VIT_04s0008g03950	RD22	Response to stimulus.Stress response.Abiotic stress response.Drought stress response	VVTU19655_s_at VVTU4269_s_at	11.092	10.669	11.361	11.149	11.315	10.834	11.196	10.888	10.105	9.697	9.902	9.82	6.381	6.657	5.992	6.073	5.585	5.563	6.776	6.559	6.398	9.286	9.026	9.181	-4.614135
NEGAT	VVTU11942_s_at	VIT_07s0104g00420	Endo-1,3;1,4-beta-D-glucanase precursor	Metabolism.Primary metabolism.Carbohydrate metabolism.Polysaccharide metabolism.Beta-1,3 glucan metabolism.Beta-1,3 glucan catabolism	VVTU11942_s_at	7.025	6.714	7.352	7.049	7.578	7.066	6.955	7.665	7.885	7.548	4.271	5.814	4.28	4.748	4.588	4.813	5.068	4.408	5.117	5.104	4.391	3.986	3.775	4.021	-4.603857
NEGAT	VVTU2643_at	VIT_18s0001g00610	Rho GTPase activator	Signalling.Signalling pathway.G-protein signalling pathway	VVTU2643_at	7.746	7.768	8.574	9.079	9.254	9.557	9.664	9.478	9.715	8.774	8.931	8.862	6.636	6.906	6.95	7.159	6.917	6.954	8.179	8.292	8.147	6.269	6.467	6.715	-4.602408
NEGAT	VVTU35933_s_at	VIT_05s0049g00520	No hit	Unknown	VVTU12246_s_at VVTU14656_s_at VVTU15120_s_at VVTU15968_s_at VVTU16453_s_at VVTU16453_x_at VVTU16634_s_at VVTU1992_s_at VVTU21448_s_at VVTU21490_s_at VVTU21493_s_at VVTU21493_x_at VVTU21692_s_at VVTU21757_s_at VVTU21757_x_at VVTU21765_s_at VVTU21774_s_at VVTU22695_s_at VVTU22718_s_at VVTU25472_s_at VVTU26560_s_at VVTU27173_s_at VVTU27205_x_at VVTU33847_s_at VVTU34291_s_at VVTU35288_s_at VVTU35298_…	6.431	8.856	7.409	7.529	7.953	8.256	7.682	8.034	9.134	10.567	10.44	10.669	7.723	7.704	7.803	7.473	7.011	6.906	7.326	7.13	7.123	6.209	6.411	5.98	-4.585911
NEGAT	VVTU9218_s_at	VIT_00s0271g00100	Unknown	Unknown	VVTU9218_s_at	6.765	6.788	7.226	6.842	7.239	7.03	7.508	8.509	8.187	6.072	6.367	6.386	5.413	5.397	5.227	4.258	3.616	3.843	4.296	4.498	4.373	5.078	5.319	5.364	-4.582178
NEGAT	VVTU2866_at	VIT_11s0016g04760	Unknown protein	Unknown	VVTU2866_at	9.003	9.324	9.154	9.52	9.641	9.519	10.658	10.756	11.163	9.756	9.925	9.825	8.532	8.625	8.691	6.785	6.621	6.87	7.438	7.453	7.321	8.235	8.819	8.58	-4.573513
NEGAT	VVTU35843_at	VIT_16s0039g01330	Receptor kinase homolog LRK10	Signalling.Signalling pathway.Protein kinase	VVTU35843_at	5.381	4.792	5.646	6.615	6.665	6.216	6.847	6.865	6.817	5.778	4.403	4.586	4.459	4.273	4.764	3.15	3.381	3.893	3.741	3.646	3.382	3.901	4.037	3.758	-4.572363
NEGAT	VVTU709_at	VIT_01s0026g02710	NAC domain-containing protein 29	Regulation overview.Regulation of gene expression.Regulation of transcription.Transcription factor.NAC family transcription factor	VVTU709_at	7.79	8.902	8.68	9.891	10.19	9.343	9.557	9.868	10.182	10.696	10.268	10.26	12.269	12.266	12.37	11.6	11.695	11.448	10.652	10.575	10.428	4.974	5.209	4.887	-4.570704
NEGAT	VVTU26004_x_at	VIT_05s0077g01750	SAG101 (senescence-associated gene 101)	Metabolism.Primary metabolism.Lipid metabolism.Glycerolipid metabolism.Glycerolipid catabolism	VVTU26004_x_at	9.575	9.582	9.954	11.201	10.993	10.95	11.114	10.854	10.234	7.998	7.702	7.684	5.813	5.996	6.17	5.488	5.257	6.035	5.998	5.602	5.815	8.973	8.474	8.32	-4.570424
NEGAT	VVTU35210_at	VIT_00s0370g00070	Epoxide hydrolase	Metabolism.Cellular metabolism.Epoxide hydrolase family	VVTU35210_at	6.546	6.427	6.821	7.679	7.645	7.689	8.099	8.453	8.481	8.42	8.256	8.128	6.193	6.1	6.353	6.272	5.814	6.437	6.982	7.028	6.735	5.418	5.515	5.295	-4.570147
NEGAT	VVTU37412_s_at	VIT_11s0052g01650	Pathogenesis-related protein 1 precursor (PRP 1)	Response to stimulus.Stress response.Biotic stress response|Signalling.Hormone signalling.Salicylic acid signalling.Salicylic acid-responsive	VVTU37412_s_at	11.431	10.647	11.142	11.808	12.387	12.229	12.169	11.862	12.634	8.537	6.816	8.25	4.404	4.705	3.781	4.28	4.7	4.249	4.602	5.415	4.757	10.688	11.019	11.25	-4.568565
NEGAT	VVTU14133_at	VIT_16s0100g00470	BCL2 binding anthogene	Cellular process.Cell growth and death.Cell death	VVTU13237_at VVTU14133_at VVTU15786_at	9.169	9.082	9.166	9.954	9.47	9.942	9.858	9.919	9.378	9.519	9.739	9.515	7.387	7.47	7.462	5.956	5.413	5.898	6.458	6.122	6.315	8.252	8.108	8.178	-4.566303
NEGAT	VVTU2511_at	VIT_04s0044g01430	Unknown protein	Unknown	VVTU2511_at	8.758	8.669	9.211	10.68	10.394	10.247	11.042	11.104	10.981	8.606	8.168	8.335	8.938	8.853	9.223	8.959	8.753	8.373	8.111	7.661	7.19	7.464	7.235	7.073	-4.56468
NEGAT	VVTU5244_at	VIT_06s0009g00410	BLH1 (embryo sac development arrest 29)	Regulation overview.Regulation of gene expression.Regulation of transcription.Transcription factor.Homeobox domain family transcription factor	VVTU34874_at VVTU5244_at	8.634	8.705	8.812	9.76	9.912	10.231	10.19	10.348	10.904	11.96	11.714	11.675	11.404	11.382	11.436	10.489	10.705	10.428	10.728	10.728	10.596	7.13	7.063	6.754	-4.560378
NEGAT	VVTU11898_at	VIT_14s0083g00400	Leaf senescence protein	Unknown	VVTU11898_at VVTU3387_at	8.276	8.34	8.745	8.663	8.524	9.012	8.556	8.449	8.499	9.255	9.432	9.275	4.408	4.693	4.547	4.239	4.518	4.333	5	5.596	5.414	7.432	7.565	7.563	-4.55462
NEGAT	VVTU834_at	VIT_13s0019g02200	Protein phosphatase 2CA AHG3 PP2CA	Signalling.Hormone signalling.ABA signalling.ABA-mediated signalling pathway|Signalling.Signalling pathway.Protein phosphatase	VVTU12476_at VVTU834_at	8.229	7.555	7.979	9.648	9.5	9.528	10.786	10.811	10.295	11.273	11.37	11.413	10.64	10.698	10.545	10.099	9.997	10.023	10.816	10.566	10.553	7.448	7.042	6.999	-4.54617
NEGAT	VVTU17338_s_at	VIT_09s0002g08090	Oxidoreductase, 2OG-Fe(II) oxygenase	Metabolism.Cellular metabolism.Oxidation reduction.2OG-Fe(II) oxygenase superfamily	VVTU13021_s_at VVTU17338_s_at VVTU17338_x_at VVTU3363_at	6.737	6.191	8.135	8.564	8.371	8.826	8.934	9.448	8.675	8.99	8.718	8.633	5.999	6.355	6.551	6.293	6.514	6.428	8.946	9.289	8.668	5.871	6.06	6.009	-4.540646
NEGAT	VVTU26824_s_at	VIT_04s0008g00420	Clavata1 receptor kinase (CLV1)	Signalling.Signalling pathway.Protein kinase	VVTU26818_at VVTU26824_s_at	5.464	5.613	5.386	6.948	7.028	7.181	7.201	7.558	7.208	7.176	6.027	6.654	4.792	4.572	4.921	5.123	5.26	4.754	4.812	4.669	4.672	4.847	4.452	4.597	-4.53917
NEGAT	VVTU35258_s_at	VVTU35258_s_at	AWPM-19	Unknown	VVTU35258_s_at	6.872	6.099	7.308	8.552	8.733	8.704	9.933	9.953	9.692	10.644	10.638	10.679	11.584	11.567	11.678	10.987	10.878	11.111	10.91	10.678	10.293	5.576	5.25	5.639	-4.527764
NEGAT	VVTU15000_s_at	VIT_02s0012g02220	Xyloglucan endotransglucosylase/hydrolase 30	Cellular process.Cellular component organization and biogenesis.Cell wall organization and biogenesis.Cell wall metabolism.Cell wall modification.Xyloglucan modification	VVTU15000_s_at VVTU18617_x_at VVTU2579_s_at	10.492	10.623	10.668	11.394	11.287	11.25	11.273	11.045	10.995	7.376	6.849	7.112	6.074	5.9	5.923	5.715	5.331	5.502	6.104	5.585	5.957	8.419	8.379	8.285	-4.524677
NEGAT	VVTU13598_x_at	VIT_01s0127g00540	Protein disulfide isomerase	Metabolism.Primary metabolism.Protein metabolism and modification.Protein folding.Disulfide bond rearrangement	VVTU13598_x_at VVTU27735_s_at	10.563	10.657	11.225	12.055	11.999	11.973	12.145	11.912	11.388	11.05	10.967	10.887	9.504	9.453	9.43	9.831	9.802	9.793	9.405	9.13	8.97	9.011	8.82	8.759	-4.52147
NEGAT	VVTU7930_at	VIT_02s0012g00890	Unknown protein	Unknown	VVTU7930_at	7.665	6.626	6.972	8.835	8.206	8.225	9.509	8.714	8.414	8.566	8.714	8.669	6.147	6.807	6.523	5.247	5.901	5.359	5.509	5.31	4.855	7.957	7.081	6.82	-4.517133
NEGAT	VVTU6583_at	VVTU6583_at	No hit	Unknown	VVTU6583_at	9.479	9.642	9.603	9.912	10.059	10.795	10.424	10.579	10.518	10.387	10.542	10.277	8.132	8.525	8.264	7.102	7.351	7.181	7.842	8.153	7.887	8.366	8.448	8.441	-4.491859
NEGAT	VVTU19708_s_at	VIT_03s0038g01510	Unknown protein	Unknown	VVTU19708_s_at VVTU39332_s_at	11.788	12.117	12.275	13.797	13.782	13.696	13.752	13.837	13.857	13.856	13.846	13.89	14.108	14.13	14.123	14.108	14.045	14.123	14.074	14.123	14.039	9.534	9.586	9.74	-4.478114
NEGAT	VVTU37889_at	VIT_18s0122g01460	CYP87A3	Metabolism.Cellular metabolism.Oxidation reduction.Cytochrome P450 oxidoreductase	VVTU37889_at	12.246	12.375	12.376	13.115	13.253	12.826	12.293	11.957	12.228	4.779	5.143	5.135	4.575	4.341	4.49	4.549	4.989	3.74	4.263	3.984	4.231	9.481	9.277	9.229	-4.464236
NEGAT	VVTU15786_at	VIT_16s0100g00470	BCL2 binding anthogene	Cellular process.Cell growth and death.Cell death	VVTU13237_at VVTU14133_at VVTU15786_at	10.102	10.619	10.235	10.963	10.655	10.72	10.767	10.757	10.953	9.979	10.043	9.948	7.983	7.979	7.985	6.61	6.447	6.394	7.181	7.156	7.469	9.14	9.078	8.999	-4.460769
NEGAT	VVTU13435_s_at	VIT_06s0004g04180	Zinc finger (C2H2 type) protein (ZAT11)	Regulation overview.Regulation of gene expression.Regulation of transcription.Transcription factor.C2H2 family transcription factor	VVTU13435_s_at	7.806	6.993	7.142	9.574	9.333	9.244	10.513	9.942	10.022	7.353	7.663	7.668	6.861	7.319	7.365	8.114	6.484	5.979	7.572	6.528	6.613	8.042	6.811	6.384	-4.453376
NEGAT	VVTU11966_s_at	VIT_12s0059g00500	No hit	Unknown	VVTU11966_s_at VVTU17414_at VVTU3907_at	3.806	4.079	3.991	6.271	5.622	6.297	7.776	7.041	7.337	7.783	7.52	8.04	10.398	10.462	10.19	8.561	7.962	8.196	6.243	6.131	6.376	3.789	3.963	3.097	-4.450471
NEGAT	VVTU13009_s_at	VIT_15s0046g01140	WRKY DNA-binding protein 53	Regulation overview.Regulation of gene expression.Regulation of transcription.Transcription factor.WRKY family transcription factor	VVTU13009_s_at VVTU37089_at	8.034	7.563	7.134	10.35	9.876	9.42	10.315	10.063	9.574	6.439	6.857	6.675	5.954	6.351	6.364	5.416	5.167	4.951	5.734	5.548	5.127	8.727	7.281	7.044	-4.443544
NEGAT	VVTU35104_s_at	VIT_10s0003g00220	Unknown	Unknown	VVTU35104_s_at	12.33	12.177	12.365	12.828	12.627	12.66	12.598	12.396	12.104	8.292	8.851	9.452	4.773	4.848	4.502	3.581	3.664	3.848	5.089	5.458	5.97	12.194	11.739	11.889	-4.431344
NEGAT	VVTU27735_s_at	VIT_01s0127g00540	Protein disulfide isomerase	Metabolism.Primary metabolism.Protein metabolism and modification.Protein folding.Disulfide bond rearrangement	VVTU13598_x_at VVTU27735_s_at	11.397	11.162	11.804	12.779	12.82	12.752	12.835	12.603	12.189	11.651	11.735	11.808	10.48	10.492	10.297	10.718	10.53	10.675	10.548	10.244	10.136	9.663	9.557	9.497	-4.419266
NEGAT	VVTU4269_s_at	VIT_04s0008g03950	RD22	Response to stimulus.Stress response.Abiotic stress response.Drought stress response	VVTU19655_s_at VVTU4269_s_at	10.756	10.017	10.983	10.73	10.717	10.463	10.655	10.412	9.446	9.474	9.445	9.643	5.423	5.715	5.537	5.046	4.692	5.305	6.308	6.369	6.244	9.148	8.866	8.904	-4.418966
NEGAT	VVTU2392_x_at	VVTU8565_at	No hit	Unknown	VVTU2392_x_at VVTU8565_at	3.396	2.927	3.434	3.218	3.533	3.573	7.721	8.019	8.012	3.488	3.891	3.601	3.878	3.708	3.836	3.82	3.493	4.185	3.614	3.384	3.322	3.478	3.312	3.435	-4.407124
NEGAT	VVTU12465_s_at	VVTU12465_s_at	No hit	Unknown	VVTU12465_s_at	3.55	2.924	4.452	4.249	4.495	4.665	9.458	10.182	9.743	3.588	3.954	4.289	5.217	5.254	5.561	6.196	5.722	6.523	4.541	4.645	3.811	4.061	4.368	4.921	-4.403259
NEGAT	VVTU9901_s_at	TC70463	Hydroxyproline-rich glycoprotein GAS31 precursor	Unknown	VVTU9901_s_at	7.938	8.156	8.809	9.58	9.418	10.029	9.313	9.607	8.92	10.309	10.695	10.624	9.739	9.945	9.953	8.599	8.883	8.628	8.088	8.028	7.698	6.798	6.936	6.915	-4.399466
NEGAT	VVTU10521_at	VIT_17s0000g06630	Unknown protein	Unknown	VVTU10521_at	9.082	9.062	9.386	9.296	9.422	9.095	9.104	8.902	8.429	8.021	7.984	7.788	4.122	3.895	3.867	3.488	3.883	3.634	3.601	4.174	4.012	7.902	7.846	7.735	-4.390614
NEGAT	VVTU6898_at	VIT_18s0001g02770	Alpha-L-fucosidase 2 precursor	Metabolism.Primary metabolism.Carbohydrate metabolism.Oligosaccharide metabolism.Glycan metabolism.Glycan catabolism	VVTU6898_at	8.002	8.334	8.789	9.53	8.981	8.616	9.49	9.423	9.644	8.799	8.482	8.657	8.051	7.892	8.258	7.641	7.545	7.034	7.11	6.526	6.29	6.433	6.704	6.693	-4.384935
NEGAT	VVTU545_at	VIT_06s0080g00120	Male sterility 2 (MS2) Acyl-CoA reductase	Unknown	VVTU545_at	7.062	6.362	6.528	5.972	6.3	6.225	9.109	9.197	9.298	8.118	8.601	8.795	3.305	4.046	3.216	3.159	3.462	3.161	3.198	3.491	3.545	8.579	8.372	8.285	-4.376959
NEGAT	VVTU26701_at	VIT_19s0015g01650	Phenylalanine-tRNA ligase	Metabolism.Primary metabolism.Protein metabolism and modification.Translation.Amino acid activation	VVTU26701_at	4.138	4.301	4.449	5.106	5.08	5.257	6.382	6.476	6.274	6.661	6.972	6.829	4.63	4.75	4.632	3.935	3.791	3.752	4.445	4.488	4.183	4.099	4.046	4.523	-4.376574
NEGAT	VVTU39811_s_at	VIT_10s0003g03790	Jasmonate ZIM domain-containing protein 8	Regulation overview.Regulation of gene expression.Regulation of transcription.Transcription factor.JAZ family transcription factor|Signalling.Hormone signalling.Jasmonate signalling.Jasmonate-mediated signalling pathway	VVTU39811_s_at	8.566	8.232	7.435	10.81	9.04	8.046	11.144	11.022	10.586	7.12	7.968	7.625	6.936	6.801	6.638	7.038	4.798	4.396	6.065	6.807	5.658	9.913	8.162	7.667	-4.374423
NEGAT	VVTU5076_s_at	VIT_05s0062g00740	UDP-glucoronosyl/UDP-glucosyl transferase UGT75C1	Metabolism.Secondary metabolism.Phenylpropanoid metabolism.Flavonoid metabolism.Flavonoid biosynthesis.Anthocyanin biosynthesis.Anthocyanin-glycoside biosynthesis	VVTU5076_s_at	6.848	6.92	7.711	8.847	8.726	8.969	8.605	8.62	8.577	9.513	9.194	9.281	8.77	8.701	8.954	8.062	8.315	8.173	8.7	8.653	8.237	5.659	5.572	5.223	-4.368762
NEGAT	VVTU30318_at	VVTU30318_at	EIX receptor 2	Diverse functions.Gene family with diverse functions.NBS-LRR superfamily|Response to stimulus.Stress response.Biotic stress response	VVTU30318_at	5.664	6.081	5.809	6.777	6.817	6.635	7.025	7.156	7.167	7.399	7.114	7.024	5.607	5.726	6.001	4.551	4.671	5.036	5.792	5.78	5.315	4.51	4.548	4.696	-4.355947
NEGAT	VVTU35770_at	VVTU35770_at	No hit	Unknown	VVTU35770_at	3.862	3.824	3.503	4.683	4.852	4.732	7.629	7.803	8.184	6.582	6.543	6.509	6.268	6.472	6.324	6.586	6.309	6.51	6.545	6.231	6.078	3.838	3.748	3.436	-4.35169
NEGAT	VVTU7016_at	VIT_14s0128g00650	Germin-like protein 3 [Vitis vinifera]	Metabolism.Primary metabolism.Generation of metabolite precursors and energy.Storage proteins	VVTU7016_at	3.275	3.081	3.062	5.343	3.934	4.071	6.93	6.542	6.621	4.144	4.681	4.741	3.795	3.838	3.91	3.695	3.792	3.394	3.571	3.666	3.454	3.522	3.192	3.551	-4.349935
NEGAT	VVTU35711_s_at	VIT_07s0129g00360	Peroxidase 73	Response to stimulus.Stress response.Abiotic stress response.Oxidative stress response	VVTU13313_s_at VVTU22299_s_at VVTU35711_s_at	5.132	5.392	6.258	7.54	7.231	6.587	6.712	6.774	6.344	5.128	3.772	4.006	3.015	2.929	3.121	3.435	3.328	3.037	3.254	3.293	3.152	3.651	4.015	4.089	-4.327362
NEGAT	VVTU11005_at	VIT_05s0020g03730	Lipid transfer protein	Transport overview.Macromolecule transport.Lipid transport	VVTU11005_at	5.073	7.288	6.159	7.223	7.773	6.668	7.434	6.792	7.71	5.954	6.045	6.678	4.773	5	5.112	4.852	5.488	5.357	5.132	5.023	4.928	4.09	4.367	4.362	-4.326009
NEGAT	VVTU7822_at	VIT_18s0122g00180	Calmodulin CML37	Signalling.Signalling pathway.Calcium sensors and signalling	VVTU18167_s_at VVTU7822_at	8.843	6.82	6.514	9.75	10.012	10.319	11.841	11.825	12.055	7.777	8.579	8.625	7.618	7.851	7.284	8.735	8.409	8.084	8.259	7.43	7.565	9.327	8.741	7.838	-4.321896
NEGAT	VVTU27891_at	VIT_06s0004g00970	Dirigent protein	Response to stimulus.Stress response.Biotic stress response	VVTU27891_at	4.406	4.218	5.482	6.212	6.448	5.824	6.686	6.271	4.992	5.439	5.23	4.528	3.897	3.956	3.953	3.343	3.752	3.325	3.242	3.376	3.263	3.455	3.608	3.544	-4.310662
NEGAT	VVTU2930_at	VIT_13s0047g00110	Ripening regulated protein DDTFR8	Unknown	VVTU2930_at	6.555	6.145	7.134	7.4	7.501	7.714	10.38	11.311	10.384	8.088	8.417	8.452	8.15	8.157	8.088	8.199	7.935	8.345	8.454	8.218	8.065	6.355	6.436	7.006	-4.30862
NEGAT	VVTU12478_at	VVTU12478_at	No hit	Unknown	VVTU12478_at	9.892	10.433	10.411	10.583	10.861	10.339	10.319	9.743	10.177	8.66	8.955	8.937	6.9	6.994	6.772	7.222	7.166	7.001	6.516	6.349	6.404	7.576	7.466	7.795	-4.30669
NEGAT	VVTU22447_at	VVTU22447_at	No hit	Unknown	VVTU22447_at	5.364	5.561	5.183	6.667	6.502	6.1	6.914	7.113	7.914	5.892	5.445	5.911	4.298	4.354	4.444	4.114	4.608	4.17	3.724	4.251	4.309	4.774	4.589	4.372	-4.305934
NEGAT	VVTU16068_s_at	VIT_00s0238g00020	Unknown protein	Unknown	VVTU16068_s_at VVTU8193_at	8.119	8.28	8.544	8.096	8.175	8.95	7.882	7.926	8.189	7.756	8.314	8.271	5.274	4.884	5.012	4.293	4.093	3.82	4.232	5.115	4.252	6.387	6.742	7.089	-4.305042
NEGAT	VVTU7517_s_at	VIT_03s0063g00010	LRX2 (leucine-rich repeat/extensin 2)	Cellular process.Cellular component organization and biogenesis.Cell wall organization and biogenesis.Cell wall structural protein	VVTU7517_s_at	8.759	9.105	8.901	9.556	9.641	9.944	9.501	9.72	10.131	8.135	8.453	8.485	6.062	6.383	5.792	4.13	5.016	4.96	5.404	5.071	5.225	8.283	8.699	8.709	-4.301667
NEGAT	VVTU17033_s_at	VIT_10s0003g03810	No hit	Unknown	VVTU17033_s_at	8.944	8.523	7.579	10.559	9.884	9.817	10.953	10.403	10.409	8.701	9.377	9.481	8.429	8.858	8.536	6.582	6.051	5.816	8.7	7.836	8.289	9.742	8.286	7.822	-4.295527
NEGAT	VVTU5158_at	VIT_01s0146g00480	TIFY 9 (Jasmonate ZIM domain-containing protein 10)	Regulation overview.Regulation of gene expression.Regulation of transcription.Transcription factor.JAZ family transcription factor|Signalling.Hormone signalling.Jasmonate signalling.Jasmonate-mediated signalling pathway	VVTU5158_at	5.992	6.905	6.287	7.876	6.902	5.807	8.066	8.127	7.135	7.52	7.998	7.729	6.745	6.361	6.75	5.033	4.369	4.875	5.759	5.657	4.353	6.129	5.609	5.536	-4.28531
NEGAT	VVTU15455_at	VIT_02s0012g00360	1-aminocyclopropane-1-carboxylate oxidase	Signalling.Hormone signalling.Ethylene signalling.Ethylene metabolism.Ethylene biosynthesis	VVTU15455_at	7.063	7.522	7.874	8.314	8.546	8.217	8.407	8.397	8.842	7.06	7.087	7.171	5.349	5.155	5.674	3.74	4.475	4.167	6.47	6.585	6.327	6.136	6.222	6.438	-4.284999
NEGAT	VVTU17027_s_at	VVTU17027_s_at	No hit	Unknown	VVTU17027_s_at	6.313	4.408	6.29	7.886	7.827	7.823	8.222	8.589	7.408	8.028	7.469	7.651	6.962	7.16	7.337	6.224	6.15	6.363	7.797	7.691	6.95	5.341	5.137	5.159	-4.281797
NEGAT	VVTU14707_at	VIT_13s0067g02050	Unknown protein	Unknown	VVTU14707_at	4.746	4.921	5.083	5.992	6.349	6.55	6.396	6.64	7.121	6.696	5.503	5.452	5.191	5.191	5.047	4.269	4.748	4.83	4.707	4.929	4.635	3.699	3.982	3.815	-4.278225
NEGAT	VVTU3324_at	VIT_02s0154g00280	Arachidonic acid-induced DEA1	Unknown	VVTU3324_at	4.469	4.438	4.116	3.994	4.359	4.079	8.83	7.555	6.248	7.74	5.317	7.557	3.887	3.74	4.449	3.891	4.108	4.448	3.82	3.793	3.971	4.959	5.057	5.012	-4.276228
NEGAT	VVTU22155_at	GSVIVT00009530001	Zinc finger (C3HC4-type ring finger)	Regulation overview.Regulation of gene expression.Regulation of transcription.Transcription factor.Zinc finger C3HC4 family transcription factor	VVTU22155_at	5.84	6.386	6.556	7.995	7.877	7.464	7.826	7.882	7.566	5.908	5.395	5.506	5.876	5.481	6.047	4.614	5.694	4.41	4.876	4.781	4.572	4.883	4.895	4.635	-4.273575
NEGAT	VVTU4581_at	VIT_10s0003g00580	ERF/AP2 transcription factor sub B-3 (ATERF-2)	Signalling.Hormone signalling.Ethylene signalling.Ethylene responsive	VVTU4581_at	6.086	6.973	7.207	8.539	8.67	7.892	8.508	8.265	8.476	8.548	8.487	8.4	9.484	9.287	9.538	8.156	8.2	7.994	8.012	7.996	7.697	4.847	4.823	5.303	-4.269997
NEGAT	VVTU15193_at	VIT_05s0062g00430	UDP-glucose:flavonoid 7-O-glucosyltransferase	Metabolism.Secondary metabolism.Phenylpropanoid metabolism.Flavonoid metabolism.Flavonoid biosynthesis.Flavonoid-glycoside biosynthesis	VVTU15193_at	9.312	9.039	9.649	9.549	9.579	9.95	8.724	8.403	8.762	8.323	8.18	8.251	5.168	4.715	5.009	3.617	3.902	3.934	3.741	4.03	4.07	8.143	7.955	8.089	-4.260253
NEGAT	VVTU17133_at	VIT_02s0012g00540	Peroxidase	Response to stimulus.Stress response.Abiotic stress response.Oxidative stress response	VVTU17133_at	3.509	3.385	3.945	4.209	5.016	3.911	6.524	5.988	5.946	5.34	5.927	6.138	4.153	3.93	3.936	4.13	3.812	3.881	3.542	3.649	3.612	3.476	3.48	3.509	-4.257246
NEGAT	VVTU13604_at	VIT_15s0046g01600	Acidic endochitinase (CHIB1)	Response to stimulus.Stress response	VVTU13604_at	8.422	9.361	9.405	8.972	9.542	8.541	6.098	6.392	9.72	5.419	7.409	6.211	4.749	4.318	4.727	4.802	5.287	4.727	4.769	4.184	4.588	4.392	4.519	5.155	-4.25074
NEGAT	VVTU13313_s_at	VIT_07s0129g00360	Peroxidase 73	Response to stimulus.Stress response.Abiotic stress response.Oxidative stress response	VVTU13313_s_at VVTU22299_s_at VVTU35711_s_at	5.588	6.005	6.278	7.586	7.362	6.83	6.824	6.915	6.785	5.268	3.235	3.721	2.898	3	3.129	2.987	3.08	3.426	3.203	3.187	2.869	3.993	4.222	4.095	-4.24926
NEGAT	VVTU4813_at	VIT_13s0158g00080	Serine carboxypeptidase	Metabolism.Primary metabolism.Protein metabolism and modification.Proteolysis.Peptidase-mediated proteolysis	VVTU21941_at VVTU4813_at	6.886	6.108	7.187	8.196	7.957	8.231	8.046	7.878	6.797	6.003	5.136	4.966	4.802	5.102	5.36	4.651	3.877	3.915	3.909	4.255	4.143	4.931	5.011	5.033	-4.248126
NEGAT	VVTU21179_s_at	TC69884	Retrotransposon protein, Ty3-gypsy subclass	Xenoprotein.Protein from transposable element	VVTU13723_x_at VVTU21179_s_at	7.205	6.983	6.778	8.305	7.821	7.775	8.77	8.811	9.026	8.9	8.661	8.7	8.403	8.62	8.406	6.414	6.459	7.048	6.84	6.661	6.859	6.664	6.316	6.254	-4.237908
NEGAT	VVTU3202_at	VIT_08s0056g00290	Calcium-binding protein CML	Response to stimulus.Stress response.Biotic stress response	VVTU3202_at	7.045	7.048	7.327	9.039	9.023	8.562	9.165	9.135	8.16	7.959	7.939	7.885	6.836	6.967	7.143	7.078	6.828	6.928	7.105	7.243	6.903	6.44	5.665	5.7	-4.233867
NEGAT	VVTU21997_at	VVTU21997_at	EDS1 (Enhanced disease susceptibility 1)	Response to stimulus.Stress response.Biotic stress response|Signalling.Hormone signalling.Salicylic acid signalling.Salicylic acid-mediated signalling pathway	VVTU21997_at	8.371	8.214	8.734	9.437	9.293	9.369	9.123	9.154	7.994	6.925	6.468	6.62	4.013	3.622	4.326	3.928	3.623	3.506	4.168	3.754	3.905	7.795	7.331	7.01	-4.227544
NEGAT	VVTU25410_s_at	VIT_03s0063g01690	flavonoid 3-monooxygenase	Metabolism.Secondary metabolism.Phenylpropanoid metabolism.Flavonoid metabolism.Flavonoid biosynthesis	VVTU25410_s_at VVTU3657_at	9.07	9.94	9.773	9.631	9.523	9.077	9.661	9.987	9.437	8.383	8.682	8.708	7.631	7.433	7.621	4.941	5.762	5.59	5.746	5.891	5.894	7.401	7.981	8.067	-4.226061
NEGAT	VVTU11826_s_at	VIT_17s0000g03790	Unknown protein	Unknown	VVTU11826_s_at	9.541	9.11	9.358	9.581	9.887	10.166	11.475	11.73	11.644	11.188	11.306	11.338	11.062	11.081	11.24	8.439	8.362	8.362	10.06	9.573	9.852	9.519	9.084	8.855	-4.225301
NEGAT	VVTU35075_s_at	VIT_18s0072g00160	Peroxidase 12	Response to stimulus.Stress response.Abiotic stress response.Oxidative stress response	VVTU35075_s_at	9.775	9.464	9.993	10.369	10.331	10.075	10.452	10.261	9.885	11.207	11.24	11.215	10.604	10.402	10.68	8.441	8.3	8.209	9.054	9.127	8.858	7.967	8.063	8.111	-4.220316
NEGAT	VVTU6362_at	VIT_17s0000g03910	flavonoid 3-monooxygenase	Metabolism.Secondary metabolism.Phenylpropanoid metabolism.Flavonoid metabolism.Flavonoid biosynthesis	VVTU6362_at	7.802	7.494	8.272	7.892	7.764	7.357	8.296	8.509	8.079	9.178	9.27	9.222	4.076	3.847	3.854	3.296	3.589	3.748	4.245	4.722	4.99	7.559	8.045	8.171	-4.217064
NEGAT	VVTU9820_at	VIT_00s0454g00030	Subtilisin protease	Metabolism.Primary metabolism.Protein metabolism and modification.Proteolysis.Peptidase-mediated proteolysis.Subtilase-mediated proteolysis	VVTU9820_at	5.277	4.306	5.187	5.991	5.662	5.956	5.903	6.228	6.141	6.729	6.639	6.397	6.567	6.048	6.833	3.958	3.701	4.035	4.311	4.657	3.961	4.267	4.046	3.826	-4.208387
NEGAT	VVTU9329_at	VIT_03s0038g00490	GATA transcription factor 12	Regulation overview.Regulation of gene expression.Regulation of transcription.Transcription factor.C2C2-GATA family transcription factor	VVTU9329_at	6.952	6.924	7.003	8.964	8.953	8.746	9.645	9.543	9.721	8.994	8.897	9.065	8.326	8.226	8.441	7.95	7.314	7.655	8.471	8.228	8.34	6.86	6.896	6.743	-4.20177
NEGAT	VVTU4253_at	VIT_09s0002g00370	Unknown protein	Unknown	VVTU4253_at	6.062	5.442	6.261	6.239	6.727	7.705	6.791	6.926	6.473	8.105	7.952	7.687	4.764	4.719	5.561	3.769	3.906	3.904	6.475	6.485	6.287	4.982	5.187	4.944	-4.197163
NEGAT	VVTU6011_at	VIT_18s0001g03880	Polcalcin	Unknown	VVTU6011_at	4.9	4.632	4.716	6.172	6.459	6.785	6.529	7.155	7.682	6.893	7.591	6.913	5.486	5.858	5.425	4.284	5.018	5.23	5.49	5.752	5.452	5.041	4.757	4.999	-4.182357
NEGAT	VVTU11879_at	VIT_03s0132g00070	ATHVA22A (Arabidopsis thaliana HVA22 homologue A)	Signalling.Hormone signalling.ABA signalling.ABA-mediated signalling pathway	VVTU11879_at	7.534	6.882	7.046	10.115	9.232	8.945	10.529	10.429	9.991	7.17	7.066	7.177	6.548	6.592	6.62	6.623	6.835	6.707	7.19	6.68	6.751	8.291	6.978	6.881	-4.166636
NEGAT	VVTU8319_at	VIT_08s0007g08680	Unknown protein	Unknown	VVTU8319_at	8.952	8.812	9.103	9.004	9.189	9.172	9.43	9.452	9.124	8.983	9.267	9.139	6.078	6.231	5.786	4.89	4.739	5.495	5.892	5.644	5.76	8.103	8.173	8.2	-4.163178
NEGAT	VVTU16170_s_at	VIT_16s0098g01900	Pectinesterase family	Cellular process.Cellular component organization and biogenesis.Cell wall organization and biogenesis.Cell wall metabolism.Cell wall modification.Pectin modification	VVTU16170_s_at VVTU34927_s_at VVTU35558_s_at	9.575	9.408	9.459	10.083	9.677	10.265	9.601	9.653	9.089	8.896	8.959	8.956	6.035	6.319	5.908	4.105	4.354	4.269	6.258	6.028	6.219	8.658	8.598	8.589	-4.159408
NEGAT	VVTU1016_at	VIT_10s0003g00260	DnaJ homolog, subfamily B, member 4	Metabolism.Primary metabolism.Protein metabolism and modification.Protein folding.Chaperone-mediated protein folding.HSP-mediated protein folding.HSP-mediated protein folding co-chaperone	VVTU1016_at	6.809	6.56	6.416	7.165	6.632	7.416	10.897	11.516	11.421	8.254	8.401	8.31	8.305	8.375	8.358	8.558	8.604	8.63	7.964	7.731	7.72	6.914	6.953	7.285	-4.153347
NEGAT	VVTU442_at	VVTU442_at	PUB17 (PLANT U-BOX17)	Cellular process.Cell growth and death.Cell death|Metabolism.Primary metabolism.Protein metabolism and modification.Proteolysis.Ubiquitin-mediated proteolysis	VVTU442_at	5.631	5.576	6.489	6.807	6.853	7.133	6.769	7.127	6.624	6.873	7.088	6.849	5.322	5.277	5.153	4.472	4.253	4.559	4.892	4.954	4.832	4.884	4.899	4.673	-4.146545
NEGAT	VVTU9947_at	VIT_17s0000g02370	Receptor protein kinase	Signalling.Signalling pathway.Protein kinase	VVTU9947_at	6.17	5.892	6.489	7.819	7.505	7.456	7.947	7.78	7.344	7.407	6.877	7.146	6.537	6.313	6.595	6.221	5.036	5.087	5.636	5.861	5.623	5.39	5.404	5.009	-4.143713
NEGAT	VVTU8785_at	VIT_14s0066g00240	Alpha-L-fucosidase 2 precursor	Metabolism.Primary metabolism.Carbohydrate metabolism.Oligosaccharide metabolism.Glycan metabolism.Glycan catabolism	VVTU8785_at	3.694	4.391	3.977	4.497	4.324	4.771	4.911	5.048	5.357	7.297	7.823	7.29	4.424	4.016	4.338	3.994	3.251	3.381	3.457	3.162	3.337	4.169	3.829	3.878	-4.130608
NEGAT	VVTU12666_s_at	VIT_11s0016g04080	Multiprotein-bridging factor 1c MBF1C	Regulation overview.Regulation of gene expression.Regulation of transcription.Transcriptional co-activation|Response to stimulus.Stress response	VVTU12666_s_at	8.77	7.948	9.36	10.346	9.954	10.769	13.597	13.818	13.707	11.687	11.834	11.781	11.947	11.947	11.841	12.16	12.237	12.323	11.938	11.902	11.855	9.126	9.422	10.229	-4.130353
NEGAT	VVTU19754_s_at	VIT_09s0002g01750	Unknown protein	Unknown	VVTU19754_s_at	8.15	8.296	8.787	9.334	9.429	9.392	9.412	9.332	9.504	9.207	9.221	9.103	8.176	8.131	8.529	7.133	6.82	7.048	8.089	8.04	7.757	6.893	7.154	6.963	-4.124968
NEGAT	VVTU39284_at	VIT_18s0001g15130	WD40 repeat protein	Unknown	VVTU39284_at VVTU40381_at	5.281	4.713	5.108	6.836	6.716	6.554	7.813	8.442	8.377	6.362	6.678	6.755	8.278	7.886	8.501	6.809	6.955	6.783	6.259	6.617	5.863	4.965	4.531	4.232	-4.117175
NEGAT	VVTU35110_s_at	VIT_11s0016g03350	AP2/EREBP transcription factor TINY2	Regulation overview.Regulation of gene expression.Regulation of transcription.Transcription factor.AP2 family transcription factor.RAV subfamily transcription factor	VVTU34733_s_at VVTU35110_s_at	8.607	7.41	6.946	9.934	9.162	9.473	10.326	9.377	9.713	6.598	7.535	7.297	5.768	6.196	5.201	4.026	4.625	3.777	6.178	4.54	5.956	9.475	8.189	7.537	-4.116713
NEGAT	VVTU6348_at	VIT_11s0016g05380	Acidic leucine-rich nuclear phosphoprotein 32 member E	Unknown	VVTU6348_at	7.802	7.74	8.133	8.766	9.299	8.393	8.905	8.875	9.703	7.083	5.901	6.083	3.507	4.468	3.83	4.13	4.44	4.038	4.206	4.286	4.275	6.986	7.55	7.319	-4.116391
NEGAT	VVTU40324_at	VIT_18s0001g15120	Unknown protein	Unknown	VVTU40324_at	6.843	6.815	6.852	8.956	8.592	8.338	8.69	8.285	7.341	6.007	5.786	5.895	5.506	5.411	5.922	4.893	5.19	4.228	5.067	5.197	4.684	6.394	5.59	5.013	-4.114696
NEGAT	VVTU39945_s_at	VIT_00s0291g00050	Octicosapeptide/Phox/Bem1p (PB1) domain-containing protein	Unknown	VVTU21331_s_at VVTU3407_s_at VVTU39945_s_at VVTU7288_s_at VVTU8650_s_at	6.015	5.943	5.667	7.368	7.708	7.692	7.937	8.308	8.185	7.916	7.516	7.455	7.412	7.288	7.449	6.778	6.367	6.818	7.487	7.578	7.767	4.783	5.063	4.998	-4.113278
NEGAT	VVTU8202_at	VIT_01s0026g01780	Leucine-rich repeat transmembrane	Signalling.Signalling pathway.Protein kinase	VVTU34538_at VVTU8202_at	7.458	7.708	7.542	7.806	8.105	8.196	8.005	7.65	8.338	9.553	9.808	9.569	7.732	7.795	7.671	6.301	6.597	6.647	6.765	6.939	6.802	6.113	6.355	6.003	-4.111251
NEGAT	VVTU34927_s_at	VIT_16s0098g01900	Pectinesterase family	Cellular process.Cellular component organization and biogenesis.Cell wall organization and biogenesis.Cell wall metabolism.Cell wall modification.Pectin modification	VVTU16170_s_at VVTU34927_s_at VVTU35558_s_at	9.919	9.998	10.101	10.519	10.128	10.728	10.106	10.116	9.904	9.341	9.426	9.335	6.555	6.854	6.026	4.741	4.717	4.837	6.967	6.694	6.962	9.184	9.086	9.091	-4.105365
NEGAT	VVTU17338_x_at	VIT_09s0002g08090	Oxidoreductase, 2OG-Fe(II) oxygenase	Metabolism.Cellular metabolism.Oxidation reduction.2OG-Fe(II) oxygenase superfamily	VVTU13021_s_at VVTU17338_s_at VVTU17338_x_at VVTU3363_at	5.485	4.761	6.613	7.087	6.96	7.342	7.601	7.869	6.675	7.773	7.41	7.394	5.316	5.346	5.832	5.095	5.435	5.575	7.821	8.051	7.508	4.624	4.584	4.637	-4.089868
NEGAT	VVTU27447_at	VIT_01s0010g02980	Calcium-binding protein CML	Response to stimulus.Stress response.Biotic stress response	VVTU27447_at	4.226	3.649	3.75	4.691	4.461	4.109	8.757	9.131	8.321	3.272	4.184	3.697	4.129	4.204	3.802	3.947	3.966	3.811	3.801	3.915	3.84	5.314	4.601	4.072	-4.078815
NEGAT	VVTU3359_at	VVTU3359_at	No hit	Unknown	VVTU3359_at	9.623	9.662	10.046	10.52	10.693	10.508	10.564	10.424	10.649	8.927	7.028	7.249	4.968	4.932	5.012	4.637	4.303	4.35	7.242	7.628	7.53	8.749	8.539	8.669	-4.075641
NEGAT	VVTU17235_at	VIT_03s0063g00460	Ethylene-responsive transcription factor ERF109	Regulation overview.Regulation of gene expression.Regulation of transcription.Transcription factor.AP2 family transcription factor.ERF subfamily transcription factor	VVTU17235_at	9.073	7.917	6.614	9.372	9.172	9.499	10.42	9.56	10.01	7.449	8.941	8.741	7.183	7.431	7.027	5.881	4.967	3.826	7.398	5.376	6.895	9.724	8.404	7.801	-4.065587
NEGAT	VVTU13860_at	VIT_02s0025g04180	Unknown protein	Unknown	VVTU13860_at	5.656	5.771	5.919	6.732	7.006	6.437	7.384	8.509	8.936	6.533	6.113	6.064	5.446	5.41	5.752	4.821	5.634	4.881	5.323	5.395	5.486	5.364	5.316	5.343	-4.058307
NEGAT	VVTU39113_at	TC67063	Unknown protein	Unknown	VVTU39113_at	3.103	3.648	3.326	5.159	3.352	3.32	6.01	5.634	5.206	5.32	5.82	6.548	4.342	3.267	3.234	3.686	3.385	3.5	3.298	3.678	3.648	3.415	3.345	3.28	-4.05591
NEGAT	VVTU15412_at	VIT_08s0007g07670	NAC domain containing protein 47	Regulation overview.Regulation of gene expression.Regulation of transcription.Transcription factor.NAC family transcription factor	VVTU15412_at	4.544	6.116	5.44	6.965	7.141	6.116	7.197	7.096	7.712	5.742	5.112	5.635	5.012	5.265	5.641	5.571	5.061	4.794	4.786	4.599	4.557	4.046	4.183	4.7	-4.055228
NEGAT	VVTU9534_at	VIT_16s0100g00570	Dehydration-responsive protein	Unknown	VVTU9534_at	4.27	5.019	5.241	6.988	6.676	6.344	6.426	7.077	6.74	5.127	5.457	5.59	4.479	4.606	4.716	4.611	4.892	5.076	4.569	4.145	4.279	3.885	3.986	4.167	-4.052607
NEGAT	VVTU18660_s_at	VIT_16s0022g00960	Invertase/pectin methylesterase inhibitor	Metabolism.Primary metabolism.Carbohydrate metabolism.Carbohydrate metabolism enzyme inhibitor.Invertase/pectin methylesterase inhibitor family	VVTU18660_s_at VVTU18870_at VVTU18888_s_at VVTU19688_at VVTU21415_s_at	10.818	10.645	11.439	12.272	11.85	12.621	12.53	12.862	12.238	11.917	11.982	11.841	9.847	9.682	9.787	10.613	10.751	10.665	12.318	12.414	12.424	9.077	9.309	9.483	-4.052268
NEGAT	VVTU12384_at	VIT_08s0040g01060	Serine carboxypeptidase S10	Metabolism.Primary metabolism.Protein metabolism and modification.Proteolysis.Peptidase-mediated proteolysis	VVTU12384_at	5.75	5.633	6.941	7.174	6.681	6.357	8.32	8.597	8.252	5.191	5.552	5.572	5.96	5.807	5.921	5.118	4.766	4.967	5.031	5.161	4.861	4.826	5.27	4.942	-4.051359
NEGAT	VVTU1814_at	VIT_15s0048g02990	AAA-type ATPase	Diverse functions.Gene family with diverse functions.AAA-type ATPase domain family	VVTU1814_at	7.856	6.817	7.489	9.388	9.001	8.808	9.803	9.183	8.797	7.745	7.847	7.678	7.366	7.512	7.564	6.195	5.784	6.03	7.219	6.738	6.787	7.638	6.669	6.515	-4.046224
NEGAT	VVTU16417_at	VIT_15s0046g03500	Metal ion binding	Unknown	VVTU16417_at	3.139	3.771	3.019	5.483	5.03	5.077	6.721	7.171	4.972	4.445	5.035	5.13	4.257	4.057	3.997	3.574	3.646	3.783	3.794	3.665	3.646	4.242	3.535	3.498	-4.045994
NEGAT	VVTU18888_s_at	VIT_16s0022g00960	Invertase/pectin methylesterase inhibitor	Metabolism.Primary metabolism.Carbohydrate metabolism.Carbohydrate metabolism enzyme inhibitor.Invertase/pectin methylesterase inhibitor family	VVTU18660_s_at VVTU18870_at VVTU18888_s_at VVTU19688_at VVTU21415_s_at	10.854	10.727	11.484	12.365	11.854	12.666	12.589	12.866	12.287	12.027	11.981	11.827	9.914	9.767	9.889	10.736	10.75	10.746	12.341	12.478	12.42	9.06	9.402	9.502	-4.043933
NEGAT	VVTU37475_at	VIT_16s0098g00860	Flavanone 3-hydroxylase	Metabolism.Secondary metabolism.Phenylpropanoid metabolism.Flavonoid metabolism.Flavonoid biosynthesis	VVTU37475_at	5.422	5.633	5.945	6.54	6.547	6.045	7.695	7.95	7.16	7.67	6.163	6.401	5.211	5.491	5.663	4.85	5.712	5.266	5.383	4.777	5.106	5.041	4.808	4.962	-4.040464
NEGAT	VVTU8020_at	VIT_14s0006g02530	Non-specific lipid-transfer protein 2 (LTP 2)	Transport overview.Macromolecule transport.Lipid transport	VVTU8020_at	10.902	11.317	11.578	11.811	12.033	11.922	12.008	11.973	11.888	9.977	10.382	10.407	7.59	8.872	8.363	7.759	8.054	8.065	8.78	8.45	8.523	9.707	9.918	10.052	-4.036252
NEGAT	VVTU12918_s_at	VIT_07s0151g00280	Bax inhibitor	Cellular process.Cell growth and death.Cell death attenuation	VVTU12918_s_at	8.485	7.988	8.808	8.717	8.714	8.753	11.509	12.177	11.699	8.993	9.024	9.028	9.035	8.941	8.968	8.61	8.626	8.675	8.357	8.311	8.258	8.101	8.197	8.135	-4.027579
NEGAT	VVTU34811_s_at	VIT_19s0014g01350	Ribulose bisphosphate carboxylase, large chain	Metabolism.Primary metabolism.Generation of metabolite precursors and energy.Photosynthesis.Calvin cycle	VVTU34811_s_at	8.201	7.99	8.784	9.186	8.65	9.966	9.234	9.896	9.863	10.499	10.59	10.317	9.204	9.344	9.457	8.564	9.018	8.669	9.374	9.654	9.382	6.784	6.742	7.081	-4.02464
NEGAT	VVTU21866_x_at	VIT_13s0019g02850	Heat shock protein 17.6 kDa class I	Metabolism.Primary metabolism.Protein metabolism and modification.Protein folding.Chaperone-mediated protein folding.HSP-mediated protein folding	VVTU21866_x_at	7.276	5.143	7.006	7.911	8.05	8.22	10.289	10.364	10.592	9.708	9.787	9.676	8.237	8.317	8.324	8.227	8.343	8.375	8.996	8.671	8.487	7.374	7.831	7.633	-4.023555
NEGAT	VVTU7382_x_at	VIT_12s0034g01970	Cupin	Unknown	VVTU18414_x_at VVTU7382_x_at	7.046	6.994	8.261	7.977	8.63	7.64	7.594	7.828	7.687	8.305	8.32	8.238	6.191	6.745	6.075	5.687	5.974	5.151	6.417	6.337	5.996	5.616	6.022	5.738	-4.012321
NEGAT	VVTU3407_s_at	VIT_00s0291g00050	Octicosapeptide/Phox/Bem1p (PB1) domain-containing protein	Unknown	VVTU21331_s_at VVTU3407_s_at VVTU39945_s_at VVTU7288_s_at VVTU8650_s_at	5.901	5.584	5.578	6.901	7.243	7.46	7.708	7.955	7.904	7.673	7.238	7.266	7.081	7.196	7.127	6.475	6.491	6.546	7.254	7.152	7.212	4.388	4.875	4.834	-4.003232
NEGAT	VVTU17350_at	VIT_16s0050g02350	Regulator of nonsense transcripts 1	Metabolism.Primary metabolism.Nucleobase, nucleoside, nucleotide, nucleic acid metabolism.Nucleic acid metabolism.RNA metabolism.tRNA metabolism.tRNA processing|Transport overview.Macromolecule transport.RNA transport	VVTU17350_at VVTU7476_s_at	9.195	9.269	9.523	10.191	10.142	10.099	10.374	10.486	10.571	10.067	9.986	10.028	8.714	8.672	8.848	7.882	7.836	7.774	9.084	9.08	8.993	7.95	8.096	8.109	-3.995416
NEGAT	VVTU7894_s_at	VIT_17s0119g00110	GRAM domain-containing protein / ABA-responsive	Unknown	VVTU31414_at VVTU31414_x_at VVTU7894_s_at	5.579	5.26	5.643	7.183	6.897	6.777	8.34	8.649	8.807	7.609	7.526	7.626	8.154	8.161	8.28	5.517	4.872	5.491	6.6	6.624	6.449	6.936	6.296	5.948	-3.987317
NEGAT	VVTU1481_at	VIT_16s0100g00520	ATPP2-A13	Unknown	VVTU1481_at VVTU27193_s_at	8.26	7.762	8.253	9.162	9.021	9.115	9.738	9.851	9.296	9.774	9.694	9.713	8.755	8.68	8.852	7.786	7.814	7.923	8.795	8.831	8.647	7.415	6.836	6.827	-3.982822
NEGAT	VVTU27635_x_at	VVTU27635_x_at	Ethylene-responsive transcription factor ERF105	Regulation overview.Regulation of gene expression.Regulation of transcription.Transcription factor.AP2 family transcription factor.ERF subfamily transcription factor	VVTU27635_x_at	5.198	4.75	4.574	6.91	7.568	7.609	7.738	7.397	6.908	5.902	6.805	6.783	4.977	4.979	4.452	3.743	3.351	3.976	6.368	5.532	5.463	6.417	5.713	5.168	-3.981019
NEGAT	VVTU35117_at	VIT_11s0016g05010	Lactoylglutathione lyase	Metabolism.Primary metabolism.Organic acid metabolism.Pyruvate fermentation|Response to stimulus.Stress response.Abiotic stress response.Oxidative stress response	VVTU35117_at VVTU6897_at	6.404	6.386	6.695	6.957	7.185	6.726	7.109	7.925	8.335	7.534	8.183	7.629	7.527	6.552	6.586	6.331	6.589	6.359	6.245	6.022	5.877	4.635	5.126	5.253	-3.97917
NEGAT	VVTU15501_at	VIT_08s0007g08250	Nuclear transcription factor Y subunit A-9	Regulation overview.Regulation of gene expression.Regulation of transcription.Transcription factor.CCAAT family transcription factor.HAP3-type-type	VVTU15501_at	7.108	6.76	7.439	8.347	8.01	8.384	9.39	9.494	8.823	11.121	11.157	11.091	11.293	11.197	11.355	11.085	10.832	10.97	10.11	10.051	9.984	5.613	5.647	5.644	-3.976856
NEGAT	VVTU285_at	VIT_07s0031g02950	Ammonium transporter 2	Metabolism.Cellular metabolism.Nitrogen metabolism.Nitrogen assimilation|Transport overview.Ion transport.Cation transport.Ammonium transport	VVTU285_at	5.76	5.823	6.32	7.693	7.702	6.958	7.074	6.939	8.017	5.121	4.44	4.744	5.81	5.616	5.447	5.022	4.947	4.907	4.762	4.305	4.528	4.518	3.802	4.047	-3.976335
NEGAT	VVTU3657_at	VIT_03s0063g01690	flavonoid 3-monooxygenase	Metabolism.Secondary metabolism.Phenylpropanoid metabolism.Flavonoid metabolism.Flavonoid biosynthesis	VVTU25410_s_at VVTU3657_at	7.885	8.846	8.592	8.55	8.327	8.011	8.555	8.943	8.622	7.777	8.219	8.098	7.232	6.894	7.139	5.628	5.122	5.231	5.374	5.55	5.567	6.433	6.931	6.921	-3.971231
NEGAT	VVTU16011_at	VIT_14s0006g01930	Unknown protein	Unknown	VVTU16011_at VVTU40704_at	5.909	5.416	6.24	7.928	8.305	7.761	10.055	9.834	9.036	5.178	5.683	5.54	6.02	5.909	6.25	5.963	6.046	5.802	7.187	6.921	6.42	6.55	5.67	5.578	-3.969272
NEGAT	VVTU9768_s_at	VIT_00s0187g00090	No hit	Unknown	VVTU9768_s_at	3.548	3.906	3.335	3.757	3.654	3.653	4.163	6.537	4.812	7.951	7.366	7.958	4.481	4.594	4.158	3.975	4.247	3.839	3.974	3.92	4.216	3.676	3.647	3.707	-3.967465
NEGAT	VVTU8882_at	VIT_01s0011g05920	S-adenosyl-L-methionine:salicylic acid carboxyl methyltransferase	Metabolism.Secondary metabolism.Aromatic compound metabolism	VVTU8882_at	7.183	6.681	7.794	8.632	8.926	7.965	9.143	9.554	8.659	9.339	9.305	9.097	9.636	9.648	10.136	7.306	6.735	6.885	7.768	7.895	7.154	7.095	7.327	6.795	-3.963545
NEGAT	VVTU2682_at	VIT_16s0013g00890	Ethylene-responsive element binding factor	Regulation overview.Regulation of gene expression.Regulation of transcription.Transcription factor.AP2 family transcription factor.ERF subfamily transcription factor	VVTU2682_at	4.871	4.669	4.755	5.47	4.957	5.168	6.059	6.746	4.954	9.27	9.832	9.667	8.819	8.587	8.525	6.456	6.068	6.227	5.49	5.349	4.762	5.176	4.228	4.2	-3.961385
NEGAT	VVTU35558_s_at	VIT_16s0098g01900	Pectinesterase family	Cellular process.Cellular component organization and biogenesis.Cell wall organization and biogenesis.Cell wall metabolism.Cell wall modification.Pectin modification	VVTU16170_s_at VVTU34927_s_at VVTU35558_s_at	8.696	8.257	8.883	9.17	9.017	9.089	8.852	8.824	8.367	7.738	7.431	7.603	4.813	5.151	5.078	2.873	3.129	3.557	5.343	5.368	5.422	7.974	7.726	7.647	-3.956151
NEGAT	VVTU34456_at	VVTU34456_at	No hit	Unknown	VVTU34456_at	7.341	7.237	7.918	8.434	8.238	8.361	8.859	8.908	8.859	10.887	10.534	10.604	10.49	10.516	10.598	9.28	8.941	9.319	10.001	9.592	9.599	5.802	5.94	5.91	-3.95594
NEGAT	VVTU35516_s_at	VIT_00s0189g00050	No hit	Unknown	VVTU35516_s_at VVTU5550_s_at	5.827	5.071	5.997	6.238	6.046	6.61	8.611	9.255	9.232	5.28	5.803	5.822	4.069	4.468	4.371	4.446	4.495	4.92	5.405	5.218	5.026	5.791	5.748	6.143	-3.955128
NEGAT	VVTU5194_s_at	VVTU5194_s_at	Unknown	Unknown	VVTU5194_s_at	6.223	6.74	6.659	6.508	6.722	6.487	7.053	6.838	7.091	8.418	8.368	8.413	7.503	7.672	7.648	6.174	6.055	5.883	5.659	5.497	5.733	4.493	4.894	4.962	-3.954063
NEGAT	VVTU4133_s_at	VIT_07s0031g00670	Heat shock transcription factor 4	Regulation overview.Regulation of gene expression.Regulation of transcription.Transcription factor.HSF family transcription factor|Response to stimulus.Stress response.Abiotic stress response.Temperature stress response	VVTU4133_s_at	7.788	7.631	8.189	9.459	9.063	9.34	10.729	11.297	11.44	10.363	10.419	10.311	11.223	11.129	11.134	10.611	10.69	10.58	10.271	10.101	10.124	7.556	7.256	7.454	-3.953328
NEGAT	VVTU13351_at	VIT_10s0003g02440	Xyloglucan endotransglucosylase/hydrolase 23	Cellular process.Cellular component organization and biogenesis.Cell wall organization and biogenesis.Cell wall metabolism.Cell wall modification.Xyloglucan modification	VVTU13351_at	7.227	6.518	6.965	8.194	7.908	9.368	7.241	7.703	7.553	6.518	5.48	5.386	4.278	4.33	4.307	4.13	5.451	3.869	4.216	4.706	4.432	5.415	5.299	5.282	-3.95137
NEGAT	VVTU16705_at	VIT_11s0016g00300	Pectinesterase family	Cellular process.Cellular component organization and biogenesis.Cell wall organization and biogenesis.Cell wall metabolism.Cell wall modification.Pectin modification	VVTU16705_at	6.528	5.823	6.6	7.138	6.386	6.721	7.423	7.765	6.213	9.794	9.86	9.671	6.922	7.073	6.767	4.496	3.809	4.254	5.559	5.785	5.835	6.778	6.991	6.804	-3.947753
NEGAT	VVTU34874_at	VIT_06s0009g00410	BLH1 (embryo sac development arrest 29)	Regulation overview.Regulation of gene expression.Regulation of transcription.Transcription factor.Homeobox domain family transcription factor	VVTU34874_at VVTU5244_at	6.906	7.064	7.063	7.979	8.007	8.413	8.378	8.448	8.822	10.614	10.403	10.362	10.121	10.072	10.119	9.362	9.574	9.146	9.442	9.443	9.378	5.576	5.601	5.336	-3.927393
NEGAT	VVTU9719_at	VIT_14s0066g01190	Unknown protein	Unknown	VVTU9719_at	6.58	5.563	6.775	7.563	7.884	8.028	8.72	8.801	8.262	7.249	7.383	7.545	6.824	6.936	7.085	6.328	6.042	6.125	6.76	6.407	6.419	6.47	5.889	5.64	-3.924735
NEGAT	VVTU6693_at	VIT_06s0004g06830	Asparagine synthetase	Metabolism.Cellular metabolism.Nitrogen metabolism.Nitrogen assimilation|Metabolism.Primary metabolism.Amino acid metabolism.Asparagine, aspartate metabolism	VVTU6693_at	12.692	12.824	12.632	13.222	13.311	13.23	12.994	12.666	12.98	11.93	12.085	12.091	12.019	12.051	11.984	11.401	11.074	11.179	10.88	10.624	10.825	10.019	10.047	9.849	-3.923785
NEGAT	VVTU3256_at	VIT_06s0004g00980	Dirigent protein pDIR9	Response to stimulus.Stress response.Biotic stress response	VVTU3256_at	9.409	9.333	10.375	9.578	9.727	9.641	9.468	9.233	9.024	7.207	7.061	7.025	3.99	3.3	3.717	3.563	3.901	3.212	3.958	3.901	4.053	8.088	8.231	8.35	-3.922412
NEGAT	VVTU8565_at	VVTU8565_at	No hit	Unknown	VVTU2392_x_at VVTU8565_at	3.7	3.362	3.271	3.729	3.782	3.578	6.946	6.893	8.321	3.758	3.97	3.9	3.852	3.896	3.863	4.016	3.817	4.266	3.327	3.373	3.412	3.494	3.604	3.428	-3.919985
NEGAT	VVTU9472_at	VIT_17s0000g05360	Germin	Metabolism.Primary metabolism.Generation of metabolite precursors and energy.Storage proteins	VVTU9472_at	5.389	5.769	5.956	7.507	7.31	6.883	7.247	7.534	6.834	7.028	6.723	6.898	7.019	6.889	7.224	6.063	5.864	5.509	5.398	5.642	5.031	5.032	4.78	4.609	-3.913952
NEGAT	VVTU28425_s_at	VIT_10s0092g00240	Alpha-glucosidase 1 (AGLU1)	Metabolism.Primary metabolism.Carbohydrate metabolism.Oligosaccharide metabolism.Raffinose metabolism	VVTU28425_s_at	6.196	6.139	6.419	7.005	7.383	7.177	7.321	7.159	7.461	7.119	7.604	7.416	5.538	5.651	5.411	5.265	4.813	5.171	5.289	5.045	5.262	5.059	5.567	5.577	-3.910693
NEGAT	VVTU13500_at	VIT_18s0072g00990	Leucine-rich repeat protein kinase	Signalling.Signalling pathway.Protein kinase	VVTU13500_at VVTU15819_at	6.567	5.784	5.776	8.983	8.493	8.353	9.406	9.079	8.717	6.44	6.232	6.183	6.773	6.51	7.049	6.567	6.256	6.219	6.898	7.102	6.459	7.241	5.619	5.131	-3.907376
NEGAT	VVTU4934_at	VIT_02s0154g00520	Aspartyl protease	Metabolism.Primary metabolism.Protein metabolism and modification.Proteolysis.Peptidase-mediated proteolysis	VVTU4934_at	7.599	7.294	7.322	8.907	9.107	9.258	9.046	8.961	8.747	8.355	8.63	8.526	9.073	9.113	8.847	6.376	6.208	6.599	8.183	7.849	7.957	6.784	6.738	6.595	-3.903565
NEGAT	VVTU17051_at	VIT_01s0011g01350	No hit	Unknown	VVTU17051_at	5.819	5.511	4.764	6.862	6.039	6.207	7.295	7.041	6.535	7.571	7.745	7.891	7.204	7.264	7.378	4.968	4.562	4.837	5.574	5.958	5.455	5.683	5.064	4.843	-3.901939
NEGAT	VVTU5866_at	VIT_01s0011g04700	Heavy-metal-associated domain-containing protein	Unknown	VVTU5866_at	5.321	5.724	5.573	7.928	7.419	7.552	8.692	8.803	8.548	8.394	5.649	7.087	5.489	4.82	5.483	5.38	5.7	5.156	6.441	6.62	6.485	6.375	6.52	6.469	-3.896071
NEGAT	VVTU8201_at	VIT_08s0007g01560	Photoassimilate-responsive protein	Unknown	VVTU8201_at	6.599	6.951	6.79	8.848	7.97	7.642	8.957	8.837	7.151	5.187	4.953	5.13	4.266	4.356	5.035	4.911	4.108	3.989	4.599	4.284	4.074	6.455	5.632	5.287	-3.892249
NEGAT	VVTU13791_at	VIT_02s0025g00240	Beta-carotene hydroxylase	Metabolism.Secondary metabolism.Terpenoid metabolism.Tetraterpenoid metabolism.Tetraterpenoid biosynthesis.Carotenoid biosynthesis	VVTU13791_at	6.181	5.593	6.123	7.425	7.308	6.977	8.004	8.203	7.612	8.692	8.705	8.677	7.747	7.919	7.732	8.157	8.286	8.192	7.477	7.375	7.301	4.604	4.795	5.173	-3.891338
NEGAT	VVTU7862_at	VIT_19s0014g02770	Unknown protein	Unknown	VVTU25219_at VVTU7862_at	7.986	8.446	8.602	9.602	9.351	9.374	9.642	9.914	9.602	8.795	8.645	8.597	9.386	9.345	9.353	8.345	8.541	8.42	8.127	8.078	8.003	6.665	6.72	6.212	-3.891109
NEGAT	VVTU2889_at	TC70738	No hit	Unknown	VVTU2889_at	8.585	9.073	9.139	9.228	9.219	8.775	9.184	8.862	8.961	9.957	10.072	10.081	8.194	8.548	8.437	6.99	6.828	7.013	6.9	6.64	7.034	7.32	7.564	7.582	-3.885962
NEGAT	VVTU29378_s_at	VVTU29378_s_at	Aspartyl protease	Metabolism.Primary metabolism.Protein metabolism and modification.Proteolysis.Peptidase-mediated proteolysis	VVTU29378_s_at	4.922	5.304	5.159	6.693	6.968	6.801	6.665	7.113	5.643	4.551	5.218	5.209	4.071	4.187	3.455	3.799	3.605	3.578	3.377	3.654	3.27	4.305	4.329	4.605	-3.876034
NEGAT	VVTU17013_at	VIT_02s0025g01280	WRKY DNA-binding protein 53	Regulation overview.Regulation of gene expression.Regulation of transcription.Transcription factor.WRKY family transcription factor	VVTU17013_at VVTU37028_at	7.533	6.663	5.69	9.627	9.343	8.881	10.021	9.484	9.165	5.581	6.654	6.256	5.934	6.003	6.038	5.747	5.286	4.54	6.09	6.005	5.87	8.497	6.908	6.571	-3.875892
NEGAT	VVTU39364_at	VVTU39364_at	No hit	Unknown	VVTU39364_at	3.631	3.944	3.75	3.841	4.104	3.773	7.375	7.968	7.917	3.823	4.05	3.886	3.683	4.007	3.757	3.898	4.161	3.927	3.88	3.78	3.873	3.522	4.033	3.88	-3.873792
NEGAT	VVTU34461_at	VIT_00s0194g00180	Unknown protein	Unknown	VVTU34461_at	3.88	3.722	4.658	6.398	6.307	6.19	7.25	7.391	6.774	5.186	5.425	4.985	4.889	4.858	4.882	5.529	5.153	5.266	5.721	5.725	5.615	4.072	3.797	3.707	-3.865223
NEGAT	VVTU2626_at	VIT_17s0000g05580	Isopiperitenol dehydrogenase	Metabolism.Secondary metabolism.Terpenoid metabolism.Monoterpenoid metabolism.Monoterpenoid biosynthesis	VVTU2626_at	6.567	6.318	7.038	7.53	7.367	7.368	7.605	7.355	6.735	6.839	7.366	7.281	6.652	6.764	6.891	4.347	4.885	4.497	4.64	4.787	4.698	5.596	5.543	5.66	-3.860824
NEGAT	VVTU18429_s_at	VIT_01s0011g00560	DREPP plasma membrane polypeptide	Unknown	VVTU18429_s_at VVTU38152_s_at	4.811	5.189	6.329	6.846	7.067	6.897	6.895	7.125	6.719	4.89	3.986	4.352	4.472	3.979	4.456	4.115	4.692	4.6	4.781	4.66	4.235	3.857	3.469	3.88	-3.859921
NEGAT	VVTU30648_s_at	VIT_14s0108g01070	NAC domain containing protein 100	Regulation overview.Regulation of gene expression.Regulation of transcription.Transcription factor.NAC family transcription factor	VVTU30648_s_at	6.072	6.499	6.946	8.414	8.641	8.161	8.549	8.602	8.583	7.471	5.527	5.942	7.258	7.497	7.799	8.147	8.011	8.095	7.334	7.364	7.234	4.496	4.249	4.413	-3.856287
NEGAT	VVTU12448_at	VIT_08s0040g01370	Heavy-metal-associated domain-containing protein	Unknown	VVTU12448_at	9.688	9.512	9.436	9.987	10.196	10.138	10.356	10.508	10.588	10.185	9.816	9.715	8.662	8.67	8.803	7.786	7.715	7.665	8.319	8.4	8.28	8.404	8.204	8.269	-3.855479
NEGAT	VVTU9926_at	VVTU9926_at	No hit	Unknown	VVTU9926_at	5.381	4.449	4.955	6.116	6.247	6.415	8.941	9.463	11.006	6.6	6.761	6.645	8.623	8.521	8.351	8.573	8.558	8.737	7.705	7.807	7.704	4.774	5.182	4.919	-3.852622
NEGAT	VVTU2344_s_at	TC60078	No hit	Unknown	VVTU2344_s_at	9.859	9.857	10.261	10.415	10.583	10.492	10.231	10.163	9.923	9.096	9.021	9.018	6.731	7.153	7.437	5.392	5.307	5.608	7.632	7.742	7.469	8.59	8.784	8.719	-3.84851
NEGAT	VVTU8250_at	VIT_07s0031g02700	Amidase	Metabolism.Cellular metabolism.Nitrogen metabolism|Metabolism.Cellular metabolism.Nitrogen metabolism.Amine metabolism	VVTU8250_at	5.708	5.849	6.225	6.242	6.458	6.468	7.391	7.515	7.975	7.386	7.775	7.789	5.144	5.6	5.082	4.532	5.755	5.128	4.457	5.059	4.614	5.883	5.832	5.87	-3.846663
NEGAT	VVTU5270_s_at	VIT_14s0066g01390	Metal-dependent phosphohydrolase HD domain-containing protein	Unknown	VVTU5270_s_at	9.58	9.442	9.577	10.249	10.809	10.691	10.67	10.616	10.976	10.363	10.073	10.147	7.569	7.692	7.44	7.94	7.745	7.992	9.96	9.975	9.752	8.42	8.437	8.359	-3.843792
NEGAT	VVTU196_at	VIT_08s0007g00820	Proteinase inhibitor	Metabolism.Primary metabolism.Protein metabolism and modification.Proteolysis.Protease inhibition	VVTU196_at	6.507	6.626	7.007	7.758	8.694	8.184	8.597	8.366	8.536	9.219	9.255	9.325	8.746	8.736	8.642	7.417	7.466	7.47	8.551	8.276	8.401	5.752	6.231	6.322	-3.837973
NEGAT	VVTU22085_at	VIT_05s0029g00080	SERK family receptor-like protein kinase	Signalling.Signalling pathway.Protein kinase	VVTU22085_at	6.215	6.21	6.505	6.844	6.89	7.169	8.057	8.22	8.074	7.805	8.117	8.264	6.655	6.733	6.383	6.247	6.626	6.226	7.006	7.085	6.792	5.434	5.511	5.409	-3.833884
NEGAT	VVTU27034_at	VIT_11s0052g00800	Protein kinase family	Signalling.Signalling pathway.Protein kinase	VVTU27034_at	7.575	7.927	7.895	7.997	8.178	8.137	7.956	7.653	8.295	5.724	6.162	6.235	3.563	3.816	3.501	3.39	3.665	3.839	3.669	4.072	4.037	6.123	6.17	6.34	-3.83075
NEGAT	VVTU7131_at	VIT_08s0032g00910	Fasciclin domain-containing protein FLA17	Cellular process.Cellular component organization and biogenesis.Cell wall organization and biogenesis.Cell wall structural protein	VVTU35529_s_at VVTU7131_at	10.572	10.39	10.836	11.111	10.955	11.056	10.991	10.841	10.288	9.369	9.639	9.631	7.977	8.088	7.737	6.192	6.463	6.354	7.009	7.041	6.862	9.566	9.39	9.454	-3.830704
NEGAT	VVTU3374_at	VIT_06s0004g01380	S-receptor kinase	Signalling.Signalling pathway.Protein kinase	VVTU3374_at VVTU9700_at	9.631	9.686	10.034	10.792	11.006	10.79	11.085	11.208	11.171	11.358	11.16	11.187	10.736	10.828	10.831	10.798	10.845	10.837	10.875	10.83	10.69	7.745	7.936	8.021	-3.826934
NEGAT	VVTU25764_s_at	VIT_07s0005g02040	Alpha-L-fucosidase 2 precursor	Metabolism.Primary metabolism.Carbohydrate metabolism.Oligosaccharide metabolism.Glycan metabolism.Glycan catabolism	VVTU25764_s_at VVTU37276_at	3.961	3.972	3.884	5.501	4.249	5.62	5.6	6.447	5.646	6.083	6.703	6.101	4.335	4.453	4.685	3.992	4.284	4.288	4.258	3.961	4.268	3.832	4.048	3.92	-3.823956
NEGAT	VVTU40318_s_at	VIT_01s0011g05450	Unknown protein	Unknown	VVTU40318_s_at	3.835	4.563	4.504	5.186	5.491	5.58	6.445	6.166	6.049	5.738	5.707	5.722	4.03	3.912	4.107	3.993	4.765	4.049	4.579	4.619	4.255	3.747	3.68	3.856	-3.822099
NEGAT	VVTU13677_x_at	VVTU13677_x_at	No hit	Unknown	VVTU13677_x_at	4.616	4.107	5.17	6.701	7.28	8.682	8.073	8.806	7.579	12.284	11.955	12.163	12.96	12.951	13.009	12.948	12.814	12.98	12.229	11.972	11.753	4.438	4.515	4.119	-3.817935
NEGAT	VVTU6151_at	VIT_01s0010g03890	Unknown	Unknown	VVTU6151_at	11.337	11.359	11.624	11.893	12.142	11.799	11.987	11.847	11.959	10.512	10.731	10.707	9.027	9.079	9.025	8.494	8.493	8.522	8.868	8.937	8.918	9.878	9.965	9.953	-3.817066
NEGAT	VVTU18167_s_at	VIT_18s0122g00180	Calmodulin CML37	Signalling.Signalling pathway.Calcium sensors and signalling	VVTU18167_s_at VVTU7822_at	7.427	5.683	5.366	8.253	8.475	8.999	10.315	10.376	10.283	7.161	8.158	8.19	6.946	7.161	6.915	8.028	7.367	7.216	7.749	6.817	7.167	8.386	7.534	6.828	-3.813127
NEGAT	VVTU17031_s_at	VIT_02s0025g01090	Unknown protein	Unknown	VVTU17031_s_at	7.579	8.746	8.125	9.685	10.669	9.84	8.169	8.97	9.815	7.252	5.319	5.002	4.937	5.43	5.366	5.089	5.67	5.09	5.302	5.15	5.411	6.076	7.05	7.048	-3.812015
NEGAT	VVTU27193_s_at	VIT_16s0100g00520	ATPP2-A13	Unknown	VVTU1481_at VVTU27193_s_at	6.925	7.001	7.099	7.954	7.871	7.964	8.512	8.684	8.573	9.126	9.19	9.035	8.149	8.194	8.428	7.493	7.65	7.512	8.415	8.482	8.324	6.265	5.554	5.733	-3.809316
NEGAT	VVTU602_at	VIT_14s0060g00990	Unknown	Unknown	VVTU602_at	6.371	6.039	6.252	7.22	7.01	7.276	8.05	8.457	8.16	8.466	8.324	8.642	8.059	8.055	7.875	6.959	6.256	6.656	8.155	8.303	8.365	5.724	5.33	5.235	-3.808648
NEGAT	VVTU28418_at	VIT_17s0000g07370	EDS1 (Enhanced disease susceptibility 1)	Response to stimulus.Stress response.Biotic stress response|Signalling.Hormone signalling.Salicylic acid signalling.Salicylic acid-mediated signalling pathway	VVTU28418_at	8.027	7.527	8.221	9.978	9.245	9.439	9.368	9.319	7.867	6.458	5.858	5.944	5.198	5.229	5.365	5.319	5.331	5.122	5.148	5.153	5.178	6.922	6.729	6.132	-3.808117
NEGAT	VVTU14006_at	VIT_07s0129g00870	Protein kinase family	Signalling.Signalling pathway.Protein kinase	VVTU14006_at	5.67	5.326	5.823	6.545	6.827	7.135	7.259	7.363	7.352	7.653	7.639	7.677	5.121	5.052	5.187	4.641	4.554	4.41	6.515	6.546	6.375	5.559	5.775	5.531	-3.8008
NEGAT	VVTU1332_s_at	VIT_18s0001g08300	Tubulin alpha-6 chain	Cellular process.Cellular component organization and biogenesis.Cytoskeleton organization and biogenesis.Microtubule organization and biogenesis	VVTU1332_s_at	5.354	5.461	5.911	6.625	6.79	6.066	7.328	7.233	7.104	5.866	5.888	5.76	4.187	3.743	4.852	4.19	5.102	4.634	4.926	4.285	4.21	4.916	4.638	4.77	-3.796455
NEGAT	VVTU2742_at	VIT_10s0003g01280	Ribulose bisphosphate carboxylase, large chain	Metabolism.Primary metabolism.Generation of metabolite precursors and energy.Photosynthesis.Calvin cycle	VVTU2742_at	8.483	8.52	9.089	9.673	9.584	9.93	9.769	9.973	10.22	10.572	10.764	10.564	9.821	9.782	9.89	8.796	9.204	8.987	9.969	10.06	9.874	7.196	7.402	7.486	-3.789419
NEGAT	VVTU3375_at	VIT_18s0001g09230	Salt tolerance zinc finger	Regulation overview.Regulation of gene expression.Regulation of transcription.Transcription factor.C2H2 family transcription factor	VVTU3375_at	8.874	8.494	7.82	10.583	10.857	10.682	11.104	10.412	10.683	9.298	9.727	9.897	9.782	10.098	9.779	8.896	8.282	7.988	9.525	8.781	8.85	9.621	8.099	7.903	-3.785781
NEGAT	VVTU38087_at	VVTU38087_at	No hit	Unknown	VVTU38087_at	6.029	4.778	5.055	6.73	6.88	6.76	8.384	8.808	8.448	8.767	8.276	8.275	7.666	7.609	7.414	7.935	7.749	8.103	7.978	7.636	8.144	5.607	5.321	5.129	-3.78537
NEGAT	VVTU10324_at	VIT_19s0014g02900	Ring finger protein 185	Unknown	VVTU10324_at	7.715	7.002	7.372	8.471	7.942	8.139	9.804	10.234	9.447	6.597	6.862	7.079	6.79	6.381	6.53	6.207	5.682	6.808	6.332	6.367	6.508	6.976	6.785	6.582	-3.78509
NEGAT	VVTU12854_at	VIT_04s0008g06130	KNAT2 (knotted1-like homeobox gene 3)	Regulation overview.Regulation of gene expression.Regulation of transcription.Transcription factor.zf-HD family transcription factor	VVTU12854_at	8.645	8.892	8.879	9.942	10.133	9.866	10.578	10.766	10.768	10.537	10.313	10.419	10.463	10.555	10.571	10.068	10.11	9.996	9.685	9.81	9.553	7.575	7.756	7.478	-3.781547
NEGAT	VVTU4106_x_at	VIT_01s0011g02710	No hit	Unknown	VVTU12340_s_at VVTU4106_x_at	9.221	8.952	9.263	9.279	9.739	10.077	9.751	10.075	9.966	10.818	10.912	10.841	7.162	7.516	6.852	5.892	5.695	5.986	7.227	8.008	7.749	9.526	9.533	9.474	-3.781131
NEGAT	VVTU8975_at	VIT_09s0002g01080	Lipoxygenase	Metabolism.Primary metabolism.Lipid metabolism.Fatty acid metabolism.Oxylipin biosynthesis	VVTU8975_at VVTU9356_at	7.018	6.036	5.73	8.824	7.83	8.096	9.191	8.828	8.845	6.165	6.73	6.213	6.473	6.081	6.333	6.184	5.342	5.213	5.751	5.494	5.512	7.54	6.302	5.912	-3.77742
NEGAT	VVTU35129_s_at	VIT_18s0001g15460	Stearyl acyl carrier protein desaturase	Metabolism.Primary metabolism.Lipid metabolism.Fatty acid metabolism.Fatty acid biosynthesis.Unsaturated fatty acid biosynthesis	VVTU19297_s_at VVTU35129_s_at	8.426	8.535	8.677	9.733	9.359	9.912	9.69	9.49	9.143	8.106	8.228	8.313	8.256	8.225	8.332	5.207	5.423	5.248	7.403	7.21	7.474	7.816	7.768	7.775	-3.777075
NEGAT	VVTU7923_at	VIT_00s0179g00360	Unknown protein	Unknown	VVTU17291_at VVTU7923_at	6.548	6.547	6.888	6.652	7.178	7.511	7.45	7.611	7.624	8.453	8.187	8.25	6.345	6.329	6.613	6.254	5.921	6.224	6.85	7.053	6.816	5.336	5.235	4.999	-3.776569
NEGAT	VVTU7662_at	VIT_07s0005g04960	Lipase GDSL	Unknown	VVTU7662_at	10.748	10.787	10.925	10.332	10.544	10.053	9.244	8.785	8.687	8.692	9.146	9.138	4.079	4.015	4.063	3.815	4.459	3.007	4.544	4.461	5.723	8.749	8.799	8.921	-3.776139
NEGAT	VVTU22798_s_at	VIT_08s0007g01360	Unknown protein	Unknown	VVTU22798_s_at	6.064	6.538	6.568	7.689	7.495	7.656	7.727	7.927	7.805	8.023	7.924	7.906	7.717	7.705	8.109	7.685	7.395	7.381	6.579	6.546	6.58	5.085	5.091	4.889	-3.773446
NEGAT	VVTU5706_at	VIT_15s0021g00940	Senescence-associated protein	Unknown	VVTU5706_at	10.954	10.657	10.98	11.162	11.572	11.444	11.509	11.227	11.437	11.228	11.339	11.224	9.283	9.434	9.503	7.622	7.8	7.644	9.912	9.744	9.548	9.561	9.937	10.27	-3.765608
NEGAT	VVTU33869_s_at	VIT_14s0036g00420	Phosphoenolpyruvate carboxylase kinase	Metabolism.Primary metabolism.Carbohydrate metabolism.Glycolysis and gluconeogenesis.Glycolysis and gluconeogenesis activator	VVTU33869_s_at	7.142	6.895	7.503	8.343	8.257	8.118	9.045	9.031	8.36	9.502	9.701	9.693	8.638	8.582	8.575	7.21	7.057	7.011	6.932	7.291	7.489	7.282	6.942	7.185	-3.765366
NEGAT	VVTU13910_s_at	VIT_01s0011g05470	PGPS/D12	Unknown	VVTU13910_s_at	9.301	9.403	9.248	11.273	10.821	10.538	10.971	10.944	10.376	8.608	8.513	8.511	8.329	8.514	8.49	7.263	7.391	7.128	8.114	7.768	7.884	9.206	8.348	8.096	-3.755165
NEGAT	VVTU25735_at	VIT_19s0014g04160	ARK3 (Arabidopsis Receptor Kinase 3)	Signalling.Signalling pathway.Protein kinase	VVTU25735_at	4.726	4.786	4.892	6.957	6.136	6.588	6.757	7.216	6.62	7.066	6.112	6.347	8.072	7.767	8.219	6.377	6.31	6.056	5.925	5.67	5.334	4.172	4.024	3.983	-3.754514
NEGAT	VVTU38173_at	VIT_15s0046g02110	Late embryogenesis abundant protein Lea14-A	Response to stimulus.Stress response.Abiotic stress response.Desiccation stress response	VVTU38173_at	9.068	8.744	8.954	10.751	10.193	9.162	11.445	10.982	11.166	5.398	5.628	5.944	4.55	5.527	4.986	4.899	4.595	4.799	6.092	5.554	5.978	9.361	8.267	8.255	-3.743461
NEGAT	VVTU10855_at	VIT_07s0104g00350	Circadian clock coupling factor ZGT	Signalling.Signalling pathway.Circadian clock signalling	VVTU10855_at	5.699	5.709	5.485	7.125	6.926	6.676	9.696	10.848	9.693	8.64	8.661	8.58	8.716	8.97	8.818	8.971	9.061	8.862	8.724	8.664	8.916	6.217	6.283	6.299	-3.739471
NEGAT	VVTU38576_at	VIT_12s0028g01640	S-receptor kinase	Signalling.Signalling pathway.Protein kinase	VVTU38576_at	5.722	5.897	5.796	8.255	7.537	7.605	7.852	7.911	7.055	4.866	4.908	4.823	4.504	4.351	4.512	4.113	3.713	4	4.218	4.021	3.875	6.388	5.247	4.934	-3.739367
NEGAT	VVTU5192_at	VIT_11s0016g00690	Senescence-associated protein	Unknown	VVTU5192_at	9.713	9.511	9.992	10.092	10.414	10.793	10.043	10.052	9.946	9.194	9.381	9.151	6.321	6.108	6.333	5.016	4.837	4.802	8.877	9.133	8.969	8.328	8.911	8.858	-3.737933
NEGAT	VVTU22849_at	VVTU22849_at	Ankyrin	Diverse functions.Gene family with diverse functions.Ankyrin domain family	VVTU22849_at	9.332	8.404	9.212	9.231	9.721	9.239	9.618	9.424	8.452	7.039	7.28	7.297	5.902	4.967	5.76	5.749	5.977	6.043	5.783	5.603	5.793	6.792	6.763	6.771	-3.737278
NEGAT	VVTU21258_s_at	VIT_12s0057g00080	Wound-induced	Unknown	VVTU15056_x_at VVTU21258_s_at VVTU35577_s_at	7.225	5.089	5.778	7.474	7.257	7.687	7.964	7.928	7.161	7.033	7.333	7.126	5.67	5.251	5.752	3.404	3.671	3.334	7.767	8.357	7.764	5.889	6.153	5.361	-3.736004
NEGAT	VVTU9146_at	VIT_18s0001g00210	Cytokinin riboside 5'-monophosphate phosphoribohydrolase LOG5	Signalling.Hormone signalling.Cytokinin signalling.Cytokinin metabolism.Cytokinin catabolism	VVTU9146_at	8.348	8.449	8.616	8.88	9.352	9.147	9.428	9.281	9.758	9.822	9.714	9.635	9.794	9.669	9.901	8.605	9.098	8.866	8.197	8.129	7.978	6.581	6.992	6.714	-3.733191
NEGAT	VVTU4390_at	VIT_19s0014g04990	No hit	Unknown	VVTU4390_at	5.408	5.597	5.874	5.661	5.883	5.495	6.87	7.95	7.03	6.238	6.268	6.029	6.082	6.119	6.073	4.847	4.448	4.818	4.524	5.151	4.63	4.644	4.395	4.752	-3.728895
NEGAT	VVTU28741_x_at	VIT_04s0008g04920	2-oxoglutarate-dependent dioxygenase	Metabolism.Cellular metabolism.Oxidation reduction	VVTU2576_x_at VVTU28741_x_at VVTU30220_s_at	3.58	3.528	4.163	5.113	5.468	5.66	6.677	6.889	6.967	5.501	5.47	5.773	4.833	5.066	4.735	5.351	5.613	5.862	5.185	4.919	4.879	3.903	3.764	3.601	-3.726599
NEGAT	VVTU24945_at	VIT_03s0097g00600	Octicosapeptide/Phox/Bem1p (PB1) domain-containing protein	Unknown	VVTU24945_at	6.243	6.325	6.543	7.828	7.695	7.904	8.337	8.477	8.672	9.696	9.755	9.782	9.436	9.28	9.44	9.289	9.253	9.121	9.066	9.018	9.073	5.299	5.509	5.463	-3.725236
NEGAT	VVTU40720_s_at	VIT_12s0059g02280	Spg1p (septum-promoting GTPase)	Signalling.Signalling pathway.G-protein signalling pathway	VVTU40720_s_at VVTU7402_at VVTU7659_at	7.863	8.489	8.171	8.507	8.891	8.322	9.113	8.969	9.636	11.097	11.045	11.061	9.35	9.446	9.699	9.496	9.494	9.377	9.39	9.361	9.108	6.549	6.663	6.741	-3.720972
NEGAT	VVTU2045_s_at	VIT_05s0077g01580	Pathogenesis protein 10 [Vitis vinifera]	Response to stimulus.Stress response.Biotic stress response	VVTU2045_s_at VVTU37406_s_at	9.935	10.653	10.623	12.5	12.324	12.444	12.32	12.654	12.504	13.855	14.075	13.957	14.516	14.481	14.454	14.196	14.335	14.274	13.645	13.768	13.671	9.137	9.515	8.806	-3.719286
NEGAT	VVTU37592_at	VIT_04s0069g01010	Harpin-induced protein	Response to stimulus.Stress response.Biotic stress response.Virus stress response	VVTU37592_at	6.607	6.889	7.496	7.6	7.72	6.902	7.496	7.274	6.929	7.497	7.161	7.242	5.209	5.481	5.526	6.516	5.303	4.904	6.255	6.364	5.662	4.95	4.978	4.635	-3.71613
NEGAT	VVTU1732_at	VIT_08s0007g06950	Disease resistance-responsive	Diverse functions.Gene family with diverse functions.NBS-LRR superfamily|Response to stimulus.Stress response.Biotic stress response	VVTU1732_at	8.486	8.553	8.404	8.152	8.221	8.988	8.658	8.515	8.07	11.088	11.219	11.041	9.869	9.844	9.747	6.917	6.204	6.719	7.947	7.988	8.158	7.321	7.415	7.49	-3.715193
NEGAT	VVTU39869_at	VIT_08s0007g07640	NAC domain-containing protein 87	Regulation overview.Regulation of gene expression.Regulation of transcription.Transcription factor.NAC family transcription factor	VVTU22844_at VVTU39869_at	6.579	7.005	7.134	8.464	8.133	8.143	8.666	8.719	8.725	7.4	7.475	7.644	8.196	7.995	8.117	7.333	7.33	7.158	7.148	6.956	7.029	6.15	5.458	5.614	-3.704138
NEGAT	VVTU13195_s_at	VIT_01s0011g03500	Homocysteine S-methyltransferase 1	Metabolism.Primary metabolism.Amino acid metabolism.Methionine metabolism	VVTU13195_s_at VVTU15586_at	5.663	4.365	4.703	8.137	6.507	6.502	8.572	7.998	7.339	5.685	5.955	6.005	4.682	4.867	4.028	3.735	4.445	3.915	4.91	4.499	4.518	7.437	5.964	5.546	-3.703448
NEGAT	VVTU13121_s_at	VIT_12s0028g01110	PHYTOCHROME-INTERACTING FACTOR 5 PIL6	Signalling.Signalling pathway.Circadian clock signalling	VVTU13121_s_at	8.638	8.811	9.399	9.989	10.344	10.181	9.743	9.924	9.64	9.484	9.356	9.389	8.451	8.633	8.645	8.518	8.412	8.524	9.419	9.327	9.111	6.991	7.114	6.841	-3.701562
NEGAT	VVTU14987_at	VIT_11s0016g00540	Respiratory burst oxidase protein E (RBOHE)	Metabolism.Cellular metabolism.Oxidation reduction	VVTU14987_at	3.616	3.46	3.264	3.622	3.654	3.711	5.153	5.005	5.153	6.597	7.208	7.027	6.208	6.599	5.67	4.13	3.497	3.976	3.89	3.905	3.748	3.349	3.488	3.542	-3.7009
NEGAT	VVTU25750_x_at	VIT_05s0049g00400	Desacetoxyvindoline 4-hydroxylase	Metabolism.Secondary metabolism.Alkaloid metabolism.Alkaloid biosynthesis.Monoterpenoid indole alkaloid biosynthesis	VVTU22562_x_at VVTU25750_x_at VVTU7579_s_at	7.762	8.705	8.319	8.763	8.669	8.561	8.563	8.838	8.855	9.829	9.555	9.797	9.423	9.451	9.556	8.288	8.033	7.948	8.798	8.708	8.734	6.275	6.175	5.9	-3.696257
NEGAT	VVTU2925_s_at	VIT_00s1206g00010	Aspartic proteinase nepenthesin-1 precursor	Metabolism.Primary metabolism.Protein metabolism and modification.Proteolysis.Peptidase-mediated proteolysis	VVTU2925_s_at	10.662	10.528	11.096	11.442	11.596	11.52	10.948	10.75	11.081	10.195	10.405	10.296	8.875	8.967	9.149	8.184	8.616	8.278	8.855	8.989	8.903	8.933	8.948	8.909	-3.684327
NEGAT	VVTU10018_x_at	VIT_00s2254g00010	Ser/Thr receptor-like kinase1	Signalling.Signalling pathway.Protein kinase	VVTU10018_x_at	5.652	5.87	5.917	7.465	7.087	7.575	6.715	6.978	6.116	6.034	4.401	5	4.662	4.716	4.684	4.663	4.854	4.295	4.128	4.085	4.138	4.209	4.128	4.315	-3.683331
NEGAT	VVTU1866_at	VIT_10s0116g01200	WRKY DNA-binding protein 6	Regulation overview.Regulation of gene expression.Regulation of transcription.Transcription factor.WRKY family transcription factor	VVTU1866_at	6.27	6.598	5.789	8.548	7.719	7.549	8.252	8.089	7.73	6.702	6.821	6.88	7.655	7.433	7.565	7.302	6.204	6.234	6.062	6.094	5.753	6.733	4.993	4.398	-3.678184
NEGAT	VVTU21278_s_at	VIT_04s0008g05770	CBL-interacting protein kinase 25 (CIPK25)	Signalling.Signalling pathway.Protein kinase	VVTU21278_s_at VVTU5138_at	6.372	6.124	7.029	8.329	8.55	8.396	8.606	8.797	8.567	9.824	9.556	9.401	11.106	11.082	11.184	9.735	10.073	10.004	10.191	10.092	9.671	5.276	4.977	5.159	-3.676777
NEGAT	VVTU37902_at	VVTU37902_at	No hit	Unknown	VVTU37902_at	5.019	4.276	4.171	6.335	7.469	6.535	7.938	8.73	8.733	9.263	9.214	9.361	10.853	10.961	10.707	11.034	10.706	10.963	10.258	9.994	10.104	4.071	3.974	4.308	-3.667765
NEGAT	VVTU6059_at	VIT_01s0026g01450	DnaJ homolog, subfamily B, member 4	Metabolism.Primary metabolism.Protein metabolism and modification.Protein folding.Chaperone-mediated protein folding.HSP-mediated protein folding.HSP-mediated protein folding co-chaperone	VVTU21541_at VVTU38174_at VVTU6059_at	8.602	8.794	8.936	9.147	9.302	9.188	9.291	9.273	9.571	9.715	9.791	9.705	7.43	7.357	7.534	6.459	6.56	6.52	8.518	8.513	8.281	7.652	7.636	7.773	-3.666871
NEGAT	VVTU7212_s_at	VIT_08s0056g01600	No hit	Unknown	VVTU21656_x_at VVTU22695_x_at VVTU22727_s_at VVTU22727_x_at VVTU7212_s_at	11.246	11.306	11.862	12.441	12.177	12.588	12.58	12.802	12.625	11.743	11.639	11.599	9.537	9.562	9.806	10.312	10.395	10.584	12.242	12.253	11.953	9.758	9.698	9.808	-3.665591
NEGAT	VVTU37089_at	VIT_15s0046g01140	WRKY DNA-binding protein 53	Regulation overview.Regulation of gene expression.Regulation of transcription.Transcription factor.WRKY family transcription factor	VVTU13009_s_at VVTU37089_at	5.571	4.339	4.964	7.756	6.963	6.857	7.805	7.437	6.995	4.818	5.243	4.869	4.707	4.832	4.917	4.292	4.47	4.477	4.534	4.592	3.953	5.815	5.033	4.57	-3.65694
NEGAT	VVTU2606_at	VIT_12s0059g00230	Epoxide hydrolase 2	Metabolism.Cellular metabolism.Epoxide hydrolase family	VVTU2606_at	7.964	8.234	8.613	8.554	8.748	8.549	8.539	8.572	8.888	8.321	8.271	8.531	5.383	5.616	5.352	4.714	4.227	4.423	7.176	7.184	7.206	7.201	7.324	7.519	-3.656601
NEGAT	VVTU6145_s_at	VIT_07s0129g00290	formamidase, putative / formamide amidohydrolase, putative	Metabolism.Cellular metabolism.Nitrogen metabolism|Metabolism.Primary metabolism.Generation of metabolite precursors and energy.Glyoxylate and dicarboxylate metabolism	VVTU6145_s_at	6.883	8.018	7.615	8.258	8.747	8.107	8.623	8.8	9.508	9.573	9.69	9.727	9.57	9.529	9.562	8.549	8.667	8.74	9.538	9.511	9.461	5.796	6.004	6.049	-3.655679
NEGAT	VVTU19297_s_at	VIT_18s0001g15460	Stearyl acyl carrier protein desaturase	Metabolism.Primary metabolism.Lipid metabolism.Fatty acid metabolism.Fatty acid biosynthesis.Unsaturated fatty acid biosynthesis	VVTU19297_s_at VVTU35129_s_at	8.391	8.989	8.543	9.578	9.241	9.882	9.562	9.396	9.544	8.768	8.865	8.731	9.014	8.847	8.822	6.483	5.644	6.009	8.049	7.79	8.228	7.624	7.764	7.752	-3.655503
NEGAT	VVTU1383_s_at	VIT_01s0011g04720	Multi copper oxidase type 1	Metabolism.Cellular metabolism.Oxidation reduction.Copper oxidase family	VVTU1383_s_at	8.75	8.619	9.006	9.025	9.062	8.842	9.083	9.115	8.907	9.692	9.562	9.714	8.827	8.738	8.951	7.29	7.41	7.27	6.603	6.546	6.257	7.096	7.643	7.576	-3.650913
NEGAT	VVTU4471_at	VVTU4471_at	Cellulose synthase CSLE1	Cellular process.Cellular component organization and biogenesis.Cell wall organization and biogenesis.Cell wall metabolism.Cell wall biosynthesis.Cellulose biosynthesis	VVTU4471_at	3.919	4.734	4.706	6.525	6.446	6.352	6.828	6.698	6.805	7.648	7.566	7.569	7.282	7.258	7.274	6.449	6.566	6.33	6.758	6.99	6.607	4.596	4.388	4.305	-3.650593
NEGAT	VVTU37698_at	VIT_14s0108g01500	APG6/CLPB-P/CLPB3	Metabolism.Primary metabolism.Protein metabolism and modification.Proteolysis.Clp complex-mediated proteolysis	VVTU37698_at VVTU4694_at	5.207	4.553	5.237	5.007	5.088	5.538	8.997	9.882	9.337	7.694	7.691	7.893	8.081	7.885	7.972	7.949	7.575	7.839	7.733	7.528	7.532	5.643	5.638	5.125	-3.64977
NEGAT	VVTU5442_at	VIT_13s0106g00230	Ankyrin	Diverse functions.Gene family with diverse functions.Ankyrin domain family	VVTU5442_at	7.614	6.861	7.838	8.252	8.02	8.148	8.682	8.842	8.25	8.957	8.518	8.776	5.204	5.086	5.285	4.637	4.482	4.872	7.623	7.556	7.052	7.434	7.469	7.357	-3.647485
NEGAT	VVTU8748_at	VIT_09s0002g02490	Dof zinc finger protein 1	Regulation overview.Regulation of gene expression.Regulation of transcription.Transcription factor.C2C2-DOF family transcription factor	VVTU8748_at	7.789	7.778	7.84	8.935	8.777	8.693	9.633	9.47	9.594	10.406	10.237	10.348	8.824	8.937	8.827	8.364	8.03	8.354	9.505	9.237	9.315	7.335	7.307	7.297	-3.643446
NEGAT	VVTU7365_at	VIT_15s0046g00120	Unknown protein	Unknown	VVTU7365_at	9.334	8.741	9.61	9.346	9.439	9.457	9.731	9.574	9.369	9.618	9.775	9.664	6.599	6.758	6.79	4.583	4.352	5.303	6.716	6.756	6.601	9.112	9.222	9.264	-3.625951
NEGAT	VVTU26524_at	VVTU26524_at	No hit	Unknown	VVTU26524_at	7.794	8.306	8.388	9.162	9.004	9.036	9.51	9.608	9.901	9.735	9.813	9.813	9.039	9.165	8.933	8.382	8.501	8.475	8.757	8.758	9.011	6.82	7.331	7.267	-3.625027
NEGAT	VVTU3184_at	VIT_01s0011g01050	Vacuolar sorting receptor 6	Cellular process.Cellular transport.Protein trafficking.Vesicle-mediated trafficking	VVTU3184_at	7.912	8.137	8.134	9.245	8.97	8.977	9.115	9.071	9.091	8.122	7.504	7.764	7.631	7.544	7.708	6.49	6.164	6.455	7.157	7.247	6.966	6.692	6.912	6.754	-3.61799
NEGAT	VVTU13338_s_at	VIT_16s0039g01560	PLATZ transcription factor	Regulation overview.Regulation of gene expression.Regulation of transcription.Transcription factor.PLATZ family transcription factor	VVTU13338_s_at	7.02	7.217	7.574	7.979	8.433	8.246	8.45	8.676	9.494	9.076	8.455	8.603	7.683	7.577	7.644	8.219	8.095	8.013	8.455	8.391	8.217	5.974	5.882	5.774	-3.61045
NEGAT	VVTU40381_at	VIT_18s0001g15130	WD40 repeat protein	Unknown	VVTU39284_at VVTU40381_at	6.349	6.327	6.258	7.669	7.329	7.427	8.883	9.379	9.022	7.13	7.55	7.557	8.634	8.503	9.102	7.446	7.381	7.373	7.168	7.125	6.917	6.531	5.387	5.858	-3.609844
NEGAT	VVTU38208_s_at	TC52841	CTV.20	Unknown	VVTU38208_s_at	8.92	8.781	9.516	9.727	9.974	10.169	10.295	10.203	10.532	9.796	9.629	9.67	7.985	8.246	8.269	7.531	6.8	7.605	9.513	9.549	9.454	8.29	8.16	8.109	-3.609705
NEGAT	VVTU5238_at	VIT_08s0217g00090	DnaJ homolog, subfamily B, member 9	Metabolism.Primary metabolism.Protein metabolism and modification.Protein folding.Chaperone-mediated protein folding.HSP-mediated protein folding.HSP-mediated protein folding co-chaperone	VVTU5238_at	7.063	6.529	6.849	7.173	7.086	7.524	10.837	11.476	11.126	8.435	8.499	8.463	8.548	8.625	8.59	9.584	9.345	9.501	8.555	8.499	8.223	6.931	6.903	7.068	-3.608941
NEGAT	VVTU16611_at	VIT_08s0007g00150	Zinc finger (C3HC4-type ring finger)	Regulation overview.Regulation of gene expression.Regulation of transcription.Transcription factor.Zinc finger C3HC4 family transcription factor	VVTU16611_at	6.523	6.736	6.827	7.189	7.378	7.299	7.403	7.448	7.156	6.916	6.744	6.454	4.805	4.663	5.309	4.033	4.205	3.787	4.902	5.13	5.037	5.455	5.915	5.857	-3.608501
NEGAT	VVTU12307_s_at	VIT_07s0129g00510	Unknown	Unknown	VVTU12307_s_at VVTU23497_at	5.605	5.656	5.402	6.194	6.949	6.301	7.245	7.178	6.998	11.054	11.105	11.15	10.316	10.327	10.365	9.48	9.665	9.209	7.929	7.666	7.766	5.1	4.999	5.171	-3.604566
NEGAT	VVTU15525_s_at	VIT_16s0098g01700	Epoxide hydrolase	Metabolism.Cellular metabolism.Epoxide hydrolase family	VVTU13461_at VVTU15525_s_at	6.934	6.164	7.102	7.305	7.14	7.308	7.475	7.722	6.659	6.534	6.676	6.721	3.829	4.193	4.256	3.449	3.418	3.503	3.634	4.491	3.769	6.082	6.378	6.17	-3.604133
NEGAT	VVTU29252_at	VIT_00s0179g00150	Heat shock transcription factor A6B	Regulation overview.Regulation of gene expression.Regulation of transcription.Transcription factor.HSF family transcription factor|Response to stimulus.Stress response.Abiotic stress response.Temperature stress response	VVTU15203_at VVTU16515_s_at VVTU29252_at	4.277	3.396	3.705	4.207	4.242	4.689	7.754	8.067	8.205	5.894	6.369	6.025	5.29	5.779	5.42	5.316	5.506	5.621	5.088	5.33	5.297	4.783	5.122	4.618	-3.60274
NEGAT	VVTU38141_s_at	VIT_14s0128g00520	Alpha-L-fucosidase 2 precursor	Metabolism.Primary metabolism.Carbohydrate metabolism.Oligosaccharide metabolism.Glycan metabolism.Glycan catabolism	VVTU38141_s_at	8.758	8.919	9.344	9.877	9.52	9.304	9.65	9.664	9.85	8.978	8.57	8.848	8.291	8.147	8.473	7.821	7.478	7.583	7.172	6.746	6.281	7.385	7.69	7.705	-3.600829
NEGAT	VVTU5564_at	VIT_14s0083g01150	COBRA protein	Cellular process.Cellular component organization and biogenesis.Cell wall organization and biogenesis	VVTU5564_at	10.839	10.682	10.841	11.078	10.898	10.922	10.845	10.797	10.248	6.648	7.114	7.298	4.707	4.755	4.637	3.907	4.193	4.582	4.972	4.705	4.805	9.523	9.402	9.533	-3.598647
NEGAT	VVTU21541_at	VIT_01s0026g01450	DnaJ homolog, subfamily B, member 4	Metabolism.Primary metabolism.Protein metabolism and modification.Protein folding.Chaperone-mediated protein folding.HSP-mediated protein folding.HSP-mediated protein folding co-chaperone	VVTU21541_at VVTU38174_at VVTU6059_at	7.222	7.429	7.567	7.809	7.864	8.095	8.039	7.884	8.128	9.142	9.254	9.066	6.965	6.832	7.026	6.085	5.973	5.86	7.653	7.615	7.735	6.488	6.164	6.473	-3.594936
NEGAT	VVTU35103_at	VIT_13s0047g00500	3-hydroxyisobutyryl-CoA hydrolase	Metabolism.Primary metabolism.Amino acid metabolism.Amino acid catabolism|Metabolism.Primary metabolism.Amino acid metabolism.Valine, leucine, and isoleucine metabolism.Valine, leucine, and isoleucine catabolism|Metabolism.Primary metabolism.Organic acid metabolism.Propanoate metabolism	VVTU35103_at	6.06	5.8	4.492	7.323	5.47	6.888	6.541	6.394	4.955	4.766	5.067	4.929	4.799	5.087	4.756	3.964	4.414	3.432	3.51	3.002	3.265	4.351	3.937	3.139	-3.583822
NEGAT	VVTU3560_at	VIT_03s0091g00310	Indole-3-acetic acid-amido synthetase GH3.8	Signalling.Hormone signalling.Auxin signalling.Auxin metabolism.Auxin inactivation by conjugation	VVTU3560_at	9.475	8.712	7.911	9.328	8.483	8.646	10.423	9.737	10.09	7.938	8.772	8.502	7.101	7.356	6.951	5.624	5.535	5.821	6.804	6.071	6.485	8.768	8.302	8.119	-3.580496
NEGAT	VVTU22299_s_at	VIT_07s0129g00360	Peroxidase 73	Response to stimulus.Stress response.Abiotic stress response.Oxidative stress response	VVTU13313_s_at VVTU22299_s_at VVTU35711_s_at	6.459	6.814	7.245	8.308	8.02	7.598	7.628	7.755	7.938	6.891	4.789	5.191	3.905	4.786	4.552	5.025	4.866	4.524	4.457	4.791	4.445	5.332	5.75	5.593	-3.579746
NEGAT	VVTU37028_at	VIT_02s0025g01280	WRKY DNA-binding protein 53	Regulation overview.Regulation of gene expression.Regulation of transcription.Transcription factor.WRKY family transcription factor	VVTU17013_at VVTU37028_at	6.522	5.696	4.743	8.589	8.098	7.956	9.007	8.311	7.443	5.521	5.883	5.703	5.723	5.686	5.7	5.13	4.188	4.182	5.804	5.688	5.303	7.541	6.028	5.361	-3.578378
NEGAT	VVTU12576_at	VIT_07s0031g01530	Stress enhanced protein 2 (SEP2)	Metabolism.Primary metabolism.Generation of metabolite precursors and energy.Photosynthesis.Antenna proteins	VVTU12576_at	8.003	8.051	8.635	8.75	8.986	8.238	8.949	9.245	9.4	10.279	10.405	10.175	10.259	10.152	10.288	9.32	9.473	9.319	9.611	9.614	9.511	5.947	6.227	6.381	-3.576936
NEGAT	VVTU27470_s_at	VVTU27470_s_at	No hit	Unknown	VVTU27470_s_at	6.94	6.362	8.215	8.437	8.278	8.387	8.122	8.738	7.042	9.813	9.809	9.691	10.169	10.207	10.434	8.394	8.667	8.829	8.42	8.122	7.879	5.872	5.335	5.773	-3.571389
NEGAT	VVTU30546_s_at	VVTU30546_s_at	Unknown	Unknown	VVTU30546_s_at	9.657	9.628	9.967	10.234	10.268	10.276	10.479	10.106	10.102	9.143	9.297	9.306	7.8	7.762	7.876	7.424	7.334	7.373	7.671	7.644	7.545	8.379	8.257	8.23	-3.56393
NEGAT	VVTU17359_at	VIT_08s0007g00470	Rhomboid ATRBL1	Unknown	VVTU17359_at	8.912	8.808	9.095	9.345	9.513	9.281	9.474	9.359	9.22	8.191	8.253	8.361	6.568	6.324	6.628	4.985	5.809	5.231	5.931	6.2	5.694	8.015	8.174	8.224	-3.559982
NEGAT	VVTU7545_s_at	VIT_09s0002g01000	Ferredoxin 4Fe-4S, iron-sulfur binding	Unknown	VVTU7545_s_at	6.586	6.87	7.051	7.557	7.864	7.772	8.213	8.848	8.96	7.443	6.49	6.834	8.07	8.037	8.192	6.924	6.76	6.922	6.926	6.713	6.727	5.364	5.55	5.64	-3.55873
NEGAT	VVTU14666_at	VIT_17s0000g01050	Corticosteroid 11-beta-dehydrogenase isozyme 1	Metabolism.Primary metabolism.Lipid metabolism.Steroid metabolism	VVTU14666_at	5.81	5.633	6.046	6.861	7.196	7.062	7.705	7.253	7.145	8.522	8.892	8.914	7.833	7.835	7.806	8.109	7.787	8.003	8.15	8.112	8.077	4.723	4.426	4.414	-3.556981
NEGAT	VVTU13147_s_at	VIT_16s0039g01670	Cinnamoyl-CoA reductase	Metabolism.Secondary metabolism.Phenylpropanoid metabolism.Lignin metabolism.Lignin biosynthesis	VVTU13147_s_at VVTU17501_x_at	9.271	10.901	9.618	9.827	9.699	9.905	9.545	9.631	10.848	9.406	9.271	9.307	6.802	6.909	7.001	5.177	4.855	5.66	8.005	7.843	8.221	8.646	8.751	8.975	-3.554538
NEGAT	VVTU15550_s_at	VIT_17s0000g09810	Pectate lyase	Cellular process.Cellular component organization and biogenesis.Cell wall organization and biogenesis.Cell wall metabolism.Cell wall catabolism.Pectin catabolism	VVTU15550_s_at	6.872	7.396	7.51	7.169	7.126	7.744	7.622	7.597	7.769	7.57	7.36	7.754	3.947	3.522	4.615	4.225	3.632	3.607	4.533	4.527	4.734	6.607	6.963	6.832	-3.545349
NEGAT	VVTU19121_s_at	VIT_00s0399g00020	Protease inhibitor/seed storage/lipid transfer protein (LTP)	Transport overview.Macromolecule transport.Lipid transport	VVTU19121_s_at VVTU5206_at VVTU5206_s_at	8.86	8.604	9.647	10.463	10.235	10.431	10.903	10.943	10.821	11.217	11.479	11.641	10.314	10.445	10.332	7.855	7.651	8.187	10.542	10.442	10.46	9.66	9.574	9.622	-3.545285
NEGAT	VVTU6542_at	VIT_09s0070g00140	CBL-interacting protein kinase 6 (CIPK6)	Signalling.Signalling pathway.Protein kinase	VVTU6542_at	7.313	7.196	7.431	8.215	8.432	8.59	8.582	8.582	8.925	9.065	9.009	9.051	9.77	9.669	9.615	9.094	9.073	8.97	7.488	7.683	7.679	5.624	5.936	5.868	-3.545017
NEGAT	VVTU27474_s_at	VVTU27474_s_at	No hit	Unknown	VVTU27474_s_at	6.99	6.294	8.091	8.418	8.079	8.258	8.131	8.606	6.976	9.814	9.65	9.639	10.041	10.177	10.308	8.415	8.64	8.683	8.441	8.221	7.603	5.682	5.173	5.919	-3.534625
NEGAT	VVTU1752_at	VIT_07s0104g00930	Gibberellin receptor GID1L2	Signalling.Hormone signalling.Gibberellic acid signalling.Gibberellic acid-mediated signalling pathway	VVTU1752_at VVTU8869_at	9.525	9.389	9.949	10.725	10.711	10.293	10.804	10.828	10.758	11.507	11.098	11.186	11.587	11.787	12.064	11.337	11.347	11.505	11.155	11.032	10.787	7.842	7.353	7.231	-3.532072
NEGAT	VVTU34503_at	VVTU34503_at	No hit	Unknown	VVTU34503_at	5.719	4.911	4.541	5.876	5.657	6.098	9.138	9.697	9.224	6.401	6.496	6.362	6.469	6.429	6.4	6.746	5.945	6.713	6.712	6.336	6.546	6.292	5.978	5.254	-3.529876
NEGAT	VVTU2843_at	VIT_18s0001g14440	Molecular chaperone DnaJ	Metabolism.Primary metabolism.Protein metabolism and modification.Protein folding.Chaperone-mediated protein folding.HSP-mediated protein folding.HSP-mediated protein folding co-chaperone	VVTU2843_at	9.153	8.496	8.371	10.033	9.908	9.04	10.381	10.497	9.361	8.25	8.094	8.44	6.867	7.08	6.999	7.087	6.986	7.258	7.47	7.179	7.584	7.597	7.804	7.86	-3.5212
NEGAT	VVTU11167_at	VIT_18s0001g12710	No hit	Unknown	VVTU11167_at	3.728	3.907	4.421	4.838	4.959	4.747	5.797	5.676	5.308	4.443	4.945	5.534	3.733	3.92	3.755	3.767	3.978	3.384	3.38	3.61	3.411	3.472	3.372	3.26	-3.51344
NEGAT	VVTU5138_at	VIT_04s0008g05770	CBL-interacting protein kinase 25 (CIPK25)	Signalling.Signalling pathway.Protein kinase	VVTU21278_s_at VVTU5138_at	5.733	6.046	6.79	7.719	7.952	7.999	8.08	8.118	7.934	9.646	9.423	9.315	10.871	10.88	11.046	9.686	9.882	9.78	9.949	10.001	9.632	4.652	4.529	4.585	-3.511678
NEGAT	VVTU18997_s_at	VIT_03s0038g04250	Cellulose synthase CESA2	Cellular process.Cellular component organization and biogenesis.Cell wall organization and biogenesis.Cell wall metabolism.Cell wall biosynthesis.Cellulose biosynthesis	VVTU18997_s_at VVTU3562_s_at VVTU39745_at	10.433	10.056	10.117	10.228	10.042	10.507	10.186	10.107	9.736	11.304	11.259	11.252	9.303	9.334	9.275	7.366	7.455	7.651	7.499	7.679	7.734	9.272	9.35	9.205	-3.503357
NEGAT	VVTU3192_at	VIT_04s0008g05380	Serine hydrolase [Vitis vinifera]	Metabolism.Primary metabolism.Amino acid metabolism.Amino acid catabolism|Metabolism.Primary metabolism.Amino acid metabolism.Serine metabolism.Serine catabolism	VVTU3192_at	7.823	7.531	8.106	8.866	8.952	8.954	8.837	8.779	8.98	7.833	7.731	7.686	5.857	5.741	6.498	6.009	5.963	6.118	6.918	7.045	6.94	6.685	7.026	6.875	-3.502349
NEGAT	VVTU15515_at	VVTU15515_at	Unknown protein	Unknown	VVTU15515_at	3.233	3.642	3.905	4.617	5.317	4.476	5.047	4.879	5.131	5.39	6.225	6.274	5.807	5.565	6.172	3.608	4.432	3.306	3.639	3.974	3.88	3.221	3.675	3.514	-3.496536
NEGAT	VVTU13211_at	VIT_04s0008g02050	Hydrolase, alpha/beta fold	Unknown	VVTU13211_at	7.141	7.105	7.516	8.384	8.53	8.539	9.508	9.499	9.421	9.831	10.153	10.138	10.467	10.399	10.655	9.056	9.153	9.121	9.285	9.145	9.233	6.513	6.927	7.076	-3.496324
NEGAT	VVTU13955_at	VIT_14s0128g00780	Lipoxygenase	Metabolism.Primary metabolism.Lipid metabolism.Fatty acid metabolism.Oxylipin biosynthesis	VVTU13410_at VVTU13955_at	8.223	8.838	8.427	10.193	9.763	9.503	9.785	9.801	9.942	7.695	7.503	7.846	7.954	7.972	8.201	6.507	6.295	6.482	7.076	6.961	6.953	8.1	7.732	7.603	-3.495477
NEGAT	VVTU37197_at	VIT_01s0026g01570	Nitrate transporter 1:2	Transport overview.Ion transport.Anion transport.Nitrate transport	VVTU37197_at VVTU6627_at	5.251	5.403	5.394	6.727	6.401	6.479	6.953	6.842	7.595	7.421	6.127	6.451	7.405	7.132	7.298	5.95	5.919	5.633	6.185	6.289	6.054	4.355	4.549	4.656	-3.493984
NEGAT	VVTU18093_s_at	VIT_00s0304g00070	Lipid-associated family protein	Unknown	VVTU1595_s_at VVTU18093_s_at VVTU19388_s_at	11.178	11.868	11.45	11.525	11.761	11.638	12.285	11.971	12.665	11.715	11.771	11.759	9.659	9.724	9.55	9.779	9.496	9.49	10.656	10.435	10.721	10.109	10.249	10.169	-3.492846
NEGAT	VVTU26711_s_at	VIT_11s0016g00660	DREB sub A-5 of ERF/AP2 transcription factor	Regulation overview.Regulation of gene expression.Regulation of transcription.Transcription factor.AP2 family transcription factor.DREB subfamily transcription factor	VVTU26711_s_at	9.641	8.342	7.125	9.038	9.545	9.46	10.599	9.546	9.432	7.731	8.902	8.866	7.293	7.841	7.503	5.897	4.188	4.768	6.475	5.46	6.232	10.171	8.939	8.205	-3.492312
NEGAT	VVTU2987_at	VVTU2987_at	No hit	Unknown	VVTU2987_at	7.27	6.725	7.262	7.83	7.848	7.98	8.483	8.146	8.28	7.454	7.74	7.567	6.74	6.695	6.867	4.463	3.923	4.837	6.521	6.26	5.887	7.348	6.892	6.747	-3.490647
NEGAT	VVTU2981_at	VIT_08s0058g01110	Ovate family protein 4 OFP4	Development	VVTU2981_at	6.22	5.879	6.74	6.95	7.135	7.533	6.773	6.943	6.718	6.177	6.566	6.72	4.877	4.921	5.235	3.499	4.201	4.463	6.257	6.456	6.546	4.279	4.895	5.195	-3.487141
NEGAT	VVTU6617_s_at	VIT_04s0023g01040	LIM domain containing protein	Regulation overview.Regulation of gene expression.Regulation of transcription.Transcription factor.LIM family transcription factor	VVTU6617_s_at	7.809	7.586	8.196	8.718	8.864	8.882	9.017	9.094	8.753	10.662	10.512	10.492	9.612	9.475	9.509	9.136	8.868	9.253	9.601	9.255	9.128	6.78	6.538	6.547	-3.483482
NEGAT	VVTU6781_s_at	VIT_04s0023g03420	Alcium-dependent protein kinase 16 CPK16	Signalling.Signalling pathway.Protein kinase	VVTU6781_s_at	9.506	9.502	9.651	10.824	10.606	10.63	10.944	10.878	10.666	10.401	10.405	10.39	9.62	9.583	9.737	8.455	8.241	8.445	8.75	8.727	8.653	9.363	9.114	9.12	-3.482128
NEGAT	VVTU15378_at	VIT_12s0028g02400	Leaf senescence protein	Unknown	VVTU15378_at	3.23	3.311	3.287	3.949	4.251	3.976	5.264	5.528	4.824	4.58	5.052	5.801	3.481	3.266	3.053	3.506	3.524	3.397	3.001	3.172	3.214	3.32	3.109	3.209	-3.481974
NEGAT	VVTU35798_s_at	VVTU35798_s_at	No hit	Unknown	VVTU35798_s_at	6.519	7.185	7.091	6.689	7.623	6.737	7.43	7.024	7.57	8.474	8.459	8.448	6.917	6.705	7.014	6.34	6.968	6.583	7.567	7.463	7.329	4.682	5.146	4.742	-3.481225
NEGAT	VVTU26002_at	VVTU26002_at	No hit	Unknown	VVTU26002_at	4.741	4.753	4.572	5.128	5.343	5.853	8.237	8.415	8.328	7.859	7.723	7.692	7.912	8.292	8.271	7.061	6.869	7.424	7.941	7.856	7.186	4.466	5.188	5.542	-3.477812
NEGAT	VVTU37824_s_at	VIT_02s0087g00250	No hit	Unknown	VVTU16460_at VVTU37824_s_at	6.249	6.051	7.345	7.684	7.918	8.09	7.454	7.549	6.989	7.147	7.32	7.428	6.813	6.914	7.056	5.796	5.536	5.771	6.677	6.655	6.435	5.01	5.247	5.652	-3.476901
NEGAT	VVTU35437_at	VVTU35437_at	Ethylene-responsive transcription factor ERF105	Regulation overview.Regulation of gene expression.Regulation of transcription.Transcription factor.AP2 family transcription factor.ERF subfamily transcription factor	VVTU35437_at	4.797	4.548	4.791	8.344	8.894	7.337	9.227	10.09	9.271	6.968	7.431	7.271	9.349	9.517	9.612	9.857	9.873	9.932	8.802	8.652	8.177	6.171	4.997	5.614	-3.473787
NEGAT	VVTU9979_at	VIT_00s0286g00140	Serine/threonine-protein kinase receptor ARK3	Signalling.Signalling pathway.Protein kinase	VVTU39628_at VVTU9979_at	7.184	7.751	7.469	8.129	8.348	8.005	7.862	7.731	8.168	7.272	6.76	6.881	6.846	7.183	7.118	6.612	6.985	6.845	7.126	7.136	7.002	4.825	4.558	4.97	-3.473372
NEGAT	VVTU16733_s_at	VIT_11s0118g00310	1,2-diacylglycerol 3-beta-galactosyltransferase	Metabolism.Primary metabolism.Lipid metabolism.Glycerolipid metabolism.Glycerolipid biosynthesis	VVTU16733_s_at	4.418	4.108	4.874	5.506	5.792	5.337	6.268	5.659	6.361	6.233	6.347	6.259	6.073	6.015	5.974	4.857	4.43	4.942	5.418	5.473	5.237	3.983	4.098	3.5	-3.473337
NEGAT	VVTU19182_s_at	VIT_01s0011g00830	Nodulin	Unknown	VVTU19182_s_at VVTU19495_s_at VVTU30526_s_at	10.372	10.977	10.473	11.682	11.34	11.16	11.734	11.283	11.746	9.428	8.93	9.295	7.064	7.551	7.26	7.208	7.176	7.302	7.876	7.5	8.343	10.328	9.804	9.689	-3.468519
NEGAT	VVTU11054_at	VIT_13s0067g03140	WRKY DNA-binding protein 70	Regulation overview.Regulation of gene expression.Regulation of transcription.Transcription factor.WRKY family transcription factor	VVTU11054_at	7.838	7.615	7.897	9.29	9.027	8.556	9	8.561	7.934	5.957	6.37	6.429	4.488	4.339	4.365	4.377	3.997	3.841	4.456	4.471	4.21	8.081	7.075	6.814	-3.465327
NEGAT	VVTU22282_at	VIT_11s0052g00870	IAA33	Signalling.Hormone signalling.Auxin signalling.Auxin-mediated signalling pathway	VVTU22282_at	9.166	9.391	9.799	9.942	9.949	9.513	9.165	9.155	9.019	6.203	6.054	6.375	4.723	4.266	4.282	4.214	4.471	3.818	3.815	3.779	4.009	7.797	7.716	8.054	-3.463462
NEGAT	VVTU3255_at	VIT_12s0057g01330	Zinc finger (C3HC4-type ring finger)	Regulation overview.Regulation of gene expression.Regulation of transcription.Transcription factor.Zinc finger C3HC4 family transcription factor	VVTU3255_at	9.863	9.697	9.735	10.481	10.75	10.727	10.945	10.688	10.658	10.005	9.918	9.958	8.719	8.602	8.612	8.569	8.749	8.517	8.995	8.749	8.863	8.514	8.699	8.545	-3.452123
NEGAT	VVTU10440_at	VIT_14s0081g00370	Ankyrin repeat	Diverse functions.Gene family with diverse functions.Ankyrin domain family	VVTU10440_at	6.184	6.467	6.583	7.263	7.348	7.224	7.579	7.464	7.239	7.177	7.241	6.944	5.93	5.902	6.072	5.418	5.172	5.135	6.008	5.958	5.842	5.403	5.567	5.518	-3.451367
NEGAT	VVTU3562_s_at	VIT_03s0038g04250	Cellulose synthase CESA2	Cellular process.Cellular component organization and biogenesis.Cell wall organization and biogenesis.Cell wall metabolism.Cell wall biosynthesis.Cellulose biosynthesis	VVTU18997_s_at VVTU3562_s_at VVTU39745_at	12.341	12.031	12.17	12.362	12.282	12.367	12.219	12.171	11.954	12.64	12.613	12.615	10.924	10.955	10.763	9.154	8.971	9.228	9.322	9.4	9.558	11.207	11.332	11.33	-3.451342
NEGAT	VVTU13385_at	VIT_14s0068g01490	NAC domain-containing protein 83	Regulation overview.Regulation of gene expression.Regulation of transcription.Transcription factor.NAC family transcription factor	VVTU13385_at	8.582	7.726	7.579	10.67	9.907	9.547	11.141	10.678	10.559	8.253	8.808	8.85	8.598	8.716	8.713	7.904	7.196	6.96	8.119	7.819	7.756	9.785	8.704	8.438	-3.450465
NEGAT	VVTU6582_at	VIT_14s0060g01300	Universal stress protein (USP) family protein	Response to stimulus.Stress response	VVTU6582_at	8.268	8.456	8.626	9.685	9.813	10.273	10.008	9.831	9.755	10.874	10.989	10.92	10.45	10.374	10.528	9.686	9.622	9.677	10.606	10.637	10.556	7.495	7.422	7.348	-3.445919
NEGAT	VVTU8349_at	VIT_01s0011g05440	Unknown protein	Unknown	VVTU8349_at	4.295	4.865	5.115	5.57	6.095	4.96	6.075	5.662	5.679	6.01	6.148	6.42	4.29	4.771	4.398	4.229	4.836	4.002	4.986	4.688	4.578	4.002	3.655	3.929	-3.444142
NEGAT	VVTU15601_at	VIT_14s0066g01830	SAG101 (senescence-associated gene 101)	Metabolism.Primary metabolism.Lipid metabolism.Glycerolipid metabolism.Glycerolipid catabolism	VVTU15601_at VVTU25721_x_at	7.28	7.888	7.431	8.728	8.205	8.545	8.755	8.638	8.297	7.672	7.264	7.086	5.416	5.641	5.958	6.15	6.604	5.728	5.995	5.639	6.092	6.753	6.522	6.333	-3.44341
NEGAT	VVTU35894_s_at	CD715820	No hit	Unknown	VVTU14745_s_at VVTU35894_s_at	6.63	5.021	6.102	6.772	7.007	7.031	9.853	10.187	10.907	7.214	7.367	7.387	8.246	8.222	8.145	8.239	8.115	8.598	8.149	7.838	7.749	6.266	6.5	6.403	-3.443378
NEGAT	VVTU10641_at	VIT_02s0025g03240	Protein kinase	Signalling.Signalling pathway.Protein kinase	VVTU10641_at	7.696	8.3	7.867	8.242	8.312	8.315	8.298	8.236	8.376	8.19	8.329	8.291	7.278	7.262	7.283	5.931	5.819	6.193	6.274	6.254	6.363	6.661	6.587	6.633	-3.441745
NEGAT	VVTU2970_at	VIT_09s0002g04260	Unknown protein	Unknown	VVTU2970_at	9.148	8.706	9.169	9.505	9.538	9.634	9.89	9.8	9.758	11.282	11.32	11.302	10.801	10.76	10.875	9.805	9.562	9.764	9.576	9.536	9.41	7.486	7.698	7.635	-3.441646
NEGAT	VVTU2876_s_at	VIT_12s0028g02440	Unknown protein	Unknown	VVTU17744_s_at VVTU21815_x_at VVTU2876_s_at	8.314	8.862	9.31	10.162	10.598	9.833	8.956	9.113	9.959	9.234	6.312	6.892	5.238	5.619	6.094	5.756	5.509	5.21	6.748	6.474	6.602	7.784	7.985	7.985	-3.441558
NEGAT	VVTU13366_s_at	VIT_05s0049g00940	Inorganic phosphate transporter 1-4	Transport overview.Ion transport.Anion transport.Phosphate transport	VVTU13366_s_at	8.406	8.594	8.867	9.468	9.513	9.068	9.355	9.395	9.077	9.364	8.297	8.357	8.512	8.284	8.682	8.023	8.047	7.596	8.55	8.555	8.31	6.494	6.608	6.526	-3.440882
NEGAT	VVTU37433_at	VIT_11s0052g00260	Unknown protein	Unknown	VVTU37433_at	4.735	5.079	5.131	5.897	5.891	6.351	6.549	6.891	6.561	6.502	7.304	6.716	5.136	5.569	5.305	4.912	5.539	4.853	4.512	5.091	4.918	4.779	5.049	4.824	-3.437784
NEGAT	VVTU21273_x_at	VIT_12s0057g00180	Wound-induced	Unknown	VVTU1175_at VVTU21273_x_at	8.773	8.774	8.965	9.336	9.522	9.677	10.497	10.583	10.644	10.75	10.972	10.94	8.941	9.105	9.212	7.756	7.815	8.019	10.207	10.16	9.975	8.896	8.815	8.766	-3.432454
NEGAT	VVTU20253_s_at	VIT_16s0050g01190	Metal ion binding	Unknown	VVTU20253_s_at	7.469	6.467	7.154	10.302	9.598	9.314	10.463	9.936	10.379	7.985	8.055	8.221	8.997	8.918	9.08	8.974	8.268	8.535	9.47	9.309	8.875	8.698	6.776	6.353	-3.431304
NEGAT	VVTU13784_at	VIT_08s0007g05350	Haloacid dehalogenase hydrolase	Metabolism	VVTU13784_at VVTU17714_s_at	8.947	8.273	9.117	9.598	10.027	10.006	9.908	9.65	10.02	9.555	9.335	9.575	8.289	8.381	8.315	7.546	7.302	7.857	8.636	8.546	8.455	7.957	7.974	7.996	-3.429298
NEGAT	VVTU28685_s_at	VIT_00s0424g00030	Receptor serine/threonine kinase	Signalling.Signalling pathway.Protein kinase	VVTU28685_s_at	4.945	4.322	5.076	6.036	5.988	6.413	5.508	5.507	4.175	6.197	3.504	3.772	2.682	2.521	2.747	2.271	2.723	3.001	3.909	4.205	3.376	3.058	3.266	3.511	-3.427378
NEGAT	VVTU12825_at	VIT_04s0008g05760	WRKY DNA-binding protein 18	Regulation overview.Regulation of gene expression.Regulation of transcription.Transcription factor.WRKY family transcription factor	VVTU12825_at	8.406	8.308	7.814	11.067	10.456	9.878	11.243	10.892	10.58	8.407	8.99	8.927	11.014	10.937	10.934	10.582	10.232	10.282	8.085	7.854	7.653	9.103	7.482	7.174	-3.422392
NEGAT	VVTU27967_at	VIT_08s0058g00150	Ammonium transporter 2	Metabolism.Cellular metabolism.Nitrogen metabolism.Nitrogen assimilation|Transport overview.Ion transport.Cation transport.Ammonium transport	VVTU27967_at	6.687	6.512	6.358	8.419	7.53	7.441	8.643	8.395	7.727	7.97	7.909	7.862	8.092	8.075	8.215	7.009	6.636	6.705	6.744	6.569	6.559	6.97	5.861	5.589	-3.420066
NEGAT	VVTU7003_at	VIT_14s0083g00110	Allene oxide cyclase	Metabolism.Primary metabolism.Lipid metabolism.Fatty acid metabolism.Oxylipin biosynthesis|Signalling.Hormone signalling.Jasmonate signalling.Jasmonate metabolism.Jasmonate biosynthesis	VVTU7003_at	9.127	9.817	9.146	9.149	8.84	8.982	10.979	11.235	11.424	10.211	10.199	10.056	8.895	8.723	8.785	7.376	6.876	7.114	8	7.913	8.194	9.486	9.677	9.616	-3.419502
NEGAT	VVTU5809_at	VIT_05s0020g04420	Calmodulin	Signalling.Signalling pathway.Calcium sensors and signalling	VVTU5809_at	5.966	5.863	5.943	8.445	7.956	7.587	9.144	8.527	7.523	5.393	5.527	5.419	4.912	4.94	4.993	4.96	4.671	4.287	4.942	4.705	4.783	7.084	6.104	6.28	-3.418917
NEGAT	VVTU5683_at	VIT_17s0000g02950	Glutathione S-transferase 25 GSTU7	Metabolism.Primary metabolism.Coenzyme and prosthetic group metabolism.Glutathione metabolism|Response to stimulus.Stress response.Abiotic stress response.Oxidative stress response	VVTU5683_at	8.536	9.071	9.151	9.818	9.565	9.532	9.534	9.346	9.655	9.198	6.722	7.665	6.115	6.091	6.769	6.47	6.33	5.916	7.9	7.895	7.636	7.594	7.395	6.951	-3.416536
NEGAT	VVTU21935_at	VIT_16s0050g00400	Photoassimilate-responsive protein PAR-1a	Unknown	VVTU21935_at	5.374	6.628	5.962	7.011	7.288	6.35	7.482	7.137	6.578	6.866	6.783	7.101	5.199	5.412	5.266	5.724	5.457	5.427	5.566	5.013	5.514	5.442	5.229	4.534	-3.41354
NEGAT	VVTU55_at	VIT_07s0141g00360	Lipase class 3	Unknown	VVTU55_at	6.648	6.785	6.185	8.307	7.45	7.474	8.867	8.721	8.408	7.064	7.437	7.301	7.456	7.475	7.258	6.233	5.722	6.027	6.732	6.721	6.778	7.006	6.152	6.061	-3.411686
NEGAT	VVTU2157_at	VIT_05s0049g00950	Phosphoenolpyruvate carboxylase kinase	Metabolism.Primary metabolism.Carbohydrate metabolism.Glycolysis and gluconeogenesis.Glycolysis and gluconeogenesis activator	VVTU2157_at	7.103	7.05	7.779	7.831	8.349	8.608	9.433	9.718	9.874	10.425	10.426	10.472	9.78	9.811	9.717	9.486	9.374	9.326	9.489	9.345	9.333	6.795	7.181	7.323	-3.410959
NEGAT	VVTU26138_at	VIT_14s0108g01080	Myb domain protein 106	Regulation overview.Regulation of gene expression.Regulation of transcription.Transcription factor.MYB family transcription factor	VVTU26138_at	7.667	8.497	7.93	8.45	8.399	8.682	8.535	8.405	8.439	9.056	9.244	9.293	8.728	8.861	8.631	7.468	7.419	7.636	7.474	7.315	7.772	6.156	6.372	6.64	-3.409231
NEGAT	VVTU12613_at	VIT_00s1455g00010	Expansin beta 1 precursor	Cellular process.Cellular component organization and biogenesis.Cell wall organization and biogenesis.Cell wall metabolism.Cell wall modification	VVTU12613_at VVTU22220_s_at	4.628	4.387	5.381	7.559	7.718	7.738	7.96	7.315	6.976	10.528	10.745	10.61	10.213	10.233	10.239	11.558	11.504	11.686	10.047	10.079	9.322	4.712	4.408	4.028	-3.408751
NEGAT	VVTU19302_s_at	VIT_17s0000g03680	Unknown	Unknown	VVTU19302_s_at VVTU34809_s_at VVTU35760_s_at	8.73	9.406	9.06	10.256	10.053	9.858	10.303	10.091	10.378	10.214	10.156	10.283	9.734	9.696	9.726	9.289	9.274	9.274	9.733	9.872	9.92	7.597	7.746	7.662	-3.403791
NEGAT	VVTU2210_at	VIT_00s0304g00010	Unknown protein	Unknown	VVTU2210_at	8.675	8.788	8.675	9.372	9.049	9.235	9.63	9.618	9.399	9.929	10.116	10.053	8.723	8.791	8.868	7.34	7.083	7.016	7.777	7.884	8.065	8.267	8.143	8.201	-3.402607
NEGAT	VVTU6627_at	VIT_01s0026g01570	Nitrate transporter 1:2	Transport overview.Ion transport.Anion transport.Nitrate transport	VVTU37197_at VVTU6627_at	4.75	4.7	5.131	6.334	6.08	5.742	6.351	6.465	6.279	5.784	4.982	5.085	6.245	6.08	6.185	4.71	4.166	4.71	4.883	5.013	4.524	4.088	3.804	3.866	-3.401512
NEGAT	VVTU21030_x_at	VIT_04s0044g01010	Pectinesterase family	Cellular process.Cellular component organization and biogenesis.Cell wall organization and biogenesis.Cell wall metabolism.Cell wall modification.Pectin modification	VVTU21030_x_at	7.112	6.55	7.453	8.669	8.09	8.099	8.966	8.867	7.783	6.999	6.981	6.894	6.316	5.611	6.228	5.243	5.48	5.079	5.555	5.781	5.58	6.747	6.862	6.982	-3.398251
NEGAT	VVTU9021_at	VIT_14s0060g01090	LNG1 (LONGIFOLIA1)	Cellular process.Cell growth and death.Cell growth	VVTU9021_at	8.082	8.209	8.234	8.753	8.681	8.65	8.893	8.915	8.948	9.369	9.541	9.551	7.834	7.989	7.807	6.8	6.828	6.746	8.096	7.986	8.056	7.205	7.275	7.377	-3.394047
NEGAT	VVTU14804_x_at	VIT_14s0066g01820	SAG101 (senescence-associated gene 101)	Metabolism.Primary metabolism.Lipid metabolism.Glycerolipid metabolism.Glycerolipid catabolism	VVTU14804_x_at	7.102	7.047	7.516	8.765	8.328	8.385	8.462	8.458	7.569	6.524	6.123	6.323	5.07	4.877	5.342	5.2	5.353	5.425	4.733	5.057	5.531	6.686	6.022	5.984	-3.392917
NEGAT	VVTU37406_s_at	VIT_05s0077g01580	Pathogenesis protein 10 [Vitis vinifera]	Response to stimulus.Stress response.Biotic stress response	VVTU2045_s_at VVTU37406_s_at	10.962	11.449	11.667	12.946	12.818	12.94	12.95	13.069	12.932	13.803	13.756	13.833	14.029	14.052	14.055	13.86	13.797	13.953	13.783	13.774	13.557	10.102	10.403	9.343	-3.392426
NEGAT	VVTU13268_at	VIT_08s0040g01970	fasciclin arabinogalactan-protein (FLA11)	Cellular process.Cellular component organization and biogenesis.Cell wall organization and biogenesis.Cell wall structural protein	VVTU13268_at	11.022	10.926	11.307	11.556	11.543	11.53	11.605	11.415	11.052	5.659	5.935	6.216	5.498	5.306	4.931	4.557	5.618	4.145	4.738	4.898	4.423	9.773	9.508	9.663	-3.391265
NEGAT	VVTU38152_s_at	VIT_01s0011g00560	DREPP plasma membrane polypeptide	Unknown	VVTU18429_s_at VVTU38152_s_at	6.692	6.187	7.499	8.501	8.613	8.393	8.346	8.412	8.275	5.456	4.582	5.433	4.992	5.288	5.526	5.796	5.782	5.331	5.824	5.913	5.702	5.411	5.286	5.574	-3.389057
NEGAT	VVTU5206_s_at	VIT_00s0399g00020	Protease inhibitor/seed storage/lipid transfer protein (LTP)	Transport overview.Macromolecule transport.Lipid transport	VVTU19121_s_at VVTU5206_at VVTU5206_s_at	8.631	8.127	9.42	9.794	9.84	9.572	10.433	10.487	10.384	10.029	10.182	10.356	8.924	9.313	9.203	6.47	6.15	6.949	9.373	9.043	8.921	9.46	9.247	9.461	-3.38766
NEGAT	VVTU4659_at	VIT_10s0003g00390	Glutaredoxin	Response to stimulus.Stress response.Abiotic stress response.Oxidative stress response	VVTU4659_at	8.952	8.89	8.894	10.162	9.864	9.907	10.254	9.839	9.465	8.926	9.002	8.901	8.944	8.957	9.128	8.308	8.107	7.935	7.012	6.813	6.728	8.578	7.69	7.566	-3.385143
NEGAT	VVTU2850_at	VIT_07s0031g02610	NAC domain containing protein 2	Regulation overview.Regulation of gene expression.Regulation of transcription.Transcription factor.NAC family transcription factor	VVTU2850_at	7.405	6.696	7.164	9.037	8.688	7.987	10.06	10.319	9.397	7.645	7.713	7.988	10.356	10.363	10.46	9.199	8.918	8.952	7.826	7.769	7.388	7.853	6.049	5.67	-3.381227
NEGAT	VVTU5843_at	VIT_18s0001g11860	Polygalacturonate 4-alpha-galacturonosyltransferase	Cellular process.Cellular component organization and biogenesis.Cell wall organization and biogenesis.Cell wall metabolism.Cell wall biosynthesis.Pectin biosynthesis	VVTU5843_at	6.547	6.467	6.894	6.417	6.286	6.361	6.901	7.082	6.294	9.509	9.61	9.439	8.131	7.985	7.955	5.333	5.076	4.73	5.419	5.542	5.795	6.217	6.313	6.226	-3.380029
NEGAT	VVTU3020_at	VIT_12s0028g02990	fasciclin arabinogalactan-protein (FLA13)	Cellular process.Cellular component organization and biogenesis.Cell wall organization and biogenesis.Cell wall structural protein	VVTU3020_at	12.932	12.8	12.953	13.099	13.074	13.241	12.618	12.378	11.987	5.978	6.874	7.129	4.363	4.549	4.566	3.956	4.412	4.068	3.733	4.016	4.345	11.82	11.637	11.68	-3.37996
NEGAT	VVTU7476_s_at	VIT_16s0050g02350	Regulator of nonsense transcripts 1	Metabolism.Primary metabolism.Nucleobase, nucleoside, nucleotide, nucleic acid metabolism.Nucleic acid metabolism.RNA metabolism.tRNA metabolism.tRNA processing|Transport overview.Macromolecule transport.RNA transport	VVTU17350_at VVTU7476_s_at	5.696	5.27	6.072	6.62	6.581	6.748	6.875	7.065	6.603	6.84	6.511	6.492	5.816	6.009	5.977	5.048	4.606	5.16	6.012	6.098	5.755	4.713	4.863	4.637	-3.377748
NEGAT	VVTU22671_at	VVTU22671_at	No hit	Unknown	VVTU22671_at	6.083	6.014	6.458	7.197	6.883	7.062	7.152	7.839	8.038	5.642	5.661	5.559	5.844	6.084	5.786	4.523	4.902	4.817	5.483	5.277	5.296	5.204	5.247	5.151	-3.377565
NEGAT	VVTU3885_at	VIT_12s0057g00190	Unknown	Unknown	VVTU3885_at	7.68	7.361	7.79	8.567	8.482	9.225	8.68	8.702	8.875	7.354	7.674	7.376	6.979	6.98	7.208	5.865	6.153	5.862	8.153	8.015	8.081	6.497	6.148	6.367	-3.375256
NEGAT	VVTU19388_s_at	VIT_00s0304g00070	Lipid-associated family protein	Unknown	VVTU1595_s_at VVTU18093_s_at VVTU19388_s_at	10.048	9.84	10.296	10.467	10.459	10.696	11.334	11.051	10.782	11.539	11.635	11.621	9.722	9.615	9.529	9.692	9.138	9.435	10.438	10.082	10.199	9.058	9.138	9.134	-3.374621
NEGAT	VVTU10922_at	VVTU10922_at	No hit	Unknown	VVTU10922_at	6.971	6.49	6.923	7.226	7.8	7.609	7.838	7.858	8.19	8.079	7.701	7.828	5.208	5.057	5.093	5.833	5.667	5.684	7.775	7.863	7.586	5.965	5.837	5.552	-3.370008
NEGAT	VVTU20753_x_at	VIT_14s0083g00290	No hit	Unknown	VVTU20753_x_at	8.182	7.387	8.479	9.092	9.014	9.874	9.436	9.736	9.065	7.978	8.33	8.128	4.841	5.539	5.036	4.85	4.807	4.293	7.343	7.302	6.546	8.502	8.642	8.566	-3.364413
NEGAT	VVTU8209_at	VIT_05s0062g01160	Pectinesterase family	Cellular process.Cellular component organization and biogenesis.Cell wall organization and biogenesis.Cell wall metabolism.Cell wall modification.Pectin modification	VVTU38197_s_at VVTU8209_at	8.632	8.376	7.879	9.483	9.246	8.915	8.639	8.918	8.015	6.547	7.417	7.343	5.335	4.861	4.974	5.271	6.395	5.705	4.37	4.476	5.179	7.282	7.052	6.654	-3.362316
NEGAT	VVTU7068_s_at	VIT_19s0014g03720	Unknown protein	Unknown	VVTU7068_s_at	7.993	7.954	8.236	8.41	8.438	8.286	8.902	8.828	8.471	9.102	9.101	9.377	9.349	9.254	9.31	6.908	7.02	7.039	6.37	6.4	6.33	7.417	7.18	7.238	-3.361053
NEGAT	VVTU34574_s_at	VIT_02s0012g01400	PLATZ transcription factor	Regulation overview.Regulation of gene expression.Regulation of transcription.Transcription factor.PLATZ family transcription factor	VVTU34574_s_at VVTU35740_s_at	8.11	7.814	8.264	10.462	9.916	9.939	10.809	10.761	10.509	11.25	10.923	10.983	11.075	11.036	11.188	11.72	11.699	11.608	11.501	11.408	11.258	8.334	7.114	6.911	-3.357556
NEGAT	VVTU2928_at	VIT_08s0007g02360	Harpin inducing protein 1-like 9	Response to stimulus.Stress response.Biotic stress response.Virus stress response	VVTU2928_at	8.842	7.982	8.534	11.188	10.612	10.367	11.807	11.539	11.582	10.436	10.752	10.708	12.113	12.259	12.212	12.023	11.919	11.642	10.836	10.254	10.267	9.75	8.228	7.522	-3.337761
NEGAT	VVTU19563_s_at	VIT_06s0004g08080	Zinc finger (C3HC4-type ring finger)	Regulation overview.Regulation of gene expression.Regulation of transcription.Transcription factor.Zinc finger C3HC4 family transcription factor	VVTU19563_s_at VVTU3776_at	7.165	6.507	8.016	8.598	8.475	8.748	8.957	8.996	8.177	10.813	10.866	10.748	9.696	9.904	9.837	8.752	8.762	8.945	10.187	10.224	10.165	6.207	6.823	6.922	-3.336827
NEGAT	VVTU2080_at	VIT_07s0005g01710	WRKY DNA-binding protein 23	Regulation overview.Regulation of gene expression.Regulation of transcription.Transcription factor.WRKY family transcription factor	VVTU14034_s_at VVTU2080_at	5.693	5.801	6.346	6.64	6.793	7.182	7.104	7.501	7.765	9.591	9.854	9.576	8.294	8.275	8.298	7.726	8.074	7.797	8.196	8.26	8.169	5.148	5.177	5.82	-3.335409
NEGAT	VVTU37708_s_at	VIT_07s0185g00040	Unknown protein	Unknown	VVTU37708_s_at VVTU9801_at	6.496	5.465	6.312	7.068	7.391	6.759	9.69	10.407	10.385	8.894	9.111	8.943	9.622	9.591	9.641	10.009	9.965	9.939	9.622	9.566	9.47	6.121	6.16	6.29	-3.334162
NEGAT	VVTU39175_at	VIT_09s0002g06890	Dicyanin blue copper protein	Response to stimulus.Stress response.Abiotic stress response.Oxidative stress response	VVTU39175_at	5.069	5.411	6.187	7.144	6.805	6.431	6.25	6.458	6.206	6.792	4.494	5.329	5.094	4.554	5.34	4.768	4.438	4.332	3.908	4.414	4.161	4.722	4.292	4.366	-3.333754
NEGAT	VVTU2792_s_at	VIT_19s0014g04940	Chitin-inducible gibberellin-responsive protein 1	Regulation overview.Regulation of gene expression.Regulation of transcription.Transcription factor.GRAS family transcription factor	VVTU1286_s_at VVTU2792_s_at	8.145	6.965	7.229	10.123	9.479	9.246	10.947	10.789	10.606	10.015	10.178	10.109	10.699	10.785	10.686	10.862	10.801	10.867	10.006	9.938	9.898	8.832	7.213	7.129	-3.333113
NEGAT	VVTU4537_s_at	VIT_10s0003g00090	DRM1 dormancy/auxin associated	Unknown	VVTU35319_s_at VVTU35319_x_at VVTU4537_s_at	12.272	12.439	12.5	13.221	13.162	12.958	13.273	13.271	13.457	13.634	13.642	13.674	13.669	13.662	13.802	13.638	13.754	13.735	13.805	13.746	13.712	10.063	10.118	9.942	-3.332615
NEGAT	VVTU7537_at	GSVIVT00031600001	No hit	Unknown	VVTU7537_at	3.647	4.27	4.017	4.728	5.253	4.423	6.527	6.484	7.106	4.294	4.219	4.5	4.029	4.322	3.794	4.16	4.101	3.92	3.69	4.036	4.26	3.863	3.893	3.878	-3.331876
NEGAT	VVTU8172_at	VIT_02s0234g00130	Ethylene responsive element binding factor 1	Signalling.Hormone signalling.Ethylene signalling.Ethylene-mediated signalling pathway	VVTU8172_at	7.804	7.219	6.766	9.945	9.394	8.959	10.59	10.387	9.547	8.124	8.454	8.641	9.535	9.677	9.378	8.252	7.389	7.034	6.752	6.82	6.659	9.71	8.136	7.821	-3.331137
NEGAT	VVTU16641_s_at	VIT_06s0004g07500	WRKY DNA-binding protein 33	Regulation overview.Regulation of gene expression.Regulation of transcription.Transcription factor.WRKY family transcription factor	VVTU13081_at VVTU16641_s_at	7.331	7.141	7.094	9.425	8.817	8.838	9.739	9.729	8.99	9.689	9.719	9.814	11.132	11.017	10.975	10.532	10.42	10.355	9.489	9.29	9.265	7.544	6.059	5.648	-3.331063
NEGAT	VVTU15081_at	VIT_03s0038g03800	Protein kinase APK1B	Signalling.Signalling pathway.Protein kinase	VVTU15081_at	6.923	6.846	6.845	9.478	9.045	8.711	9.731	9.577	9.381	7.404	6.458	6.711	8.186	8.018	8.205	8.552	8.412	8.249	7.482	7.64	7.196	6.919	5.976	5.853	-3.331033
NEGAT	VVTU35760_s_at	VIT_17s0000g03680	Unknown	Unknown	VVTU19302_s_at VVTU34809_s_at VVTU35760_s_at	9.894	9.3	10.344	11.181	11.153	11.092	11.245	11.249	11.072	10.799	10.783	10.881	10.299	10.243	10.338	9.65	9.664	9.747	10.402	10.52	10.124	8.953	8.893	9.024	-3.329393
NEGAT	VVTU7657_at	VIT_09s0002g03340	Unknown	Unknown	VVTU7657_at	5.333	5.558	6.286	7.986	7.818	6.975	7.143	7.509	7.306	9.355	9.194	9.311	10.532	10.501	10.598	10.515	10.531	10.554	7.56	7.8	7.41	4.136	4.376	4.553	-3.327664
NEGAT	VVTU8974_at	VIT_04s0023g02900	Ferulate-5-hydroxylase	Metabolism.Secondary metabolism.Phenylpropanoid metabolism.Phenylpropanoid biosynthesis	VVTU8974_at	5.117	5.206	6.016	8.594	8.191	8.614	9.186	9.37	8.843	8.138	8.065	7.799	12.295	12.163	12.386	12.304	12.381	12.411	9.946	10.15	9.814	3.931	4.337	4	-3.322818
NEGAT	VVTU2752_s_at	VIT_05s0020g04500	Unknown protein	Unknown	VVTU2752_s_at	9.16	8.878	8.972	9.756	9.675	9.803	10.275	9.982	10.264	9.761	9.317	9.335	6.967	7.157	7.022	6.88	7.08	7.056	8.533	8.417	8.239	8.956	8.52	8.273	-3.319592
NEGAT	VVTU4055_at	VIT_18s0076g00250	Sucrose-proton symporter 2 SUC2	Transport overview.Ion transport.Cation transport.Proton transport|Transport overview.Macromolecule transport.Carbohydrate transport.Sugar transport	VVTU4055_at VVTU5057_at	8.184	7.982	8.325	9.344	8.99	9.314	9.771	9.805	10.071	10.181	10.36	10.447	10.005	10.229	10.033	9.324	9.126	9.322	9.223	9.255	9.154	7.976	7.396	7.41	-3.318963
NEGAT	VVTU15607_s_at	VIT_18s0001g10160	Wuschel homeobox 4	Regulation overview.Regulation of gene expression.Regulation of transcription.Transcription factor.Homeobox domain family transcription factor	VVTU13263_at VVTU15607_s_at	6.249	5.999	6.598	6.642	6.016	8.209	7.481	7.731	7.709	7.189	7.417	6.997	5.013	5.05	5.065	4.246	4.035	4.235	5.864	6.048	5.927	6.007	6.299	6.493	-3.315068
NEGAT	VVTU40389_s_at	VIT_14s0171g00400	Lysine histidine transporter 1	Transport overview.Macromolecule transport.Amino acid transport	VVTU40389_s_at VVTU8407_s_at	7.136	7.73	8.172	9.214	8.654	8.655	9.349	9.585	8.886	8.084	7.925	8.167	9.428	9.315	9.405	8.542	8.582	8.133	7.857	7.7	7.481	6.183	6.445	6.445	-3.315029
NEGAT	VVTU13081_at	VIT_06s0004g07500	WRKY DNA-binding protein 33	Regulation overview.Regulation of gene expression.Regulation of transcription.Transcription factor.WRKY family transcription factor	VVTU13081_at VVTU16641_s_at	8.505	8.812	8.121	10.396	9.952	9.694	10.717	10.671	10.808	10.343	10.416	10.397	11.618	11.624	11.474	11.057	10.917	10.854	10.023	9.923	10.017	8.659	7.326	7.099	-3.310094
NEGAT	VVTU17421_s_at	VIT_02s0033g01390	No hit	Unknown	VVTU17421_s_at	6.273	6.327	7.019	8.735	8.341	8.459	8.972	9.344	8.441	8.482	8.374	8.34	10.38	10.31	10.479	9.943	10.083	9.953	9.465	9.352	9.375	5.119	4.957	5.333	-3.309587
NEGAT	VVTU19156_s_at	VIT_04s0008g03930	RD22	Response to stimulus.Stress response.Abiotic stress response.Drought stress response	VVTU12710_s_at VVTU17743_s_at VVTU19156_s_at VVTU22120_x_at	11.679	12.055	11.968	12.455	12.435	12.436	12.511	12.298	12.247	13.097	13.031	13.051	12.874	12.943	12.953	11.793	11.581	11.722	12.228	12.082	12.052	10.306	10.019	9.795	-3.307957
NEGAT	VVTU22345_s_at	VIT_14s0060g01990	ATPP2-B15 (Phloem protein 2-B15)	Unknown	VVTU22345_s_at VVTU22538_at	5.123	3.795	5.616	5.724	5.719	6.223	8.57	9.512	8.518	4.622	5.258	4.761	4.153	3.807	3.862	4.07	4.065	4.248	5.302	5.257	5.481	5.668	6.026	6.671	-3.307234
NEGAT	VVTU5550_s_at	VIT_00s0189g00050	No hit	Unknown	VVTU35516_s_at VVTU5550_s_at	7.005	5.563	6.467	6.826	6.756	7.132	9.514	10.375	9.766	6.398	6.84	6.751	6.063	5.964	6.017	6.439	6.003	6.691	6.932	6.682	6.387	6.921	6.761	6.761	-3.305881
NEGAT	VVTU37411_s_at	VIT_09s0018g02110	Unknown protein	Unknown	VVTU2712_at VVTU37411_s_at	11.299	10.903	11.408	11.125	10.986	11.143	11.212	11.105	10.905	11.491	11.391	11.354	9.346	9.466	9.768	7.166	6.528	7.388	8.441	8.172	8.079	10.876	10.649	10.709	-3.305051
NEGAT	VVTU15586_at	VIT_01s0011g03500	Homocysteine S-methyltransferase 1	Metabolism.Primary metabolism.Amino acid metabolism.Methionine metabolism	VVTU13195_s_at VVTU15586_at	5.108	4.139	4.326	7.773	6.141	5.809	7.918	7.535	6.728	5.471	5.868	6.011	3.656	4.04	4.585	4.541	4.446	4.207	4.837	4.48	4.65	6.467	5.701	5.331	-3.301042
NEGAT	VVTU9962_at	VIT_14s0066g02040	Chaperone BCS1 mitochondrial	Diverse functions.Gene family with diverse functions.AAA-type ATPase domain family	VVTU9962_at	6.356	6.586	6.945	8.024	7.863	7.861	8.174	8.014	7.653	7.798	7.761	7.67	7.307	7.311	7.429	5.811	6.886	6.05	7.234	7.226	7.053	5.889	6.009	5.933	-3.295002
NEGAT	VVTU19495_s_at	VIT_01s0011g00830	Nodulin	Unknown	VVTU19182_s_at VVTU19495_s_at VVTU30526_s_at	9.572	11.26	9.521	10.945	10.753	10.061	11.035	10.62	11.897	8.335	7.905	8.387	7.496	8.043	7.493	7.525	7.313	6.761	7.241	7.315	7.458	9.292	9.02	8.836	-3.294863
NEGAT	VVTU9349_at	VIT_13s0158g00090	Unknown	Unknown	VVTU9349_at	5.878	3.654	4.832	7.661	7.958	8.225	7.9	7.338	6.595	5.419	5.447	5.399	5.788	5.828	6.223	5.738	4.768	4.701	6.048	5.456	5.196	6.628	4.838	4.59	-3.294312
NEGAT	VVTU2469_at	VIT_12s0057g00420	Auxin-responsive protein AIR12	Unknown	VVTU2469_at	8.42	8.242	7.987	10.469	9.697	9.337	10.852	10.483	10.034	9.475	9.441	9.603	10.205	10.14	10.209	9.28	8.757	8.708	8.885	8.678	8.671	9.559	7.763	7.342	-3.292955
NEGAT	VVTU3208_at	VIT_10s0003g04270	BCL2 binding anthogene	Cellular process.Cell growth and death.Cell death	VVTU3208_at VVTU34654_s_at	9.604	9.177	9.883	10.098	9.856	10.155	10.566	10.718	9.981	10.98	11.198	11.093	9.627	9.643	9.611	8.572	8.377	8.569	9.329	9.106	9.094	8.779	8.941	9.102	-3.291467
NEGAT	VVTU3840_x_at	VIT_06s0004g02560	Kiwellin Ripening-related protein grip22	Unknown	VVTU16635_x_at VVTU25472_x_at VVTU27335_x_at VVTU3840_x_at	4.362	4.309	4.3	7.028	5.995	5.938	5.914	6.506	4.503	3.946	3.586	3.797	3.537	3.614	3.599	3.664	3.858	3.448	3.554	3.414	3.402	3.582	3.23	3.405	-3.291098
NEGAT	VVTU35047_at	VIT_03s0063g01960	Non-symbiotic hemoglobin class 1	Transport overview.Gaseous transport.Oxygen transport	VVTU35047_at	7.046	7.16	7.623	8.699	9.19	8.925	7.286	7.563	8.202	6.1	5.852	5.73	7.242	7.258	7.622	7.159	7.062	6.962	5.356	5.76	5.384	4.857	4.883	4.722	-3.290956
NEGAT	VVTU2054_s_at	VIT_19s0014g02860	Cellulase	Cellular process.Cellular component organization and biogenesis.Cell wall organization and biogenesis.Cell wall metabolism.Cell wall catabolism.Cellulose catabolism	VVTU2054_s_at VVTU22051_at VVTU35193_x_at	7.918	7.79	8.574	9.864	9.907	9.59	10.301	10.344	10.582	10.487	10.405	10.67	11.027	10.909	11.004	10.783	10.927	10.787	10.759	10.74	10.582	7.258	7.322	7.473	-3.286276
NEGAT	VVTU6727_at	VIT_11s0016g01810	Unknown protein	Unknown	VVTU6727_at	9.868	8.441	7.687	11.212	10.933	10.893	11.747	11.181	10.787	8.13	9.246	9.164	8.195	8.97	8.288	6.794	5.922	5.425	9.322	8.049	8.811	10.992	9.982	9.728	-3.286009
NEGAT	VVTU39645_at	VIT_08s0007g03870	Phytosulfokines PSK1	Signalling.Signalling pathway.Signalling molecules.Signalling peptide.Ligand peptide	VVTU39645_at	8.212	8.677	8.912	9.161	9.034	8.966	9.283	9.444	9.784	9.161	9.234	9.199	6.24	5.912	6.267	5.884	6.547	5.922	9.713	9.689	9.493	7.399	7.72	7.801	-3.283884
NEGAT	VVTU16852_s_at	TC70135	Unknown	Unknown	VVTU16852_s_at VVTU29810_s_at	5.466	5.377	6.197	7.59	7.669	7.136	7.402	7.183	7.238	6.677	5.53	5.866	4.411	3.754	4.486	4.629	4.988	4.879	6.277	6.299	6.251	4.924	5.27	5.395	-3.283485
NEGAT	VVTU1895_at	VIT_08s0007g02000	Glycerol-3-phosphate acyltransferase 8	Metabolism.Primary metabolism.Lipid metabolism.Glycerolipid metabolism.Glycerophospholipid metabolism.Glycerophospholipid biosynthesis	VVTU1895_at	9.185	9.122	9.167	9.103	9.164	9.185	9.019	8.879	8.769	6.484	6.772	7.137	3.599	3.882	3.066	3.244	4.215	3.835	3.634	3.769	3.835	8.245	8.187	8.204	-3.282298
NEGAT	VVTU18738_s_at	VIT_16s0098g01150	Auxin-responsive SAUR29	Signalling.Hormone signalling.Auxin signalling.Auxin responsive	VVTU1535_s_at VVTU18738_s_at	5.978	5.44	6.491	7.575	7.174	7.48	7.77	7.681	7.078	5.505	5.425	5.947	5.443	5.32	5.287	6.219	5.385	5.014	5.798	5.387	5.243	4.965	5.055	4.827	-3.281426
NEGAT	VVTU4709_at	VVTU4709_at	No hit	Unknown	VVTU4709_at	5.921	5.853	6.168	6.589	6.954	7.705	7.045	7.32	7.065	6.295	5.92	5.731	5.158	5.44	5.43	4.554	4.855	4.7	5.922	6.213	6.139	4.809	4.998	4.7	-3.277403
NEGAT	VVTU2335_at	VIT_01s0010g00060	Unknown protein	Unknown	VVTU2335_at	7.697	7.418	7.633	9.182	8.83	8.926	9.841	9.877	9.627	9.572	9.506	9.578	9.347	9.501	9.23	8.696	8.564	8.688	8.596	8.44	8.575	7.824	7.524	7.421	-3.277349
NEGAT	VVTU21549_at	VIT_13s0019g03060	Glucosyltransferase-2	Metabolism.Primary metabolism.Carbohydrate metabolism.Glycosyl transference	VVTU21549_at	5.71	6.34	5.838	7.043	6.959	7.167	7.489	7.616	8.058	9.575	9.592	9.395	9.141	9.06	9.238	9.772	9.985	9.477	8.986	9.176	8.927	4.668	4.611	4.267	-3.276787
NEGAT	VVTU25718_at	VIT_10s0405g00010	Serine-type endopeptidase SBT5.4	Metabolism.Primary metabolism.Protein metabolism and modification.Proteolysis.Peptidase-mediated proteolysis	VVTU25718_at	5.158	5.241	5.225	6.086	5.572	6.207	6.01	6.442	5.674	7.516	7.111	7.081	7.14	6.807	7.457	5.329	5.943	5.538	5.402	5.562	5.129	4.293	4.024	4.26	-3.266252
NEGAT	VVTU4086_s_at	VIT_00s2015g00020	F-box family protein	Metabolism.Primary metabolism.Protein metabolism and modification.Proteolysis.Ubiquitin-mediated proteolysis	VVTU4086_s_at	7.078	6.187	7.437	7.649	7.657	7.983	8.439	8.493	7.945	8.478	8.699	8.365	6.485	6.488	6.806	4.982	4.729	5.266	6.281	6.593	6.42	7.581	7.479	7.428	-3.26618
NEGAT	VVTU15580_s_at	VIT_11s0078g00260	Unknown protein	Unknown	VVTU15580_s_at	9.176	8.697	9.169	9.882	9.925	9.892	11.849	12.324	12.137	10.504	10.679	10.705	10.329	10.453	10.26	10.546	10.259	10.516	10.09	10.095	9.931	9.164	9.284	9.328	-3.253646
NEGAT	VVTU15450_at	VIT_07s0005g01520	WRKY DNA-binding protein 35	Regulation overview.Regulation of gene expression.Regulation of transcription.Transcription factor.WRKY family transcription factor	VVTU15450_at	7.415	8.146	7.724	8.488	8.788	8.474	8.954	8.67	9.275	8.494	8.501	8.601	8.102	8.124	8.364	7.113	7.154	7.006	7.951	7.672	7.827	6.695	6.926	6.947	-3.253476
NEGAT	VVTU13001_at	VIT_01s0026g02190	ABA-responsive protein (HVA22c)	Response to stimulus.Stress response.Abiotic stress response|Signalling.Hormone signalling.ABA signalling.ABA-responsive	VVTU13001_at	9.887	9.755	10.134	10.837	10.43	10.664	11.085	10.966	11.313	9.777	9.872	9.732	8.165	8.275	8.142	7.592	7.907	7.82	9.862	9.862	9.929	9.406	8.956	8.857	-3.252836
NEGAT	VVTU12483_at	VIT_09s0054g00430	Unknown protein	Unknown	VVTU12483_at	10.944	11.045	11.269	11.38	11.595	11.164	10.386	10.141	10.323	7.601	8.303	8.286	6.995	7.213	6.792	4.334	4.374	4.901	6.196	6.683	6.674	9.469	9.616	9.735	-3.251415
NEGAT	VVTU25721_x_at	VIT_14s0066g01830	SAG101 (senescence-associated gene 101)	Metabolism.Primary metabolism.Lipid metabolism.Glycerolipid metabolism.Glycerolipid catabolism	VVTU15601_at VVTU25721_x_at	6.417	6.419	6.832	7.889	7.552	7.751	7.58	7.764	6.817	5.941	6.025	5.729	4.511	5.355	4.923	4.745	5.602	4.318	4.647	4.459	4.511	5.754	5.538	5.519	-3.251028
NEGAT	VVTU21844_at	VVTU21844_at	No hit	Unknown	VVTU21844_at	4.45	3.85	3.651	3.962	4.157	4.275	8.125	8.897	7.802	4.412	4.592	4.831	5.208	5.08	5.185	5.338	5.241	5.15	5.335	5.376	4.738	4.516	4.616	4.127	-3.250671
NEGAT	VVTU37809_at	VIT_13s0073g00690	Unknown protein	Unknown	VVTU37809_at	5.615	5.522	5.618	6.237	6.246	6.526	6.756	7.08	6.882	7.052	7.499	7.375	6.451	6.305	6.587	5.778	5.575	5.412	5.793	5.872	5.835	4.757	5.096	5.165	-3.249889
NEGAT	VVTU11766_at	VIT_02s0033g00260	Pinoresinol-lariciresinol reductase	Metabolism.Secondary metabolism.Phenylpropanoid metabolism.Lignan metabolism.Lignan biosynthesis	VVTU11766_at	4.913	5.739	5.732	6.273	7.146	6.086	6.996	6.968	7.221	5.825	6.113	5.995	4.056	4.034	4.157	3.897	3.939	4.236	4.485	4.081	3.845	5.561	5.819	5.809	-3.245214
NEGAT	VVTU16148_s_at	VIT_02s0154g00320	Protease inhibitor/seed storage/lipid transfer protein (LTP)	Transport overview.Macromolecule transport.Lipid transport	VVTU16148_s_at VVTU16716_s_at VVTU39625_s_at	8.722	8.423	8.87	8.727	8.533	9.098	7.852	9.151	8.56	9.215	9.259	8.96	8.602	8.984	8.88	3.78	4.287	4.598	5.224	6.446	5.857	8.8	8.524	8.52	-3.243972
NEGAT	VVTU37903_at	VIT_07s0005g02480	Myb domain protein 61	Regulation overview.Regulation of gene expression.Regulation of transcription.Transcription factor.MYB family transcription factor	VVTU37903_at	7.991	8.022	8.201	8.556	8.388	8.503	8.214	8.295	7.642	7.809	8.235	8.119	6.745	6.879	6.555	5.19	5.149	5.334	5.45	5.055	5.406	7.085	7.217	7.173	-3.240534
NEGAT	VVTU4642_at	VIT_11s0016g04960	Aspartate-glutamate racemase	Metabolism.Primary metabolism.Amino acid metabolism.Alanine and aspartate metabolism|Metabolism.Primary metabolism.Amino acid metabolism.Glutamate metabolism	VVTU4642_at	9.27	8.657	9.07	9.216	9.407	9.197	9.493	9.42	9.146	10.145	10.303	10.255	8.083	8.354	8.27	7.111	7.228	7.427	9.387	9.229	9.149	7.684	7.698	7.828	-3.23945
NEGAT	VVTU1759_at	VIT_06s0004g06790	Gibberellin 2-beta-dioxygenase 7	Metabolism.Secondary metabolism.Terpenoid metabolism.Diterpenoid metabolism.Diterpenoid biosynthesis|Signalling.Hormone signalling.Gibberellic acid signalling.Gibberellic acid metabolism.Gibberellic acid catabolism	VVTU1759_at	6.41	6.25	7.178	8.224	8.199	8.372	8.607	8.479	8.138	10.676	10.999	10.801	10.077	10.121	10.076	10.243	10.065	10.237	10.553	10.591	10.429	5.504	5.94	5.844	-3.238671
NEGAT	VVTU22188_at	VVTU22188_at	Amidase	Metabolism.Cellular metabolism.Nitrogen metabolism|Metabolism.Cellular metabolism.Nitrogen metabolism.Amine metabolism	VVTU22188_at	4.421	4.58	4.55	4.691	5.328	4.69	6.158	6.15	6.673	6.029	6.601	6.567	4.638	4.167	4.374	4.39	4.388	4.312	3.694	4.289	3.932	4.514	4.967	4.688	-3.238651
NEGAT	VVTU525_at	VIT_01s0146g00180	Auxin responsive SAUR protein	Signalling.Hormone signalling.Auxin signalling.Auxin responsive	VVTU525_at	5.339	5.296	5.879	6.394	6.644	6.554	6.542	5.741	6.66	5.556	6.257	5.932	4.375	3.747	4.08	3.682	4.261	3.782	4.283	4.346	3.788	5.027	5.149	4.731	-3.237689
NEGAT	VVTU2872_at	VIT_06s0080g01090	CCR4-NOT transcription complex subunit 7/8	Metabolism.Primary metabolism.Nucleobase, nucleoside, nucleotide, nucleic acid metabolism.Nucleic acid metabolism	VVTU2872_at	10.458	9.303	9.334	11.389	11.216	11.403	11.852	11.239	10.635	10.422	11.157	11.23	9.51	10.006	9.637	7.243	6.325	6.043	10.641	9.964	10.218	11.489	10.598	10.35	-3.234727
NEGAT	VVTU22490_s_at	VIT_05s0062g01260	No hit	Unknown	VVTU22490_s_at	10.471	9.603	10.342	10.1	10.085	10.735	10.074	10.469	10.644	8.317	6.825	7.725	4.645	4.72	4.451	4.411	4.39	4.476	5.168	6.326	6.062	9.681	9.482	9.398	-3.233377
NEGAT	VVTU21392_x_at	VVTU21392_x_at	No hit	Unknown	VVTU21392_x_at	6.171	6.315	6.379	8.188	8.03	7.893	8.77	8.554	8.278	6.898	6.878	7.187	7.585	7.537	8.03	7.665	7.748	7.402	7.026	6.358	6.517	6.471	5.472	5.407	-3.233109
NEGAT	VVTU3962_s_at	VIT_07s0005g04890	Glutathione S-transferase 25 GSTU7	Metabolism.Primary metabolism.Coenzyme and prosthetic group metabolism.Glutathione metabolism|Response to stimulus.Stress response.Abiotic stress response.Oxidative stress response	VVTU3962_s_at	5.887	6.507	7.166	7.986	8.274	7.406	7.707	8.05	7.893	7.979	7.035	7.06	7.862	7.887	8.413	7.858	7.572	7.485	7.592	7.409	7.245	4.742	5.423	4.883	-3.232692
NEGAT	VVTU4761_at	VIT_17s0000g10060	Lipase GDSL	Unknown	VVTU4761_at	11.715	11.804	11.536	11.846	12.016	11.799	11.425	11.339	11.395	10.983	10.997	11.161	8.06	8.209	7.995	6.37	5.817	6.099	8.484	8.3	8.749	11.474	11.377	11.421	-3.232327
NEGAT	VVTU39625_s_at	VIT_02s0154g00320	Protease inhibitor/seed storage/lipid transfer protein (LTP)	Transport overview.Macromolecule transport.Lipid transport	VVTU16148_s_at VVTU16716_s_at VVTU39625_s_at	9.84	10.152	9.52	9.78	9.296	10.586	8.717	10.213	9.935	11.177	11.513	11.097	10.466	10.709	10.547	6.024	5.255	6.169	7.255	8.112	8.323	10.033	9.791	9.694	-3.232256
NEGAT	VVTU38502_at	VIT_15s0048g02720	fatty acid elongase	Metabolism.Primary metabolism.Lipid metabolism.Fatty acid metabolism.Fatty acid biosynthesis	VVTU37102_at VVTU38502_at	10.689	10.955	10.754	11.281	11.336	11.181	10.954	10.75	10.34	9.879	9.914	10.117	8.78	8.958	8.757	6.976	6.415	7.392	7.533	7.352	7.655	9.944	9.885	9.933	-3.227699
NEGAT	VVTU11204_at	VIT_05s0020g03360	Unknown	Unknown	VVTU11204_at	7.29	6.891	7.81	7.987	8.294	7.824	8.086	7.957	7.501	4.365	4.715	4.473	4.252	3.677	3.969	4.098	3.933	3.915	3.957	3.638	4.295	5.553	5.76	5.516	-3.225692
NEGAT	VVTU7482_at	VIT_09s0018g00780	HcrVf1 protein	Diverse functions.Gene family with diverse functions.NBS-LRR superfamily|Response to stimulus.Stress response.Biotic stress response	VVTU7482_at	5.306	5.576	6.093	6.636	6.635	6.443	6.629	6.603	6.418	6.135	5.883	6.129	4.916	4.639	5.443	4.642	4.954	4.167	4.91	5.029	5.046	4.503	4.662	4.883	-3.224999
NEGAT	VVTU2601_at	VIT_12s0028g01360	PMR5 (powdery mildew resistant 5)	Unknown	VVTU2601_at	3.923	4.471	4.379	5.419	4.702	5.243	6.093	6.433	5.817	4.633	4.204	4.545	4.009	3.871	3.684	3.803	4.205	3.782	3.602	3.598	3.468	3.415	3.834	3.987	-3.216729
NEGAT	VVTU22868_x_at	VIT_04s0008g01480	NOL1/NOP2/sun family protein	Metabolism.Primary metabolism.Nucleobase, nucleoside, nucleotide, nucleic acid metabolism.Nucleic acid metabolism.RNA metabolism	VVTU22868_x_at	5.908	4.728	6.199	6.358	6.028	6.13	7.721	7.878	7.762	6.879	6.956	6.861	6.173	6.2	6.095	5.585	5.632	5.649	5.601	5.156	5	5.778	5.695	5.795	-3.215752
NEGAT	VVTU15178_at	VIT_16s0098g01160	Subtilisin protease	Metabolism.Primary metabolism.Protein metabolism and modification.Proteolysis.Peptidase-mediated proteolysis.Subtilase-mediated proteolysis	VVTU15178_at VVTU36692_at	8.255	9.045	9.015	8.406	8.586	8.55	7.365	7.121	7.468	7.559	6.338	6.705	5.229	4.286	4.827	5.514	5.084	4.687	4.6	4.235	4.383	5.612	5.897	5.935	-3.209845
NEGAT	VVTU6284_at	VIT_18s0001g09510	CYP81B2v1	Metabolism.Cellular metabolism.Oxidation reduction.Cytochrome P450 oxidoreductase	VVTU6284_at	7.192	7.347	7.767	8.628	8.787	8.67	8.759	8.901	8.767	9.275	9.539	9.409	8.994	9.06	8.963	8.898	8.844	8.789	9.334	9.315	9.412	5.925	6.234	6.317	-3.207426
NEGAT	VVTU15110_at	VIT_13s0106g00550	flavonol 3-sulfotransferase	Metabolism.Secondary metabolism.Phenylpropanoid metabolism.Flavonoid metabolism.Flavonoid biosynthesis.Flavonoid-sulfate biosynthesis	VVTU15110_at	8.656	8.16	8.862	9.978	9.704	9.603	9.322	8.887	8.114	4.18	4.382	4.148	3.706	3.263	3.751	3.866	4.902	4.006	3.656	3.809	3.691	6.905	6.631	6.489	-3.204679
NEGAT	VVTU31987_s_at	VIT_02s0025g01720	GDA2	Unknown	VVTU12952_x_at VVTU23055_s_at VVTU31987_s_at	8.522	8.03	7.856	9.797	9.249	9.822	10.688	10.796	10.784	11.788	11.661	11.812	11.869	11.719	11.763	11.483	11.275	11.293	11.145	11.042	10.981	8.992	7.948	7.484	-3.202314
NEGAT	VVTU4294_s_at	VIT_06s0004g07850	Unknown protein	Unknown	VVTU4294_s_at	10.094	10.501	10.478	10.849	10.807	10.692	10.699	10.55	10.732	9.653	9.685	9.67	8.784	8.639	8.918	7.2	6.906	6.963	7.367	7.408	7.383	9.613	9.712	9.704	-3.201957
NEGAT	VVTU1568_at	VIT_07s0005g02450	Unknown protein	Unknown	VVTU1568_at	8.903	8.861	9.035	9.923	10.064	9.964	11.141	11.225	11.71	10.503	10.468	10.422	10.69	10.687	10.692	10.609	10.548	10.669	9.964	9.761	9.803	8.716	8.49	8.372	-3.197025
NEGAT	VVTU8427_s_at	VIT_06s0004g01510	Lipoxygenase (LOX2)	Metabolism.Primary metabolism.Lipid metabolism.Fatty acid metabolism.Oxylipin biosynthesis	VVTU14625_s_at VVTU22687_s_at VVTU22687_x_at VVTU38354_x_at VVTU3931_s_at VVTU5964_s_at VVTU8427_s_at	12.465	12.227	12.417	12.341	12.292	12.325	11.658	11.561	11.167	9.833	10.231	10.356	5.673	6.154	5.53	4.038	3.279	3.469	8.214	8.193	8.465	12.106	12.152	12.154	-3.19431
NEGAT	VVTU35826_s_at	VVTU35826_s_at	Acyl-CoA synthetase	Metabolism.Primary metabolism.Lipid metabolism.Fatty acid metabolism	VVTU35826_s_at	6.573	6.852	7.474	8.549	8.454	8.243	8.803	8.955	8.647	8.716	8.603	8.607	8.5	8.409	8.519	8.215	8.17	8.082	8.758	8.66	8.355	6.201	6.294	6.356	-3.192393
NEGAT	VVTU4828_at	VIT_05s0020g04440	Unknown protein	Unknown	VVTU4828_at	8.205	8.312	8.024	8.273	8.353	8.612	8.843	8.745	9.116	10.285	10.375	10.427	8.664	8.749	8.545	7.107	7.048	7.105	7.494	7.366	7.645	7.85	8.044	8.004	-3.190515
NEGAT	VVTU35740_s_at	VIT_02s0012g01400	PLATZ transcription factor	Regulation overview.Regulation of gene expression.Regulation of transcription.Transcription factor.PLATZ family transcription factor	VVTU34574_s_at VVTU35740_s_at	8.105	8.299	8.289	10.234	9.872	9.822	10.607	10.58	10.571	11.318	11.034	11.006	10.981	10.96	11.124	11.753	11.644	11.521	11.517	11.479	11.27	8.143	7.291	6.942	-3.189898
NEGAT	VVTU17743_s_at	VIT_04s0008g03930	RD22	Response to stimulus.Stress response.Abiotic stress response.Drought stress response	VVTU12710_s_at VVTU17743_s_at VVTU19156_s_at VVTU22120_x_at	10.37	10.205	10.559	11.025	10.832	11.019	11.007	10.91	10.662	11.864	11.799	11.82	11.538	11.653	11.74	10.322	10.244	10.287	10.816	10.698	10.548	9.009	8.885	8.516	-3.187177
NEGAT	VVTU21623_at	VIT_09s0002g08470	NADP-dependent oxidoreductase	Unknown	VVTU21623_at	5.911	6.294	6.451	7.139	7.339	6.853	7.828	7.808	8.202	7.86	7.939	7.915	7.317	7.386	7.403	6.806	6.667	6.501	7.201	7.183	6.962	5.616	5.938	5.778	-3.18599
NEGAT	VVTU27306_at	VVTU27306_at	Lipoxygenase	Metabolism.Primary metabolism.Lipid metabolism.Fatty acid metabolism.Oxylipin biosynthesis	VVTU27306_at	7.68	6.578	6.544	9.6	8.393	8.684	10.039	9.254	8.867	6.282	6.716	6.198	6.48	6.488	6.558	5.964	5.462	5.924	6.157	5.907	5.813	8.536	7.083	6.822	-3.185151
NEGAT	VVTU10314_at	VIT_06s0004g04010	Exocyst subunit EXO70 H7	Cellular process.Cellular transport.Protein trafficking.Vesicle-mediated trafficking	VVTU10314_at	8.84	7.385	7.856	10.749	10.642	10.081	11.293	10.622	10.045	6.522	7.347	7.422	7.038	7.415	7.123	8.421	7.479	7.197	7.962	7.026	7.306	9.151	7.892	7.557	-3.183641
NEGAT	VVTU3659_at	VIT_03s0017g01210	Phosphate-induced protein 1	Unknown	VVTU3659_at	10.391	10.575	10.536	11.239	11.292	11.615	11.497	11.481	11.189	11.578	11.633	11.555	11.414	11.447	11.369	10.928	10.981	10.905	11.243	11.23	11.225	8.841	8.927	8.675	-3.182144
NEGAT	VVTU4071_at	VIT_01s0011g05390	Invertase/pectin methylesterase inhibitor	Metabolism.Primary metabolism.Carbohydrate metabolism.Carbohydrate metabolism enzyme inhibitor.Invertase/pectin methylesterase inhibitor family	VVTU4071_at	8.385	8.463	8.549	8.285	8.549	8.883	9.013	9.329	8.978	9.85	9.849	9.916	7.855	7.91	7.77	7.744	7.664	7.87	9.3	9.324	9.147	6.83	7.031	6.917	-3.181072
NEGAT	VVTU14041_at	VIT_07s0031g00590	Triacylglycerol lipase	Metabolism.Primary metabolism.Lipid metabolism.Glycerolipid metabolism.Glycerolipid catabolism	VVTU14041_at	5.586	5.009	5.884	6.355	6.375	6.562	6.187	6.381	5.832	6.513	6.656	6.646	4.31	4.122	3.612	4.024	5.255	3.869	4.99	5.153	5.165	4.636	4.834	4.658	-3.179904
NEGAT	VVTU2346_at	VIT_02s0025g02590	Homeobox-leucine zipper protein ATHB-12	Regulation overview.Regulation of gene expression.Regulation of transcription.Transcription factor.Homeobox domain family transcription factor	VVTU2346_at	8.193	7.318	8.081	9.057	9.327	8.91	10.071	9.938	9.598	6.88	7.098	7.122	5.86	5.919	6.178	6.031	5.739	5.976	7.479	7.194	6.967	8.04	7.571	7.607	-3.177337
NEGAT	VVTU13015_s_at	VIT_18s0075g00250	Unknown protein	Unknown	VVTU13015_s_at	8.971	9.418	9.739	9.403	9.477	9.585	9.402	9.205	9.538	7.592	7.368	7.63	4.234	4.613	4.308	3.875	4.558	3.305	4.755	5.407	5.823	8.576	8.923	9.016	-3.177065
NEGAT	VVTU37638_s_at	VVTU37638_s_at	No hit	Unknown	VVTU37638_s_at	7.09	6.659	6.686	6.958	7.051	7.225	10.047	10.594	11.505	7.457	7.397	7.079	7.737	8.032	7.833	7.784	7.667	7.988	7.792	7.583	7.645	6.945	7.432	7.074	-3.176942
NEGAT	VVTU6699_at	VIT_11s0037g00890	Glutamine amidotransferase class-I domain-containing protein	Metabolism.Primary metabolism.Coenzyme and prosthetic group metabolism.Pyridoxine metabolism	VVTU6699_at	4.873	4.589	4.501	5.993	5.44	5.83	7.002	6.752	6.225	4.976	5.453	5.182	4.538	4.01	4.769	4.355	5.221	4.356	4.751	4.362	4.52	4.686	4.273	3.98	-3.166583
NEGAT	VVTU15230_at	VIT_19s0138g00140	ATSYTE/NTMC2T6.1/NTMC2TYPE6.1/SYTE	Unknown	VVTU15230_at	6.196	6.239	6.737	7.502	7.049	7.322	8.339	8.46	8.122	8.622	8.75	8.624	9.412	9.135	9.168	8.995	8.598	8.809	7.802	7.847	7.748	5.673	5.358	5.295	-3.163032
NEGAT	VVTU28731_s_at	VIT_11s0016g03180	ABI1 (ABA insensitive 1)	Signalling.Hormone signalling.ABA signalling.ABA-mediated signalling pathway|Signalling.Signalling pathway.Protein phosphatase	VVTU17787_s_at VVTU28731_s_at VVTU37636_s_at	7.456	6.688	6.767	8.139	8.663	8.275	9.007	9.23	8.964	9.905	9.758	9.797	9.244	9.268	9.253	9.336	9.401	9.427	9.164	8.887	8.643	6.725	6.541	6.567	-3.162956
NEGAT	VVTU1229_at	VIT_04s0008g01070	Calmodulin-binding region IQD6	Signalling.Signalling pathway.Calcium sensors and signalling	VVTU1229_at	9.155	9.341	8.987	10.555	10.205	10.131	10.548	10.389	10.518	8.568	8.764	8.829	7.869	7.856	8.058	6.941	6.789	6.761	8.379	8.244	8.027	9.322	8.782	8.587	-3.159616
NEGAT	VVTU21008_at	VIT_17s0000g05610	Isopiperitenol dehydrogenase	Metabolism.Secondary metabolism.Terpenoid metabolism.Monoterpenoid metabolism.Monoterpenoid biosynthesis	VVTU21008_at	7.743	7.695	7.989	8.468	8.284	8.428	8.491	8.393	8.234	8.889	9.15	9.073	7.886	7.853	7.872	5.896	6.17	5.853	6.695	6.63	6.698	7.566	7.399	7.524	-3.159072
NEGAT	VVTU8342_at	VIT_18s0001g08430	Branched-chain-amino-acid aminotransferase 2, chloroplast (Atbcat-2)	Metabolism.Primary metabolism.Amino acid metabolism.Valine, leucine, and isoleucine metabolism	VVTU8342_at	6.641	6.672	7.232	7.999	8.342	8.024	7.682	7.853	7.636	8.845	9.245	9.066	7.576	7.815	7.899	7.792	7.939	7.947	9.536	9.577	9.349	4.895	5.052	5.743	-3.157706
NEGAT	VVTU34604_s_at	VIT_05s0094g00330	Chitinase, class IV [Vitis vinifera]	Response to stimulus.Stress response	VVTU34604_s_at	7.436	8.572	9.726	9.42	8.877	8.226	7.055	8.624	6.694	6.352	5.231	5.809	4.707	5.016	6.711	4.903	4.801	4.161	6.927	4.84	4.214	5.508	6.095	5.11	-3.157286
NEGAT	VVTU33969_at	VIT_08s0040g02170	MLO6 (mildew resistance locus O 6)	Cellular process.Cell growth and death.Cell death|Response to stimulus.Stress response.Biotic stress response	VVTU33969_at	4.042	4.215	4.46	6.213	5.542	5.764	5.705	6.109	5.486	5.063	3.876	3.935	3.907	3.753	3.684	3.752	3.971	3.93	3.932	3.809	4.075	3.644	3.785	3.32	-3.156119
NEGAT	VVTU22518_at	VIT_12s0134g00280	S-locus lectin protein kinase	Signalling.Signalling pathway.Protein kinase	VVTU22518_at	8.028	8.552	8.146	8.518	8.637	8.062	8.225	7.978	8.293	6.953	6.379	6.594	4.707	5.199	4.619	4.93	4.394	5.458	5.277	5.603	5.709	6.203	6.445	6.454	-3.151601
NEGAT	VVTU7029_at	VIT_07s0031g02390	Phytoalexin-deficient 4 protein (PAD4)	Response to stimulus.Stress response.Biotic stress response|Signalling.Hormone signalling.Salicylic acid signalling.Salicylic acid-mediated signalling pathway	VVTU14779_at VVTU7029_at	8.467	7.754	7.52	10.487	9.411	9.335	10.532	10.27	9.788	9.169	9.182	9.019	10.251	10.187	10.237	8.792	8.821	8.847	8.411	8.197	8.138	9.036	7.7	7.516	-3.149118
NEGAT	VVTU14961_s_at	VIT_01s0010g03850	Calmodulin-binding protein	Regulation overview.Regulation of gene expression.Regulation of transcription.Transcription factor.CAMTA family transcription factor	VVTU14961_s_at	8.727	8.832	9.06	10.303	10.18	10.088	10.622	10.83	10.992	10.971	11.12	11.026	10.995	10.996	10.896	10.524	10.375	10.533	10.802	10.687	10.777	8.189	8.41	8.335	-3.147096
NEGAT	VVTU6827_s_at	VIT_02s0025g04170	Heat shock transcription factor B2B	Regulation overview.Regulation of gene expression.Regulation of transcription.Transcription factor.HSF family transcription factor|Response to stimulus.Stress response.Abiotic stress response.Temperature stress response	VVTU24661_s_at VVTU6827_s_at	9.051	8.117	8.251	9.774	9.461	9.702	10.602	10.744	10.765	10.682	10.738	10.705	9.494	9.518	9.49	9.138	8.845	8.877	9.482	9.153	9.471	9.077	8.939	8.988	-3.143764
NEGAT	VVTU9130_at	VIT_03s0091g01240	Serine carboxypeptidase S10	Metabolism.Primary metabolism.Protein metabolism and modification.Proteolysis.Peptidase-mediated proteolysis	VVTU9130_at	10.43	10.223	10.584	10.318	10.444	10.069	9.913	9.949	10.047	8.888	9.327	9.148	5.131	5.183	5.359	4.602	5.342	5.052	6.928	7.104	7.048	9.369	9.449	9.643	-3.139961
NEGAT	VVTU19273_s_at	VIT_01s0011g04030	Reticulon family protein (RTNLB9)	Unknown	VVTU10972_at VVTU19273_s_at	7.88	8.351	8.036	9.167	8.675	10.07	8.92	9.952	10.599	7.341	5.052	6.04	4.865	5.078	4.707	5.079	5.349	5.201	6.101	7.118	7.171	7.481	7.674	7.686	-3.138327
NEGAT	VVTU15548_at	VIT_06s0061g00710	Zinc finger (C3HC4-type ring finger)	Regulation overview.Regulation of gene expression.Regulation of transcription.Transcription factor.Zinc finger C3HC4 family transcription factor	VVTU15548_at	8.233	7.964	8.352	8.993	8.825	9.35	8.642	8.688	8.707	9.549	9.65	9.304	7.601	7.595	7.838	7.355	7.748	7.557	8.458	8.538	8.478	7.002	6.837	7.026	-3.138073
NEGAT	VVTU38376_at	VIT_12s0035g00010	DNA (cytosine-5)-methyltransferase (ATHIM)	Metabolism.Primary metabolism.Amino acid metabolism.Methionine metabolism|Metabolism.Primary metabolism.Nucleobase, nucleoside, nucleotide, nucleic acid metabolism.Nucleic acid metabolism.DNA metabolism.DNA modification.DNA methylation	VVTU38376_at	3.915	4.144	3.906	5.027	4.856	5.189	5.228	5.364	5.61	5.603	3.63	4.201	3.353	3.25	3.694	3.616	3.823	4.188	3.226	3.524	3.821	2.983	3.332	3.246	-3.137388
NEGAT	VVTU7250_s_at	VIT_14s0066g02060	AAA-type ATPase	Diverse functions.Gene family with diverse functions.AAA-type ATPase domain family	VVTU7250_s_at	5.978	5.925	5.82	7.856	6.707	6.229	8.039	7.561	7.167	7.419	7.645	7.558	6.904	6.966	6.902	5.242	5.175	4.435	5.083	5.47	4.979	7.34	6.603	6.137	-3.135451
NEGAT	VVTU12608_at	VIT_14s0068g01670	ACT domain-containing protein (ACR6)	Unknown	VVTU12608_at VVTU15235_at	7.389	7.335	7.664	8.167	8.253	7.943	9.123	9.327	8.983	10.44	10.63	10.464	10.336	10.366	10.336	9.307	9.255	9.328	8.512	8.393	8.355	7.148	7.192	7.108	-3.135217
NEGAT	VVTU38342_at	VIT_08s0007g01910	Laccase	Metabolism.Secondary metabolism.Phenylpropanoid metabolism.Lignin metabolism|Response to stimulus.Stress response.Abiotic stress response.Oxidative stress response	VVTU38342_at	3.597	3.507	3.46	4.669	3.692	4.627	5.461	5.541	4.729	5.837	6.217	5.475	3.781	3.639	3.715	3.597	3.632	3.496	3.692	3.565	3.859	3.835	3.84	3.989	-3.130178
NEGAT	VVTU36515_at	VIT_00s0271g00030	Myrcene synthase	Metabolism.Secondary metabolism.Terpenoid metabolism.Monoterpenoid metabolism.Monoterpenoid biosynthesis	VVTU36515_at	6.157	6.781	6.39	8.117	6.698	5.822	8.353	8.858	7.784	5.699	6.25	5.405	4.743	5.136	4.749	5.379	6.074	5.327	4.899	5.247	5.026	6.57	5.514	5.243	-3.129897
NEGAT	VVTU35666_s_at	VIT_11s0065g00630	CYP706A12	Metabolism.Cellular metabolism.Oxidation reduction.Cytochrome P450 oxidoreductase	VVTU35470_at VVTU35666_s_at	3.352	4.141	3.254	3.262	3.421	3.511	5.932	4.997	4.678	7.453	5.232	6.659	3.503	3.824	3.84	3.667	4.772	3.831	3.377	3.799	3.853	3.556	3.641	3.582	-3.124512
NEGAT	VVTU14420_at	VIT_19s0090g01160	Lipase GDSL	Unknown	VVTU14420_at VVTU40224_at	10.834	10.959	10.807	10.834	11.202	10.757	10.288	10.124	10.356	5.871	6.124	6.977	3.719	3.633	3.164	3.759	3.684	3.309	2.969	3.451	3.521	9.934	9.761	9.946	-3.123644
NEGAT	VVTU21452_at	GSVIVT01008493001	Unknown protein	Unknown	VVTU21452_at	8.919	9.309	9.055	9.332	9.627	9.134	10.688	11.062	11.109	11.971	11.95	11.941	11.766	11.809	11.775	11.392	11.5	11.419	11.547	11.328	11.442	7.806	7.943	8.154	-3.123603
NEGAT	VVTU6835_s_at	VIT_13s0147g00120	TIR-NBS-LRR-TIR disease resistance protein	Diverse functions.Gene family with diverse functions.NBS-LRR superfamily|Response to stimulus.Stress response.Biotic stress response	VVTU30441_s_at VVTU37890_s_at VVTU6835_s_at	8.238	7.494	7.814	9.153	8.866	9.046	9.548	9.562	9.073	8.892	8.917	8.917	8.73	8.923	8.796	6.983	6.721	6.963	7.961	7.74	7.401	8.464	7.949	7.462	-3.122571
NEGAT	VVTU17714_s_at	VIT_08s0007g05350	Haloacid dehalogenase hydrolase	Metabolism	VVTU13784_at VVTU17714_s_at	7.22	6.81	7.366	8.036	8.254	8.283	8.196	8.106	8.232	8.729	8.456	8.515	7.272	7.298	7.438	6.783	6.063	6.604	7.355	7.265	7.301	6.84	6.636	6.625	-3.121491
NEGAT	VVTU12530_s_at	VVTU12530_s_at	Unknown protein	Unknown	VVTU12530_s_at	9.557	9.227	9.755	9.682	9.438	9.934	9.509	9.392	8.834	9.466	9.616	9.559	8.264	8.252	8.124	5.514	6.141	6.042	6.821	6.839	6.867	8.67	8.679	8.819	-3.121124
NEGAT	VVTU34392_at	VIT_02s0012g01320	MYC jasmonic acid 3	Regulation overview.Regulation of gene expression.Regulation of transcription.Transcription factor.bHLH family transcription factor|Signalling.Hormone signalling.Jasmonate signalling.Jasmonate-mediated signalling pathway	VVTU13141_at VVTU34392_at	8.268	7.698	7.596	9.676	8.886	9.254	10.514	10.617	9.824	10.199	10.334	10.319	9.9	9.864	9.785	9.357	9.262	9.249	9.097	8.997	9.023	9.092	8.239	7.707	-3.120765
NEGAT	VVTU13460_at	VIT_06s0004g03550	L-ascorbate peroxidase 1, cytosolic (APX1)	Metabolism.Primary metabolism.Organic acid metabolism.Ascorbate and aldarate metabolism|Response to stimulus.Stress response.Abiotic stress response.Oxidative stress response	VVTU11794_s_at VVTU13460_at VVTU15985_at VVTU16630_s_at VVTU16630_x_at VVTU16686_s_at VVTU16686_x_at VVTU22018_x_at VVTU22639_x_at VVTU27000_s_at VVTU27000_x_at VVTU29457_s_at VVTU3080_s_at	7.067	5.967	6.495	6.597	6.78	6.811	9.355	9.648	9.78	6.399	6.432	5.89	5.08	5.517	5.684	5.335	4.99	5.363	7.067	6.907	6.488	6.615	6.987	6.799	-3.115882
NEGAT	VVTU4625_at	VIT_12s0028g03120	No hit	Unknown	VVTU4625_at	9.843	10.141	10.357	9.603	9.806	10.231	9.056	9.302	9.442	8.038	7.761	8.76	3.672	3.234	3.901	3.723	3.008	4.144	5.284	5.764	5.639	9.185	9.269	9.207	-3.115366
NEGAT	VVTU12481_s_at	VIT_17s0000g06370	Thioredoxin 2	Cellular process.Cellular homeostasis.Cell redox homeostasis	VVTU12481_s_at	8.607	8.691	9.002	9.553	9.421	9.406	9.294	9.284	8.64	8.962	9.293	9.209	8.478	8.31	8.465	7.851	7.653	7.579	7.119	7.212	7.078	7.479	7.462	7.579	-3.114594
NEGAT	VVTU28231_at	VIT_03s0088g00700	Pathogenesis related protein 1 precursor (pr1 gene)	Response to stimulus.Stress response.Biotic stress response|Signalling.Hormone signalling.Salicylic acid signalling.Salicylic acid-responsive	VVTU17551_at VVTU28231_at	3.396	3.388	3.826	4.779	3.947	4.802	5.015	4.424	4.787	5.917	3.986	5.163	3.641	3.491	4.421	3.229	3.075	3.335	4.337	3.281	3.164	3.009	3.4	3.186	-3.113809
NEGAT	VVTU7415_at	VIT_19s0140g00140	GA 20-oxidase 2	Metabolism.Secondary metabolism.Terpenoid metabolism.Diterpenoid metabolism.Diterpenoid biosynthesis|Signalling.Hormone signalling.Gibberellic acid signalling.Gibberellic acid metabolism.Gibberellic acid biosynthesis	VVTU7415_at	8.339	8.546	8.174	8.411	8.878	8.28	8.958	8.509	8.674	7.74	7.723	7.879	5.837	5.937	5.819	6.327	6.011	6.225	7.069	6.942	6.986	6.594	6.868	6.537	-3.113188
NEGAT	VVTU34654_s_at	VIT_10s0003g04270	BCL2 binding anthogene	Cellular process.Cell growth and death.Cell death	VVTU3208_at VVTU34654_s_at	7.795	7.396	8.091	8.287	7.94	8.532	8.801	8.93	8.072	9.821	10.194	10.035	8.512	8.454	8.356	7.629	7.265	7.666	7.99	7.872	7.978	7.133	7.233	7.301	-3.111922
NEGAT	VVTU8515_at	VIT_17s0000g04880	Dirigent protein	Response to stimulus.Stress response.Biotic stress response	VVTU8515_at	4.663	5.129	5.381	6.209	6.647	5.262	6.021	6.261	4.819	6.213	5.474	5.163	4.312	4.502	4.947	4.908	5.26	4.321	4.342	4.199	4.134	3.622	4.045	3.631	-3.110785
NEGAT	VVTU21961_s_at	VIT_07s0129g00140	Adenylylsulfate kinase	Metabolism.Cellular metabolism.Sulfur metabolism.Sulfate assimilation|Metabolism.Primary metabolism.Nucleobase, nucleoside, nucleotide, nucleic acid metabolism.Nucleotide metabolism.Purine metabolism	VVTU21961_s_at	6.958	6.524	7.531	8.536	8.296	8.588	8.517	8.462	8.062	6.661	6.819	6.814	6.888	6.625	6.929	6.167	6.537	5.932	6.867	7.246	6.776	6.142	5.938	6.094	-3.110666
NEGAT	VVTU12806_at	GSVIVT00011451001	Zinc finger (C3HC4-type ring finger)	Regulation overview.Regulation of gene expression.Regulation of transcription.Transcription factor.Zinc finger C3HC4 family transcription factor	VVTU12806_at	8.284	7.892	8.477	8.443	8.836	8.779	9.124	8.867	8.644	8.155	8.335	8.289	6.399	6.61	6.687	5.918	5.154	5.937	6.646	6.578	6.93	7.425	7.662	7.74	-3.110599
NEGAT	VVTU35284_at	VVTU35284_at	No hit	Unknown	VVTU35284_at	4.182	3.495	3.956	4.13	5.123	4.59	5.191	4.811	5.137	3.913	3.956	4.028	3.35	3.134	3.202	3.064	2.816	2.876	2.754	3.038	2.799	3.014	2.988	3.025	-3.109961
NEGAT	VVTU12986_at	VIT_00s0227g00200	formin protein AHF1	Cellular process.Cellular component organization and biogenesis.Cytoskeleton organization and biogenesis.Actin organization and biogenesis	VVTU12986_at	9.419	9.488	9.278	9.39	9.34	9.778	9.825	9.946	10.113	10.55	10.686	10.645	9.494	9.505	9.239	7.482	7.537	7.666	8.299	8.339	8.516	8.675	8.9	8.992	-3.106893
NEGAT	VVTU3720_at	VIT_08s0007g03050	E8 protein	Metabolism.Cellular metabolism.Oxidation reduction.2OG-Fe(II) oxygenase superfamily	VVTU3720_at	3.862	3.804	4.045	4.544	4.373	4.559	5.781	5.502	5.779	5.584	5.738	5.522	4.265	3.919	4.322	3.936	4.856	3.621	4.593	4.331	4.258	3.809	3.626	3.641	-3.104498
NEGAT	VVTU403_at	VIT_05s0094g01590	Kelch repeat-containing F-box protein	Unknown	VVTU403_at	8.637	7.492	7.81	8.886	8.831	9.521	10.255	10.275	10.747	8.112	8.258	8.28	6.628	6.4	6.351	5.898	5.628	6.086	8.754	8.327	8.661	8.984	8.708	8.339	-3.101968
NEGAT	VVTU24692_at	VIT_10s0003g02810	WRKY DNA-binding protein 71	Regulation overview.Regulation of gene expression.Regulation of transcription.Transcription factor.WRKY family transcription factor	VVTU24692_at	5.792	6.176	5.977	6.645	6.651	6.294	6.402	6.458	6.959	8.264	7.981	8.072	9.011	8.715	9.028	7.034	6.496	6.236	6.473	6.641	6.87	4.748	4.751	4.448	-3.101764
NEGAT	VVTU27596_at	VIT_08s0007g03800	Unknown protein	Unknown	VVTU27596_at	5.407	5.357	5.752	7.291	7.408	7	7.241	7.088	7.556	7.806	7.898	7.827	8.311	8.462	8.503	7.91	7.786	7.976	8.146	8.047	7.857	4.538	4.32	4.86	-3.100891
NEGAT	VVTU2880_at	VIT_18s0001g02300	NAC domain containing protein 2	Regulation overview.Regulation of gene expression.Regulation of transcription.Transcription factor.NAC family transcription factor	VVTU21440_at VVTU2880_at	9.204	8.774	8.574	10.038	10.062	9.547	11.354	11.601	11.523	10.174	10.28	10.196	10.959	10.925	10.974	11.119	10.926	10.912	10.693	10.489	10.521	8.705	7.947	7.759	-3.099292
NEGAT	VVTU14073_s_at	VIT_04s0043g00310	Ribulose-phosphate 3-epimerase	Metabolism.Primary metabolism.Carbohydrate metabolism.Monosaccharide metabolism.Monosaccharide catabolism.Pentose-phosphate shunt|Metabolism.Primary metabolism.Carbohydrate metabolism.Monosaccharide metabolism.Pentose glucuronate interconversion	VVTU14073_s_at	8.309	7.83	7.59	8.196	7.845	8.085	10.647	11.214	11.1	8.292	8.52	8.607	7.511	7.678	7.646	7.667	7.492	8.031	7.976	7.611	7.73	8.323	8.438	8.327	-3.097241
NEGAT	VVTU25516_s_at	VIT_19s0014g00090	Glucan endo-1,3-beta-glucosidase 4 precursor	Metabolism.Primary metabolism.Carbohydrate metabolism.Polysaccharide metabolism.Beta-1,3 glucan metabolism.Beta-1,3 glucan catabolism	VVTU25516_s_at VVTU3175_at	9.395	9.209	9.45	8.352	8.346	8.877	8.453	8.58	8.24	8.68	8.97	8.563	3.426	3.461	3.581	3.675	3.68	3.157	3.852	3.332	3.296	8.946	9.264	9.255	-3.096673
NEGAT	VVTU13333_at	VIT_01s0137g00460	RGLG2 (ring Domain LIGASE2)	Unknown	VVTU13333_at VVTU13510_at	6.198	6.365	6.45	7.349	7.12	7.113	7.21	7.279	6.929	6.533	6.835	6.605	6.559	6.438	6.413	6.241	6.181	5.895	5.336	5.306	5.471	5.052	4.899	5.055	-3.095428
NEGAT	VVTU14947_at	VIT_04s0023g01140	GNS1/SUR4 membrane protein	Metabolism.Primary metabolism.Lipid metabolism.Fatty acid metabolism	VVTU14947_at	8.513	8.333	8.425	9.197	8.919	8.711	8.997	9.111	8.759	8.738	8.969	8.985	7.403	7.483	7.309	5.871	6.33	6.33	6.822	6.725	6.847	7.881	7.952	7.988	-3.09471
NEGAT	VVTU18191_s_at	VIT_18s0001g09460	GASA5	Diverse functions.Gene family with diverse functions.GASA family	VVTU12251_s_at VVTU12305_s_at VVTU12305_x_at VVTU15111_s_at VVTU15111_x_at VVTU17951_s_at VVTU17973_s_at VVTU18191_s_at VVTU18690_at VVTU19167_s_at VVTU19657_s_at VVTU4769_at VVTU4769_s_at VVTU4769_x_at	10.089	10.34	10.976	11.515	11.19	11.433	12.12	12.155	12.082	13.071	13.139	13.129	12.995	12.954	12.993	11.442	11.644	11.639	12.04	11.816	11.954	9.764	10.325	10.503	-3.092742
NEGAT	VVTU14745_s_at	CD715820	No hit	Unknown	VVTU14745_s_at VVTU35894_s_at	3.684	3.409	3.231	3.678	3.947	3.952	6.733	7.107	8.203	4.254	3.902	3.933	5.111	4.9	5.07	5.204	4.312	5.471	5.039	4.538	4.491	3.583	3.728	3.546	-3.092606
NEGAT	VVTU17973_s_at	VIT_18s0001g09460	GASA5	Diverse functions.Gene family with diverse functions.GASA family	VVTU12251_s_at VVTU12305_s_at VVTU12305_x_at VVTU15111_s_at VVTU15111_x_at VVTU17951_s_at VVTU17973_s_at VVTU18191_s_at VVTU18690_at VVTU19167_s_at VVTU19657_s_at VVTU4769_at VVTU4769_s_at VVTU4769_x_at	10.128	10.324	10.896	11.564	11.27	11.404	12.114	12.142	12.084	13.082	13.169	13.076	12.97	12.961	13.008	11.48	11.669	11.637	12.043	11.844	11.959	9.828	10.237	10.525	-3.091951
NEGAT	VVTU17787_s_at	VIT_11s0016g03180	ABI1 (ABA insensitive 1)	Signalling.Hormone signalling.ABA signalling.ABA-mediated signalling pathway|Signalling.Signalling pathway.Protein phosphatase	VVTU17787_s_at VVTU28731_s_at VVTU37636_s_at	7.182	6.033	6.607	8.005	8.244	8.232	8.608	8.915	8.642	10.234	10.108	10.1	9.574	9.527	9.493	9.757	9.428	9.648	9.206	9.011	9	6.694	6.393	6.204	-3.091704
NEGAT	VVTU13141_at	VIT_02s0012g01320	MYC jasmonic acid 3	Regulation overview.Regulation of gene expression.Regulation of transcription.Transcription factor.bHLH family transcription factor|Signalling.Hormone signalling.Jasmonate signalling.Jasmonate-mediated signalling pathway	VVTU13141_at VVTU34392_at	9.708	9.376	9.269	11.114	10.423	10.526	11.824	11.785	11.452	10.8	11.07	10.918	10.774	10.816	10.64	10.168	10.193	10.188	9.974	9.966	9.864	10.195	9.414	9.143	-3.090963
NEGAT	VVTU2573_at	VIT_18s0072g00550	Unknown protein	Unknown	VVTU24904_at VVTU2573_at	10.454	9.508	9.277	11.497	11.155	11.591	12.162	11.645	11.527	9.96	10.429	10.499	9.631	9.866	9.674	8.515	8.359	8.434	10.143	9.165	9.816	10.975	10.206	9.849	-3.089062
NEGAT	VVTU35150_s_at	VIT_07s0005g06420	Thioredoxin family	Cellular process.Cellular homeostasis.Cell redox homeostasis	VVTU34711_s_at VVTU35150_s_at VVTU37814_s_at	7.512	6.994	7.589	7.766	7.676	7.505	9.852	10.403	9.699	6.025	6.195	6.015	5.782	5.806	5.983	5.196	5.167	5.76	5.208	5.316	5.179	7.655	7.662	7.764	-3.087991
NEGAT	VVTU19236_s_at	VIT_12s0059g01830	Unknown	Unknown	VVTU19236_s_at VVTU19396_s_at VVTU19487_s_at VVTU7302_s_at	10.486	10.365	10.69	9.511	10.025	9.604	8.743	8.237	8.351	7.188	7.907	7.727	5.456	5.285	4.789	4.631	4.679	4.901	4.735	4.419	4.875	7.082	7.752	7.802	-3.084298
NEGAT	VVTU26819_at	VIT_09s0054g01220	Cycloartenol synthase	Metabolism.Primary metabolism.Lipid metabolism.Steroid metabolism.Steroid biosynthesis|Signalling.Hormone signalling.Brassinosteroid signalling.Brassinosteroid metabolism.Brassinosteroid biosynthesis	VVTU26819_at	4.7	4.657	5.056	5.094	5.278	5.135	5.015	5.52	5.642	5.948	4.439	4.404	4.19	4.076	4.159	3.793	3.827	3.804	3.694	3.95	3.694	3.314	3.428	3.212	-3.08321
NEGAT	VVTU38176_at	GSVIVT01008368001	Glycosyl transferaseHGA1	Metabolism.Primary metabolism.Carbohydrate metabolism.Glycosyl transference	VVTU38176_at	3.642	3.832	3.811	3.436	3.543	3.497	4.889	5.137	4.845	5.95	6.924	6.82	3.62	3.85	3.432	3.544	3.305	3.846	3.833	3.711	3.612	3.96	3.462	3.711	-3.081444
NEGAT	VVTU30416_at	VIT_13s0019g03040	Indole-3-acetate beta-glucosyltransferase	Signalling.Hormone signalling.Auxin signalling.Auxin metabolism.Auxin inactivation by conjugation	VVTU30416_at	6.138	5.615	5.963	6.502	6.369	6.599	7.64	7.49	7.614	8.914	9.055	8.937	8.093	7.989	8.051	7.605	7.947	7.718	6.955	6.8	6.71	5.97	5.491	5.363	-3.078768
NEGAT	VVTU37636_s_at	VIT_11s0016g03180	ABI1 (ABA insensitive 1)	Signalling.Hormone signalling.ABA signalling.ABA-mediated signalling pathway|Signalling.Signalling pathway.Protein phosphatase	VVTU17787_s_at VVTU28731_s_at VVTU37636_s_at	8.608	7.823	7.93	9.29	9.749	9.348	10.099	10.273	9.988	11.041	10.774	10.813	10.291	10.365	10.347	10.46	10.345	10.598	10.232	10.035	9.875	7.725	7.748	7.612	-3.07703
NEGAT	VVTU16247_at	VIT_09s0002g00960	Inter-alpha-trypsin inhibitor heavy chain	Unknown	VVTU16247_at VVTU16250_at	9.161	9.226	9.185	9.406	9.61	9.62	9.906	10.02	10.084	10.545	10.668	10.684	9.19	9.222	8.993	8.215	8.275	8.188	7.915	7.912	8.022	8.642	8.935	9.006	-3.072408
NEGAT	VVTU4863_at	VIT_12s0028g00580	Unknown protein	Unknown	VVTU4863_at	7.036	6.851	7.398	8.375	8.311	8.134	8.244	8.306	8.432	8.516	8.383	8.407	8.702	8.608	8.627	8.414	8.778	8.372	8.188	8.208	8.143	5.496	5.681	5.658	-3.071733
NEGAT	VVTU37933_at	VIT_01s0026g01030	Zinc finger (C3HC4-type ring finger)	Regulation overview.Regulation of gene expression.Regulation of transcription.Transcription factor.Zinc finger C3HC4 family transcription factor	VVTU37933_at	8.549	8.143	8.093	9.286	9.305	9.707	9.862	9.637	9.911	8.886	9.16	9.003	8.54	8.632	8.456	7.584	7.096	7.354	8.51	7.832	8.173	8.528	8.068	7.876	-3.071532
NEGAT	VVTU19167_s_at	VIT_18s0001g09460	GASA5	Diverse functions.Gene family with diverse functions.GASA family	VVTU12251_s_at VVTU12305_s_at VVTU12305_x_at VVTU15111_s_at VVTU15111_x_at VVTU17951_s_at VVTU17973_s_at VVTU18191_s_at VVTU18690_at VVTU19167_s_at VVTU19657_s_at VVTU4769_at VVTU4769_s_at VVTU4769_x_at	10.096	10.366	10.916	11.542	11.214	11.479	12.126	12.143	12.065	13.067	13.102	13.082	12.951	12.973	12.985	11.481	11.598	11.619	12.033	11.823	11.978	9.8	10.255	10.576	-3.069542
NEGAT	VVTU15626_s_at	VIT_05s0020g01400	SRC2/SRC2 (soybean gene regulated BY cold-2)	Signalling.Signalling pathway.Protein kinase	VVTU15626_s_at	8.288	8.301	8.256	9.553	9.081	9.002	9.748	9.695	9.288	8.826	8.906	8.837	8.681	8.707	8.743	7.591	7.238	7.271	7.94	7.842	7.823	8.236	7.694	7.568	-3.068259
NEGAT	VVTU21038_x_at	VIT_13s0106g00010	Brassinosteroid insensitive 1-associated receptor kinase 1	Signalling.Hormone signalling.Brassinosteroid signalling.Brassinosteroid-mediated signalling pathway	VVTU21038_x_at	4.446	4.84	4.551	6.255	6.02	5.718	5.847	5.717	5.288	4.544	4.266	4.201	4.028	4.306	4.541	3.707	4.222	3.773	3.66	3.872	3.995	3.79	3.215	3.516	-3.067626
NEGAT	VVTU7413_at	VIT_03s0088g01220	Unknown protein	Unknown	VVTU16974_s_at VVTU7413_at	8.073	8.031	7.763	8.235	7.802	8.284	9.613	9.941	10.032	6.813	6.904	6.9	6.208	5.915	6.022	5.719	6.741	5.298	5.634	5.399	5.765	7.689	7.852	7.769	-3.066641
NEGAT	VVTU8214_at	VIT_03s0038g02930	Tetracycline transporter protein	Transport overview	VVTU8214_at	7.135	7.195	7.382	7.812	8.188	7.692	8.336	7.999	8.289	9.725	9.823	9.789	7.883	7.782	7.895	7.311	7.425	7.172	7.762	7.746	7.799	6.753	7.027	6.971	-3.064345
NEGAT	VVTU6948_at	VIT_04s0008g06570	Chorismate mutase, cytosolic (CM2)	Metabolism.Cellular metabolism.Shikimate metabolism|Metabolism.Primary metabolism.Amino acid metabolism.Amino acid biosynthesis|Metabolism.Primary metabolism.Amino acid metabolism.Aromatic amino acid metabolism.Aromatic amino acid biosynthesis	VVTU6948_at	9.536	8.633	8.682	11.142	10.221	9.811	11.504	10.794	11.078	7.758	8.296	8.132	7.715	7.729	7.65	7.351	6.958	6.818	8.286	7.465	7.971	10.105	9.036	8.703	-3.063709
NEGAT	VVTU5964_s_at	VIT_06s0004g01510	Lipoxygenase (LOX2)	Metabolism.Primary metabolism.Lipid metabolism.Fatty acid metabolism.Oxylipin biosynthesis	VVTU14625_s_at VVTU22687_s_at VVTU22687_x_at VVTU38354_x_at VVTU3931_s_at VVTU5964_s_at VVTU8427_s_at	12.775	12.557	12.745	12.64	12.542	12.633	11.928	11.873	11.5	10.041	10.54	10.775	5.903	6.211	5.703	4.071	3.995	4.474	8.406	8.615	8.937	12.367	12.411	12.419	-3.062727
NEGAT	VVTU23055_s_at	VIT_02s0025g01720	GDA2	Unknown	VVTU12952_x_at VVTU23055_s_at VVTU31987_s_at	9.483	8.421	8.939	11.149	10.351	10.904	11.9	12.008	11.157	12.308	12.134	12.329	12.642	12.624	12.707	12.334	12.212	12.391	12.173	11.957	11.731	9.935	8.846	8.434	-3.059872
NEGAT	VVTU5079_at	VIT_11s0118g00480	Leucine-rich repeat	Diverse functions.Gene family with diverse functions.NBS-LRR superfamily	VVTU16998_at VVTU5079_at	5.19	4.918	5.661	6.944	7.112	7.045	7.461	7.563	7.388	8.934	8.873	8.922	9.012	8.766	8.982	9.485	9.358	9.406	9.028	9.105	9	4.488	4.375	4.456	-3.059431
NEGAT	VVTU19487_s_at	VIT_12s0059g01830	Unknown	Unknown	VVTU19236_s_at VVTU19396_s_at VVTU19487_s_at VVTU7302_s_at	10.404	10.453	10.664	9.443	10.022	9.518	8.638	8.162	8.195	7.204	7.721	7.778	5.102	5	4.796	5.036	3.982	4.462	4.541	4.906	4.54	7.101	7.73	7.801	-3.059246
NEGAT	VVTU21656_x_at	VIT_08s0056g01600	No hit	Unknown	VVTU21656_x_at VVTU22695_x_at VVTU22727_s_at VVTU22727_x_at VVTU7212_s_at	8.748	9.063	8.866	9.67	9.209	9.884	10.135	10.375	10.244	9.342	9.209	9.243	7.448	7.718	7.595	8.227	8.277	8.568	9.836	9.88	9.646	7.433	7.658	7.838	-3.058517
NEGAT	VVTU17951_s_at	VIT_18s0001g09460	GASA5	Diverse functions.Gene family with diverse functions.GASA family	VVTU12251_s_at VVTU12305_s_at VVTU12305_x_at VVTU15111_s_at VVTU15111_x_at VVTU17951_s_at VVTU17973_s_at VVTU18191_s_at VVTU18690_at VVTU19167_s_at VVTU19657_s_at VVTU4769_at VVTU4769_s_at VVTU4769_x_at	10.103	10.222	10.971	11.493	11.182	11.424	12.104	12.1	11.982	13.02	13.079	13.057	12.91	12.907	12.945	11.46	11.563	11.582	12.049	11.795	11.911	9.792	10.249	10.457	-3.057592
NEGAT	VVTU21387_at	VIT_14s0068g00110	feronia receptor-like kinase	Signalling.Signalling pathway.Protein kinase	VVTU13563_s_at VVTU21387_at	7.377	7.315	7.737	8.264	8.307	8.223	8.286	8.563	8.489	8.921	8.674	8.447	8.114	8.132	8.583	6.054	6.023	6.211	7.383	7.538	7.577	7.192	7.005	7.298	-3.056632
NEGAT	VVTU12337_at	VIT_10s0071g01120	Alpha-galactosidase	Metabolism.Primary metabolism.Carbohydrate metabolism.Monosaccharide metabolism.Galactose metabolism|Metabolism.Primary metabolism.Lipid metabolism.Glycerolipid metabolism|Metabolism.Primary metabolism.Lipid metabolism.Sphingolipid metabolism	VVTU12337_at	3.412	3.67	3.603	3.439	3.27	3.456	3.445	3.442	3.442	8.644	8.713	8.366	5.149	5.273	5.009	3.349	4.371	3.575	3.817	3.779	3.915	3.263	3.599	3.659	-3.048543
NEGAT	VVTU4118_at	VIT_14s0030g01230	No hit	Unknown	VVTU28328_s_at VVTU35198_x_at VVTU4118_at	10.639	11.473	11.089	11.567	11.765	11.323	11.639	11.42	12.236	11.355	11.491	11.412	11.074	11.108	11.275	9.49	9.642	9.36	9.606	9.553	9.749	10.198	10.367	10.476	-3.048294
NEGAT	VVTU6879_s_at	VIT_00s0662g00030	Ethylene-responsive transcription factor related to APETALA2 4	Regulation overview.Regulation of gene expression.Regulation of transcription.Transcription factor.AP2 family transcription factor	VVTU37128_s_at VVTU6879_s_at	6.813	7.19	7.133	8.941	9.1	8.716	9.973	10.502	10.074	9.017	8.458	8.671	8.745	8.81	8.758	9.926	9.808	10.004	9.377	9.391	9.371	6.845	6.982	7.007	-3.045413
NEGAT	VVTU12697_s_at	VIT_14s0030g00300	Sugar transporter ERD6-like 3	Transport overview.Macromolecule transport.Carbohydrate transport.Sugar transport	VVTU12697_s_at VVTU38453_s_at	6.061	6	6.215	6.707	6.804	6.635	6.934	6.98	6.449	6.505	7.006	6.806	5.052	5.265	5.224	4.551	4.188	3.76	5.27	5.68	5.376	5.489	5.538	5.612	-3.043683
NEGAT	VVTU5113_at	VIT_11s0037g00860	Haemolysin-III related	Unknown	VVTU5113_at	8.285	8.068	8.081	9.061	8.702	8.643	9.637	9.628	8.998	8.612	8.816	8.911	6.371	6.614	6.276	5.916	5.615	5.497	7.061	6.833	6.801	8.601	8.646	8.612	-3.043014
NEGAT	VVTU22257_at	VIT_16s0050g01960	Curculin (mannose-binding) lectin	Unknown	VVTU22257_at	4.684	4.741	5.005	5.646	5.507	5.961	5.962	6.052	6.109	6.34	5.911	5.757	5.616	5.264	5.631	4.881	4.26	5.11	4.881	5.068	5.022	4.358	3.954	4.046	-3.042663
NEGAT	VVTU1595_s_at	VIT_00s0304g00070	Lipid-associated family protein	Unknown	VVTU1595_s_at VVTU18093_s_at VVTU19388_s_at	11.736	11.824	11.984	12.153	12.307	12.285	12.73	12.484	12.556	12.473	12.485	12.54	10.805	10.828	10.751	10.718	10.619	10.651	11.528	11.336	11.29	10.794	10.857	10.828	-3.036169
NEGAT	VVTU19657_s_at	VIT_18s0001g09460	GASA5	Diverse functions.Gene family with diverse functions.GASA family	VVTU12251_s_at VVTU12305_s_at VVTU12305_x_at VVTU15111_s_at VVTU15111_x_at VVTU17951_s_at VVTU17973_s_at VVTU18191_s_at VVTU18690_at VVTU19167_s_at VVTU19657_s_at VVTU4769_at VVTU4769_s_at VVTU4769_x_at	10.418	10.395	11.253	11.859	11.572	11.743	12.392	12.395	12.234	13.239	13.372	13.331	13.146	13.191	13.24	11.73	11.898	11.857	12.296	12.087	12.208	10.068	10.593	10.811	-3.033677
NEGAT	VVTU1335_at	VIT_07s0129g00660	Indole-3-acetic acid-amido synthetase GH3.2	Signalling.Hormone signalling.Auxin signalling.Auxin metabolism.Auxin inactivation by conjugation	VVTU1335_at	6.357	6.716	5.88	7.614	7.454	7.544	8.761	8.596	9.426	8.552	8.666	8.764	9.053	8.854	8.73	8.101	7.808	7.965	6.697	6.794	7.138	6.522	7.203	7.258	-3.032534
NEGAT	VVTU3608_at	VIT_07s0005g00730	Pectinesterase family	Cellular process.Cellular component organization and biogenesis.Cell wall organization and biogenesis.Cell wall metabolism.Cell wall modification.Pectin modification	VVTU3608_at VVTU8837_s_at	9.061	8.848	9.045	9.11	8.264	9.174	8.631	8.943	7.667	9.529	9.696	9.734	7.56	7.693	7.432	5.143	3.893	5.331	5.388	5.657	5.897	8.528	8.859	8.881	-3.032063
NEGAT	VVTU14779_at	VIT_07s0031g02390	Phytoalexin-deficient 4 protein (PAD4)	Response to stimulus.Stress response.Biotic stress response|Signalling.Hormone signalling.Salicylic acid signalling.Salicylic acid-mediated signalling pathway	VVTU14779_at VVTU7029_at	6.245	4.696	5.325	7.949	6.839	7.019	8.061	7.899	7.338	7.53	7.614	7.592	8.513	8.394	8.481	7.213	7.298	7.23	6.657	6.584	6.525	6.535	5.654	4.942	-3.028917
NEGAT	VVTU914_at	VIT_14s0083g00320	Cinnamoyl-CoA reductase	Metabolism.Secondary metabolism.Phenylpropanoid metabolism.Lignin metabolism.Lignin biosynthesis	VVTU914_at	9.376	10.012	9.358	9.504	9.9	9.473	9.273	9.182	9.781	9.917	9.861	9.936	7.936	7.785	8.103	6.802	7.115	6.752	7.796	7.627	7.547	8.239	8.499	8.7	-3.026103
NEGAT	VVTU14554_at	VIT_05s0020g02200	Inosine-uridine preferring nucleoside hydrolase	Metabolism.Primary metabolism.Nucleobase, nucleoside, nucleotide, nucleic acid metabolism.Nucleotide metabolism.Purine metabolism	VVTU14554_at	5.485	5.712	5.991	6.774	6.903	6.796	6.855	7.012	6.747	5.538	5.649	5.159	5.263	4.868	4.703	5.295	5.083	5.04	4.706	4.93	4.37	4.699	4.605	4.841	-3.025354
NEGAT	VVTU6795_at	VIT_00s0710g00010	GCR2-like 1 ABA receptor	Unknown	VVTU6795_at	7.635	7.323	8	8.66	8.993	8.598	9.424	9.452	9.427	10.603	10.669	10.696	9.248	9.274	9.15	9.615	9.454	9.713	10.295	10.215	10.036	7.084	7.167	7.218	-3.02353
NEGAT	VVTU5128_at	GSVIVT00038053001	feronia receptor-like kinase	Signalling.Signalling pathway.Protein kinase	VVTU10446_at VVTU5128_at	9.669	9.537	9.563	10.828	10.614	10.414	11.213	11.197	10.856	11.247	11.265	11.168	10.195	10.258	10.398	9.665	9.63	9.571	10.699	10.609	10.508	9.549	9.138	9.05	-3.021041
NEGAT	VVTU30220_s_at	VIT_04s0008g04920	2-oxoglutarate-dependent dioxygenase	Metabolism.Cellular metabolism.Oxidation reduction	VVTU2576_x_at VVTU28741_x_at VVTU30220_s_at	3.223	3.854	3.579	4.641	4.529	5.093	5.758	6.096	5.679	5.463	5.803	5.696	4.582	5.059	4.916	4.968	5.172	5.645	5.483	5	5.438	3.218	3.485	3.332	-3.020204
NEGAT	VVTU21674_at	VIT_00s0353g00060	ARK3 (Arabidopsis Receptor Kinase 3)	Signalling.Signalling pathway.Protein kinase	VVTU21674_at	5.911	6.234	6.12	7.383	7.09	6.789	8.139	8.193	7.945	9.508	9.446	9.556	9.217	9.177	9.149	8.537	8.691	8.589	8.357	8.402	8.127	5.81	5.912	5.972	-3.019075
NEGAT	VVTU9484_s_at	VIT_04s0008g04480	Zinc finger (C3HC4-type ring finger)	Regulation overview.Regulation of gene expression.Regulation of transcription.Transcription factor.Zinc finger C3HC4 family transcription factor	VVTU9484_s_at	9.272	9.652	9.389	10.375	10.189	10.171	11.282	11.912	11.558	11.75	11.844	11.803	11.809	11.768	11.681	11.58	11.591	11.702	11.475	11.476	11.425	8.725	8.787	8.846	-3.015907
NEGAT	VVTU7740_at	VIT_18s0041g01840	Unknown	Unknown	VVTU7740_at	8.262	8.754	8.768	9.457	9.323	9.376	9.627	9.652	9.802	8.638	8.757	8.668	7.732	7.691	7.63	7.918	8.108	7.986	8.321	8.327	8.241	7.127	7.476	7.645	-3.01543
NEGAT	VVTU30526_s_at	VIT_01s0011g00830	Nodulin	Unknown	VVTU19182_s_at VVTU19495_s_at VVTU30526_s_at	11.929	11.668	12.14	12.592	12.454	12.13	12.788	12.547	12.25	10.167	9.712	10.047	7.368	8.112	7.916	7.236	7.044	7.466	8.738	8.491	8.899	11.964	11.482	11.367	-3.013344
NEGAT	VVTU37848_at	VIT_17s0000g08460	Carbonic anhydrase, chloroplast precursor	Metabolism.Cellular metabolism.One-carbon metabolism	VVTU37848_at	8.804	8.479	9.176	10.222	9.08	9.58	8.442	8.649	7.113	8.117	8.189	8.099	6.221	5.845	5.907	5.153	5.459	5.184	4.988	5.483	5.254	8.265	7.299	7.654	-3.013039
NEGAT	VVTU13738_at	VIT_16s0050g01090	Beta-carotene hydroxylase	Metabolism.Secondary metabolism.Terpenoid metabolism.Tetraterpenoid metabolism.Tetraterpenoid biosynthesis.Carotenoid biosynthesis	VVTU13738_at	9.515	9.269	9.183	9.855	10.205	10.119	10.527	10.351	10.656	9.71	9.798	9.835	8.28	8.335	8.062	8.758	8.53	8.692	8.917	8.808	8.917	8.547	8.537	8.443	-3.01214
NEGAT	VVTU3342_at	VIT_11s0016g03170	Arabidopsis histidine phosphotransfer AHP4	Signalling.Hormone signalling.Cytokinin signalling.Cytokinin-mediated signalling pathway	VVTU3342_at	7.677	6.659	7.127	8.911	9.39	9.186	9.7	9.726	9.629	10.563	10.539	10.545	10.382	10.296	10.136	10.744	10.48	10.947	10.365	10.242	10.185	7.155	7.061	7.058	-3.010941
NEGAT	VVTU40757_at	VVTU40757_at	Disease resistance protein	Diverse functions.Gene family with diverse functions.NBS-LRR superfamily	VVTU40757_at	3.578	3.867	4.064	4.553	5.219	5.048	4.737	4.769	5.204	5.282	4.271	3.868	3.591	3.594	3.166	3.295	3.785	3.16	3.474	3.117	3.893	2.982	3.259	3.001	-3.009429
NEGAT	VVTU24661_s_at	VIT_02s0025g04170	Heat shock transcription factor B2B	Regulation overview.Regulation of gene expression.Regulation of transcription.Transcription factor.HSF family transcription factor|Response to stimulus.Stress response.Abiotic stress response.Temperature stress response	VVTU24661_s_at VVTU6827_s_at	7.059	6.356	6.058	7.458	7.071	7.702	8.537	8.355	8.968	9.324	9.329	9.197	8.083	7.895	8.123	7.603	7.227	7.462	8.041	7.63	7.85	6.981	7.052	6.826	-3.007329
NEGAT	VVTU502_at	VVTU502_at	Pectinesterase inhibitor	Metabolism.Primary metabolism.Carbohydrate metabolism.Carbohydrate metabolism enzyme inhibitor.Invertase/pectin methylesterase inhibitor family	VVTU502_at	6.193	6.532	6.738	7.142	7.53	7.367	7.201	7.187	7.3	8.994	9.319	9.068	7.578	7.554	7.605	6.609	6.565	6.728	8.145	8.118	7.94	5.545	5.815	5.994	-3.003712
NEGAT	VVTU37417_at	VIT_04s0008g05510	SYNC1 protein, related	Unknown	VVTU37417_at	5.372	4.375	3.814	7.873	6.779	6.463	7.758	6.954	7.692	3.288	3.608	3.128	3.036	3.377	3.553	3.692	3.817	3.687	4.05	3.482	3.848	7.162	4.477	4.367	-3.002064
POSIT	VVTU3892_at	VIT_14s0066g00140	RNA-binding protein RBP31	Metabolism.Primary metabolism.Nucleobase, nucleoside, nucleotide, nucleic acid metabolism.Nucleic acid metabolism.RNA metabolism	VVTU17901_s_at VVTU31517_s_at VVTU3892_at	9.422	8.728	9.478	8.726	8.394	8.42	8.372	8.422	7.933	8.807	8.684	8.528	9.282	9.499	9.314	9.489	9.434	9.709	9.67	9.715	9.389	10.405	10.26	10.348	2.997861
POSIT	VVTU38234_at	VIT_00s0516g00020	Calcium-binding EF hand family	Unknown	VVTU38234_at	7.336	6.381	6.739	5.353	5.416	5.93	5.703	5.245	4.969	4.306	3.927	4.024	3.717	4.075	4.106	3.974	4.425	4.639	3.944	4.139	4.993	7.914	7.893	7.676	3.000947
POSIT	VVTU2230_at	VIT_14s0060g01870	Unknown protein	Unknown	VVTU2230_at	8.072	9.013	8.264	6.093	7.026	5.521	4.381	3.613	4.221	3.87	3.755	3.888	3.172	3.748	3.455	3.823	3.453	3.993	3.59	3.838	3.695	6.631	6.703	6.911	3.002877
POSIT	VVTU1455_s_at	VVTU1455_s_at	No hit	Unknown	VVTU1455_s_at	10.546	10.074	10.382	9.179	9.332	9.559	9.177	9.236	8.684	7.005	6.994	7.214	7.124	7.188	7.335	7.669	7.713	7.909	7.588	8.233	8.206	11.475	11.346	11.253	3.004836
POSIT	VVTU1261_at	VIT_08s0007g07960	DnaJ homolog, subfamily C, member 9	Metabolism.Primary metabolism.Protein metabolism and modification.Protein folding.Chaperone-mediated protein folding.HSP-mediated protein folding.HSP-mediated protein folding co-chaperone	VVTU1261_at	8.466	8.009	8.358	7.36	7.57	7.702	7.42	7.145	6.76	7.195	7.32	7.404	7.669	7.631	7.935	8.912	8.764	8.794	7.817	8.017	7.972	9.039	9.006	8.953	3.005996
POSIT	VVTU40686_s_at	VIT_14s0068g01160	Cytokinin-repressed protein CR9	Unknown	VVTU31321_x_at VVTU33217_s_at VVTU33579_s_at VVTU3826_at VVTU3826_s_at VVTU3826_x_at VVTU40686_s_at	2.845	3.155	2.791	2.982	2.698	2.942	2.779	2.682	2.894	2.902	3.048	2.954	4.933	4.555	5.366	7.871	8.334	8.129	4.677	4.631	4.008	2.856	2.916	2.927	3.008571
POSIT	VVTU2722_at	VIT_09s0070g00130	Ribosomal protein L7 (RPL7A) 60S	Metabolism.Primary metabolism.Protein metabolism and modification.Translation	VVTU21300_s_at VVTU2722_at	8.867	7.84	8.623	7.919	7.993	8.074	7.781	7.62	6.917	8.01	8.078	8.056	8.839	8.932	9.018	9.32	9.212	9.414	8.949	8.927	8.725	9.687	9.392	9.296	3.008824
POSIT	VVTU33115_at	VIT_06s0004g07190	Unknown protein	Unknown	VVTU33115_at	4.854	4.874	4.791	4.179	4.062	3.892	4.61	4.458	3.942	4.01	4.977	4.753	5.681	5.663	5.741	6.915	6.753	6.82	5.912	5.761	5.649	5.341	5.719	5.744	3.009635
POSIT	VVTU23078_at	VIT_15s0048g00550	Abnormal floral organs	Regulation overview.Regulation of gene expression.Regulation of transcription.Transcription factor.C2C2-YABBY family transcription factor	VVTU12681_s_at VVTU23078_at	5.736	5.16	4.732	5.154	5.002	5.673	5.251	5.061	5.172	4.441	5.069	4.747	4.34	4.773	4.154	5.418	5.503	5.607	5.854	5.525	5.512	7.533	7.733	7.609	3.010204
POSIT	VVTU3118_s_at	VIT_13s0019g01180	Glucan endo-1,3-beta-glucosidase precursor	Metabolism.Primary metabolism.Carbohydrate metabolism.Polysaccharide metabolism.Beta-1,3 glucan metabolism.Beta-1,3 glucan catabolism	VVTU3118_s_at	10.396	10.314	10.066	10.125	9.671	9.417	10.101	9.762	9.557	8.666	8.431	8.486	9.591	9.582	9.585	11.325	11.219	11.198	9.968	9.839	10.136	10.947	11.154	11.083	3.012863
POSIT	VVTU35633_x_at	VIT_12s0142g00200	Ribosomal protein L1 60S	Metabolism.Primary metabolism.Protein metabolism and modification.Translation	VVTU13173_at VVTU35358_x_at VVTU35633_x_at	8.868	7.872	8.163	7.863	7.662	8.4	7.662	7.662	7.387	9.149	9.344	9.242	9.586	9.62	9.357	10.021	10.091	10.273	9.934	9.936	10.137	9.996	9.537	9.494	3.015665
POSIT	VVTU37360_at	TC67737	Coat protein	Xenoprotein.Viral protein	VVTU37360_at	10.098	6.947	5.569	6.982	6.852	3.718	5.879	4.173	4.014	4.265	4.48	4.675	7.489	7.583	8.427	8.208	8.311	8.816	7.81	4.768	5.067	5.787	4.668	4.327	3.015979
POSIT	VVTU14567_at	VIT_01s0150g00390	Minichromosome maintenance protein 2	Metabolism.Primary metabolism.Nucleobase, nucleoside, nucleotide, nucleic acid metabolism.Nucleic acid metabolism.DNA metabolism|Regulation overview.Regulation of cell cycle	VVTU14567_at VVTU25944_at	9.339	8.584	8.712	7.93	7.642	8.074	7.925	7.793	7.01	3.534	4.094	4.229	4.161	4.421	4.071	4.582	4.782	4.79	4.224	6.404	6.342	9.797	9.819	9.627	3.019076
POSIT	VVTU33_at	VIT_04s0008g02570	Replicon protein A (ATRPA2/ROR1/RPA2)	Metabolism.Primary metabolism.Nucleobase, nucleoside, nucleotide, nucleic acid metabolism.Nucleic acid metabolism.DNA metabolism	VVTU33_at	8.457	8.072	7.687	6.877	6.653	7.059	6.859	6.624	6.361	4.71	4.397	4.45	4.694	4.267	4.3	4.409	4.956	4.635	4.827	5.545	6.155	9.122	9.207	8.953	3.020327
POSIT	VVTU688_at	VIT_10s0003g05480	SEC14 cytosolic factor	Signalling.Signalling pathway.Phosphatidylinositol signalling|Transport overview.Macromolecule transport.Lipid transport.Phosphatidylinositol/Phosphatidyl choline transport	VVTU688_at	9.309	8.437	8.688	7.326	7.645	8.291	7.419	7.015	7.199	5.198	5.222	4.85	5.327	4.87	4.682	5.884	4.544	4.553	4.842	5.139	6.284	10.086	10.09	10.144	3.022523
POSIT	VVTU13034_s_at	VIT_11s0037g00330	Unknown protein	Unknown	VVTU13034_s_at VVTU30698_s_at	8.669	7.971	8.316	7.231	7.236	7.332	7.04	6.647	6.073	7.967	7.852	7.796	8.468	8.629	8.61	8.326	8.536	8.651	8.205	8.28	8.07	8.906	8.825	8.722	3.028602
POSIT	VVTU5490_at	VIT_11s0016g05090	DEAD box RNA helicase	Metabolism.Primary metabolism.Nucleobase, nucleoside, nucleotide, nucleic acid metabolism.Nucleic acid metabolism.RNA metabolism	VVTU14333_at VVTU5490_at	8.393	7.769	7.957	7.513	7.564	7.574	7.678	7.584	6.902	6.448	6.924	7.001	7.365	7.178	7.1	7.832	7.644	8.004	7.763	7.839	8.068	9.529	9.502	9.516	3.039713
POSIT	VVTU6181_at	VIT_05s0077g01370	Unknown protein	Unknown	VVTU6181_at	6.548	6.269	6.176	5.229	5.194	5.429	4.832	4.847	4.401	3.186	3.292	3.234	3.792	3.603	2.946	3.252	4.118	3.161	3.453	3.366	4.036	7.433	7.365	7.364	3.040366
POSIT	VVTU2213_at	VIT_06s0004g03840	Chitinase 2	Response to stimulus.Stress response	VVTU2213_at	8.606	8.445	8.168	7.386	7.424	7.539	6.533	6.486	6.184	5.997	5.882	5.804	5.698	5.973	5.915	6.608	6.385	6.63	6.732	6.777	6.891	8.622	8.801	8.765	3.041352
POSIT	VVTU10028_at	VIT_17s0000g07950	Unknown protein	Unknown	VVTU10028_at	5.254	5.185	5.664	4.75	4.955	4.392	4.392	4.215	4.215	3.853	4.143	3.958	4.153	3.797	4.047	4.809	5.533	4.974	5.734	5.939	5.71	5.797	6.2	6.368	3.042828
POSIT	VVTU24292_s_at	VIT_08s0105g00310	Rhodanese domain-containing protein	Unknown	VVTU24292_s_at	6.333	6.111	6.374	4.656	5.225	4.826	3.916	3.697	4.561	3.916	3.939	3.868	3.604	4.314	4.312	4.416	4.987	4.258	4.4	4.188	4.466	6.27	6.156	6.692	3.044051
POSIT	VVTU25818_s_at	VIT_13s0067g02580	R protein MLA10	Response to stimulus.Stress response.Biotic stress response	VVTU25818_s_at	6.049	5.926	5.919	5.918	5.821	5.972	5.208	5.244	5.205	7.469	7.388	7.385	8.116	7.867	7.806	9.153	8.761	8.938	10.573	10.496	10.526	6.684	6.276	6.197	3.046756
POSIT	VVTU14302_s_at	VIT_17s0000g09680	RNA-binding protein RBP31	Metabolism.Primary metabolism.Nucleobase, nucleoside, nucleotide, nucleic acid metabolism.Nucleic acid metabolism.RNA metabolism	VVTU14302_s_at	10.042	9.796	9.917	9.032	9.108	9.078	8.715	8.679	8.311	8.753	8.729	8.718	9.323	9.405	9.372	9.84	9.856	10.035	9.838	9.735	9.568	10.557	10.54	10.539	3.049601
POSIT	VVTU6068_at	VIT_16s0022g01820	Microtubule associated protein (MAP65/ASE1) pleiade	Cellular process.Cellular component organization and biogenesis.Cytoskeleton organization and biogenesis.Microtubule organization and biogenesis.Microtubule-driven movement	VVTU6068_at	6.329	4.439	5.219	4.526	4.396	5.151	4.562	4.45	4.299	3.92	3.752	3.975	3.568	3.982	3.76	4.004	3.939	3.816	3.743	3.646	4.383	7.254	7.331	7.385	3.052809
POSIT	VVTU1420_at	VIT_17s0000g04330	Kinesin family member 18/19	Cellular process.Cellular component organization and biogenesis.Cytoskeleton organization and biogenesis.Microtubule organization and biogenesis.Microtubule-driven movement	VVTU1420_at VVTU15576_at VVTU38257_at	8.197	7.545	7.69	6.491	6.85	6.978	6.57	6.464	5.659	4.146	4.065	4.769	4.216	3.897	3.62	4.407	4.813	4.112	4.288	3.759	5.107	8.987	9.224	9.224	3.054761
POSIT	VVTU18116_s_at	VIT_04s0008g06030	Ribosomal protein L39 (RPL39C) 60S	Metabolism.Primary metabolism.Protein metabolism and modification.Translation	VVTU12277_x_at VVTU1792_s_at VVTU18116_s_at VVTU27143_s_at VVTU27626_at VVTU27626_x_at	11.873	10.913	11.621	10.74	10.608	11.099	10.3	10.525	9.572	9.288	9.249	9.08	9.356	9.585	9.62	10.181	9.88	9.904	10.202	10.327	10.542	12.539	12.381	12.388	3.059218
POSIT	VVTU14636_at	VIT_08s0040g00480	Unknown	Unknown	VVTU14636_at	6.329	5.42	5.53	5.087	5.25	5.887	5.033	4.896	5.329	4.698	4.099	4.59	4.203	4.432	4.38	4.286	4.968	4.462	4.928	4.763	5.058	7.861	8.023	8.028	3.068526
POSIT	VVTU10100_at	VIT_17s0000g05570	Receptor protein kinase	Signalling.Signalling pathway.Protein kinase	VVTU10100_at VVTU11578_at	8.765	8.146	7.978	7.256	7.242	7.96	7.612	7.267	6.803	5.141	5.916	5.341	4.464	4.135	4.474	5.153	5.841	5.155	7.044	7.401	7.693	9.679	9.724	9.574	3.069654
POSIT	VVTU11025_at	VIT_19s0014g02500	Dynamin family protein	Cellular process.Cellular transport.Protein trafficking.Vesicle-mediated trafficking	VVTU11025_at	7.025	5.998	6.247	5.206	5.452	6.093	5.51	5.237	4.597	3.969	3.905	4.112	4.147	4.192	3.883	4.372	4.242	3.958	3.746	3.884	4.779	7.974	7.973	7.841	3.073902
POSIT	VVTU12020_at	VIT_06s0004g02070	GTP-binding protein engA	Signalling.Signalling pathway.G-protein signalling pathway	VVTU12020_at	6.171	5.385	5.749	5.25	5.514	5.431	5.314	5.265	4.665	5.352	5.7	5.585	7.083	6.893	6.865	7.244	7.06	7.438	6.629	6.7	6.776	6.773	6.875	6.894	3.07666
POSIT	VVTU10074_at	VIT_12s0057g01510	Unknown protein	Unknown	VVTU10074_at	6.154	5.652	5.879	4.283	4.313	4.687	4.225	4.272	3.98	3.279	3.448	3.318	3.133	3.291	3.223	3.102	3.372	3.221	3.288	3.315	3.624	6.751	6.863	7.202	3.087163
POSIT	VVTU7096_at	VIT_16s0039g02110	AAA-type ATPase	Diverse functions.Gene family with diverse functions.AAA-type ATPase domain family	VVTU7096_at	6.566	6.599	6.235	5.745	5.766	6.331	5.629	5.56	5.492	5.999	6.025	5.742	7.058	7.007	6.908	7.449	7.496	7.514	6.826	7.048	7.257	7.532	7.345	7.303	3.087679
POSIT	VVTU6049_at	VIT_14s0030g01420	GCN5 N-acetyltransferase (GNAT)	Unknown	VVTU6049_at	8.01	7.965	7.709	6.442	6.653	7.444	6.15	5.946	5.552	4.689	5.077	4.668	4.775	4.786	4.159	4.927	3.804	4.718	4.521	5.341	5.804	8.531	8.97	9.071	3.088749
POSIT	VVTU11672_s_at	VIT_11s0103g00760	CIA2 (chloroplast import apparatus 2)	Regulation overview.Regulation of gene expression.Regulation of transcription.Transcription factor.CCT family transcription factor	VVTU11672_s_at	5.947	5.471	6.078	5.172	5.115	5.105	4.274	4.518	4.642	5.169	5.167	5	5.981	5.958	5.952	6.678	6.748	7.22	6.774	6.737	6.003	6.026	6.086	6.246	3.093597
POSIT	VVTU7996_at	VIT_07s0104g00500	Unknown protein	Unknown	VVTU7996_at	6.504	6.477	6.243	5.111	5.238	5.572	4.741	4.705	4.693	3.75	4.221	3.405	3.51	3.655	3.883	3.583	3.848	3.586	3.674	3.543	4.329	7.559	7.734	7.75	3.095005
POSIT	VVTU27143_s_at	VIT_04s0008g06030	Ribosomal protein L39 (RPL39C) 60S	Metabolism.Primary metabolism.Protein metabolism and modification.Translation	VVTU12277_x_at VVTU1792_s_at VVTU18116_s_at VVTU27143_s_at VVTU27626_at VVTU27626_x_at	11.885	10.857	11.63	10.727	10.615	11.047	10.301	10.484	9.605	9.306	9.115	9.156	9.35	9.416	9.593	10.139	9.943	9.945	10.216	10.351	10.471	12.483	12.431	12.46	3.100853
POSIT	VVTU8753_at	VIT_06s0004g06130	Thiamine biosynthesis protein ThiC	Metabolism.Primary metabolism.Coenzyme and prosthetic group metabolism.Thiamine metabolism.Thiamine biosynthesis	VVTU8753_at	6.864	6.637	6.682	6.02	5.991	5.743	5.745	5.927	5.705	7.343	7.479	7.479	7.873	7.839	7.761	9.328	9.367	9.414	9.363	9.294	9.235	6.736	7.126	7.048	3.101381
POSIT	VVTU21586_at	VIT_11s0016g02220	Transducin family protein / WD-40 repeat	Unknown	VVTU21586_at	5.962	5.287	5.534	4.826	5.281	5.291	5.198	4.907	4.416	4.73	5.031	4.788	5.344	5.292	5.592	6.671	6.703	6.692	6.086	6.174	6.055	6.518	6.684	6.468	3.10504
POSIT	VVTU20235_at	VIT_09s0002g08030	Arogenate dehydrogenase isoform 2	Metabolism.Primary metabolism.Amino acid metabolism.Amino acid catabolism|Metabolism.Primary metabolism.Amino acid metabolism.Aromatic amino acid metabolism.Tyrosine metabolism.Tyrosine biosynthesis	VVTU20235_at	6.893	6.182	6.762	4.979	5.461	5.242	4.618	4.317	4.26	4.24	4.692	4.314	3.946	4.046	3.86	3.952	4.453	3.846	4.521	4.326	4.383	7.303	7.257	7.45	3.105286
POSIT	VVTU1501_at	VIT_06s0009g00880	Axial regulator YABBY2	Regulation overview.Regulation of gene expression.Regulation of transcription.Transcription factor.C2C2-YABBY family transcription factor	VVTU1501_at	9.551	8.964	9.265	8.571	8.747	8.535	7.747	7.677	7.437	6.842	7.276	7.069	6.967	7.399	6.762	7.446	7.255	7.82	7.873	7.952	8.073	10.089	10.324	10.241	3.108644
POSIT	VVTU39740_at	VIT_09s0054g00010	Ribosomal protein L7 (RPL7D) 60S	Metabolism.Primary metabolism.Protein metabolism and modification.Translation	VVTU1745_s_at VVTU39740_at	5.6	4.052	5.326	4.792	4.707	5.143	4.959	4.384	3.715	5.798	6.078	5.988	6.762	6.778	6.942	7.308	6.594	7.796	7.22	7.231	7.108	6.49	6.296	6.158	3.119269
POSIT	VVTU20568_at	VIT_00s0532g00020	Kinesin family member C1	Cellular process.Cellular component organization and biogenesis.Cytoskeleton organization and biogenesis.Microtubule organization and biogenesis.Microtubule-driven movement	VVTU20568_at	8.567	8.37	7.972	6.925	7.125	7.527	7.375	6.961	6.564	4.59	4.713	5.373	4.896	4.477	4.395	5.118	5.877	5.118	4.962	5.862	6.612	9.499	9.415	9.377	3.124799
POSIT	VVTU6423_at	VIT_01s0026g01720	ATWHY1/PTAC1 (A. thaliana WHIRLY 1)	Regulation overview.Regulation of gene expression.Regulation of transcription.Transcription factor.Whirly family transcription factor	VVTU6423_at	8.689	7.995	8.089	7.366	7.342	7.521	7.251	7.068	6.658	8.106	8.171	8.109	8.751	8.843	8.82	8.681	8.772	8.736	8.926	9.027	8.946	9.169	9.276	9.202	3.12514
POSIT	VVTU22245_at	VIT_18s0001g02490	PAB3 (poly(A) binding protein 3)	Metabolism.Primary metabolism.Nucleobase, nucleoside, nucleotide, nucleic acid metabolism.Nucleic acid metabolism.RNA metabolism.RNA processing	VVTU22245_at VVTU7976_at	6.727	6.23	6.075	5.857	5.73	6.39	5.145	4.847	5.034	5.481	5.296	5.227	6.238	6.016	5.954	6.56	6.023	6.623	5.631	6.053	6.043	7.704	7.465	7.081	3.125435
POSIT	VVTU21666_at	VVTU21666_at	No hit	Unknown	VVTU21666_at	4.562	4.072	4.261	4.349	4.392	4.125	3.766	3.613	3.564	4.131	3.963	3.947	5.936	6.233	6.119	8.2	8.308	8.423	6.172	6.015	5.492	3.944	4.454	4.2	3.12831
POSIT	VVTU27604_at	VIT_18s0001g12280	Unknown protein	Unknown	VVTU27604_at	7.616	6.694	7.192	6.192	6.287	6.406	5.983	5.898	5.518	5.156	5.343	4.912	5.312	5.311	5.148	5.671	5.634	6.165	5.215	5.432	5.441	8.516	8.422	8.259	3.138864
POSIT	VVTU7878_at	VIT_08s0007g07790	UVI4 (polychome, UV-B-insensitive 4)	Response to stimulus.Stress response.Abiotic stress response.Light stress response	VVTU7878_at	8.053	7.554	7.523	6.28	6.509	6.712	6.211	5.992	5.433	3.641	3.139	3.826	3.379	3.435	3.478	3.955	3.724	3.493	3.224	3.974	4.958	8.622	8.694	8.734	3.140153
POSIT	VVTU20192_s_at	VIT_06s0080g00320	Esterase/lipase/thioesterase	Unknown	VVTU13069_s_at VVTU20192_s_at	7.838	7.041	6.991	6.672	6.719	6.996	6.583	6.135	6.026	6.431	6.594	6.637	7.042	7.076	7.084	6.619	6.752	6.653	6.499	6.937	7.297	8.776	9.34	9.102	3.141006
POSIT	VVTU37620_at	VIT_01s0010g00680	Heat shock protein 81-1	Metabolism.Primary metabolism.Protein metabolism and modification.Protein folding.Chaperone-mediated protein folding.HSP-mediated protein folding	VVTU37620_at VVTU4322_at	8.061	7.226	7.588	6.81	6.486	7.322	6.787	7.022	6.013	8.002	8.105	8.044	8.64	8.481	8.545	8.899	8.625	8.94	8.964	8.922	8.925	8.871	8.663	8.643	3.141614
POSIT	VVTU12464_s_at	VVTU12464_s_at	No hit	Unknown	VVTU12464_s_at VVTU25770_s_at	9.348	8.35	9.046	8.007	7.773	8.234	7.582	7.655	6.652	7.131	7.38	7.085	7.762	7.759	7.326	7.849	7.589	7.862	7.316	7.505	7.499	10.077	9.743	9.882	3.145237
POSIT	VVTU37444_s_at	VIT_12s0035g01020	Ribosomal protein L3B	Metabolism.Primary metabolism.Protein metabolism and modification.Translation	VVTU37444_s_at	11.135	11.164	10.634	9.983	9.85	10.266	9.645	9.815	9.744	9.343	9.328	9.376	9.919	9.973	9.795	10.689	10.582	10.836	10.417	10.649	10.745	11.633	11.634	11.591	3.146873
POSIT	VVTU6775_at	VVTU6775_at	No hit	Unknown	VVTU6775_at	8.946	8.388	8.66	7.864	7.969	8.097	7.441	7.19	6.752	4.919	4.665	4.846	5.477	5.585	5.923	6.713	6.453	6.494	5.515	5.933	6.09	9.269	9.288	9.237	3.147856
POSIT	VVTU2151_at	VIT_13s0019g01070	Radical SAM domain-containing protein	Unknown	VVTU2151_at	7.015	6.451	6.715	6.056	5.987	6.192	5.561	5.815	5.868	5.845	6.014	6.037	6.735	6.909	6.799	7.172	7.187	7.144	6.778	6.653	6.937	7.813	7.95	7.952	3.154997
POSIT	VVTU22677_at	VIT_15s0046g01450	Alpha-L-fucosidase	Metabolism.Primary metabolism.Carbohydrate metabolism.Oligosaccharide metabolism.Glycan metabolism.Glycan catabolism	VVTU22677_at	7.788	7.023	7.311	6.129	6.063	6.471	5.559	5.356	5.166	4.191	4.181	3.602	4.048	4.097	3.561	3.583	4.471	4.025	4.867	4.791	4.125	8.048	8.337	8.252	3.155725
POSIT	VVTU12668_at	VIT_04s0008g03550	Aquaporin TIP4;1	Transport overview.Water transport.Aquaporins.TIP	VVTU12668_at	10.819	11.172	11.235	7.368	8.881	7.339	6.955	6.094	6.976	4.175	4.375	3.702	4.364	4.032	4.127	3.92	5.045	4.514	4.185	4.074	4.283	8.692	9.154	9.2	3.158082
POSIT	VVTU6002_s_at	VIT_08s0007g05720	No hit	Unknown	VVTU6002_s_at	6.16	6.225	5.916	5.731	6.021	6.001	5.493	5.531	5.953	6.901	6.578	6.705	10.386	10.364	10.286	10.466	10.623	10.595	9.067	9.395	9.044	6.128	6.119	6.038	3.159289
POSIT	VVTU35088_at	VIT_00s0459g00040	No hit	Unknown	VVTU35088_at	7.422	7.074	7.118	6.389	6.532	6.49	5.921	5.655	5.049	6.099	6.436	6.099	6.946	7.019	7.087	6.819	6.499	6.744	6.767	6.971	6.872	7.996	8.119	8.13	3.165779
POSIT	VVTU20481_at	VIT_00s1428g00010	Ankyrin repeat	Diverse functions.Gene family with diverse functions.Ankyrin domain family	VVTU20481_at	6.63	6.022	6.062	5.06	5.238	5.467	5.243	4.732	4.697	5.36	5.496	5.355	5.312	5.205	5.21	4.853	4.4	4.635	5.496	5.778	6.061	7.883	8.024	8.006	3.166394
POSIT	VVTU4495_at	VIT_17s0000g05690	Isochorismate synthase 1, chloroplast precursor	Metabolism.Secondary metabolism.Terpenoid metabolism.Terpenoid biosynthesis.Terpenoid-quinone biosynthesis|Signalling.Hormone signalling.Salicylic acid signalling.Salicylic acid metabolism.Salicylic acid biosynthesis	VVTU4495_at	7.755	7.792	8.15	4.289	5.199	4.443	4.904	4.285	4.43	4.083	3.853	3.656	4.139	4.614	4.069	4.054	4.632	4.27	3.891	3.872	4.046	6.36	6.539	6.629	3.168192
POSIT	VVTU10261_at	VIT_07s0005g03090	Cyclin-dependent protein kinase CDT1A	Regulation overview.Regulation of cell cycle	VVTU10261_at	7.648	7.348	7.651	6.191	6.362	6.34	5.855	5.575	5.136	3.867	4.068	3.854	3.916	3.882	4.094	3.751	5.089	3.876	4.618	5.594	5.792	8.151	7.936	7.797	3.168502
POSIT	VVTU11716_at	VIT_08s0007g07140	Esterase/lipase/thioesterase family protein	Unknown	VVTU11716_at	7.251	6.807	6.962	5.199	6.286	6.217	5.103	4.994	5.219	4.092	4.758	3.971	5.235	5.738	5.287	6.18	6.093	5.975	5.602	5.55	6.203	6.24	7.037	6.935	3.169389
POSIT	VVTU13238_at	VIT_15s0046g00190	Laccase	Metabolism.Secondary metabolism.Phenylpropanoid metabolism.Lignin metabolism|Response to stimulus.Stress response.Abiotic stress response.Oxidative stress response	VVTU13238_at	4.934	4.473	4.199	4.255	4.236	4.472	4.561	4.329	4.573	4.566	4.255	4.358	6.027	5.688	5.89	6.943	6.875	6.97	5.983	5.786	5.834	5.882	6.046	5.841	3.170029
POSIT	VVTU25770_s_at	VVTU12464_s_at	No hit	Unknown	VVTU12464_s_at VVTU25770_s_at	9.396	8.389	9.063	7.981	7.871	8.298	7.647	7.538	6.53	7.14	7.268	7.062	7.599	7.618	7.853	7.721	7.764	7.722	7.395	7.552	7.532	10.013	9.71	9.818	3.170773
POSIT	VVTU8493_at	VIT_12s0035g01880	Zinc finger homeobox 21	Regulation overview.Regulation of gene expression.Regulation of transcription.Transcription factor.zf-HD family transcription factor	VVTU8493_at	8.464	8.133	8.187	8.086	8.165	8.07	8.198	7.9	7.637	6.691	6.972	7.144	6.928	7.138	7.204	8.431	8.18	8.587	8.323	8.605	8.838	9.826	10.09	9.96	3.171395
POSIT	VVTU6668_at	VIT_08s0007g06490	DNA polymerase delta, subunit B	Metabolism.Primary metabolism.Nucleobase, nucleoside, nucleotide, nucleic acid metabolism.Nucleic acid metabolism.DNA metabolism.DNA replication	VVTU6668_at	7.57	7.208	7.438	6.731	7.103	7.013	6.492	6.427	6.183	6.14	6.596	6.126	7.098	7.211	7.138	8.426	8.588	8.497	7.366	7.5	7.355	8.124	8.176	7.967	3.17745
POSIT	VVTU20963_at	VIT_01s0011g05220	Phosphoethanolamine N-methyltransferase	Metabolism.Primary metabolism.Lipid metabolism.Glycerolipid metabolism.Glycerophospholipid metabolism	VVTU20963_at VVTU21914_at	7.199	6.21	6.508	5.563	6.06	6.17	5.555	5.16	5.09	4.687	4.429	4.412	4.622	4.69	4.53	4.457	4.925	4.204	4.56	4.877	4.985	8.187	8.406	8.252	3.180286
POSIT	VVTU28066_at	VIT_07s0005g05860	Nuclear GTP-binding protein NUG1	Unknown	VVTU28066_at VVTU7667_at	6.944	5.79	6.321	5.661	5.58	6.127	5.662	5.7	4.843	6.806	6.747	6.751	7.477	7.386	7.283	8.13	7.95	8.121	7.836	7.706	7.382	7.654	7.331	7.228	3.180806
POSIT	VVTU13424_at	VIT_11s0016g04250	HCF101 (high-chlorophyll-fluorescence 101)	Transport overview.Macromolecule transport	VVTU13424_at	6.441	5.835	6.565	5.436	6.198	5.635	4.837	4.503	4.176	5.298	5.38	5.084	5.742	5.725	5.837	6.586	6.128	6.599	6.628	6.641	6.634	6.512	6.743	6.554	3.181824
POSIT	VVTU27063_at	VIT_14s0066g00650	Transducin family protein / WD-40 repeat	Unknown	VVTU27063_at	6.5	6.351	5.695	4.978	5.201	5.52	5.186	4.831	4.596	3.458	4.086	4.153	4.699	4.172	3.881	4.118	5.015	4.752	4.279	4.441	4.906	7.395	7.258	7.312	3.183212
POSIT	VVTU29209_at	VVTU29209_at	GATA transcription factor 19	Regulation overview.Regulation of gene expression.Regulation of transcription.Transcription factor.C2C2-GATA family transcription factor	VVTU29209_at	7.087	6.799	6.988	6.442	6.828	6.65	6.15	5.962	5.254	3.599	3.435	3.441	3.482	3.153	3.701	3.769	4.702	3.74	5.876	6.094	6.619	7.755	8.385	8.165	3.186575
POSIT	VVTU5377_at	VIT_16s0022g01760	Peptidyl-prolyl cis-trans isomerase, FKBP-type	Metabolism.Primary metabolism.Protein metabolism and modification.Protein folding.Peptidyl prolyl isomerase-mediated protein folding	VVTU5377_at VVTU8498_at	9.011	8.553	8.507	8.078	8.046	8.515	7.743	7.629	6.968	8.326	8.533	8.545	9.342	9.31	9.249	9.599	9.64	9.648	9.51	9.345	9.487	9.698	9.568	9.554	3.196448
POSIT	VVTU6332_at	VIT_18s0001g07870	Unknown protein	Unknown	VVTU6332_at	7.432	7.187	7.22	6.454	6.467	7.062	6.2	6.348	5.688	5.946	5.996	6.157	6.963	6.851	6.798	7.201	7.176	7.199	6.969	7.232	7.242	8.444	8.085	8.264	3.204849
POSIT	VVTU8742_s_at	VIT_13s0047g00010	ZIFL2 (zinc induced facilitator-like 1)	Transport overview	VVTU8742_s_at	7.66	7.18	7.613	7.391	7.593	7.058	7.149	6.733	6.61	7.454	6.508	6.469	8.395	8.355	8.158	8.582	8.339	8.532	8.269	8.293	8.019	8.608	8.972	9.065	3.214649
POSIT	VVTU8875_at	VIT_08s0058g00270	Importin beta-2	Transport overview.Macromolecule transport.Protein transport.Protein import into nucleus|Transport overview.Nucleocytoplasmic transport	VVTU8875_at	10.095	9.563	9.296	8.9	8.796	9.204	8.911	8.939	8.768	8.461	8.474	8.535	9.517	9.56	9.36	10.079	10.057	10.14	9.547	9.621	9.678	10.798	10.86	10.763	3.21934
POSIT	VVTU1491_s_at	VIT_04s0008g06670	Plastocyanin domain-containing protein	Metabolism.Primary metabolism.Generation of metabolite precursors and energy.Electron transport|Metabolism.Primary metabolism.Generation of metabolite precursors and energy.Photosynthesis.Photosynthetic-chain phosphorylation	VVTU1491_s_at VVTU21227_at	10.408	9.639	9.337	8.442	8.667	9.522	8.452	8.161	7.434	5.49	5.747	5.817	5.589	5.489	5.416	5.083	6.014	5.671	4.84	5.417	7.923	11.12	11.103	11.167	3.221329
POSIT	VVTU39735_s_at	VIT_08s0040g01760	Ribonucleoprotein (CP-RBP31)	Metabolism.Primary metabolism.Nucleobase, nucleoside, nucleotide, nucleic acid metabolism.Nucleic acid metabolism.RNA metabolism	VVTU19456_s_at VVTU39735_s_at	11.445	10.963	11.117	10.214	10.184	10.262	9.635	9.469	9.071	10.306	10.161	10.323	10.942	11.004	11	11.359	11.242	11.492	11.153	11.104	11.029	11.629	11.511	11.467	3.221472
POSIT	VVTU27124_s_at	VVTU2010_s_at	No hit	Unknown	VVTU2010_s_at VVTU27124_s_at	11.966	11.543	12.412	10.063	11.092	10.491	7.888	8.567	8.089	3.564	4.444	4.418	4.319	4.13	3.704	4.304	3.983	3.737	3.477	4.757	5.205	11.241	11.705	11.973	3.225147
POSIT	VVTU9125_at	VIT_18s0001g02060	Cyclin A1	Regulation overview.Regulation of cell cycle	VVTU9125_at	9.263	8.884	8.379	7.205	7.611	7.744	7.553	7.297	6.978	4.015	4.469	4.34	3.657	3.894	4.323	4.095	6.117	4.29	4.45	4.963	6.091	9.737	9.914	9.898	3.226467
POSIT	VVTU16518_at	GSVIVT00009893001	R protein MLA10	Response to stimulus.Stress response.Biotic stress response	VVTU16518_at	7.093	6.918	6.934	6.438	6.638	6.896	5.896	6.094	6.066	7.885	7.714	7.632	8.237	8.346	8.464	9.254	9.178	9.211	10.714	10.835	10.755	7.43	7.357	7.354	3.227278
POSIT	VVTU26691_at	VIT_13s0064g01640	Beta-primeverosidase	Metabolism.Secondary metabolism.Aromatic compound metabolism.Aromatic compound glycosidase	VVTU26035_at VVTU26691_at	8.464	7.903	8.574	6.376	6.868	6.792	4.004	4.187	3.997	3.428	3.084	3.353	3.404	3.705	3.558	3.795	3.734	3.134	3.397	3.496	3.225	6.86	7.027	7.243	3.228784
POSIT	VVTU24626_at	VIT_14s0108g00110	Serine carboxypeptidase S10	Metabolism.Primary metabolism.Protein metabolism and modification.Proteolysis.Peptidase-mediated proteolysis	VVTU16461_s_at VVTU24626_at	6.323	5.73	6.169	5.702	5.686	5.598	5.136	5.595	5.302	5.128	5.394	5.494	6.655	6.411	6.161	7.327	7.415	7.286	6.547	6.535	6.841	7.178	7.12	7.151	3.234199
POSIT	VVTU14574_at	VIT_19s0090g01030	Aspartate carbamoyltransferase chloroplast precursor	Metabolism.Primary metabolism.Amino acid metabolism.Alanine and aspartate metabolism|Metabolism.Primary metabolism.Nucleobase, nucleoside, nucleotide, nucleic acid metabolism.Nucleotide metabolism.Pyrimidine metabolism.Pyrimidine biosynthesis	VVTU14574_at	8.101	7.578	7.874	7.188	7.06	7.458	6.601	6.522	5.834	5.166	5.622	5.276	6.259	5.954	6.067	6.403	5.762	6.397	5.978	6.286	6.352	8.901	8.914	8.928	3.236439
POSIT	VVTU4104_at	VIT_08s0040g00300	No hit	Unknown	VVTU4104_at	9.827	9.786	9.825	8.102	8.305	8.156	7.594	7.501	7.483	7.145	7.125	6.773	7.696	7.701	7.837	7.493	7.545	7.548	7.432	7.711	7.482	9.897	9.945	10.136	3.2369
POSIT	VVTU40462_at	VIT_01s0011g02150	Photosystem II stability/assembly factor, chloroplast (HCF136)	Metabolism.Primary metabolism.Generation of metabolite precursors and energy.Photosynthesis.Photosystem II	VVTU40462_at	8.395	7.997	8.496	7.055	7.399	7.24	6.506	6.293	6.413	6.056	5.818	5.821	6.424	6.246	6.293	7.75	7.474	7.844	7.393	7.383	7.145	8.156	8.134	8.316	3.255622
POSIT	VVTU2267_at	VIT_11s0052g00970	AAA-type ATPase	Diverse functions.Gene family with diverse functions.AAA-type ATPase domain family	VVTU12835_at VVTU2267_at	8.893	8.485	8.799	8.245	8.299	8.45	7.669	7.613	7.264	6.512	6.723	6.769	7.784	7.742	7.707	8.711	8.767	8.812	8.471	8.582	8.542	9.217	9.272	9.327	3.260617
POSIT	VVTU20500_at	VIT_11s0016g02770	Meiotic nuclear divisions 1	Metabolism.Primary metabolism.Nucleobase, nucleoside, nucleotide, nucleic acid metabolism.Nucleic acid metabolism.DNA metabolism	VVTU20500_at	6.523	6.148	6.608	5.778	5.341	6.002	5.833	5.387	5.464	4.97	5.036	4.879	6.706	6.21	6.459	6.735	6.7	6.723	5.712	6.013	6.119	7.585	7.577	7.495	3.263539
POSIT	VVTU5281_at	VIT_18s0001g02730	Unknown	Unknown	VVTU28882_at VVTU5281_at	9.367	9.266	8.941	8.262	8.527	8.712	7.861	7.61	7.629	5.065	5.3	5.432	5.768	5.742	5.526	5.814	5.89	6.101	6.37	6.667	7.147	10.282	10.397	10.313	3.2696
POSIT	VVTU3236_at	VIT_11s0016g01160	GCN5 N-acetyltransferase (GNAT)	Unknown	VVTU3236_at	8.619	7.175	8.208	6.994	7.395	7.957	7.233	7.011	6.412	4.819	5.518	4.914	6.121	6.241	6.087	6.047	6.137	6.436	5.453	5.841	6.466	9.389	9.455	9.392	3.270895
POSIT	VVTU12907_at	VIT_03s0038g02430	WD-40 repeat protein (MSI3)	Unknown	VVTU12907_at	9.283	8.865	8.757	8.22	7.943	8.367	8.423	8.167	7.898	8.006	8.098	8.186	9.102	9.049	9.072	10.038	10.004	10.013	9.593	9.583	9.536	9.844	9.87	9.73	3.272407
POSIT	VVTU6178_s_at	VIT_00s0271g00070	Pentatricopeptide (PPR) repeat-containing protein	Diverse functions.Gene family with diverse functions.Pentatricopeptide domain family	VVTU6178_s_at	6.986	6.02	6.867	5.866	6.05	6.207	5.68	5.157	4.966	5.759	5.796	5.788	6.623	6.596	6.573	6.829	6.945	6.715	6.631	6.702	7.001	7.746	7.426	7.599	3.279942
POSIT	VVTU2877_at	VIT_08s0007g06500	Unknown protein	Unknown	VVTU2877_at	8.448	8.546	8.184	6.652	7.122	7.044	6.441	6.281	6.5	4.826	4.505	4.645	4.785	4.773	4.846	5.389	5.687	5.062	4.78	4.722	4.947	8.87	9.208	9.274	3.280818
POSIT	VVTU13066_at	VIT_03s0038g01960	Proline-rich family protein	Unknown	VVTU101_s_at VVTU13066_at	8.35	8.661	7.922	6.891	6.805	7.178	6.944	6.774	7.243	6.114	5.739	6.11	6.1	6.148	5.831	6.325	6.105	6.492	6.966	7.189	7.726	9.332	9.521	9.29	3.281198
POSIT	VVTU7667_at	VIT_07s0005g05860	Nuclear GTP-binding protein NUG1	Unknown	VVTU28066_at VVTU7667_at	9.329	8.919	8.863	8.388	8.146	8.455	8.072	8.235	7.628	8.385	8.391	8.367	9.167	9.383	9.313	9.815	9.929	10	9.615	9.571	9.431	10.059	9.918	9.888	3.283246
POSIT	VVTU14772_at	VIT_02s0025g00810	Cation/hydrogen exchanger (CHX18)	Transport overview.Ion transport.Cation transport|Transport overview.Ion transport.Cation transport.Proton transport	VVTU14772_at VVTU30403_at	4.364	4.92	4.757	4.677	4.697	4.931	4.468	4.261	4.383	4.528	4.306	4.006	5.085	4.683	4.69	7.348	7.51	7.656	5.749	4.96	5.58	5.664	5.952	6.098	3.284633
POSIT	VVTU5200_at	VIT_15s0021g00220	ABC transporter C member 15	Transport overview.Macromolecule transport.Multidrug transport.Multidrug ABC transport	VVTU5200_at	8.33	7.502	7.61	6.149	6.349	7.077	6.519	5.915	5.648	6.141	7.129	6.494	4.371	4.153	3.719	4.802	4.321	4.81	7.708	7.801	8.001	9.388	9.49	9.273	3.288285
POSIT	VVTU22528_at	VIT_06s0004g01890	Cu2+-exporting ATPase HMA5 (heavy metal ATPase 5)	Cellular process.Cellular homeostasis.Heavy metal ion homeostasis.Copper homeostasis|Transport overview.Ion transport.Cation transport.Heavy metal ion transport.Copper transport	VVTU22528_at VVTU30051_at	6.51	5.809	5.774	5.294	5.544	5.81	5.311	5.228	5.319	5.732	5.75	5.639	7.571	7.387	7.499	7.031	6.703	6.993	5.76	5.993	6.265	7.704	7.836	7.69	3.289428
POSIT	VVTU38078_at	VIT_08s0007g03090	Kinesin family member 11	Cellular process.Cellular component organization and biogenesis.Cytoskeleton organization and biogenesis.Microtubule organization and biogenesis.Microtubule-driven movement	VVTU38078_at	6.159	4.793	5.4	4.639	4.534	5.402	4.785	4.34	3.789	2.992	3.344	3.142	3.63	3.789	3.259	3.247	3.72	3.893	3.387	3.819	4.284	7.169	7.205	7.002	3.289819
POSIT	VVTU13868_at	VIT_19s0014g04770	RNA recognition motif (RRM)-containing protein	Unknown	VVTU13868_at	9.604	9.587	9.284	8.745	8.612	8.645	8.353	8.454	8.267	8.5	8.651	8.668	9.467	9.538	9.528	10.126	10.087	10.113	9.836	9.848	9.889	10.348	10.271	10.335	3.298517
POSIT	VVTU13173_at	VIT_12s0142g00200	Ribosomal protein L1 60S	Metabolism.Primary metabolism.Protein metabolism and modification.Translation	VVTU13173_at VVTU35358_x_at VVTU35633_x_at	6.477	5.924	5.731	5.645	5.101	6.023	5.296	4.997	5.153	7.345	7.481	7.445	7.741	7.593	7.597	8.411	8.224	8.412	8.314	8.312	8.413	7.554	7.295	7.266	3.299187
POSIT	VVTU35706_at	VIT_18s0001g12880	Jasmonate O-methyltransferase	Signalling.Hormone signalling.Jasmonate signalling.Jasmonate metabolism	VVTU35706_at	6.51	6.023	5.986	5.016	4.867	5.084	4.622	4.304	4.287	4.451	3.658	3.395	4.122	4.078	4.276	4.304	4.455	4.499	4.049	4.068	4.206	6.941	7.13	7.28	3.30674
POSIT	VVTU5665_at	VIT_06s0004g01310	Enoyl-[acyl-carrier-protein] reductase [NADH], chloroplast precursor	Metabolism.Primary metabolism.Lipid metabolism.Fatty acid metabolism.Fatty acid biosynthesis	VVTU5665_at	8.55	7.935	7.52	6.809	6.89	6.946	6.637	6.5	6.455	6.474	6.486	6.461	6.689	6.696	6.882	7.071	7.093	7.239	6.862	7.004	7.108	8.924	9.065	9.127	3.306752
POSIT	VVTU9837_s_at	VIT_04s0008g03560	Lactoylglutathione lyase	Metabolism.Primary metabolism.Organic acid metabolism.Pyruvate fermentation|Response to stimulus.Stress response.Abiotic stress response.Oxidative stress response	VVTU9837_s_at	8.682	8.086	8.16	7.289	7.348	7.555	7.146	6.64	6.445	5.119	4.495	4.965	5.258	5.741	5.273	5.784	6.018	6.096	6.415	6.572	6.787	8.972	8.968	8.964	3.309495
POSIT	VVTU10268_at	VIT_08s0007g04200	Late meristem identity1 HB51/LMI1	Regulation overview.Regulation of gene expression.Regulation of transcription.Transcription factor.Homeobox domain family transcription factor	VVTU10268_at	6.829	5.809	6.326	5.617	5.785	6.05	5.684	5.288	5.363	4.405	5.104	4.716	5.37	5.659	4.872	5.938	5.838	5.918	6.108	6.051	5.935	7.764	7.878	7.664	3.313908
POSIT	VVTU22335_s_at	VIT_10s0003g04610	RNA, U3 small nucleolar interacting protein 2	Unknown	VVTU22335_s_at	7.296	6.458	6.665	6.269	6.27	6.551	6.144	6.109	5.343	6.684	6.772	6.814	7.799	7.728	7.669	8.201	8.246	8.268	7.995	7.856	7.765	8.005	7.975	7.857	3.315138
POSIT	VVTU16070_at	VIT_10s0071g00250	Strictosidine synthase	Metabolism.Secondary metabolism.Alkaloid metabolism.Alkaloid biosynthesis.Monoterpenoid indole alkaloid biosynthesis	VVTU16070_at	7.108	6.881	6.415	6.503	6.818	7.012	4.785	4.651	4.531	3.937	3.995	4.372	3.999	3.791	3.786	4.049	5.16	4.001	4.115	4.052	4.35	8.177	8.192	8.054	3.315365
POSIT	VVTU11888_at	VVTU11888_at	No hit	Unknown	VVTU11888_at	6.777	6.528	6.499	6.395	6.419	6.293	5.595	5.662	5.362	5.701	6.012	5.904	6.549	7.028	7.506	8.175	8.365	9.282	7.012	7.4	7.572	7.098	7.053	7.128	3.320805
POSIT	VVTU30293_at	VIT_12s0121g00230	Beta-D-xylosidase	Cellular process.Cellular component organization and biogenesis.Cell wall organization and biogenesis.Cell wall metabolism.Cell wall catabolism.Xylan catabolism	VVTU30293_at	9.012	8.617	7.941	7.168	6.914	7.406	6.026	6.134	5.707	5.02	5.257	5.169	4.525	4.653	4.441	4.682	4.862	4.279	5.117	5.634	6.082	9.188	9.154	9.142	3.32191
POSIT	VVTU10682_at	VIT_19s0027g01850	Unknown protein	Unknown	VVTU10682_at	6.911	6.742	6.622	5.151	5.372	6.041	5.225	5.011	4.516	3.884	3.742	4.385	4.07	3.903	4.329	4.393	4.939	4.481	4.049	4.089	4.517	7.658	7.8	7.538	3.32524
POSIT	VVTU14883_at	VIT_05s0077g02200	Unknown protein	Unknown	VVTU14883_at	7.718	7.229	7.548	6.671	6.595	6.765	6.313	6.049	6.189	6.355	6.486	6.643	6.864	6.974	6.936	7.144	7.224	7.149	7.078	7.402	7.406	8.636	8.688	8.825	3.325275
POSIT	VVTU1974_s_at	VIT_04s0079g00690	Glutathione S-transferase 26 GSTF12	Metabolism.Primary metabolism.Coenzyme and prosthetic group metabolism.Glutathione metabolism|Response to stimulus.Stress response.Abiotic stress response.Oxidative stress response	VVTU13534_s_at VVTU1974_s_at VVTU22790_s_at	8.175	8.261	8.541	7.226	7.068	7.748	4.853	4.858	5.019	5.105	4.596	5.156	4.672	4.327	3.993	4.477	5.335	4.745	6.667	6.504	6.336	7.47	7.681	8.257	3.326388
POSIT	VVTU25182_s_at	VVTU25182_s_at	Capsid protein	Unknown	VVTU25182_s_at	8.03	8.65	11.361	3.824	4.186	4.479	4.122	3.539	10.385	6.529	6.596	5.535	7.979	7.788	6.667	8.42	5	8.215	4.473	4.595	5.978	9.075	4.05	9.34	3.326614
POSIT	VVTU7976_at	VIT_18s0001g02490	PAB3 (poly(A) binding protein 3)	Metabolism.Primary metabolism.Nucleobase, nucleoside, nucleotide, nucleic acid metabolism.Nucleic acid metabolism.RNA metabolism.RNA processing	VVTU22245_at VVTU7976_at	9.2	8.764	8.883	8.345	8.518	8.76	7.862	7.572	6.881	6.23	6.619	6.563	7.704	7.877	7.603	7.964	7.958	8.225	7.502	7.675	7.675	9.902	9.744	9.659	3.331077
POSIT	VVTU4440_at	VIT_13s0064g00560	DNA topoisomerase, ATP-hydrolyzing	Metabolism.Primary metabolism.Nucleobase, nucleoside, nucleotide, nucleic acid metabolism.Nucleic acid metabolism.DNA metabolism	VVTU4440_at	9.332	8.88	8.45	7.334	7.736	8.297	7.682	7.529	7.064	3.721	4.446	3.826	4.099	3.651	3.688	4.898	4.577	3.802	3.95	4.597	6.324	10.238	10.25	10.295	3.332558
POSIT	VVTU2203_at	VIT_03s0038g04000	Cysteine endopeptidase, papain-type (XCP1)	Metabolism.Primary metabolism.Protein metabolism and modification.Proteolysis.Peptidase-mediated proteolysis	VVTU2203_at	6.489	6.507	6.05	5.326	5.334	6.557	5.218	5.358	5.157	5.453	5.932	5.552	4.418	4.756	4.954	4.92	5.292	5.116	6.443	7.392	6.887	8.138	8.381	8.226	3.334269
POSIT	VVTU30986_at	VIT_04s0044g01970	Subtilisin protease precursor	Metabolism.Primary metabolism.Protein metabolism and modification.Proteolysis.Peptidase-mediated proteolysis.Subtilase-mediated proteolysis	VVTU30986_at VVTU37547_at	5.394	5.358	5.019	4.617	4.561	5.111	4.291	4.563	4.578	4.133	4.185	4.141	4.255	4.122	3.779	4.523	4.871	4.457	4.563	5.167	5.333	7.165	7.309	7.27	3.335691
POSIT	VVTU23403_at	VIT_19s0090g00500	Unknown protein	Unknown	VVTU23403_at	6.993	7.211	7.08	5.39	5.884	5.833	5.472	5.131	5.169	3.569	3.875	3.639	4.243	4.061	4.086	4.591	4.915	4.316	4.291	4.235	4.648	7.906	7.645	7.687	3.336043
POSIT	VVTU37892_at	VIT_18s0001g13590	Leucine-rich repeat protein kinase	Signalling.Signalling pathway.Protein kinase	VVTU37892_at	6.359	5.554	5.67	4.909	5.713	5.805	4.795	4.607	4.02	4.118	3.452	3.692	3.373	3.348	3.757	3.664	4.194	3.72	4.321	4.656	4.931	7.442	7.645	7.575	3.340377
POSIT	VVTU14978_at	VIT_06s0009g02710	DUTP pyrophosphatase	Metabolism.Primary metabolism.Nucleobase, nucleoside, nucleotide, nucleic acid metabolism.Nucleotide metabolism.Pyrimidine metabolism	VVTU14978_at	7.603	7.016	7.138	6.335	6.349	6.064	6.093	5.631	5.709	4.224	4.169	4.049	5.181	4.881	4.849	5.329	5.318	4.986	4.844	5.822	5.832	8.335	8.089	8.01	3.349425
POSIT	VVTU40690_s_at	VVTU40690_s_at	No hit	Unknown	VVTU40690_s_at	6.65	5.215	6.322	5.027	5.34	5.536	5.178	5.135	3.931	4.783	4.755	4.717	5.98	5.933	6.108	6.234	5.468	6.137	5.261	5.514	5.07	7.388	7.129	7.053	3.351667
POSIT	VVTU22544_s_at	VIT_03s0110g00370	Copper transporter 2	Transport overview.Ion transport.Cation transport.Heavy metal ion transport	VVTU22544_s_at	10.253	10.703	10.409	5.787	7.662	5.682	6.042	5.048	6.329	4.386	4.112	3.566	4.047	4.043	4.428	3.814	4.817	4.557	4.09	4.049	3.7	7.831	8.043	8.049	3.352061
POSIT	VVTU38378_s_at	VIT_08s0007g02240	Calcium/proton exchanger CAX3	Transport overview.Ion transport.Cation transport	VVTU38378_s_at	9.365	9.428	9.763	8.939	9.246	8.721	8.56	7.868	8.154	8.244	8.557	8.553	8.735	8.768	8.328	10.81	10.673	10.736	11.459	11.495	11.542	9.141	9.559	9.51	3.354266
POSIT	VVTU8394_at	VIT_03s0017g02210	Unknown	Unknown	VVTU8394_at	6.839	6.237	6.448	5.043	5.552	5.414	4.863	4.52	4.42	3.504	3.473	3.411	3.263	3.374	3.644	3.538	3.361	3.485	3.281	3.315	4.151	7.552	7.77	7.952	3.355328
POSIT	VVTU21205_at	VIT_10s0003g02180	Exonuclease-1	Metabolism.Primary metabolism.Nucleobase, nucleoside, nucleotide, nucleic acid metabolism.Nucleic acid metabolism.Nucleic acid catatabolism	VVTU21205_at	6.291	5.434	5.441	4.635	4.598	4.883	4.492	4.623	4.097	3.539	4.159	3.678	4.217	3.963	3.244	3.859	4.188	3.869	3.708	4.385	4.367	7.419	7.219	7.335	3.358763
POSIT	VVTU38367_s_at	VIT_04s0008g00870	Phosphoethanolamine/phosphocholine phosphatase	Metabolism.Primary metabolism.Lipid metabolism.Glycerolipid metabolism.Glycerophospholipid metabolism	VVTU38367_s_at	8.688	8.669	8.922	7.042	7.769	7.276	6.123	5.656	5.458	5.196	4.607	4.554	4.651	4.768	4.641	5.081	5.164	4.452	4.933	4.916	5.249	8.66	8.853	9.08	3.36341
POSIT	VVTU39198_at	VIT_13s0084g00650	Protein arginine N-methyltransferase 3	Metabolism.Primary metabolism.Protein metabolism and modification.Protein modification.Protein methylation	VVTU39198_at	7.935	7.774	7.575	7.032	6.983	6.972	6.502	6.54	6.009	7.208	7.517	7.413	7.907	8.033	7.902	8.449	8.297	8.417	8.343	8.473	8.538	8.634	8.584	8.662	3.363952
POSIT	VVTU8301_at	VIT_19s0015g00510	Pectate lyase 2	Cellular process.Cellular component organization and biogenesis.Cell wall organization and biogenesis.Cell wall metabolism.Cell wall catabolism.Pectin catabolism	VVTU8301_at	5.683	4.728	4.711	3.647	4.008	5.133	3.774	3.597	3.707	3.364	3.862	3.951	3.429	3.09	3.322	3.377	3.218	3.485	3.395	3.514	3.535	7.199	7.005	7.141	3.371968
POSIT	VVTU3284_at	VIT_17s0000g06050	Ankyrin protein kinase	Diverse functions.Gene family with diverse functions.Ankyrin domain family	VVTU3284_at VVTU34788_s_at	10.073	9.982	9.858	9.443	9.584	9.546	9.375	8.965	8.982	7.769	7.719	7.922	9.171	9.243	9.106	10.682	10.752	10.752	9.606	9.85	9.761	10.536	10.576	10.528	3.373197
POSIT	VVTU1464_at	VIT_01s0127g00800	Polyamine oxidase precursor	Metabolism.Secondary metabolism.Polyamine metabolism.Polyamine catabolism	VVTU1464_at	11.171	10.803	10.711	8.68	9.339	9.681	9.036	8.506	8.415	4.024	4.908	5.351	3.695	3.84	4.151	3.587	4.811	4.203	3.738	5.369	7.486	11.846	11.95	11.965	3.373521
POSIT	VVTU7788_at	VIT_19s0090g01600	Kinesin motor protein	Cellular process.Cellular component organization and biogenesis.Cytoskeleton organization and biogenesis.Microtubule organization and biogenesis.Microtubule-driven movement	VVTU25030_at VVTU7788_at	9.167	8.917	8.315	7.118	7.174	7.937	7.21	6.867	7.097	4.619	4.702	5.104	3.904	5.216	4.681	4.991	5.208	5.136	4.418	4.628	5.597	10.071	10.097	10.109	3.37639
POSIT	VVTU8207_at	VIT_06s0004g07700	Basic helix-loop-helix (bHLH) family	Regulation overview.Regulation of gene expression.Regulation of transcription.Transcription factor.bHLH family transcription factor	VVTU14376_s_at VVTU8207_at	5.483	3.793	4.797	3.68	3.851	3.935	3.589	3.487	3.274	3.438	3.301	3.018	3.648	3.633	3.262	3.124	3.465	3.183	3.289	3.368	3.427	6.293	6.662	6.792	3.377419
POSIT	VVTU11872_at	VIT_00s0271g00080	Pentatricopeptide (PPR) repeat membrane-associated salt-inducible protein	Diverse functions.Gene family with diverse functions.Pentatricopeptide domain family	VVTU11872_at	7.614	6.877	7.08	6.455	6.242	6.95	6.226	5.787	5.388	7.292	7.518	7.431	7.951	7.974	7.992	7.786	7.67	7.991	7.864	8.045	8.133	8.624	8.442	8.415	3.377808
POSIT	VVTU6658_s_at	VIT_14s0081g00700	Peptidyl-prolyl cis-trans isomerase A (cyclophilin A)	Metabolism.Primary metabolism.Protein metabolism and modification.Protein folding.Peptidyl prolyl isomerase-mediated protein folding	VVTU6658_s_at	8.982	8.917	8.497	7.763	7.718	8.254	6.86	6.924	6.62	7.33	7.542	7.416	7.331	7.367	7.359	7.815	7.602	7.693	7.749	7.839	8.022	9.819	9.629	9.677	3.385984
POSIT	VVTU27988_at	VIT_03s0063g00380	ABA 8'-hydroxylase CYP707A1	Metabolism.Secondary metabolism.Terpenoid metabolism.Tetraterpenoid metabolism.Tetraterpenoid biosynthesis.Carotenoid biosynthesis|Signalling.Hormone signalling.ABA signalling.ABA metabolism.ABA catabolism	VVTU27988_at VVTU36993_at	6.398	5.969	5.784	6.72	6.551	6.168	6.203	5.915	5.602	7.432	7.404	7.597	8.887	8.792	8.66	10.629	10.518	10.567	9.561	9.577	9.383	7.185	7.264	7.271	3.387867
POSIT	VVTU36172_at	VVTU36172_at	No hit	Unknown	VVTU36172_at	8.161	6.843	7.39	7.254	7.068	7.219	7.07	6.874	6.043	7.78	7.528	7.947	8.685	8.585	8.768	9.503	9.494	9.796	8.296	8.554	8.09	9.338	8.671	8.582	3.393889
POSIT	VVTU29726_at	VVTU29726_at	DNA topoisomerase I	Metabolism.Primary metabolism.Nucleobase, nucleoside, nucleotide, nucleic acid metabolism.Nucleic acid metabolism.DNA metabolism	VVTU29726_at	7.231	6.936	6.916	6.258	6.568	6.626	6.15	5.475	4.858	6.881	6.995	6.856	7.432	7.703	7.62	7.833	7.973	7.985	7.45	7.716	7.702	8.017	8.007	7.872	3.395349
POSIT	VVTU2010_s_at	VVTU2010_s_at	No hit	Unknown	VVTU2010_s_at VVTU27124_s_at	11.998	11.561	12.381	10.091	11.096	10.444	7.795	8.451	7.955	3.738	3.889	4.023	4.456	3.923	3.576	3.54	3.729	4.25	3.2	4.622	5.136	11.245	11.718	11.957	3.400144
POSIT	VVTU14513_s_at	VIT_04s0023g01910	Myb family	Regulation overview.Regulation of gene expression.Regulation of transcription.Transcription factor.MYB-related family transcription factor	VVTU14513_s_at	6.567	6.566	6.73	4.061	4.664	5.871	3.698	4.15	3.917	4.202	3.848	3.883	3.769	3.987	4.137	3.946	4.466	4.096	3.979	4.044	4.037	6.57	6.775	7.018	3.419249
POSIT	VVTU38153_at	VIT_19s0177g00110	Translation initiation factor eIF-1	Metabolism.Primary metabolism.Protein metabolism and modification.Translation.Translational initiation	VVTU38153_at	6.756	5.908	6.866	6.491	6.286	6.333	5.792	6.063	5.409	6.706	7.279	7.042	8.763	8.83	8.875	9.914	9.835	10.022	8.954	8.869	8.689	7.332	6.898	7.179	3.419492
POSIT	VVTU16081_at	VIT_14s0066g01220	ATMYB66/WER/WER1 (WEREWOLF 1)	Development|Regulation overview.Regulation of gene expression.Regulation of transcription.Transcription factor.MYB family transcription factor	VVTU16081_at	7.575	7.5	7.513	6.48	6.808	6.562	5.907	5.307	5.297	4.458	4.873	4.154	3.948	4.162	3.802	4.584	5.331	4.893	5.761	5.49	5.911	8.29	8.258	8.357	3.420194
POSIT	VVTU12122_at	VIT_14s0128g00440	Tangled	Unknown	VVTU12122_at	8.269	8.022	7.751	6.581	6.871	7.323	6.33	6.224	5.927	4.149	4.185	4.5	4.213	3.953	4.088	4.211	5.027	4.535	4.277	4.324	5.63	9.126	9.284	9.244	3.42199
POSIT	VVTU10920_at	VIT_05s0077g02280	Unknown protein	Unknown	VVTU10920_at	6.069	3.379	4.265	4.503	4.525	6.174	3.159	3.137	3.541	3.193	3.312	2.863	3.05	2.966	3.209	3.25	3.89	3.416	3.44	3.105	3.507	5.23	7.57	7.559	3.434637
POSIT	VVTU16086_at	VIT_12s0028g03190	Reticulon family protein	Unknown	VVTU16086_at	8.165	7.75	7.806	6.322	6.647	7.004	6.209	5.907	6.036	4.57	4.52	4.354	4.276	4.189	4.151	4.523	4.544	4.484	4.705	4.683	5.39	9.41	9.135	9.015	3.437479
POSIT	VVTU15369_at	VIT_01s0010g02430	Mitotic spindle checkpoint protein (MAD2)	Regulation overview.Regulation of cell cycle.Regulation of mitosis	VVTU15369_at	8.6	9.054	8.219	6.91	7.231	7.669	6.608	6.506	6.179	3.466	3.981	3.681	3.32	4.226	3.229	3.972	4.066	4.035	3.569	3.933	5.392	9.459	9.471	9.49	3.437708
POSIT	VVTU5704_at	VIT_04s0008g00530	Serine/threonine-protein kinase Aurora-1	Regulation overview.Regulation of cell cycle	VVTU5704_at	10.307	9.836	9.779	8.638	9	9.291	8.859	8.723	8.379	5.225	5.079	5.559	5.59	5.662	5.724	6.597	6.206	6.665	5.764	6.296	7.234	11.168	11.21	11.31	3.440825
POSIT	VVTU14434_at	VIT_00s0620g00020	Nuclear RNA-binding protein	Unknown	VVTU14434_at	7.897	6.879	7.296	6.365	6.272	6.558	6.301	6.076	5.813	5.88	5.959	5.523	6.472	6.619	6.694	7.089	7.134	7.253	6.01	6.332	6.301	8.577	8.418	8.473	3.447647
POSIT	VVTU20879_at	VIT_02s0025g01350	Primase polypeptide 1	Metabolism.Primary metabolism.Nucleobase, nucleoside, nucleotide, nucleic acid metabolism.Nucleic acid metabolism.DNA metabolism.DNA replication	VVTU20879_at	8.516	7.918	7.926	6.932	6.855	7.14	6.912	6.64	6.085	4.495	4.804	4.798	4.643	5.343	5.096	5.277	6.176	5.769	5.524	6.277	6.39	8.766	9.139	8.901	3.452884
POSIT	VVTU17111_s_at	VIT_03s0180g00200	Limonoid UDP-glucosyltransferase	Metabolism.Cellular metabolism.Phytoalexin metabolism.Phytoalexin biosynthesis|Metabolism.Secondary metabolism.Terpenoid metabolism.Tetranortriterpenoid metabolism	VVTU17111_s_at	11.292	10.385	10.538	9.705	9.588	10.42	9.519	9.357	9.26	7.088	7.273	7.333	8.612	8.418	8.56	7.789	8.134	8.071	8.177	8.854	8.894	11.907	12.086	12.107	3.45486
POSIT	VVTU15318_at	VIT_19s0015g01230	Unknown protein	Unknown	VVTU15318_at	9.555	9.21	8.904	7.668	8.187	8.664	7.594	7.501	7.421	4.725	4.511	4.435	3.84	4.358	4.165	4.351	5.714	4.671	4.977	5.6	6.848	10.335	10.497	10.46	3.455365
POSIT	VVTU4489_at	VIT_04s0043g00630	Lipase GDSL	Unknown	VVTU4489_at	9.188	8.958	8.956	6.481	7.232	6.281	4.876	4.861	4.734	4.734	4.735	4.125	4.478	4.427	4.464	4.727	4.282	4.234	4.268	3.844	4.592	7.483	8.124	8.218	3.467436
POSIT	VVTU21762_at	VIT_19s0027g00500	GTP-binding protein YchF	Signalling.Signalling pathway.G-protein signalling pathway	VVTU21762_at VVTU24981_at	7.753	6.96	7.242	6.531	6.467	6.613	6.239	5.946	5.609	6.633	6.677	6.76	7.468	7.436	7.359	7.835	7.727	7.912	7.718	7.884	7.893	8.402	8.185	8.15	3.473675
POSIT	VVTU4514_s_at	GSVIVT00010223001	Ribosomal protein L3 (RPL3B) 60S	Metabolism.Primary metabolism.Protein metabolism and modification.Translation	VVTU4514_s_at	10.112	9.498	9.403	8.662	8.502	9.11	8.523	8.639	7.907	8.517	8.675	8.77	9.223	9.2	9.195	9.942	9.914	9.968	9.595	9.86	9.955	10.55	10.631	10.506	3.475807
POSIT	VVTU4350_at	VIT_05s0124g00230	F-box domain containing protein	Metabolism.Primary metabolism.Protein metabolism and modification.Proteolysis.Ubiquitin-mediated proteolysis	VVTU4350_at	5.227	5.527	5.109	4.13	4.547	4.973	4.899	5.055	4.806	5.896	5.931	5.942	7.776	7.976	7.688	8.474	8.131	8.692	8.007	7.853	7.849	6.299	6.094	6.21	3.478794
POSIT	VVTU9787_at	VIT_13s0019g05370	Histone H2B	Cellular process.Cellular component organization and biogenesis.Chromosome organization and biogenesis.Chromatin assembly	VVTU9787_at	11.172	11.045	10.967	9.903	9.962	10.412	9.896	9.775	9.129	7.863	7.959	8.067	8.979	9	9.165	9.8	9.853	9.845	8.919	9.527	9.691	11.711	11.624	11.662	3.479469
POSIT	VVTU5427_at	VIT_14s0030g00450	Histone H2AXb HTA3	Cellular process.Cellular component organization and biogenesis.Chromosome organization and biogenesis.Chromatin assembly	VVTU5427_at	10.124	9.825	9.723	8.615	8.907	9.129	8.502	8.709	7.951	8.044	8.173	8.138	8.822	8.864	8.824	8.98	9.052	9.069	8.53	8.823	8.884	11.071	10.874	11.089	3.485661
POSIT	VVTU1266_at	VIT_17s0000g02550	HMR1 protein	Metabolism.Primary metabolism.Nucleobase, nucleoside, nucleotide, nucleic acid metabolism.Nucleic acid metabolism.DNA metabolism	VVTU1266_at	6.542	5.894	5.444	4.784	5.521	5.207	4.784	4.58	5.202	5.501	6.052	5.492	7.595	7.355	7.465	7.3	7.277	7.69	6.091	5.823	6.027	7.449	7.029	6.881	3.487966
POSIT	VVTU21548_s_at	VIT_15s0048g02350	Prohibitin 1	Unknown	VVTU21548_s_at	9.818	8.991	9.375	8.362	8.425	8.56	8.453	8.45	7.974	9.111	8.914	8.89	9.65	9.638	9.687	10.121	10.475	10.281	10.256	10.203	9.912	10.454	10.472	10.414	3.489286
POSIT	VVTU20431_s_at	VIT_12s0057g00200	Vesicle-associated membrane protein	Cellular process.Cellular transport.Protein trafficking.Vesicle-mediated trafficking	VVTU20431_s_at VVTU20906_at	9.123	8.439	9.037	7.945	8.187	8.24	7.133	6.863	6.411	3.661	4.88	4.341	4.292	3.957	4.191	4.841	5	4.05	5.113	5.212	5.711	9.982	9.985	10.084	3.491318
POSIT	VVTU25069_at	VIT_00s1235g00010	Unknown protein	Unknown	VVTU25069_at	6.248	6.116	5.877	5.333	5.495	5.778	5.295	5.184	5.251	5.382	5.068	4.964	7.02	6.828	6.852	7.75	7.675	7.544	5.965	6.171	6.059	7.089	7.159	7.182	3.492893
POSIT	VVTU12677_at	VIT_15s0048g00580	PLATZ transcription factor	Regulation overview.Regulation of gene expression.Regulation of transcription.Transcription factor.PLATZ family transcription factor	VVTU12677_at	7.526	7.34	6.737	6.375	5.979	6.688	6.282	6.188	6.69	7.071	7.194	7.262	7.578	7.571	7.289	8.206	7.786	7.974	8.007	8.003	8.419	8.762	8.844	8.88	3.493262
POSIT	VVTU8684_at	VIT_19s0014g03220	Unknown protein	Unknown	VVTU8684_at	8.377	8.545	8.69	7.35	7.783	6.573	5.299	5.386	5.448	3.883	3.654	3.65	3.747	3.523	3.896	3.462	4.436	3.826	3.826	4.146	4.711	8.395	8.846	8.774	3.493832
POSIT	VVTU12410_at	VIT_10s0116g00530	Thiazole biosynthetic enzyme, chloroplast (ARA6)	Metabolism.Primary metabolism.Coenzyme and prosthetic group metabolism.Thiamine metabolism.Thiamine biosynthesis	VVTU12410_at VVTU18059_s_at VVTU5985_s_at	5.554	5.94	5.377	4.932	5.158	5.331	4.739	5.131	4.766	6.227	6.113	6.286	7.746	7.727	7.84	8.86	8.627	9.028	7.556	7.615	7.369	6.455	6.272	6.707	3.500115
POSIT	VVTU6160_at	VIT_13s0147g00060	Ribosomal protein S25 (RPS25E) 40S	Metabolism.Primary metabolism.Protein metabolism and modification.Translation	VVTU6160_at	9.182	8.873	9.062	7.857	7.894	8.025	7.419	7.486	7.425	6.937	7.045	7.019	7.736	7.675	7.81	7.979	7.893	7.848	7.52	7.571	7.635	10.181	10.081	10.099	3.502043
POSIT	VVTU6032_at	VIT_12s0028g01820	Aspartate transaminase, mitochondrial	Metabolism.Primary metabolism.Amino acid metabolism	VVTU6032_at	8.106	7.886	8.114	7.302	7.391	7.14	6.832	6.903	6.483	5.781	5.753	5.883	6.208	6.388	6.404	7.964	8.092	7.995	7.181	7.458	7.249	8.797	8.626	8.635	3.504436
POSIT	VVTU20668_s_at	VIT_16s0022g02090	Embryo-specific 3	Unknown	VVTU20668_s_at	8.67	8.665	9.129	4.823	6.953	4.275	4.147	3.799	4.055	3.127	3.345	3.202	3.479	3.722	3.315	3.47	3.83	3.397	3.494	3.296	3.483	6.091	6.535	6.675	3.50462
POSIT	VVTU3149_at	VIT_10s0003g03910	TCP family transcription factor 24	Regulation overview.Regulation of gene expression.Regulation of transcription.Transcription factor.TCP family transcription factor	VVTU3149_at	8.756	8.315	8.021	7.782	7.815	7.945	7.183	7.045	7.112	7.571	7.446	7.482	7.676	7.714	7.787	7.97	8.044	8.002	8.164	8.519	8.447	10.045	10.009	9.954	3.509156
POSIT	VVTU34648_s_at	VIT_04s0023g01110	PQ-loop repeat protein	Unknown	VVTU34648_s_at	7.985	7.334	7.927	7.758	7.139	6.927	7.283	6.651	6.13	5.635	6.38	6.665	6.633	7.266	6.08	8.772	8.379	8.755	8.754	8.638	8.47	8.204	8.353	8.349	3.525877
POSIT	VVTU4003_at	VIT_08s0040g03330	RNA-binding protein	Unknown	VVTU4003_at	7.361	7.494	7.227	6.718	6.372	6.656	6.266	5.771	5.662	6.669	6.556	6.645	7.647	7.51	7.596	8.051	8.328	8.168	7.75	7.635	7.711	8.182	8.142	8.082	3.532429
POSIT	VVTU37369_at	TC68909	Polyprotein, 253K	Unknown	VVTU37369_at	6.641	7.897	8.005	9.301	3.582	9.767	3.643	4.44	4.108	3.445	3.654	3.921	5.955	7.799	5.753	4.317	5.965	5.98	3.922	3.891	5.422	8.666	4.188	8.407	3.538647
POSIT	VVTU26008_at	VIT_07s0141g00530	U3 small nucleolar RNA-associated protein 18	Metabolism.Primary metabolism.Nucleobase, nucleoside, nucleotide, nucleic acid metabolism.Nucleic acid metabolism.RNA metabolism.RNA processing	VVTU26008_at	7.068	7.114	6.706	6.342	6.066	6.269	5.916	6.183	5.812	6.531	6.701	6.778	7.611	7.721	7.473	8.353	8.286	8.368	8.007	7.908	8.122	7.944	8.05	8.109	3.538799
POSIT	VVTU15416_s_at	VIT_15s0048g00790	TCH2 (touch 2)	Response to stimulus.Stress response.Biotic stress response	VVTU12008_s_at VVTU15416_s_at	4.86	5.017	5.094	5.226	5.579	5.434	4.568	4.193	4.979	4.993	3.733	4.106	4.668	4.544	4.904	7.323	7.518	7.01	6.922	7.184	6.797	5.759	6.398	6.385	3.542126
POSIT	VVTU7620_at	VIT_14s0083g01030	MADS-box APETALA 1	Development.Reproductive development|Regulation overview.Regulation of gene expression.Regulation of transcription.Transcription factor.MADS-box family transcription factor	VVTU7620_at	3.512	3.474	3.111	3.184	2.875	3.464	3.99	3.374	3.675	4.703	5.075	4.968	5.466	5.485	5.468	5.747	4.813	5.605	5.316	5.132	5.709	6.744	6.446	6.686	3.542819
POSIT	VVTU1336_at	VIT_05s0020g01270	Unknown protein	Unknown	VVTU1336_at	9.974	9.368	9.335	7.859	8.061	8.755	7.624	7.312	7.08	4.672	4.846	5.035	4.905	4.529	4.034	4.47	4.569	4.597	4.074	4.766	6.2	10.817	10.884	10.955	3.549772
POSIT	VVTU10_at	VIT_08s0007g00340	Kinesin family member 22	Cellular process.Cellular component organization and biogenesis.Cytoskeleton organization and biogenesis.Microtubule organization and biogenesis.Microtubule-driven movement	VVTU10998_at VVTU10_at	7.352	6.992	6.594	5.409	5.839	5.705	5.682	5.471	4.785	3.426	3.384	3.367	3.298	3.467	3.726	4.392	3.901	4.371	3.525	3.538	3.961	8.073	8.189	8.405	3.569815
POSIT	VVTU3920_s_at	VIT_03s0038g00670	fructose-bisphosphate aldolase, chloroplast precursor	Metabolism.Primary metabolism.Generation of metabolite precursors and energy.Photosynthesis.Calvin cycle	VVTU16699_s_at VVTU33175_s_at VVTU33404_s_at VVTU36139_s_at VVTU3920_s_at	10.189	10.524	10.157	7.984	9.304	8.818	7.017	7.102	8.613	8.384	6.778	6.738	6.432	6.403	6.916	9.1	9.558	9.036	9.708	9.762	9.686	8.954	9.28	9.291	3.591036
POSIT	VVTU5506_s_at	VIT_06s0004g01710	Histone H3	Cellular process.Cellular component organization and biogenesis.Chromosome organization and biogenesis.Chromatin assembly	VVTU5506_s_at	11.186	10.797	10.737	9.129	9.501	10.115	9.245	8.955	8.485	5.312	5.26	5.637	5.255	4.52	5.138	6.13	5.375	5.591	4.812	8.057	9.026	11.818	11.657	11.59	3.593844
POSIT	VVTU34788_s_at	VIT_17s0000g06050	Ankyrin protein kinase	Diverse functions.Gene family with diverse functions.Ankyrin domain family	VVTU3284_at VVTU34788_s_at	9.666	8.967	9.398	8.862	8.928	8.96	8.835	8.42	8.222	7.456	7.519	7.606	8.985	8.937	9.03	10.428	10.394	10.478	9.512	9.701	9.642	10.085	10.184	9.96	3.594083
POSIT	VVTU27251_s_at	VIT_04s0008g00790	Ribosomal protein L28 (RPL28C) 60S	Metabolism.Primary metabolism.Protein metabolism and modification.Translation	VVTU27251_s_at	9.26	9.178	8.616	7.741	7.761	8.109	7.94	8.187	7.858	8.257	8.392	8.36	8.857	8.99	9.017	9.6	9.48	9.489	9.603	9.788	9.927	10.241	10.097	10.129	3.596437
POSIT	VVTU12570_at	VIT_02s0154g00310	Protease inhibitor/seed storage/lipid transfer protein (LTP)	Transport overview.Macromolecule transport.Lipid transport	VVTU12570_at	12.359	11.859	11.701	10.65	10.801	11.09	9.786	9.481	9.904	5.018	4.597	4.992	4.797	3.951	4.002	4.236	4.552	4.236	7.683	9.585	9.514	12.471	12.615	12.598	3.604818
POSIT	VVTU4219_at	VIT_05s0049g01550	Peptide transporter protein 3	Transport overview.Macromolecule transport.Oligopeptide transport	VVTU4219_at	7.025	6.921	6.935	7.087	7.208	7.333	6.819	6.414	6.305	8.398	8.063	8.096	11.84	11.837	12.107	11.46	11.427	11.52	10.996	10.956	10.711	7.598	7.854	7.688	3.608016
POSIT	VVTU4387_at	VIT_07s0104g01330	Unknown protein	Unknown	VVTU4387_at	5.714	5.131	5.455	4.943	4.892	5.048	4.004	3.643	4.125	5.145	4.908	5.162	6.28	5.989	6.217	6.454	6.229	6.795	5.977	6.276	5.922	6.524	6.424	6.366	3.620692
POSIT	VVTU6718_at	VIT_18s0122g00470	Spindle checkpoint protein Bub1b	Regulation overview.Regulation of cell cycle	VVTU6718_at	7.341	6.877	6.824	5.774	6.133	6.599	6.199	6.019	5.423	5.712	5.669	5.614	5.98	5.762	5.961	6.896	6.627	6.907	6.827	6.805	6.919	8.354	8.443	8.348	3.636344
POSIT	VVTU13008_at	VVTU13008_at	No hit	Unknown	VVTU13008_at	7.115	6.64	7.195	5.83	5.769	5.79	4.91	4.87	4.381	3.226	3.324	3.355	3.278	3.226	3.372	3.129	3.684	3.482	3.92	3.905	4.274	7.981	8.043	7.994	3.637846
POSIT	VVTU35167_at	VIT_10s0092g00360	VPS2.2 SNF7	Cellular process.Cellular transport.Protein trafficking.Vesicle-mediated trafficking	VVTU35167_at	8.02	8.14	7.882	6.456	7.014	7.275	6.876	6.683	6.348	4.537	4.498	4.414	4.923	4.947	4.715	5.916	5.366	6.047	5.639	5.745	6.368	9.047	9.155	9.187	3.644161
POSIT	VVTU10423_at	VIT_14s0066g00920	Polyribonucleotide nucleotidyltransferase	Metabolism.Primary metabolism.Nucleobase, nucleoside, nucleotide, nucleic acid metabolism.Nucleic acid metabolism.RNA metabolism	VVTU10423_at	7.202	6.686	6.74	6.41	6.216	6.534	6.095	6.215	5.637	6.252	6.557	6.569	7.68	7.528	7.486	8.002	7.879	8.179	8.056	8.005	8.012	8.28	8.215	8.239	3.644498
POSIT	VVTU14550_at	VIT_04s0023g03740	Tetratricopeptide repeat domain male sterility MS5	Unknown	VVTU14550_at	8.434	7.705	7.73	6.549	6.527	7.354	6.181	6.367	5.649	4.101	3.968	4.518	4.31	4.346	4.382	4.975	4.321	4.629	3.722	3.796	5.157	9.267	9.499	9.433	3.648018
POSIT	VVTU12374_at	VIT_06s0004g06730	Microsomal omega-3 fatty acid desaturase	Metabolism.Primary metabolism.Lipid metabolism.Fatty acid metabolism.Fatty acid biosynthesis.Unsaturated fatty acid biosynthesis	VVTU12374_at	9.314	9.681	9.401	7.658	8.108	8.181	6.573	6.614	5.615	4.405	4.552	4.288	3.945	4.122	4.211	3.811	4.272	4.076	4.124	4.469	4.658	10.056	9.98	10.157	3.666355
POSIT	VVTU25037_at	VIT_18s0001g14300	Cytomatrix protein	Unknown	VVTU25037_at	5.811	5.093	5.413	4.409	4.668	5.251	4.758	4.408	4.131	4.534	4.675	4.26	5.384	5.49	5.502	6.238	6.096	5.847	5.344	5.64	5.647	6.762	6.848	6.956	3.680347
POSIT	VVTU10673_at	VIT_05s0020g03640	Unknown protein	Unknown	VVTU10673_at	7.209	6.707	6.714	5.356	5.819	6.194	4.933	5.167	4.191	3.61	3.494	3.989	4.057	3.887	4.071	4.004	4.41	4.224	4.008	3.527	4.986	7.995	7.965	7.883	3.697658
POSIT	VVTU1279_at	VIT_13s0019g01210	Dirigent protein pDIR14	Response to stimulus.Stress response.Biotic stress response	VVTU1279_at	6.597	5.886	5.659	5.006	5.083	6.063	4.706	4.676	4.875	4.369	3.993	4.545	3.661	3.669	3.88	3.73	4.071	3.489	4.444	5.032	5.153	8.352	8.565	8.412	3.700089
POSIT	VVTU9156_at	VIT_18s0001g10540	Dem protein	Unknown	VVTU9156_at	9.253	8.916	8.51	7.512	7.769	8.182	7.981	7.841	7.459	4.946	4.575	4.636	5.666	5.704	5.657	6.524	6.329	6.486	6.204	6.557	7.279	9.906	10.031	10.087	3.713784
POSIT	VVTU12925_at	VIT_02s0012g00170	1,4-alpha-D-glucan maltohydrolase	Metabolism.Primary metabolism.Carbohydrate metabolism.Polysaccharide metabolism.Starch and sucrose metabolism.Starch biosynthesis and catabolism.Starch catabolism	VVTU12925_at	4.458	4.676	4.398	5.184	4.972	8.304	4.648	3.863	5.302	8.585	7.091	7.385	12.98	12.911	13.105	13.344	13.313	13.381	12.842	12.854	12.557	4.619	4.192	4.354	3.715734
POSIT	VVTU668_x_at	VIT_13s0019g00800	Histone H4	Cellular process.Cellular component organization and biogenesis.Chromosome organization and biogenesis.Chromatin assembly	VVTU668_x_at	10.207	9.852	9.846	8.408	8.844	9.327	8.255	8.202	7.32	5.363	5.218	5.575	5.147	5.542	5.262	5.797	6.113	5.965	5.545	7.335	7.664	10.881	10.909	10.933	3.727391
POSIT	VVTU7005_at	VIT_11s0118g00770	Unknown protein	Unknown	VVTU7005_at	8.193	7.78	7.562	6.023	6.497	6.482	5.704	5.972	5.452	3.559	3.349	3.92	3.714	4.193	3.779	4.157	3.738	3.98	3.792	3.432	4.63	8.865	8.986	9.136	3.734368
POSIT	VVTU6237_at	VIT_08s0040g02430	Unknown protein	Unknown	VVTU6237_at	7.564	6.501	6.895	6.107	6.37	6.482	6.162	6.228	5.282	4.493	4.743	4.5	5.715	5.487	5.505	6.619	6.697	6.677	5.697	5.576	5.998	8.134	8.31	8.312	3.750038
POSIT	VVTU10998_at	VIT_08s0007g00340	Kinesin family member 22	Cellular process.Cellular component organization and biogenesis.Cytoskeleton organization and biogenesis.Microtubule organization and biogenesis.Microtubule-driven movement	VVTU10998_at VVTU10_at	6.516	5.77	5.687	4.613	4.709	5.42	5.028	4.652	4.009	3.429	3.589	3.589	3.475	3.565	3.67	4.232	4.473	4.089	3.898	3.999	4.405	7.473	7.689	7.595	3.756423
POSIT	VVTU2527_at	VIT_15s0046g02170	3-methyl-2-oxobutanoate hydroxy-methyl-transferase	Metabolism.Primary metabolism.Coenzyme and prosthetic group metabolism.Pantothenate and CoA metabolism.Pantothenate and CoA biosynthesis	VVTU2527_at	6.628	6.562	6.249	5.826	6.109	5.84	5.359	5.478	5.187	5.456	5.735	5.678	9.174	8.942	9.23	9.2	9.18	9.13	6.947	7.524	6.59	6.816	6.901	6.878	3.75796
POSIT	VVTU27890_at	VIT_12s0028g00530	Cytochrome B561	Metabolism.Primary metabolism.Generation of metabolite precursors and energy.Electron transport	VVTU27886_at VVTU27890_at	4.801	3.867	4.652	3.8	3.306	4.22	3.566	3.483	3.641	3.227	3.135	3.36	2.952	3.424	3.485	3.79	3.951	3.354	3.406	3.386	3.305	7.202	6.956	6.796	3.761406
POSIT	VVTU35591_at	VIT_08s0007g04300	Lipase GDSL	Unknown	VVTU21676_at VVTU35591_at VVTU3602_at	8.695	8.812	7.768	6.742	6.846	6.927	6.301	6.007	6.56	6.351	6	6.247	5.787	5.739	5.726	6.337	5.95	5.902	6.859	6.85	7.534	9.406	9.414	9.419	3.76625
POSIT	VVTU16699_s_at	VIT_03s0038g00670	fructose-bisphosphate aldolase, chloroplast precursor	Metabolism.Primary metabolism.Generation of metabolite precursors and energy.Photosynthesis.Calvin cycle	VVTU16699_s_at VVTU33175_s_at VVTU33404_s_at VVTU36139_s_at VVTU3920_s_at	9.928	10.454	9.797	7.634	9.029	8.495	6.857	6.508	8.367	7.984	6.257	6.416	6.063	5.935	6.356	8.839	9.329	8.801	9.45	9.536	9.521	8.64	8.97	8.959	3.774083
POSIT	VVTU4291_at	VIT_18s0001g00040	Unknown protein	Unknown	VVTU4291_at	9.601	9.228	9.166	7.648	8.032	8.479	7.565	7.389	6.948	4.365	4.41	4.751	4.75	4.17	5.048	4.736	5.139	5.107	4.57	4.782	6.395	10.474	10.573	10.67	3.775832
POSIT	VVTU7149_at	VIT_18s0072g00800	Histone H3	Cellular process.Cellular component organization and biogenesis.Chromosome organization and biogenesis.Chromatin assembly	VVTU7149_at	10.733	10.498	10.151	9.141	9.409	9.82	9.227	8.971	8.644	4.911	5.495	5.797	5.49	5.347	5.568	7.209	7.038	6.881	6.285	7.559	8.266	11.358	11.44	11.431	3.777101
POSIT	VVTU19903_s_at	VIT_06s0004g04250	Histone H2B	Cellular process.Cellular component organization and biogenesis.Chromosome organization and biogenesis.Chromatin assembly	VVTU19903_s_at VVTU7347_s_at	8.432	8.344	7.974	7.365	6.865	7.247	7.201	7.142	6.511	7.361	7.065	7.119	8.357	8.454	8.38	8.871	9.123	8.618	8.554	8.519	8.683	9.137	9.167	9.168	3.782551
POSIT	VVTU37525_at	VIT_17s0000g04600	Strictosidine synthase	Metabolism.Secondary metabolism.Alkaloid metabolism.Alkaloid biosynthesis.Monoterpenoid indole alkaloid biosynthesis	VVTU37525_at	7.101	5.934	4.715	3.993	4.168	5.534	3.989	3.556	3.858	3.773	3.612	4.05	3.932	4.351	4.166	4.208	4.577	4.002	4.107	4.369	3.782	6.232	7.37	7.029	3.790826
POSIT	VVTU34596_at	VIT_06s0004g01690	Histone H3	Cellular process.Cellular component organization and biogenesis.Chromosome organization and biogenesis.Chromatin assembly	VVTU34596_at	9.881	9.568	9.7	8.274	8.542	8.665	8.228	7.971	6.809	4.056	4.3	4.174	3.987	3.911	4.031	5.133	5.167	4.912	4.324	6.297	7.329	10.52	10.516	10.459	3.792043
POSIT	VVTU7932_at	VIT_03s0038g02060	Dirigent protein pDIR7	Response to stimulus.Stress response.Biotic stress response	VVTU7932_at	6.873	5.896	6.483	4.369	4.681	4.755	4.785	4.699	4.23	3.583	3.902	4.213	4.188	4.091	4.005	3.655	4.233	4.34	4.396	5.923	5.724	7.168	7.414	7.252	3.797781
POSIT	VVTU624_at	VIT_07s0005g01430	PROLIFERA protein	Metabolism.Primary metabolism.Nucleobase, nucleoside, nucleotide, nucleic acid metabolism.Nucleic acid metabolism.DNA metabolism|Regulation overview.Regulation of cell cycle	VVTU15007_at VVTU624_at	9.39	8.586	8.877	8.028	7.804	8.148	8.237	7.937	6.913	4.11	4.316	4.493	4.812	4.016	4.51	6.797	6.432	6.577	5.084	6.811	7.015	9.776	9.929	9.781	3.801169
POSIT	VVTU15880_at	VIT_15s0046g01010	DEAD box RNA helicase (RH26)	Metabolism.Primary metabolism.Nucleobase, nucleoside, nucleotide, nucleic acid metabolism.Nucleic acid metabolism.RNA metabolism	VVTU15880_at VVTU2037_at	8.312	7.943	7.292	6.993	6.397	7.086	6.783	6.479	6.494	7.713	7.818	7.964	8.17	8.243	7.953	8.66	8.717	8.522	9.092	9.088	9.316	9.202	9.209	9.058	3.815175
POSIT	VVTU12376_at	VIT_19s0014g01060	Sesquiterpene synthase	Metabolism.Secondary metabolism.Terpenoid metabolism.Terpenoid biosynthesis	VVTU12376_at VVTU26379_at	4.13	3.422	3.25	3.458	3.334	3.714	3.354	3.579	3.491	3.536	3.618	3.766	3.196	3.591	3.352	3.689	3.984	3.684	3.596	3.57	3.63	7.066	7.413	7.24	3.816286
POSIT	VVTU12489_at	VIT_08s0040g03300	Histone H2A.4 HTA12	Cellular process.Cellular component organization and biogenesis.Chromosome organization and biogenesis.Chromatin assembly	VVTU12489_at	10.354	9.815	9.792	8.902	9.029	9.214	8.882	8.755	8.534	8.775	8.774	8.604	9.567	9.621	9.645	10.853	10.755	10.796	10.103	10.206	10.137	10.716	10.955	10.864	3.819168
POSIT	VVTU1906_at	VIT_07s0129g00530	Hydrolase, alpha/beta fold family	Unknown	VVTU1906_at	8.225	8.271	8.364	7.371	7.18	6.976	5.854	6.739	6.141	5.961	5.61	5.301	6.309	6.777	6.586	7.895	8.262	8.125	7.528	7.537	7.748	7.882	8.19	8.328	3.820081
POSIT	VVTU4809_at	VIT_03s0110g00430	No hit	Unknown	VVTU4809_at	10.529	10.617	10.723	5.555	7.745	5.723	6.071	5.32	6.179	3.39	3.493	3.57	4.056	3.758	3.269	3.236	3.819	3.282	3.495	3.303	3.527	8.475	8.922	8.631	3.836242
POSIT	VVTU15843_at	VIT_00s1188g00010	Unknown	Unknown	VVTU15843_at	6.88	6.384	6.181	5.806	5.588	6.178	5.944	5.686	4.957	4.881	5.268	5.184	6.58	6.714	6.759	7.244	6.982	7.221	6.567	6.848	6.943	7.949	7.754	7.539	3.838371
POSIT	VVTU894_at	VIT_14s0068g00510	Unknown	Unknown	VVTU894_at	8.482	8.477	8.956	7.476	7.84	7.52	6.571	6.423	5.345	3.867	4.277	4.658	5.443	5.495	5.201	4.055	3.588	5.254	6.292	6.933	6.986	9.003	9.167	9.5	3.849232
POSIT	VVTU101_s_at	VIT_03s0038g01960	Proline-rich family protein	Unknown	VVTU101_s_at VVTU13066_at	9.939	10.128	9.699	8.446	8.297	8.793	8.31	8.356	8.311	6.382	6.396	6.44	6.598	6.894	6.839	7.182	6.86	7.148	8.548	8.745	8.885	11.013	10.928	10.862	3.849857
POSIT	VVTU14339_at	VIT_19s0014g01360	Curculin (mannose-binding) lectin	Unknown	VVTU14339_at	6.495	6.644	6.37	6.982	6.027	6.157	5.687	5.593	5.048	7.628	7.778	7.918	10.179	10.205	10.126	10.11	10.08	10.184	9.21	9.556	9.324	7.57	7.554	7.507	3.853957
POSIT	VVTU1302_at	VIT_17s0000g02680	ABA glucosidase	Signalling.Hormone signalling.ABA signalling.ABA metabolism.ABA biosynthesis	VVTU1302_at	10.121	9.419	9.441	8.299	8.447	8.93	8.56	7.731	7.916	8.045	8.259	8.363	7.824	7.76	7.755	9.363	9.246	9.434	8.963	9.106	9.214	10.665	10.849	10.869	3.86255
POSIT	VVTU9955_at	VIT_10s0116g00900	Unknown protein	Unknown	VVTU9955_at	5.088	4.944	4.9	4.549	4.851	4.586	4.737	4.162	4.264	5.804	6.409	6.258	8.952	8.962	8.965	9.786	10.015	9.866	9.181	9.333	9.035	5.258	5.272	5.265	3.863149
POSIT	VVTU2386_at	VIT_04s0044g00560	Histone H3	Cellular process.Cellular component organization and biogenesis.Chromosome organization and biogenesis.Chromatin assembly	VVTU2386_at	11.43	10.798	10.83	9.437	9.696	10.118	9.255	9.103	7.974	4.982	5.27	5.669	4.769	4.599	4.697	6.053	5.634	5.597	5.322	7.516	8.614	11.88	11.871	11.881	3.891034
POSIT	VVTU5010_at	VIT_03s0038g02140	Auxin transporter protein 2	Signalling.Hormone signalling.Auxin signalling.Auxin transport	VVTU5010_at	8.131	7.352	7.092	6.987	6.796	7.933	7.116	6.919	7.105	5.117	5.512	5.535	5.325	4.2	4.464	6.017	5.959	6.44	7.418	7.766	8.02	9.751	10.05	10.002	3.897916
POSIT	VVTU1916_at	VIT_03s0063g02340	Dehydration-responsive protein (RD22)	Response to stimulus.Stress response.Abiotic stress response.Drought stress response	VVTU1916_at	5.689	5.285	6.406	3.85	3.81	4.47	3.452	3.273	3.207	3.422	3.461	3.673	3.569	3.359	3.834	3.5	4.2	3.62	3.687	3.742	3.394	6.319	6.875	6.668	3.89943
POSIT	VVTU12103_s_at	VIT_06s0061g00070	Ubiquitin-conjugating enzyme E2 C	Metabolism.Primary metabolism.Protein metabolism and modification.Proteolysis.Ubiquitin-mediated proteolysis	VVTU12103_s_at	9.071	8.69	8.495	7.284	7.577	8.054	7.131	6.795	6.584	3.823	3.986	4.332	3.968	4.25	5.084	4.451	5.313	5.181	4.114	4.245	5.682	10.095	10.119	10.174	3.906337
POSIT	VVTU39927_s_at	VIT_13s0019g00760	Histone H4	Cellular process.Cellular component organization and biogenesis.Chromosome organization and biogenesis.Chromatin assembly	VVTU39927_s_at	9.955	9.441	9.647	8.468	8.615	9.128	8.396	8.304	6.845	6.226	6.53	6.45	7.178	7.419	7.576	7.575	7.505	7.912	8.425	8.528	8.67	10.47	10.512	10.366	3.927499
POSIT	VVTU13695_at	VVTU13695_at	No hit	Unknown	VVTU13695_at	7.464	6.944	7.828	5.527	6.456	5.624	3.743	3.699	3.733	3.702	3.068	2.698	3.265	3.135	3.202	4.195	4.658	4.501	3.634	3.315	3.842	6.641	6.733	6.938	3.931669
POSIT	VVTU2813_s_at	VIT_09s0054g00790	Brittle-1, chloroplast precursor	Transport overview.Mitochondrial membrane transport	VVTU2813_s_at	7.851	7.472	7.486	6.723	6.663	7.125	6.276	5.96	5.866	6.413	6.423	6.233	7.193	7.195	7.042	7.435	7.394	7.525	7.334	7.521	7.718	8.925	8.897	8.909	3.936491
POSIT	VVTU2642_at	VIT_08s0007g05990	Beta 1-3 glucanase	Metabolism.Primary metabolism.Carbohydrate metabolism.Polysaccharide metabolism.Beta-1,3 glucan metabolism.Beta-1,3 glucan catabolism	VVTU2642_at	7.288	6.763	7.545	6.032	6.102	6.232	6.003	5.58	4.733	3.916	4.45	4.089	4.61	4.512	3.873	4.472	4.452	4.345	5.331	5.088	5.442	8.58	8.803	9.003	3.937229
POSIT	VVTU15175_at	VIT_02s0087g00490	10-deacetylbaccatin III 10-O-acetyltransferase	Metabolism.Secondary metabolism.Terpenoid metabolism.Diterpenoid metabolism.Diterpenoid biosynthesis.Taxol biosynthesis	VVTU15175_at	4.855	3.756	3.35	3.501	3.582	3.811	3.345	3.289	3.529	3.497	3.512	3.577	3.635	3.833	4.102	3.94	4.843	3.53	3.708	3.423	3.425	6.795	7.106	7.108	3.95024
POSIT	VVTU3653_at	VVTU3653_at	No hit	Unknown	VVTU3653_at	7.938	7.475	7.5	6.382	6.984	7.036	6.418	6.888	6.58	6.547	6.636	6.504	7.478	7.234	7.44	8.723	8.668	8.73	7.437	7.724	7.682	9.149	8.933	8.956	3.953823
POSIT	VVTU21676_at	VIT_08s0007g04300	Lipase GDSL	Unknown	VVTU21676_at VVTU35591_at VVTU3602_at	8.972	9.015	8.266	6.907	6.901	7.273	6.25	6.091	6.264	6.472	6.571	6.461	5.749	5.73	5.333	6.103	5.859	6.07	6.882	7.239	7.541	9.803	9.548	9.679	3.957953
POSIT	VVTU6274_s_at	VIT_17s0000g02530	Peptidyl-prolyl cis-trans isomerase FKBP-type	Metabolism.Primary metabolism.Protein metabolism and modification.Protein folding.Peptidyl prolyl isomerase-mediated protein folding	VVTU6274_s_at	7.759	7.52	7.865	5.534	6.254	6.048	4.657	4.51	5.009	4.868	4.39	4.629	6.117	5.844	6.111	6.286	6.286	6.525	5.665	5.869	5.686	6.942	7.279	7.159	3.964062
POSIT	VVTU26017_s_at	VIT_05s0020g03490	ferredoxin	Metabolism.Primary metabolism.Generation of metabolite precursors and energy.Electron transport|Metabolism.Primary metabolism.Generation of metabolite precursors and energy.Photosynthesis.Photosynthetic-chain phosphorylation	VVTU13586_at VVTU26017_s_at	7.397	7.311	7.518	5.52	6.092	5.897	4.732	4.722	5.126	4.53	4.836	4.653	4.656	4.807	4.856	5.245	6.075	5.501	5.56	5.759	5.962	7.433	7.77	7.89	3.964899
POSIT	VVTU2613_at	VIT_04s0023g03360	Unknown protein	Unknown	VVTU18113_s_at VVTU2613_at	10.901	10.399	10.509	8.621	9.087	9.606	8.419	8.297	7.805	4.285	4.506	4.601	4.716	4.122	3.772	4.217	4.42	4.428	4.321	4.819	7.167	11.91	11.811	11.886	3.964975
POSIT	VVTU2356_at	VIT_13s0019g03610	RNA recognition motif (RRM)-containing protein	Unknown	VVTU2356_at	7.898	7.542	7.479	6.799	6.93	6.895	5	4.9	5.12	4.12	4.465	4.463	4.183	4.274	4.04	4.641	4.778	4.558	5.329	5.252	5.666	8.576	8.503	8.643	3.966192
POSIT	VVTU19456_s_at	VIT_08s0040g01760	Ribonucleoprotein (CP-RBP31)	Metabolism.Primary metabolism.Nucleobase, nucleoside, nucleotide, nucleic acid metabolism.Nucleic acid metabolism.RNA metabolism	VVTU19456_s_at VVTU39735_s_at	10.014	9.815	9.43	8.384	8.357	8.759	7.778	7.629	7.49	9.396	9.361	9.322	10.018	10.024	10.097	10.751	10.551	10.607	10.125	10.249	10.307	10.277	10.399	10.082	3.984991
POSIT	VVTU6691_at	VIT_09s0002g06110	Zinc finger (Ran-binding)	Regulation overview.Regulation of gene expression.Regulation of transcription.Transcription factor.Zinc finger family transcription factor	VVTU6691_at	9.227	8.088	8.402	7.573	7.907	8.361	7.338	7.107	7.032	3.373	4.253	4.319	4.245	4.045	3.474	3.583	3.939	3.822	5.003	7.344	7.204	10.614	10.649	10.641	3.995854
POSIT	VVTU33404_s_at	VIT_03s0038g00670	fructose-bisphosphate aldolase, chloroplast precursor	Metabolism.Primary metabolism.Generation of metabolite precursors and energy.Photosynthesis.Calvin cycle	VVTU16699_s_at VVTU33175_s_at VVTU33404_s_at VVTU36139_s_at VVTU3920_s_at	8.601	8.633	8.407	6.235	7.318	6.928	5.229	5.356	6.354	7.127	5.764	5.661	5.583	5.826	6.133	8.248	8.504	7.903	8.794	8.725	8.773	7.303	7.594	7.406	4.014654
POSIT	VVTU12008_s_at	VIT_15s0048g00790	TCH2 (touch 2)	Response to stimulus.Stress response.Biotic stress response	VVTU12008_s_at VVTU15416_s_at	6.105	6.461	5.989	6.088	6.734	6.629	5.764	5.215	5.09	4.931	4.615	4.141	5.419	5.392	5.568	7.678	7.966	7.597	7.402	7.25	7.052	6.993	7.554	7.595	4.022955
POSIT	VVTU12822_at	VIT_13s0064g01340	Histone H3	Cellular process.Cellular component organization and biogenesis.Chromosome organization and biogenesis.Chromatin assembly	VVTU12822_at	12.157	12.05	11.829	10.566	10.826	11.362	10.425	10.102	9.461	6.339	6.721	7.311	7.05	7.127	7.316	8.424	8.191	7.962	6.904	8.992	9.822	12.888	12.895	12.809	4.039382
POSIT	VVTU4847_at	VIT_10s0042g00100	Superoxide dismutase, Fe-Mn family	Response to stimulus.Stress response.Abiotic stress response.Oxidative stress response	VVTU4847_at	7.777	7.133	7.511	6.063	5.967	6.256	5.903	5.834	5.526	5.92	6.141	6.085	6.66	6.652	6.625	6.842	6.699	7.009	7.075	7.241	7.184	8.582	8.674	8.673	4.039614
POSIT	VVTU20420_at	VIT_15s0021g00210	EMB2411	Metabolism.Primary metabolism.Nucleobase, nucleoside, nucleotide, nucleic acid metabolism.Nucleic acid metabolism.DNA metabolism.DNA replication	VVTU20420_at	6.836	5.903	6.008	5.534	5.515	5.737	5.726	5.856	4.939	4.193	4.512	4.47	6.027	6.196	5.809	7.008	6.924	6.999	6.009	6.131	6.07	7.717	7.717	7.707	4.040728
POSIT	VVTU36139_s_at	VIT_03s0038g00670	fructose-bisphosphate aldolase, chloroplast precursor	Metabolism.Primary metabolism.Generation of metabolite precursors and energy.Photosynthesis.Calvin cycle	VVTU16699_s_at VVTU33175_s_at VVTU33404_s_at VVTU36139_s_at VVTU3920_s_at	11.059	11.053	10.965	8.719	10.182	9.685	7.688	7.829	9.112	8.765	6.582	7.073	6.862	6.674	6.883	9.709	10.097	9.637	10.327	10.399	10.379	9.68	10.137	10.23	4.045298
POSIT	VVTU18113_s_at	VIT_04s0023g03360	Unknown protein	Unknown	VVTU18113_s_at VVTU2613_at	8.615	8.489	7.821	6.424	6.632	7.431	6.253	5.783	5.773	4.24	4.24	3.861	3.441	3.825	3.694	3.598	3.752	4.119	3.201	4.055	6.017	9.743	9.739	9.904	4.045834
POSIT	VVTU21032_at	VIT_16s0098g01510	Histone-lysine N-methyltransferase ATXR6	Cellular process.Cellular component organization and biogenesis.Chromosome organization and biogenesis.Chromatin organization|Metabolism.Primary metabolism.Protein metabolism and modification.Protein modification.Protein methylation.Histone methylation|Regulation overview.Regulation of gene expression.Epigenetic regulation of gene expression	VVTU21032_at	6.854	6.561	6.483	5.048	5.2	5.351	4.85	4.217	4.235	3.536	3.738	3.764	3.791	3.802	3.58	4.142	3.851	4.059	3.197	4.768	4.843	7.946	7.792	7.842	4.073593
POSIT	VVTU5786_at	VIT_12s0057g01000	Unknown protein	Unknown	VVTU5786_at	7.713	7.882	7.956	5.433	6.464	5.977	4.405	4.442	4.297	4.891	3.947	4.228	3.645	4.076	4.27	4.911	5.548	4.879	5.148	5.245	5.016	7.24	7.512	7.708	4.081752
POSIT	VVTU21914_at	VIT_01s0011g05220	Phosphoethanolamine N-methyltransferase	Metabolism.Primary metabolism.Lipid metabolism.Glycerolipid metabolism.Glycerophospholipid metabolism	VVTU20963_at VVTU21914_at	7.714	6.519	6.865	5.964	5.928	6.813	5.511	5.03	5.352	3.595	4.199	4.446	4.149	4.398	3.938	4.698	4.51	4.254	4.121	5.338	5.442	8.994	8.969	8.683	4.087323
POSIT	VVTU3504_s_at	VVTU3504_s_at	No hit	Unknown	VVTU3504_s_at	10.088	9.833	10.322	8.714	9.129	9.08	7.169	6.599	5.966	9.233	8.751	8.81	9.685	9.724	10.234	9.719	10.133	9.918	9.856	9.715	9.481	9.735	9.604	9.672	4.095493
POSIT	VVTU16103_at	VIT_18s0001g03470	Flavonol synthase	Metabolism.Secondary metabolism.Phenylpropanoid metabolism.Flavonoid metabolism.Flavonoid biosynthesis	VVTU16103_at	9.914	10.118	10.781	7.287	7.811	7.389	5.95	5.82	6.511	6.226	6.559	6.328	6.716	6.832	6.46	7.781	8.247	7.964	6.554	6.326	6.488	8.772	8.474	8.904	4.119678
POSIT	VVTU13764_s_at	VVTU13764_s_at	No hit	Unknown	VVTU13764_s_at	10.202	9.822	10.25	8.691	9.092	9.003	7.063	6.525	5.981	9.237	8.753	8.797	9.567	9.657	10.039	9.702	9.892	9.866	9.929	9.682	9.503	9.72	9.584	9.671	4.123884
POSIT	VVTU37354_at	TC54398	Unknown protein	Unknown	VVTU13603_at VVTU37354_at	11.789	9.248	7.873	9.369	9.556	3.122	7.926	4.536	3.994	3.527	4.935	4.9	8.64	8.563	9.461	9.35	9.789	10.07	9.049	5.07	5.576	7.112	5.509	5.493	4.124876
POSIT	VVTU8318_at	VIT_18s0001g13380	Papain cysteine proteinase isoform I	Metabolism.Primary metabolism.Protein metabolism and modification.Proteolysis.Peptidase-mediated proteolysis	VVTU8318_at	9.561	8.997	9.202	5.522	7.384	5.746	4.552	4.233	4.421	4.318	4.305	4.121	4.305	4.459	4.459	4.44	4.745	4.504	4.012	4.194	3.966	7.649	7.835	7.689	4.147645
POSIT	VVTU3005_at	VIT_14s0060g01780	Unknown protein	Unknown	VVTU3005_at	10.984	11.417	11.186	7.028	8.852	6.738	6.546	5.299	6.873	4.641	3.897	4.354	5.271	5.413	4.68	4.92	4.661	5.383	4.902	4.511	4.834	9.126	9.03	9.299	4.153011
POSIT	VVTU2990_at	VVTU2990_at	No hit	Unknown	VVTU2990_at	6.023	5.193	5.658	4.616	4.496	4.37	4.122	4.173	3.473	4.15	4.204	3.825	5.878	6.009	6.237	6.341	6.251	6.767	5.556	5.306	5.266	6.4	6.179	6.306	4.204167
POSIT	VVTU2053_at	VIT_13s0019g02350	Glycoprotein, Mitochondrial	Unknown	VVTU2053_at	9.979	9.938	9.271	8.36	8.276	8.792	8.07	8.255	7.954	8.742	8.987	8.866	9.377	9.344	9.298	10.012	9.803	9.966	9.832	9.865	10.048	11.098	11.026	10.979	4.20728
POSIT	VVTU4620_s_at	VIT_12s0035g01700	Glutamine-rich protein23	Unknown	VVTU4620_s_at	7.692	6.424	7.224	6.209	6.414	6.413	5.686	5.59	4.912	6.658	6.841	6.878	8.166	8.318	8.266	8.178	8.12	8.369	8.095	8.075	7.856	8.497	8.163	8.202	4.222775
POSIT	VVTU19029_at	VIT_16s0013g00600	No hit	Unknown	VVTU19029_at	7.237	7.366	7.27	6.334	6.555	6.444	5.948	5.717	5.336	5.281	5.751	5.68	7.538	7.426	7.587	8.456	8.316	8.559	7.617	7.729	7.612	7.759	7.704	7.883	4.275339
POSIT	VVTU6943_s_at	VIT_00s0211g00120	Glycine hydroxymethyltransferase	Metabolism.Primary metabolism.Amino acid metabolism.Glycine, serine, and threonine metabolism|Metabolism.Primary metabolism.Coenzyme and prosthetic group metabolism.Folate metabolism	VVTU6943_s_at	8.625	8.234	8.396	6.544	7.308	7.117	5.802	5.318	6.043	6.33	5.611	5.547	6.071	5.669	6.33	7.101	7.357	7.094	7.36	7.362	7.102	8.58	8.607	8.678	4.282328
POSIT	VVTU12436_at	VVTU12436_at	No hit	Unknown	VVTU12436_at	6.768	5.719	6.244	6.587	6.17	6.891	6.613	6.344	5.91	3.711	3.773	4.06	4.32	3.74	4.444	6.397	6.497	6.908	8.483	8.436	8.698	8.219	8.152	8.187	4.286451
POSIT	VVTU7155_at	VIT_01s0011g06430	NADPH-dependent codeinone reductase	Metabolism.Secondary metabolism.Alkaloid metabolism.Alkaloid biosynthesis	VVTU40687_s_at VVTU7155_at	9.329	8.978	9.233	7.724	8.171	7.542	6.03	5.767	6.137	4.654	4.315	4.168	4.179	4.655	4.297	4.925	4.522	4.408	4.54	4.65	4.454	9.955	10.192	10.281	4.297247
POSIT	VVTU33175_s_at	VIT_03s0038g00670	fructose-bisphosphate aldolase, chloroplast precursor	Metabolism.Primary metabolism.Generation of metabolite precursors and energy.Photosynthesis.Calvin cycle	VVTU16699_s_at VVTU33175_s_at VVTU33404_s_at VVTU36139_s_at VVTU3920_s_at	9.202	9.128	9.113	6.756	7.958	7.682	5.8	5.762	6.668	7.466	5.704	5.778	5.591	5.388	5.843	8.355	8.541	8.335	9.263	9.196	8.939	7.923	8.342	8.108	4.304447
POSIT	VVTU40594_at	VIT_07s0141g00090	Fatty acid elongase 1	Metabolism.Primary metabolism.Lipid metabolism.Fatty acid metabolism.Fatty acid biosynthesis	VVTU40594_at	6.213	4.998	5.229	4.248	4.027	5.325	3.754	3.321	4.366	3.956	3.924	3.611	3.779	3.924	4.047	4.168	4.284	4.112	4.105	4.253	4.414	7.908	7.429	7.508	4.307868
POSIT	VVTU40476_s_at	VIT_11s0016g05570	Thylakoid lumenal 16.5 kDa protein, chloroplast precursor	Unknown	VVTU40476_s_at	8.106	7.798	8.261	5.873	6.275	6.241	5.191	4.788	4.641	3.697	4.384	4.071	4.469	4.049	4.536	4.931	4.533	5.064	5.159	5.132	5.103	8.084	8.108	8.151	4.311663
POSIT	VVTU9151_at	VIT_18s0001g13400	Papain cysteine proteinase isoform I	Metabolism.Primary metabolism.Protein metabolism and modification.Proteolysis.Peptidase-mediated proteolysis	VVTU9151_at	8.65	8.624	8.468	5.016	6.71	4.981	3.658	3.682	3.967	3.595	3.971	3.725	3.682	4.04	3.886	3.698	4.42	4.354	3.563	3.646	3.798	7.146	7.384	7.17	4.353865
POSIT	VVTU5968_at	VIT_01s0026g01340	Glutathione S-transferase 29 GSTU18	Metabolism.Primary metabolism.Coenzyme and prosthetic group metabolism.Glutathione metabolism|Response to stimulus.Stress response.Abiotic stress response.Oxidative stress response	VVTU5968_at	11.398	11.33	11.456	10.163	10.661	10.584	9.115	8.918	8.699	9.917	9.539	9.748	10.551	10.775	10.608	11.481	11.36	11.69	11.324	11.13	11.327	11.927	11.717	11.693	4.356242
POSIT	VVTU3361_at	VIT_09s0002g05150	IAA19	Signalling.Hormone signalling.Auxin signalling.Auxin-mediated signalling pathway	VVTU3361_at	7.374	6.837	7.147	6.176	5.887	7.15	5.736	5.567	5.34	6.012	6.11	5.758	5.962	5.969	5.758	7.21	7.091	7.125	6.816	7.019	7.089	8.751	8.87	8.993	4.360726
POSIT	VVTU8710_at	VIT_11s0065g00720	Serine carboxypeptidase S10	Metabolism.Primary metabolism.Protein metabolism and modification.Proteolysis.Peptidase-mediated proteolysis	VVTU24218_at VVTU8710_at	6.05	4.55	4.321	3.751	3.71	4.321	4.214	3.453	3.437	3.453	3.671	3.297	3.133	3.609	3.78	3.385	3.583	3.267	3.205	4.285	4.635	7.265	7.798	7.681	4.368034
POSIT	VVTU14192_at	VVTU14192_at	No hit	Unknown	VVTU14192_at VVTU5425_x_at	10.154	9.968	9.693	8.296	8.573	8.704	8.316	8.087	7.746	5.955	5.575	5.772	7.094	7.068	7.266	7.739	7.947	7.775	7.368	7.821	7.942	10.617	10.752	10.706	4.369278
POSIT	VVTU13586_at	VIT_05s0020g03490	ferredoxin	Metabolism.Primary metabolism.Generation of metabolite precursors and energy.Electron transport|Metabolism.Primary metabolism.Generation of metabolite precursors and energy.Photosynthesis.Photosynthetic-chain phosphorylation	VVTU13586_at VVTU26017_s_at	8.724	8.009	8.824	6.453	7.448	7.111	5.611	5.41	5.779	5.015	5.286	4.702	5.24	5.303	5.318	5.852	5.888	5.88	6.216	6.357	6.142	8.826	8.937	9.085	4.370338
POSIT	VVTU5395_at	VIT_14s0066g00850	Nitrate transporter2.5	Transport overview.Ion transport.Anion transport.Nitrate transport	VVTU5395_at	7.147	6.692	6.722	4.528	5.508	4.552	3.872	3.313	3.612	4.589	4.86	5.132	6.1	6.08	5.916	6.323	6.284	6.437	7.304	6.856	6.857	5.9	6.201	5.798	4.374998
POSIT	VVTU14388_at	VIT_18s0001g13130	BEL1-like homeodomain 10	Regulation overview.Regulation of gene expression.Regulation of transcription.Transcription factor.Homeobox domain family transcription factor	VVTU14388_at	7.018	5.454	6.333	5.552	5.709	6.289	5.519	5.165	4.991	4.172	4.206	4.483	4.405	3.756	3.952	4.698	4.868	4.37	5.641	6.066	6.454	8.693	9.132	8.925	4.378184
POSIT	VVTU1199_at	VIT_10s0071g00870	High mobility group B 6	Regulation overview.Regulation of gene expression.Regulation of transcription.Transcription factor.HMG family transcription factor	VVTU1199_at	9.852	9	9.415	7.977	8.195	8.746	7.879	7.79	6.829	4.023	4.729	4.656	5.452	5.491	5.636	6.598	6.048	6.634	5.285	6.387	6.654	10.576	10.493	10.412	4.396894
POSIT	VVTU3209_at	VIT_00s0302g00010	Unknown protein	Unknown	VVTU3209_at	6.85	6.137	6.446	5.416	5.356	5.988	5.514	5.327	5.127	4.362	4.242	4.061	6.603	6.685	6.639	7.215	7.357	7.251	5.271	5.644	5.388	7.84	7.833	7.677	4.401687
POSIT	VVTU12860_at	VIT_00s0615g00030	Mannitol dehydrogenase (ELI3-1)	Metabolism.Primary metabolism.Carbohydrate metabolism.Monosaccharide metabolism.Fructose and mannose metabolism	VVTU12860_at	7.91	6.682	7.168	6.143	6.44	6.707	6.443	5.932	5.481	5.888	5.819	5.802	6.832	6.7	6.7	7.547	6.543	7.423	6.786	7.125	7.092	9.357	9.195	8.929	4.403654
POSIT	VVTU5985_s_at	VIT_10s0116g00530	Thiazole biosynthetic enzyme, chloroplast (ARA6)	Metabolism.Primary metabolism.Coenzyme and prosthetic group metabolism.Thiamine metabolism.Thiamine biosynthesis	VVTU12410_at VVTU18059_s_at VVTU5985_s_at	8.841	8.859	8.918	8.024	7.592	8.593	7.954	7.303	6.975	10.326	10.509	10.609	11.561	11.638	11.423	12.333	12.371	12.446	11.585	11.571	11.755	9.817	10.143	10.182	4.410123
POSIT	VVTU2037_at	VIT_15s0046g01010	DEAD box RNA helicase (RH26)	Metabolism.Primary metabolism.Nucleobase, nucleoside, nucleotide, nucleic acid metabolism.Nucleic acid metabolism.RNA metabolism	VVTU15880_at VVTU2037_at	9.066	8.255	8.077	7.434	7.309	7.458	7.319	6.961	6.659	7.397	7.587	7.404	8.373	8.447	8.149	8.615	8.641	8.833	9.048	8.984	9.039	10.036	10.031	9.901	4.430776
POSIT	VVTU14376_s_at	VIT_06s0004g07700	Basic helix-loop-helix (bHLH) family	Regulation overview.Regulation of gene expression.Regulation of transcription.Transcription factor.bHLH family transcription factor	VVTU14376_s_at VVTU8207_at	5.992	4.123	5.044	3.778	4.244	4.682	3.373	2.684	3.302	2.792	3.002	3.012	2.845	2.939	2.67	2.995	3.424	3.139	2.92	3.167	3.182	6.765	7.599	7.466	4.435866
POSIT	VVTU22585_s_at	VIT_19s0014g01680	TCP family transcription factor TCP3	Regulation overview.Regulation of gene expression.Regulation of transcription.Transcription factor.TCP family transcription factor	VVTU22585_s_at	7.419	6.327	6.669	5.841	6.219	6.481	5.718	5.153	5.057	5.457	5.425	5.615	6.013	6.098	6.017	6.508	6.034	6.622	6.343	6.516	6.665	8.942	8.884	8.894	4.447966
POSIT	VVTU15242_at	VIT_13s0064g01660	Prunasin hydrolase isoform PHA precursor	Metabolism.Cellular metabolism.Amino acid derivative metabolism.Cyanoamino acid metabolism	VVTU15242_at	10.068	9.327	9.922	7.56	8.351	8.002	6.031	5.543	4.738	3.654	4.108	4.213	4.485	3.568	4.273	3.827	3.603	3.982	4.242	4.284	4.668	9.849	9.679	9.721	4.46131
POSIT	VVTU24218_at	VIT_11s0065g00720	Serine carboxypeptidase S10	Metabolism.Primary metabolism.Protein metabolism and modification.Proteolysis.Peptidase-mediated proteolysis	VVTU24218_at VVTU8710_at	6.331	5.482	5.097	4.499	4.238	5.202	4.679	4.289	4.912	3.747	4.23	4.016	4.301	4.148	4.546	4.395	5.207	4.187	4.781	5.456	6.196	8.145	8.192	7.941	4.481823
POSIT	VVTU1150_s_at	VIT_04s0023g03010	fructose-bisphosphate aldolase, chloroplast precursor	Metabolism.Primary metabolism.Generation of metabolite precursors and energy.Photosynthesis.Calvin cycle	VVTU1150_s_at VVTU14038_s_at VVTU25347_at VVTU25347_x_at	7.678	7.621	7.946	5.97	6.625	6.21	4.15	3.461	4.24	5.397	3.851	4.293	4.42	3.802	4.235	6.004	6.519	5.895	7.331	7.071	7.01	6.466	6.927	6.78	4.585088
POSIT	VVTU26035_at	VIT_13s0064g01640	Beta-primeverosidase	Metabolism.Secondary metabolism.Aromatic compound metabolism.Aromatic compound glycosidase	VVTU26035_at VVTU26691_at	9.03	8.551	8.23	5.948	6.557	6.899	4.82	4.682	4.78	4.345	4.285	3.927	3.913	4.195	3.865	3.373	3.653	4.168	3.934	4.089	4.589	9.112	9.262	9.038	4.595208
POSIT	VVTU18059_s_at	VIT_10s0116g00530	Thiazole biosynthetic enzyme, chloroplast (ARA6)	Metabolism.Primary metabolism.Coenzyme and prosthetic group metabolism.Thiamine metabolism.Thiamine biosynthesis	VVTU12410_at VVTU18059_s_at VVTU5985_s_at	7.545	7.706	7.373	6.287	6.262	7.112	6.365	5.683	5.513	9.236	9.236	9.485	10.303	10.281	10.238	11.352	10.972	11.248	10.514	10.419	10.577	8.372	8.798	8.651	4.624999
POSIT	VVTU15870_at	VIT_14s0060g00500	Unknown protein	Unknown	VVTU15870_at	6.993	6.088	4.83	4.511	4.533	5.893	4.23	3.926	4.527	4.517	3.914	3.876	4.122	3.9	3.998	4.494	5.745	4.028	4.451	4.247	4.243	8.227	8.599	7.95	4.625064
POSIT	VVTU4733_at	VIT_12s0028g03620	Unknown protein	Unknown	VVTU4733_at	10.438	10.159	9.833	8.822	8.687	9.491	8.822	8.549	7.884	5.905	6.291	6.171	7.869	7.923	7.876	8.078	8.208	8.09	7.533	8.471	8.667	11.549	11.353	11.247	4.639418
POSIT	VVTU5790_s_at	VIT_08s0007g02620	Ribosomal protein S17 (RPS17A) 40S	Metabolism.Primary metabolism.Protein metabolism and modification.Translation	VVTU5790_s_at	10.281	9.695	9.724	8.603	8.589	9.076	7.708	8.079	7.062	7.511	7.669	7.835	8.125	8.213	8.137	8.401	8.332	8.437	8.958	9.134	9.234	11.307	11.181	11.284	4.65854
POSIT	VVTU26152_at	VIT_11s0052g00750	Serine carboxypeptidase 1 precursor	Metabolism.Primary metabolism.Protein metabolism and modification.Proteolysis.Peptidase-mediated proteolysis	VVTU13070_at VVTU23509_at VVTU26152_at	5.763	4.639	4.286	3.549	3.635	4.448	3.319	3.382	3.045	3.457	2.815	3.211	3.014	3.498	2.795	3.362	4.108	3.666	3.377	4.391	4.724	7.035	7.263	7.128	4.748577
POSIT	VVTU19249_s_at	VIT_13s0019g00780	Histone H4	Cellular process.Cellular component organization and biogenesis.Chromosome organization and biogenesis.Chromatin assembly	VVTU19249_s_at	12.331	11.684	11.769	10.523	10.648	11.45	10.454	10.086	9.454	8.348	8.446	8.652	9.103	9.158	9.146	11.182	11	11.01	10.804	11.214	11.465	12.819	12.852	12.829	4.989914
POSIT	VVTU4599_at	VIT_04s0023g01800	Maf, septum formation protein	Cellular process.Cell growth and death.Cell division	VVTU4599_at	6.194	6.139	5.378	4.934	4.906	5.96	5.113	5.245	5.266	4.927	4.855	4.865	6.981	6.883	7.067	8.512	8.586	8.539	6.943	7.04	6.917	7.71	7.698	7.652	5.013308
POSIT	VVTU16461_s_at	VIT_14s0108g00110	Serine carboxypeptidase S10	Metabolism.Primary metabolism.Protein metabolism and modification.Proteolysis.Peptidase-mediated proteolysis	VVTU16461_s_at VVTU24626_at	7.189	6.936	6.834	6.446	6.402	6.307	5.483	5.219	4.082	5.111	5.051	5.237	6.749	6.913	6.534	7.655	7.154	7.698	7.135	6.843	7.288	8.128	8.248	8.193	5.01504
POSIT	VVTU5548_x_at	VVTU5548_x_at	Transposase Tam3	Xenoprotein.Protein from transposable element	VVTU5548_x_at	7.847	6.885	7.232	5.285	5.751	6.213	5.207	5.604	3.994	3.962	3.929	4.525	3.886	3.62	4.055	4.337	3.755	4.457	5.124	4.937	5.414	9.351	9.237	9.433	5.060516
POSIT	VVTU15718_s_at	VIT_02s0012g01040	NAC domain-containing protein 71	Regulation overview.Regulation of gene expression.Regulation of transcription.Transcription factor.NAC family transcription factor	VVTU15718_s_at	5.467	4.996	4.908	4.314	4.741	4.582	3.569	3.883	3.85	3.902	3.873	3.735	3.727	3.635	3.689	7.702	7.873	7.703	6.571	6.811	6.68	5.922	6.264	5.87	5.085294
POSIT	VVTU5317_s_at	VIT_11s0016g05430	Unknown protein	Unknown	VVTU5317_s_at	6.171	6.175	6.241	6.543	6.429	6.406	5.488	5.878	5.195	6.757	6.196	6.274	9.544	9.724	9.71	12.231	12.109	12.309	12.401	12.384	12.205	6.225	6.109	6.254	5.165043
POSIT	VVTU19278_s_at	VIT_11s0016g01220	Auxin-binding protein ABP19a precursor	Signalling.Hormone signalling.Auxin signalling.Auxin-mediated signalling pathway	VVTU19278_s_at	9.952	9.144	9.779	7.698	8.401	9.114	5.051	4.796	5.142	6.495	4.359	4.7	4.618	4.962	5.235	4.768	4.859	4.837	5.367	5.661	6.342	10.011	10.363	10.265	5.206287
POSIT	VVTU15315_at	VIT_18s0001g02290	Diphenol oxidase	Metabolism.Secondary metabolism.Aromatic compound metabolism.Rosmarinic acid biosynthesis|Response to stimulus.Stress response.Abiotic stress response.Oxidative stress response	VVTU15315_at	7.13	6.058	5.098	4.111	4.363	5.797	3.948	3.736	4.42	4.414	3.849	3.667	3.623	4.151	3.664	4.3	4.367	3.915	3.982	4.705	5.538	8.103	8.821	8.842	5.287559
POSIT	VVTU9852_at	VIT_18s0001g02400	Laccase	Metabolism.Secondary metabolism.Phenylpropanoid metabolism.Lignin metabolism|Response to stimulus.Stress response.Abiotic stress response.Oxidative stress response	VVTU9852_at	8.269	7.158	6.566	4.928	5.002	6.692	5.092	4.704	5.319	4.655	4.791	4.932	4.705	4.37	4.771	4.621	4.554	4.185	5.033	6.472	6.831	9.362	9.634	9.603	5.303665
POSIT	VVTU1878_at	VIT_19s0015g01900	Dimethylmenaquinone methyltransferase	Unknown	VVTU1878_at	6.976	6.963	6.815	5.812	5.989	5.799	5.293	5.5	5.29	5.283	5.216	5.529	8.571	8.535	8.709	10.317	10.316	10.071	8.377	8.348	8.095	7.348	7.3	7.526	5.495556
POSIT	VVTU35058_s_at	VIT_03s0063g02380	Specific tissue protein 2	Unknown	VVTU35058_s_at	6.775	6.429	6.062	2.762	2.966	4.983	2.812	2.923	2.664	2.996	2.608	2.627	2.93	2.806	2.662	2.664	2.627	2.613	2.49	2.681	2.667	7.799	7.99	7.61	5.722063
POSIT	VVTU4004_s_at	VIT_01s0244g00030	ACP4 (Acyl carrier protein 4)	Metabolism.Primary metabolism.Lipid metabolism.Fatty acid metabolism	VVTU4004_s_at	10.075	9.687	9.666	6.458	7.526	7.759	5.898	5.361	6.037	5.706	4.875	5.272	5.649	5.554	5.328	6.331	6.704	6.299	6.419	6.591	6.748	10.069	10.205	10.178	5.918543
POSIT	VVTU34564_s_at	VIT_10s0003g03270	Inward rectifying potassium channel	Transport overview.Ion transport.Cation transport.Potassium transport	VVTU34564_s_at	5.289	4.531	5.063	3.889	4.179	4.649	3.169	3.191	3.803	3.564	3.182	3.654	7.862	7.563	7.689	8.291	8.441	8.69	6.218	6.283	6.081	5.848	6.149	6.081	5.963143
POSIT	VVTU24321_at	VIT_03s0091g01200	Sinapoylglucose:malate sinapoyltransferase (SNG1)	Metabolism.Secondary metabolism.Phenylpropanoid metabolism.Phenylpropanoid biosynthesis	VVTU24321_at	7.86	6.448	6.011	3.906	4.482	6.213	3.81	3.965	3.528	3.758	3.296	3.158	3.684	3.657	3.684	3.788	3.702	3.408	3.36	4.636	5.185	8.935	9.306	9.519	6.411536
POSIT	VVTU23509_at	VIT_11s0052g00750	Serine carboxypeptidase 1 precursor	Metabolism.Primary metabolism.Protein metabolism and modification.Proteolysis.Peptidase-mediated proteolysis	VVTU13070_at VVTU23509_at VVTU26152_at	7.614	5.792	5.259	3.369	3.887	6.57	3.613	3.693	3.739	3.569	3.285	3.18	3.048	2.723	2.815	3.382	3.233	3.333	3.403	5.293	5.977	9.167	9.201	9.07	6.424002
POSIT	VVTU34739_s_at	VIT_03s0063g02360	Epicotyl-specific tissue protein	Unknown	VVTU11860_s_at VVTU34739_s_at VVTU34739_x_at	8.393	7.86	7.752	3.516	4.025	5.421	3.359	3.467	3.339	3.096	3.446	3.267	3.906	3.274	2.77	3.022	2.843	3.167	3.168	3.304	3.434	9.155	9.484	8.873	6.722787
POSIT	VVTU13070_at	VIT_11s0052g00750	Serine carboxypeptidase 1 precursor	Metabolism.Primary metabolism.Protein metabolism and modification.Proteolysis.Peptidase-mediated proteolysis	VVTU13070_at VVTU23509_at VVTU26152_at	8.92	6.775	6.824	4.603	5.079	7.589	4.444	4.109	4.07	3.474	4	3.969	3.717	3.558	3.411	3.79	3.662	3.668	4.005	6.136	6.468	10.135	10.385	10.396	7.034662
